# Supplementary material for: Metatranscriptomics-guided genome-scale metabolic reconstruction reveals the carbon flux and trophic interaction in methanogenic communities
Source: Microbiome. 2024 Jul 5;12:121. doi: 10.1186/s40168-024-01830-z (PMC11225162; doi:10.1186/s40168-024-01830-z)
Supplement: Supplementary file 3 — Supplementary Material 2. [file 40168_2024_1830_MOESM2_ESM.xlsx]

## Sheet: Metagenomics
Supplementary Data 1. Summary of the metagenomics sequencing dataset in this study
Sampling date	Sample ID	DNA extraction kit	Sequencing platform	Sequencing platform	Total reads count	Total reads length (Mb)
2021-02-09	H0	DNeasy PowerSoil Pro Kit	NovaSeq PE150	Illumina	66580518	9981.28
2021-02-23	H20	DNeasy PowerSoil Pro Kit	NovaSeq PE150	Illumina	66629624	9987.51
2021-03-04	H15	DNeasy PowerSoil Pro Kit	NovaSeq PE150	Illumina	69649668	10440.3
2021-03-19	H10	DNeasy PowerSoil Pro Kit	NovaSeq PE150	Illumina	68628072	10287.1
2021-04-09	H7	DNeasy PowerSoil Pro Kit	NovaSeq PE150	Illumina	69470118	10413.2
2021-04-21	H5	DNeasy PowerSoil Pro Kit	NovaSeq PE150	Illumina	68627284	10286.8
2021-05-04	H4	DNeasy PowerSoil Pro Kit	NovaSeq PE150	Illumina	84690212	12693.7
2021-05-21	H3	DNeasy PowerSoil Pro Kit	NovaSeq PE150	Illumina	79454542	11909.2
2021-06-07	H2	DNeasy PowerSoil Pro Kit	NovaSeq PE150	Illumina	81983710	12288.5
2021-06-20	H1	DNeasy PowerSoil Pro Kit	NovaSeq PE150	Illumina	71050182	10647.4

## Sheet: Nanopore Sequencing
Supplementary Data 1. Summary of the nanopore sequencing dataset in this study
Sampling date	Sample ID	Sample type	DNA extraction kit	Sequencing platform	Sequencing platform	Ligation Sequencing Kit	Flow Cell Type	N50 (Kb)	Total reads count	Total bases	Mean read length	Mean read quality	Median read length	Median read quality
2021-04-09	H7	meta	DNeasy PowerSoil Pro Kit	GridION	Nanopore	SQK- LSK109	FLO-MIN106 (R9.4.1 )	7.403	2785268	13166527524	4727.2	12.6	3081	12.9
2021-05-04	H4	meta	DNeasy PowerSoil Pro Kit	GridION	Nanopore	SQK- LSK109	FLO-MIN106 (R9.4.1 )	9.626	2680579	16571379339	6182	11.2	4324	11.3
2021-06-07	H2	meta	DNeasy PowerSoil Pro Kit	GridION	Nanopore	SQK- LSK109	FLO-MIN106 (R9.4.1 )	13.497	1283871	10953620534	8531.7	12.3	6063	12.5
2021-06-20	H1	meta	DNeasy PowerSoil Pro Kit	GridION	Nanopore	SQK- LSK109	FLO-MIN106 (R9.4.1 )	5.59	4462130	17310055775	3879.3	12	2607	12.1

## Sheet: Metatranscriptomics
Supplementary Data 1. Summary of the metatranscriptomics sequencing dataset in this study
Sampling date	Sample ID	Store method	RNA extraction kit	Integrity value	Sequencing platform	Sequencing platform	Rawdata (bp)	Cleandata (bp) after SortMeRNA
2021-03-04	H15_1	liquid nitrogen	RNeasy® PowerSoil® Total RNA kit	7	NovaSeq PE150	Illumina	12935820541	11463858123
2021-03-04	H15_2	liquid nitrogen	RNeasy® PowerSoil® Total RNA kit	8.3	NovaSeq PE150	Illumina	12830570362	12512971784
2021-03-04	H15_3	liquid nitrogen	RNeasy® PowerSoil® Total RNA kit	10	NovaSeq PE150	Illumina	11961211765	11662854254
2021-04-09	H7_1	liquid nitrogen	RNeasy® PowerSoil® Total RNA kit	8	NovaSeq PE150	Illumina	11069434204	10938010015
2021-04-09	H7_2	liquid nitrogen	RNeasy® PowerSoil® Total RNA kit	10	NovaSeq PE150	Illumina	12563982742	12353707847
2021-04-09	H7_3	liquid nitrogen	RNeasy® PowerSoil® Total RNA kit	8.3	NovaSeq PE150	Illumina	12311674287	12098129125
2021-05-04	H4_1	liquid nitrogen	RNeasy® PowerSoil® Total RNA kit	9	NovaSeq PE150	Illumina	15018894650	14625080216
2021-05-04	H4_2	liquid nitrogen	RNeasy® PowerSoil® Total RNA kit	10	NovaSeq PE150	Illumina	9875181216	9712607527
2021-05-04	H4_3	liquid nitrogen	RNeasy® PowerSoil® Total RNA kit	10	NovaSeq PE150	Illumina	13144778473	12976193898
2021-06-07	H2_1	liquid nitrogen	RNeasy® PowerSoil® Total RNA kit	10	NovaSeq PE150	Illumina	12985405176	12620249440
2021-06-07	H2_2	liquid nitrogen	RNeasy® PowerSoil® Total RNA kit	9	NovaSeq PE150	Illumina	10367301989	10195351654
2021-06-07	H2_3	liquid nitrogen	RNeasy® PowerSoil® Total RNA kit	10	NovaSeq PE150	Illumina	11091694112	10787009145
2021-06-20	H1_1	liquid nitrogen	RNeasy® PowerSoil® Total RNA kit	9	NovaSeq PE150	Illumina	10151592105	9874071110
2021-06-20	H1_2	liquid nitrogen	RNeasy® PowerSoil® Total RNA kit	10	NovaSeq PE150	Illumina	11104340632	10945150922
2021-06-20	H1_3	liquid nitrogen	RNeasy® PowerSoil® Total RNA kit	10	NovaSeq PE150	Illumina	11982798098	11792762216
