# Supplementary material for: Metatranscriptomics-guided genome-scale metabolic reconstruction reveals the carbon flux and trophic interaction in methanogenic communities
Source: Microbiome. 2024 Jul 5;12:121. doi: 10.1186/s40168-024-01830-z (PMC11225162; doi:10.1186/s40168-024-01830-z)
Supplement: Supplementary file 4 — Supplementary Material 3. [file 40168_2024_1830_MOESM3_ESM.xlsx]

## Sheet: Count
Supplementary Data 2. Taxonomy and relative abundance of strain-level MAG in metagenomics and metatranscriptomics
MAG ID	Taxonomy	Count of mapped mRNA reads under different conditions															Count of mapped DNA reads in different metagenomes
	classified using GTDB-Tk (v2.2.6)	H15_1	H15_2	H15_3	H7_1	H7_2	H7_3	H4_1	H4_2	H4_3	H2_1	H2_2	H2_3	H1_1	H1_2	H1_3	H0	H20	H15	H10	H7	H5	H4	H3	H2	H1
bin.1	d__Bacteria;p__Bacteroidota;c__Bacteroidia;o__Bacteroidales;f__UBA932;g__DMER64;s__DMER64 sp012515395	1847.12	1553.37	1331.78	143.41	433.18	386	236.2	147.34	182.89	145.35	112.46	113.11	39.77	47.99	40.32	10073.7	1520.75	1883.05	4722.17	760.07	609.76	426.95	367.43	305.25	233.74
bin.10	d__Bacteria;p__Pseudomonadota;c__Alphaproteobacteria;o__Rhodobacterales;f__Rhodobacteraceae;g__Albidovulum;s__Albidovulum sp024236495	2	5	1	4	19.79	13.24	3.11	4	0	3	0	2	4	4	1	12151.9	2934.54	8825.8	1811.7	1338.3	926.36	711.83	340.92	140.05	40.88
bin.100	d__Bacteria;p__Atribacterota;c__Atribacteria;o__Atribacterales;f__Caldatribacteriaceae;g__UBA3950;s__UBA3950 sp002385475	32.1	22.33	26.74	42.01	76.28	98.67	99.28	72.03	75.4	62.64	25.26	45.19	29.01	34.52	23.17	18.56	791.14	2700.36	740.66	834.59	875.37	704.86	558.21	414.11	268.98
bin.101	d__Bacteria;p__Patescibacteria;c__Dojkabacteria;o__SC72;f__SC72;g__UBA2259;s__	25.84	26.08	18.17	5.5	8.5	6.55	11	8.48	10.36	16.23	12	7.5	20.02	8.75	8.78	728.4	1455.58	2460.32	867.47	463.57	341.03	335.53	289.47	266.08	297.43
bin.102	d__Bacteria;p__Actinomycetota;c__Acidimicrobiia;o__Acidimicrobiales;f__Microtrichaceae;g__JAMLGJ01;s__JAMLGJ01 sp023957995	7	17.99	6.89	1.58	3.88	3.63	7.36	5.44	1	0	1.21	1	1.57	0.88	6.87	21400.7	9023.21	14441.2	4560.42	2250.41	1097.4	719.32	332.3	108.33	36.44
bin.103	d__Bacteria;p__Desulfobacterota_G;c__Syntrophorhabdia;o__Syntrophorhabdales;f__Syntrophorhabdaceae;g__Syntrophorhabdus;s__	155.08	154.8	116.36	223.68	453.01	318.94	911.07	620.36	649.93	1876.22	1112.17	1009.37	2428.28	2525.03	2258.27	1775.13	4363.16	8653.27	5200.66	8097.67	8176.95	12183	14238.1	11655.1	11171.8
bin.104	d__Bacteria;p__Desulfobacterota;c__Desulfobulbia;o__Desulfobulbales;f__Desulfobulbaceae;g__Desulfobulbus;s__Desulfobulbus sp017998195	537.81	570.66	633.57	414.9	1094.14	932.56	428.58	311.23	380.69	25.65	13.5	8.92	34.27	39.23	30.1	1797.2	4752.09	12243.8	4582.94	4336.57	2717.08	2409.17	1277.3	431.68	133.99
bin.105	d__Bacteria;p__Thermotogota;c__Thermotogae;o__Petrotogales;f__Kosmotogaceae;g__Mesotoga;s__Mesotoga sp002752635	21502.6	21477.1	20241	4410.24	21072.5	17644.4	14601.8	13554.6	15648.8	8801.34	8721.63	9975.57	6507.12	8223.34	9180.22	8923.17	41429.9	56218	38340.7	26875.8	22441.3	24956.5	19072.3	16082.6	12467.6
bin.106	d__Bacteria;p__Desulfobacterota;c__Syntrophia;o__Syntrophales;f__Smithellaceae;g__UBA8904;s__UBA8904 sp002070455	37.21	30.97	28.09	88.19	251.84	194.92	922.31	728.87	707.11	3044.66	1918.51	1710.64	5237.94	5474.61	4993.06	1418.52	3442.79	8607.88	4912.7	3539.71	5308.15	8994.06	12039	13414.5	11145.8
bin.107	d__Bacteria;p__Chloroflexota;c__Anaerolineae;o__UBA1429;f__UBA1429;g__JAAZBY01;s__	281.88	496.47	443.06	198.46	712.96	614.57	713.84	716.48	760.57	794.7	735.75	641.03	848.21	1391.52	1228.59	112.51	2956.91	7546.37	5040.58	7704.37	7565.67	9155.03	8248.72	8467.77	6858.44
bin.108	d__Bacteria;p__Cloacimonadota;c__Cloacimonadia;o__Cloacimonadales;f__Cloacimonadaceae;g__Cloacimonas;s__	201.23	164.74	112.95	135.14	958.32	757.12	1194.65	910.83	977.3	1816.65	1391.38	1190.69	2287.25	2509.29	2473.2	2017.12	1349.48	3295.27	1001.73	498.22	396.78	465.46	501.65	273.61	349.21
bin.109	d__Bacteria;p__Actinomycetota;c__Thermoleophilia;o__Solirubrobacterales;f__70-9;g__RHKX01;s__RHKX01 sp020636895	1	6	0	5.5	5.49	6.5	14.07	8.13	9	17.22	5.19	4.49	10.81	11.62	4.5	5475.07	3636.91	8250.24	3460.24	2407.23	1815.19	1360.56	724.92	341.07	87.61
bin.11	d__Bacteria;p__Actinomycetota;c__Thermoleophilia;o__RBG-16-64-13;f__RBG-16-64-13;g__JAAYZX01;s__	47.5	46.11	42.51	40.14	81.01	101.36	142.72	103.17	107.25	117.71	90.2	94.93	111.49	84.92	84	893.31	3470.94	10382.1	4217.21	5298.8	3928.4	4656.26	3064.68	3274.55	2294.09
bin.110	d__Bacteria;p__Actinomycetota;c__Thermoleophilia;o__RBG-16-64-13;f__RBG-16-64-13;g__RBG-16-64-13;s__	60.59	59.13	45.86	201.74	423.06	347.38	548.56	419.48	406.61	541.67	360.06	333.84	514.55	541.96	618.94	165.31	3808.8	8913.82	5938.16	9315.02	8465.55	9182.05	8269.62	8189.81	6754.04
bin.111	d__Bacteria;p__Planctomycetota;c__Planctomycetia;o__Pirellulales;f__Thermoguttaceae;g__JAAYCB01;s__JAAYCB01 sp023621895	209.33	284.79	226.69	91.15	226.78	210.15	95.89	102.67	123.25	76.17	59.55	60.95	111.48	147.07	130.25	386.76	9102.31	21219.6	8314.99	10110.6	7818.88	7613.8	5052.44	3977.97	2288.79
bin.112	d__Bacteria;p__Actinomycetota;c__Actinomycetia;o__Nanopelagicales;f__UBA10799;g__JADKAV01;s__JADKAV01 sp016719135	46.5	62.5	52	3	7	7	3	18	6	0	0	0	0	0	0	597912	267883	208705	125248	50837.5	25110.8	15792.2	6606.08	2160.01	462
bin.113	d__Bacteria;p__Chloroflexota;c__Anaerolineae;o__Anaerolineales;f__Anaerolineaceae;g__JAGOFZ01;s__JAGOFZ01 sp019136175	362.46	391.34	331.19	48.43	71.72	78.34	171.25	184.61	143.27	221.44	147.37	157.12	151.11	181.03	180.19	379.18	1853.38	4567.01	1856.98	1898.03	1677.5	1858.08	1653.36	1767.12	1366.88
bin.114	d__Bacteria;p__Chloroflexota;c__Anaerolineae;o__Caldilineales;f__Caldilineaceae;g__;s__	247.4	345.59	305.51	46.55	161.07	164.92	79.94	74.8	99.14	76.88	83.2	66.32	109.52	125.6	148.41	337.86	3348.82	9849.34	3845.36	4710.36	3805.06	4223.53	3402.74	2768.51	1991.14
bin.115	d__Bacteria;p__Synergistota;c__Synergistia;o__Synergistales;f__Synergistaceae;g__Syner-03;s__Syner-03 sp012727545	251.16	215.3	200.88	141.11	162.57	178.04	546.16	342.54	315.3	666.32	397.13	348.25	2157.72	2161.11	1617.46	214.02	539.54	2427.21	869	791.57	832.24	1160.88	1491.99	2747.64	6233.44
bin.116	d__Bacteria;p__Bacillota_A;c__Clostridia;o__Saccharofermentanales;f__UBA5734;g__UBA8949;s__UBA8949 sp012520975	16.34	24.5	20.83	95.03	173.65	198.62	226.01	149.96	203.01	279.91	156.16	132.46	213.36	180.72	177.75	38.7	620.71	1293.41	852.01	1377.73	1340.85	1197.45	1310.83	1051.77	1045.5
bin.117	d__Bacteria;p__Bacillota;c__Bacilli;o__Lactobacillales;f__Lactobacillaceae;g__Secundilactobacillus;s__Secundilactobacillus silagincola	6	5	1.5	0	16	10.95	20.48	8.39	3	11.54	8.18	11	9.09	7.23	7.53	4	823.15	3078.23	1336.87	1194.01	899.49	826.43	574.24	179.24	74.74
bin.118	d__Bacteria;p__Pseudomonadota;c__Alphaproteobacteria;o__Rhizobiales;f__Methyloligellaceae;g__Methyloceanibacter;s__Methyloceanibacter sp020637815	5.17	0.33	1.35	8.81	3.83	9.5	13.67	17	7.2	6	3	6.95	8.13	15.29	32.94	8524.26	3272.38	7818.67	2809.91	2116.66	1493.02	1098.72	774.79	247.86	113.44
bin.119	d__Bacteria;p__Chloroflexota;c__Anaerolineae;o__B4-G1;f__SLSP01;g__PWVB01;s__PWVB01 sp022707665	182.01	215.27	166.16	56.83	209.29	197.16	197.79	121.44	144.29	160.38	139.85	131.89	146.41	182.39	109.79	1000.09	2699.28	7598.8	3096.83	4128.63	3094.82	3891.15	2826.9	2353.65	1970.29
bin.12	d__Bacteria;p__Chloroflexota;c__Anaerolineae;o__UBA1429;f__UBA1429;g__DUUT01;s__	155.73	172.47	122.98	94.17	310.06	296.96	377.8	308.07	339.01	551.08	491.24	387.57	467.8	689.15	541.95	332.25	2969.53	3445.06	3552.36	5137.33	4981.98	6301.3	5786.97	7164.52	14236.4
bin.120	d__Bacteria;p__Actinomycetota;c__Actinomycetia;o__Actinomycetales;f__Actinomycetaceae;g__UBA1383;s__UBA1383 sp009930425	58.61	98.28	82.82	0	0	1	1.33	2	0.5	0	0	0	0	1	2	18006.6	11967.7	16913.9	10704.8	7801.12	5090.39	4096.82	2219.05	1027.61	245.22
bin.121	d__Bacteria;p__Chloroflexota;c__Anaerolineae;o__Anaerolineales;f__Anaerolineaceae;g__49-20;s__49-20 sp002436085	325.66	401.78	332.88	75.42	338.9	231.71	181.47	154.32	225.36	166.94	158.72	147.57	59.93	94.98	75.85	422.1	2569.39	7823.73	3500.77	3264.77	2606.25	3419.7	2964.12	2001.29	1528.79
bin.122	d__Bacteria;p__Bacillota_A;c__Clostridia;o__Eubacteriales;f__UBA1433;g__UBA1433;s__UBA1433 sp002329295	111.34	127.91	98.89	1050.15	2591.99	2417.01	2019.32	1323.55	1463.32	1101.61	892.98	1132.02	729.89	661.44	786.48	43.27	655.11	1219.46	1464.33	4309.93	3680.1	4894.43	4579.02	2902.19	3180.91
bin.123	d__Bacteria;p__Bacillota_A;c__Clostridia;o__Oscillospirales;f__Oscillospiraceae;g__RGIG529;s__	208.78	190.54	196.29	706.86	2438.12	1950.36	1531.62	1211.42	1435.05	1243.31	1158.67	1345.56	2108.77	2360.33	3930.2	86.26	6665.5	8059.11	5708.34	9126.44	8327.52	7792.04	8191.61	7103.87	6427.43
bin.124	d__Bacteria;p__Pseudomonadota;c__Alphaproteobacteria;o__Rhodobacterales;f__Rhodobacteraceae;g__Albidovulum;s__Albidovulum sp024236495	1	8.33	0.61	0	2.5	0	2.5	1.33	4.5	0.5	2	6.5	4	18.95	12.5	9946.57	2920.5	6264.12	1761.82	1443.04	880.5	769.77	481.1	194.78	65.06
bin.125	d__Bacteria;p__Bacillota_A;c__Clostridia;o__Christensenellales;f__CAG-74;g__DTU024;s__	262.8	340.78	308.98	46.76	125.77	109.74	117.25	101.31	90	77.09	61.99	61.85	147.72	123.32	137.26	5	819.57	2281.79	998.64	1595.99	1714.3	2088.46	1701.62	1126.07	2286.49
bin.126	d__Bacteria;p__Desulfobacterota_G;c__Syntrophorhabdia;o__Syntrophorhabdales;f__Syntrophorhabdaceae;g__Delta-02;s__Delta-02 sp002305765	18.24	29.5	13.21	438.13	878.92	851.11	1472.52	909.08	998.86	1881.96	1293.65	1400	1649.5	1835.54	1709.41	698.7	2476.95	6061.07	2381.24	983.77	851.03	1057.85	1189.04	1638.69	1343.84
bin.127	d__Bacteria;p__Synergistota;c__Synergistia;o__Synergistales;f__Aminobacteriaceae;g__Aminivibrio;s__Aminivibrio sp009929115	1202.89	1340.08	1286.1	1983.44	3851.51	3567.36	5921.11	3888.4	4499.83	3924.4	2617.11	2428.73	8579.66	9878.79	9618.52	4856.07	7136.09	13446.7	7662.01	12326	11117.7	14684.4	13668.5	12301.4	12831.1
bin.128	d__Bacteria;p__Desulfobacterota_G;c__Syntrophorhabdia;o__Syntrophorhabdales;f__Syntrophorhabdaceae;g__Syntrophorhabdus;s__	28	27.57	15.4	155.38	174.16	233.72	571.14	291.23	336.84	732.71	434.66	407.56	1031.19	895.44	785.96	1230.7	6292.35	2693.9	2946.13	3399.4	3056.61	4007.81	4018.89	5025.66	4723.41
bin.129	d__Bacteria;p__Chloroflexota;c__Anaerolineae;o__Anaerolineales;f__Anaerolineaceae;g__49-20;s__49-20 sp002436085	322.24	416.95	401.33	77.69	268.53	248.97	214.73	136.11	181.26	157.14	149.43	156.78	49.76	74.23	75.43	503.37	6213.22	3210.1	3770.52	3257.5	2786.83	3371.52	2851.25	2166.51	1745.34
bin.13	d__Bacteria;p__Synergistota;c__Synergistia;o__Synergistales;f__Aminobacteriaceae;g__Aminivibrio;s__	298.65	335.16	309.94	401.74	851.7	747.19	1454.68	880.69	1000.69	1142.55	708.84	669.72	2616.71	2662.69	2712.75	882.07	2031.34	2124.48	2645.81	3283.4	3339.13	4002.51	4026.49	4425.38	8524.62
bin.130	d__Bacteria;p__Atribacterota;c__Atribacteria;o__Atribacterales;f__Caldatribacteriaceae;g__UBA3950;s__UBA3950 sp002385475	29.98	35.16	18.16	75.26	117.95	99.73	164.84	101.13	120.32	107.88	91.31	56.87	111.19	100.93	91.28	68.97	2290.43	808.33	888.91	849.23	880.52	658.6	713.76	582.91	349.97
bin.131	d__Bacteria;p__Actinomycetota;c__Thermoleophilia;o__RBG-16-64-13;f__RBG-16-64-13;g__RBG-16-64-13;s__	72.12	83.97	59.57	304.91	450.17	423.29	792.99	448.77	578.36	752.12	476.44	381.76	726.66	649.65	617.23	608.36	8232.28	4905.62	6325.01	9609.49	8408.24	9124.5	7845.65	7744.06	6570.98
bin.132	d__Archaea;p__Thermoplasmatota;c__Thermoplasmata;o__Methanomassiliicoccales;f__Methanomassiliicoccaceae;g__UBA6;s__UBA6 sp012719175	161.49	140.97	123.78	1477	4397.17	3519.98	3937.39	2691.5	3184.92	3951.55	2600	2555.02	4982.68	5708.79	5676.55	1329.03	34545	34052.5	30557.2	35187.5	36677.1	39616.9	33111	26332.2	15122.7
bin.133	d__Bacteria;p__Thermotogota;c__Thermotogae;o__Petrotogales;f__Kosmotogaceae;g__Mesotoga;s__	3157.1	3013.5	2825.17	760.4	2181.97	1817.05	2177.81	1541.61	1807.62	1427.95	1060.87	1025.34	1024.63	1144.51	1124.47	3364.46	14783.4	11791.6	9310.17	6102.81	5066.91	5352.79	4218.14	3274.81	2396.7
bin.134	d__Bacteria;p__Cloacimonadota;c__Cloacimonadia;o__Cloacimonadales;f__Cloacimonadaceae;g__Cloacimonas;s__	344.77	233.93	197.11	145.22	1038.49	1043.5	1287.13	974.91	1124.97	1765.38	1461.07	1297.31	2248.23	2588.7	2876.7	3175.13	5017.4	1646.59	1391.83	666.22	458.71	471.66	520.13	273.45	467.13
bin.135	d__Bacteria;p__Bacillota_A;c__Clostridia;o__Peptostreptococcales;f__Anaerovoracaceae;g__Lentihominibacter;s__	40.79	69.31	44.47	22.3	44.92	58.21	88.81	77.91	69.07	139.83	121.44	125.11	203.62	232.83	219.99	62.26	1883.41	810.12	805.95	1084.19	1231.22	1247.15	1497.42	1657.19	2359.06
bin.136	d__Bacteria;p__Chloroflexota;c__Anaerolineae;o__Promineofilales;f__Promineofilaceae;g__JAMLHW01;s__JAMLHW01 sp023954475	11	24.5	15.5	1	0	0	1	5	2	0	0	0	1	0	0	227402	82518.3	33111.9	15132.5	5440.89	2917.65	2323.52	1055.07	280.72	59.22
bin.137	d__Bacteria;p__Actinomycetota;c__Actinomycetia;o__Actinomycetales;f__Actinomycetaceae;g__UBA1383;s__UBA1383 sp009930425	108.24	154.12	123.81	0	0	1	1.33	4	0	0	0	0	0	0	0	28472.7	23641.1	18701.7	15351.6	10999.8	7239.37	5853.8	3013.82	1344.57	385
bin.138	d__Bacteria;p__Bacillota_A;c__Clostridia;o__Tissierellales;f__Sedimentibacteraceae;g__Sedimentibacter;s__Sedimentibacter sp003483345	27894	22448	20038.5	58145.5	98510.5	85764.5	197079	121100	145799	21016.5	14944	13996	26420	28061	28782	7672.45	87515.4	140101	384773	209618	232252	356916	373506	178638	133490
bin.139	d__Bacteria;p__Bacteroidota;c__Bacteroidia;o__Bacteroidales;f__UBA932;g__DMER64;s__DMER64 sp012515395	2445.41	2578.77	2287.67	160.38	653.18	568.53	349.76	284.99	277.48	151.67	146.24	153.01	52.8	38.36	57.55	20738.8	8147.97	3705.94	2907.43	1379.35	1049.03	570.44	429.05	290.37	209.75
bin.14	d__Bacteria;p__Spirochaetota;c__Spirochaetia;o__Sphaerochaetales;f__Sphaerochaetaceae;g__Sphaerochaeta;s__Sphaerochaeta sp004294855	46.1	49.16	36.17	401.06	1300.45	1187.98	4086.84	3267.36	3990.18	3254.88	2886.23	2604.57	4735.85	6043.77	6553.3	0	81.34	62.5	173.33	1161.66	2251.57	6468.86	11421.4	5685.85	10089.8
bin.140	d__Bacteria;p__Planctomycetota;c__Planctomycetia;o__Pirellulales;f__Thermoguttaceae;g__JAAYCB01;s__JAAYCB01 sp023621895	128.99	169.37	164.45	54.09	129.99	138.03	108.75	72.05	90.02	82.5	52.84	41.83	82.99	72.51	95.48	169.85	15884.2	5303.32	5402.85	6726.81	5395.2	4759.43	2740.09	2030.54	948.11
bin.141	d__Bacteria;p__Actinomycetota;c__Actinomycetia;o__Nanopelagicales;f__UBA10799;g__JADKAV01;s__JADKAV01 sp020636995	15.5	15.5	17	0	0	0	0	2	1.5	0	0	0	0	0	0	43485.4	28288.9	21509	15221.6	9016.28	5597.83	4187.07	2129.98	853.3	221.15
bin.142	d__Bacteria;p__Pseudomonadota;c__Alphaproteobacteria;o__Rhizobiales;f__Methyloligellaceae;g__Methyloceanibacter;s__Methyloceanibacter sp020637815	3.67	2.33	1	0	4	0	2.5	4.5	1	8.11	6	2	1.08	2.33	2.15	8224.79	7777.24	3185.92	2648.79	1982.82	1334.14	1125.5	703.58	257.67	61.46
bin.143	d__Bacteria;p__Chloroflexota;c__Anaerolineae;o__B4-G1;f__SLSP01;g__PWVB01;s__PWVB01 sp022707665	154.57	221.11	172.2	67.08	194.77	173.48	148.11	179.94	136.17	126.57	144.6	132.47	104.71	210.56	185.02	990.59	6958.61	2990.73	2953.39	3984.75	3190.86	3901.83	2783.62	2399.93	2068.98
bin.144	d__Bacteria;p__Actinomycetota;c__Thermoleophilia;o__RBG-16-64-13;f__RBG-16-64-13;g__JAAYZX01;s__	14.01	12.4	14.7	39.93	67.88	74.64	77.73	47.45	56.83	78.8	67.42	47.72	37.49	78.6	76.51	450.16	8194.53	3642.01	4121.43	4855.35	3788.65	4208.78	2659.24	2853.4	1600.27
bin.145	d__Bacteria;p__Chloroflexota;c__Anaerolineae;o__Caldilineales;f__Caldilineaceae;g__;s__	208.68	263.39	235.46	28.92	114.61	82.33	71.53	75.09	85.45	77.57	57.2	87.03	91.56	161.02	150.54	483.54	7750.91	3040.63	3090.72	3704.7	2912.7	3301.02	2624.67	2176.29	1761.28
bin.146	d__Bacteria;p__Moduliflexota;c__Moduliflexia;o__Moduliflexales;f__Moduliflexaceae;g__Vecturithrix;s__	42.92	23.57	25.4	171.28	310.01	285.51	815.22	532.75	639.15	1149.86	809.94	832.01	2191.27	2404.95	2449.54	3656.16	7434.85	3847.36	3464.87	3582.56	3855.37	5316.47	6578.03	6282.88	6490.9
bin.147	d__Bacteria;p__Actinomycetota;c__Thermoleophilia;o__Solirubrobacterales;f__70-9;g__RHKX01;s__RHKX01 sp020636895	1	5	6	14	77	75.5	34	33	44.16	21.34	23.5	6	14.71	12.5	25	6016.36	8555.03	4167.39	4120.7	3483.61	2410.58	1867.7	1180.1	611.79	210.56
bin.148	d__Bacteria;p__Synergistota;c__Synergistia;o__Synergistales;f__Thermovirgaceae;g__58-81;s__58-81 sp012729145	36637.2	33780.1	30181.4	27565.1	91072.8	81162.2	158665	95435.1	110660	95349	56392.5	54876.8	107640	116089	102559	27991.1	126335	162054	226681	213332	220635	317951	400133	458150	385124
bin.149	d__Bacteria;p__Bacillota_A;c__Clostridia;o__Eubacteriales;f__UBA1433;g__UBA1433;s__UBA1433 sp002329295	62.28	74.57	54.88	569.33	1582.54	1270.38	1058.41	817.31	888.9	526.87	534.33	675.54	264.16	342.76	334.03	7	638.55	466.6	897.75	2482.24	2061.62	2662.01	2865.13	1467.23	1744.19
bin.15	d__Bacteria;p__Patescibacteria;c__Dojkabacteria;o__SC72;f__SC72;g__UBA5232;s__UBA5232 sp012513575	17.91	20.91	13.16	21.59	45.15	25.57	216.65	99.6	83.77	229.5	120.62	77.08	667.35	494.98	370.96	427.13	495.98	464.88	479.55	487.24	730.61	2110.95	5025.88	4015.96	6988.21
bin.150	d__Bacteria;p__Synergistota;c__Synergistia;o__Synergistales;f__Synergistaceae;g__Syner-03;s__Syner-03 sp012727545	172.78	164.39	123.06	101.54	140.1	114.15	444.13	351.06	286.34	576.08	281.71	282.92	1608.73	1569.88	1412.63	166.27	1614.66	545.45	778.3	721.83	623.35	1004.29	1399.02	2368.14	5612.38
bin.151	d__Bacteria;p__Desulfobacterota;c__Desulfobulbia;o__Desulfobulbales;f__Desulfobulbaceae;g__Desulfobulbus;s__Desulfobulbus sp017998195	459.29	607.39	520.43	388.56	867.88	765.49	367.64	223.51	263.93	45.06	23.49	19.09	37.96	48.92	48.12	2789.1	11684.7	5135.26	4212.95	3820.91	2403.07	2010.34	885.26	308.04	100.12
bin.152	d__Archaea;p__Halobacteriota;c__Methanosarcinia;o__Methanotrichales;f__Methanotrichaceae;g__Methanothrix_A;s__	308.89	282.73	236.21	7221.27	15867.1	13505.4	27023.5	15731	17983.2	25555.3	15192.3	14228.5	57395.4	58544.2	56638.1	87737.3	416794	344648	228652	145997	111115	111214	65251.5	55214.1	34007.7
bin.153	d__Bacteria;p__Pseudomonadota;c__Alphaproteobacteria;o__Rhodobacterales;f__Rhodobacteraceae;g__Albidovulum;s__Albidovulum sp024236495	4	6.67	2	2	3	7.5	8	3.83	3	0	3	2	1.49	6.19	2	21831.4	15247	3974.59	3199.64	2442.42	1535.06	1234.78	598.59	269.06	58.97
bin.154	d__Bacteria;p__Actinomycetota;c__Acidimicrobiia;o__Acidimicrobiales;f__Microtrichaceae;g__AWTP1-35;s__AWTP1-35 sp003962875	5	4	3.33	3.2	1	1	1	0	1	0	1	0	0.9	1	0	8929.77	7433.57	3327.28	2228.67	1439.33	781.95	568.37	285.11	124.58	33.17
bin.155	d__Bacteria;p__Atribacterota;c__JS1;o__SB-45;f__UBA6794;g__JAAYOB01;s__	130.71	99.08	133.24	491.77	2428.13	2362.65	3199.66	2984.51	3451.94	2262.84	2217.11	2244.09	1439.23	2396.71	2391.75	259.44	1311.88	1873.63	2681.02	3550.05	3865.7	5179.34	7396.7	4541.99	3846.98
bin.156	d__Bacteria;p__Verrucomicrobiota;c__Kiritimatiellia;o__JAAZAB01;f__JAIVGW01;g__;s__	3.5	7.54	5	118.5	319.88	136.18	121.74	410.77	307.34	1267.87	326.87	252.57	662.35	91.98	1095.34	103.94	367.11	281.21	420.37	1384.93	1856.73	3857.19	10193.3	3004	1402.47
bin.157	d__Bacteria;p__Chloroflexota;c__Anaerolineae;o__CG2-30-64-16;f__CG2-30-64-16;g__MWBF01;s__	177.65	280.73	260.77	57.39	250.48	243.32	243.29	333.06	361.07	309.3	317.33	272.88	289.46	467.17	401.27	3530.11	3107.95	3406.64	3056.65	4513.38	4703.18	6061.24	12918.2	5858.73	4284.51
bin.158	d__Bacteria;p__UBA1439;c__UBA1439;o__UBA1439;f__UBA1439;g__UBA1439;s__UBA1439 sp002329605	2	0	0.5	6.5	29.12	22.5	769.15	603.2	693.56	6077.33	4391.28	3694.81	4294.18	5200.05	5316.53	4337.44	425.54	317.6	142.96	146.05	237.76	919.26	6277.95	7765.99	5537.96
bin.159	d__Bacteria;p__Desulfobacterota;c__Desulfobacteria;o__Desulfobacterales;f__UBA2245;g__UBA2245;s__	221.99	217.63	188.72	2006.73	3071.74	2794.84	3378.37	1843.12	2179.57	1234.3	726.75	700.29	1014.25	1067.37	1145.51	5392.87	12680.8	10589.9	5759.75	4932.85	5786.75	5642.97	9131.36	3689.64	1648.34
bin.16	d__Bacteria;p__Actinomycetota;c__Coriobacteriia;o__Coriobacteriales;f__Atopobiaceae;g__Parafannyhessea;s__Parafannyhessea sp003862195	0	0	0	1	3.69	7.09	12.27	4.5	12.75	42.76	36.19	25.22	104.11	116.81	83.36	3	81.03	39.69	29	38.1	63.5	73.8	203.99	842.89	9630.25
bin.160	d__Bacteria;p__Pseudomonadota;c__Alphaproteobacteria;o__UBA9219;f__UBA9219;g__;s__	2	4	0	16.51	22	21	491.61	431.69	459.68	77.16	46.21	60.78	52.33	68.06	69.69	21.5	255.33	253.1	210.61	361.95	660.61	1767.9	4157.28	1165.36	452.51
bin.161	d__Bacteria;p__Acidobacteriota;c__Aminicenantia;o__Aminicenantales;f__UBA4085;g__JAAZPG01;s__JAAZPG01 sp012797375	5.5	5.5	3.5	24.5	80.76	57.09	158.99	69.4	89	210.46	161.15	153.39	251.69	280.1	244.5	26	172.24	325.42	481.93	914.79	1175.95	1538.39	5478.77	2671.44	3060.61
bin.162	d__Bacteria;p__Verrucomicrobiota;c__Kiritimatiellia;o__LD1-PB3_B;f__Lenti-01;g__Lenti-01;s__Lenti-01 sp012514035	263.22	317.85	276.23	111.16	276.6	264.53	550.68	585.79	576.27	954.76	615.3	635.39	516.96	596.81	552.56	6406.08	9883.49	15591	27204.4	49349.8	44341.4	68066.5	63301.2	51462.6	29775.7
bin.163	d__Bacteria;p__Chloroflexota;c__Anaerolineae;o__Anaerolineales;f__Anaerolineaceae;g__T78;s__	10851.8	9404.21	8285.78	2011	3574.27	3138.94	4032.44	2902.65	3324.26	3203	2296.8	2528.1	1524.5	1269.3	1517.15	54973.8	128046	160648	184879	186906	154891	161879	138633	94528.6	58005.5
bin.164	d__Bacteria;p__Bacteroidota;c__Bacteroidia;o__Bacteroidales;f__Prolixibacteraceae;g__Mariniphaga;s__	217.65	225.94	214.67	230.98	436.09	353.41	1303.79	758.35	910.68	3459.73	2220.58	2099.04	6766.86	6866.88	6552.05	454.09	835.25	847.88	831.16	1225.76	1785.57	2928.52	6443.97	7253.78	9854.72
bin.165	d__Bacteria;p__Desulfobacterota;c__Syntrophia;o__Syntrophales;f__Smithellaceae;g__UBA4810;s__UBA4810 sp002418825	132.96	138.98	115.82	520.9	1534.91	1408.72	2031.38	1371.87	1533.98	2056.38	1567.28	1550.48	2145.33	2272.07	2112.09	217.05	1518.98	2379.57	3654.63	3339.72	3839.1	5318.75	11953.6	7371.3	4637.93
bin.166	d__Bacteria;p__Chloroflexota;c__Anaerolineae;o__Anaerolineales;f__Anaerolineaceae;g__49-20;s__49-20 sp002436085	405.91	501	403.52	71.17	364.76	301.08	300.35	296.55	299.14	250.22	218.1	257.46	95	141.27	132.72	462.57	2945.1	4075.48	4306.47	3981.18	3572.79	4734.19	10706.5	4283.85	3592.81
bin.167	d__Bacteria;p__Desulfobacterota;c__Syntrophia;o__Syntrophales;f__Smithellaceae;g__Smithella;s__Smithella sp017993615	1737.62	1327.8	1196.79	3606.21	5092.98	4484.98	21264.8	12545.5	14058.1	49711.2	33890.5	32328.9	81968.9	93245.8	97324.7	32711.7	37222.5	75694.3	90150.6	46955.1	71962.4	121460	125704	167511	145849
bin.168	d__Bacteria;p__Moduliflexota;c__Moduliflexia;o__Moduliflexales;f__Moduliflexaceae;g__Vecturithrix;s__	242.48	250.42	243	373.22	948.69	733.88	1349.63	1143.99	1214.71	1784.01	1472.17	1485.96	2187.26	2364.48	2749.07	4720.66	6290.32	6987.77	6893.72	6439.63	6377.6	7353.39	13905.2	7803.6	8130.66
bin.169	d__Bacteria;p__Chloroflexota;c__Anaerolineae;o__Anaerolineales;f__Anaerolineaceae;g__JAGOFZ01;s__JAGOFZ01 sp019136175	351.3	460.93	361.14	50.83	58.5	65.85	179.22	138.72	171.31	218.42	183.11	143.92	159.5	197.79	284	429.8	1982.57	1876.24	1960.33	2037.97	1953.27	2330.97	5680.95	2014.85	1800.42
bin.17	d__Bacteria;p__Bacillota_A;c__Clostridia;o__Saccharofermentanales;f__DTU023;g__UBA4923;s__UBA4923 sp002427535	1	1	3	2	9.45	5.5	43.5	18	26.56	185.18	135.27	109.1	278.7	263.23	306.82	1.5	14.5	20	37	88.21	156.59	267.89	494.14	1194.91	6196.58
bin.170	d__Archaea;p__Thermoplasmatota;c__Thermoplasmata;o__Methanomassiliicoccales;f__UBA472;g__UBA472;s__	118.79	107.48	84.42	537.06	2451.97	2100.4	3248.38	3634.3	3906.07	3496.87	3790.49	4329.52	3480.02	5895.9	6222.03	195.31	681.13	624.64	642.06	744.77	1055.75	1833.54	4803.44	2276.81	1633.45
bin.171	d__Bacteria;p__Bacillota_A;c__Clostridia;o__Christensenellales;f__UBA1431;g__UBA1431;s__UBA1431 sp002329665	5.5	5	4.5	24.94	86.06	60.15	178.71	112.19	139.06	262.99	164.88	141.18	332.5	353.21	404.93	42.51	381.43	381.53	537.42	996.04	1608.66	1622.97	3448.39	2092.08	2367.37
bin.172	d__Bacteria;p__Acidobacteriota;c__UBA6911;o__JAAYUB01;f__JAAYUB01;g__JAAYUB01;s__	246.4	217.9	210.69	388.69	1159.43	1035.25	1306.31	1176.8	1370	1512.81	1273.25	1231.11	1164.26	1631.13	1661.3	3661.91	6623.93	5366.88	3628.4	2835.88	3664.46	4058.86	10541.6	3757.27	2437.74
bin.173	d__Bacteria;p__Chloroflexota;c__Anaerolineae;o__Anaerolineales;f__Anaerolineaceae;g__T78;s__T78 sp012839565	4088.81	4870.68	3969.04	3045.71	4402.69	3673.46	2339.66	1557.88	1795.68	808.21	644.77	602.47	465.94	409.8	496.51	2400.79	7464.78	13292.4	29826.2	43355.8	33306.5	26291.7	19001.5	7711.89	6121.9
bin.174	d__Bacteria;p__Desulfobacterota;c__Desulfobacteria;o__Desulfobacterales;f__JAHDSC01;g__JAHDSC01;s__JAHDSC01 sp018432925	124	113	85.5	20882.9	23078.2	20909.1	41847.7	21275.1	25394.1	11973.6	6712.24	6056.36	9690.45	9346.19	9457.17	26707.7	51607	53932.5	63593.9	119583	120858	188946	188721	125580	32065.1
bin.175	d__Bacteria;p__Armatimonadota;c__UBA5377;o__UBA1398;f__UBA1398;g__UBA1398;s__UBA1398 sp002305165	435.16	660.3	571.13	2332.58	11549.2	10666.3	10117.6	11568	13509.1	9898.77	10115.8	7798.17	14517.9	20386.6	23641.5	2809.05	13625.6	19129.5	21245.3	13520	11935.8	15816.8	29085.3	13339.1	15465.9
bin.176	d__Bacteria;p__Actinomycetota;c__Actinomycetia;o__Propionibacteriales;f__Propionibacteriaceae;g__Brooklawnia;s__	1	0.5	0	3	8.58	5	45.62	50.84	54.98	9.46	7.13	6	37.5	35	45.86	832.64	653.5	547.69	492.71	468.35	589.74	1858.94	7432.58	1814.12	1070.1
bin.177	d__Bacteria;p__Actinomycetota;c__Actinomycetia;o__Actinomycetales;f__Bifidobacteriaceae;g__Aeriscardovia;s__	1	3	5.5	136.26	567.68	526.75	959.54	772.93	944.43	1619.63	855.67	700.68	56.9	77.03	56.31	55.48	104.73	120.16	1523.78	3328.81	7952.28	8985.08	10111.8	2820.03	573.59
bin.178	d__Bacteria;p__Desulfobacterota_G;c__Syntrophorhabdia;o__Syntrophorhabdales;f__Syntrophorhabdaceae;g__Syntrophorhabdus;s__	60.95	61.25	38.54	219.67	218.22	222.6	774.09	383.44	393.27	1135.58	673.71	593.86	1713.07	1801.95	1505.13	1754.38	3972.83	4260.74	3953.45	4628.19	4389.06	5573.79	11337.8	7041.73	6483.06
bin.179	d__Bacteria;p__Actinomycetota;c__Thermoleophilia;o__RBG-16-64-13;f__RBG-16-64-13;g__JAAYZX01;s__	27.09	26.65	22.45	51.95	73.97	82.19	124.19	65.21	89.36	81.04	71.34	78.13	47.92	70.17	53.05	266.14	2393.94	2801.7	3296.13	3891.16	2857.82	3591.43	6645.3	2584.99	1669.45
bin.18	d__Bacteria;p__Bacillota_A;c__Clostridia;o__Peptostreptococcales;f__Anaerovoracaceae;g__UBA1422;s__	19	22.16	18	10	5	10	22	14	5	20.87	13	21	50	53.79	49.47	5919.95	6956.28	6945.85	4876.54	2479.86	1537.74	1259.9	884.1	744.05	1224.26
bin.180	d__Bacteria;p__Thermotogota;c__Thermotogae;o__Petrotogales;f__Kosmotogaceae;g__Mesotoga;s__Mesotoga sp002752635	31528.3	33662	29756.1	7869.79	39451.6	33639.1	27740	27871.9	32071.1	15663.5	16314.8	18452.7	10523.7	14479.5	15962	11741.5	57946.9	64142.7	54532.2	40143.1	33313.7	37034.8	41897.4	25642.7	19479.7
bin.181	d__Archaea;p__Methanobacteriota;c__Methanobacteria;o__Methanobacteriales;f__Methanobacteriaceae;g__Methanobacterium;s__Methanobacterium sp012838205	308.1	218.1	229.5	284.68	1063.24	986.03	1532.78	1105.57	1394.83	791.31	691.1	534.43	492.94	544.69	542.02	549.4	4649.52	6053.63	5716.95	6480.39	6345.38	7280.25	9383.58	4572.72	3790.27
bin.182	d__Bacteria;p__Synergistota;c__Synergistia;o__Synergistales;f__Aminobacteriaceae;g__Aminivibrio;s__Aminivibrio sp012523155	1147	883.49	750.03	5651.09	3600.28	3560.46	9226.59	3838.43	5220.51	7216.4	3909.09	4918.94	11944.5	10864.6	9540.03	2010.89	4408.88	4683.08	4927.47	6021.12	5647.04	7053.19	11800.9	6310.84	6404.49
bin.183	d__Bacteria;p__Synergistota;c__Synergistia;o__Synergistales;f__Synergistaceae;g__Syner-03;s__Syner-03 sp012727545	471.77	469.69	355.78	264.29	570.5	439.71	1532.8	859.53	1087.27	2069.05	1237.53	1012.33	6778.36	6864.72	6730.77	280.37	1038.25	1317.73	1693.96	1655.57	1632.09	3236.01	8066.77	9557.47	22778.3
bin.184	d__Bacteria;p__Actinomycetota;c__Thermoleophilia;o__RBG-16-64-13;f__RBG-16-64-13;g__JAAYZX01;s__	37.11	21.3	26.62	43.41	93.21	95.14	107.84	79.66	71.46	114.43	65.03	69.96	71.64	75.57	70.77	409.79	3657.86	4239.19	4581.1	6102.94	10944.9	5343.07	3352.14	3530.34	2321.67
bin.185	d__Bacteria;p__Spirochaetota;c__Spirochaetia;o__Sphaerochaetales;f__Sphaerochaetaceae;g__Sphaerochaeta;s__Sphaerochaeta sp004294855	21.67	34.17	24.33	168.45	486.22	322.46	1658.22	1323.14	1587.11	1043.97	923.83	783.72	1638.2	2174.03	2134.13	3.19	22.91	28.18	57.39	374.97	2131.03	1956.32	3879.32	1840.53	1322.76
bin.186	d__Bacteria;p__Patescibacteria;c__Dojkabacteria;o__SC72;f__SC72;g__UBA5232;s__	37.41	19.65	7.25	7.58	12.36	6	132.67	47.91	67.71	159.66	60.69	39.86	152.66	92.07	78.04	281.42	301.48	285.16	302.24	430.85	1269.94	1502.02	2678.92	1085.34	1257.3
bin.187	d__Bacteria;p__Chloroflexota;c__Anaerolineae;o__Anaerolineales;f__Anaerolineaceae;g__;s__	1890.16	1631.71	1521.38	284.37	775.61	721.6	856.71	679.47	764.26	724.55	574.34	610.65	596.83	665.73	659.3	9464.94	8911.33	9755.48	9187.94	7842.12	10640.5	6712.82	5943.67	4854.4	4625.3
bin.188	d__Bacteria;p__Actinomycetota;c__Actinomycetia;o__Propionibacteriales;f__Propionibacteriaceae;g__Propionibacterium;s__Propionibacterium freudenreichii	34.5	38.41	39	113	126.61	121.46	14.83	13.58	12.31	10.5	11.05	19.49	16.77	23.91	14.47	2816.31	1818.05	3630.96	8752.2	3998.98	10836	1591.96	506.06	259.41	245.4
bin.189	d__Bacteria;p__Chloroflexota;c__Anaerolineae;o__Anaerolineales;f__Anaerolineaceae;g__49-20;s__	5715.01	7118.2	6101.54	1387.49	9859.47	8493.15	6556.58	5754.94	6910.8	5588.94	4797.69	5041.47	3034.4	3693.57	3985.1	4455.7	87853.4	120413	170760	225958	226375	267817	235792	177164	115311
bin.19	d__Bacteria;p__Actinomycetota;c__Acidimicrobiia;o__Acidimicrobiales;f__Microtrichaceae;g__AWTP1-35;s__AWTP1-35 sp003962875	6	13	6.33	3.5	3	2	4	2	8	1	0	0	0	0	0	45013.5	18394.3	19770.7	11771.8	4434.3	2286.21	1479.15	570.86	202.94	54
bin.190	d__Bacteria;p__Thermotogota;c__Thermotogae;o__Petrotogales;f__Kosmotogaceae;g__Mesotoga;s__Mesotoga prima	586877	617655	557764	126447	538568	461570	428283	416354	484887	268169	286157	317696	190165	275935	308323	216961	1.15654e+06	1.28772e+06	1.05932e+06	785203	663626	708542	627514	516700	387105
bin.191	d__Bacteria;p__Desulfobacterota;c__Syntrophia;o__Syntrophales;f__Smithellaceae;g__UBA4810;s__UBA4810 sp002418825	68.19	50.28	30.64	426.73	858.26	861.87	1421.13	716.43	921.56	1537.46	840.41	730.23	1332.99	1381.9	1210.01	194.09	821.32	1274.73	1829.39	1555.49	4571.55	2558.36	2761.63	3439.66	2333.29
bin.192	d__Bacteria;p__Bacillota_A;c__Clostridia;o__Christensenellales;f__CALWSW01;g__;s__	14.48	21	17.5	34.28	142.95	113.72	287.59	236.91	300.5	544.72	338.76	247.74	469.69	547.86	503.38	30.86	232.09	351.94	684.98	1679.66	3650.38	3977.63	4930.4	3152.43	3187.2
bin.193	d__Bacteria;p__Desulfobacterota;c__Syntrophia;o__Syntrophales;f__Smithellaceae;g__UBA8904;s__	2422.03	2173.2	1875.1	11447.8	49692.1	44290.1	26650.7	19556.8	23205.8	53277.6	40083.7	43806.5	48373.3	59820.8	61053.8	3684.65	138322	179909	146994	62387	102949	45974.8	47685.4	50182.6	20086.1
bin.194	d__Bacteria;p__Thermotogota;c__Thermotogae;o__Petrotogales;f__Kosmotogaceae;g__Mesotoga;s__Mesotoga sp002752635	13092.5	12640.3	11989.2	2688.8	10092.3	8199.26	8184.92	6688.5	7778.43	5243.47	4303.42	5057.42	3725.46	4591.75	5095.34	4181.43	19995.1	22014.5	19240.6	12896.5	19230.6	12630.1	9635.01	8618.87	6389.72
bin.195	d__Bacteria;p__Chloroflexota;c__Anaerolineae;o__Anaerolineales;f__Anaerolineaceae;g__49-20;s__49-20 sp002436085	274.49	368.17	356.21	54.37	313.98	240.96	203.61	167.85	205.15	169.15	120.09	107.21	74.07	106.17	71.7	482.25	2344.25	3190.48	3581.11	3174.07	6182.17	3350.63	2927.28	2146.95	1722.82
bin.196	d__Bacteria;p__Desulfobacterota_G;c__Syntrophorhabdia;o__Syntrophorhabdales;f__Syntrophorhabdaceae;g__Syntrophorhabdus;s__	482.19	500.56	490.39	392.7	592.61	492.07	2720.38	1684.46	1920.27	5132.52	3365.9	3099.24	2497.36	2348.17	2180.01	2538.51	5847.68	6940.71	7822.7	6944.32	11478.8	9446.58	12010.9	13597.5	10344.7
bin.197	d__Bacteria;p__Synergistota;c__Synergistia;o__Synergistales;f__Synergistaceae;g__Syner-03;s__Syner-03 sp012727545	301.01	275.37	238.55	195.28	301.29	263.48	730.68	416.53	451.08	901.41	520.57	490.75	3212.93	2848.09	2990.6	232.56	844.88	1033.38	1306.33	1209.91	3276.44	2091.84	2777.14	5389.23	12347.2
bin.198	d__Bacteria;p__Chloroflexota;c__Anaerolineae;o__CG2-30-64-16;f__CG2-30-64-16;g__MWBF01;s__	204.04	339.06	327.83	381.2	1368.55	1116.34	1847.67	1613.34	1677.89	542.45	389.52	351.78	454.28	590.39	617.1	1333.73	5746.53	8789.84	11347.6	22619.2	41709.4	43541.4	45124.9	30617	20632.5
bin.199	d__Bacteria;p__Chloroflexota;c__Anaerolineae;o__B4-G1;f__SLSP01;g__PWVB01;s__PWVB01 sp022707665	156.82	217.27	185.64	67.01	197.86	169.67	154.48	130.96	145.25	98.19	97.47	115.04	118.32	148.46	111.32	838.41	2647.63	3152.33	2832.65	4202.46	8406.94	4317.43	3352.11	2492.25	2019.72
bin.2	d__Bacteria;p__Chloroflexota;c__Anaerolineae;o__Anaerolineales;f__Anaerolineaceae;g__49-20;s__49-20 sp002436085	175.52	204.47	153.98	27.68	145.9	94.06	95.57	53.35	80.71	66.79	59.58	68.19	32.28	35.24	33.38	168.44	1233.66	1613.12	4613.47	1589.94	1273.05	1547.7	1429.28	964.61	664.59
bin.20	d__Bacteria;p__Desulfobacterota_G;c__Syntrophorhabdia;o__Syntrophorhabdales;f__Syntrophorhabdaceae;g__Delta-02;s__Delta-02 sp002305765	36	26.5	31	1483.04	4267.44	3599.53	5883.92	4259.01	4920	8371.18	6363.93	7008.43	6654.91	8445.97	8283.14	1980.32	16013.8	19130.2	13989.2	4287.97	3566.67	4327	5143.85	8701.35	6393.36
bin.200	d__Bacteria;p__Bacillota_B;c__Syntrophomonadia;o__Syntrophomonadales;f__Syntrophomonadaceae;g__PHAA01;s__PHAA01 sp022706565	1629	2067	1521	13164.3	27471.5	22946.4	29071	18495.5	20784	67611.9	43884.3	42895.3	66629.1	67031.9	67413.7	11569.9	326095	340323	430752	495825	502967	492933	376449	453766	490899
bin.201	d__Archaea;p__Methanobacteriota;c__Methanobacteria;o__Methanobacteriales;f__Methanobacteriaceae;g__Methanobacterium_A;s__Methanobacterium_A sp002494495	39.07	21.47	20.17	34.4	116.66	93.93	171.35	151.12	135	149.54	119.31	78.91	103.83	82.62	85.33	43.4	701.39	875.17	867.8	1164.6	2461.12	1402.08	1644.91	1079.26	1404.95
bin.202	d__Bacteria;p__Bacteroidota;c__Bacteroidia;o__Bacteroidales;f__VadinHA17;g__SR-FBR-E99;s__SR-FBR-E99 sp012513795	285209	264291	237262	32108.5	64985.4	59138.1	94622.4	66133.2	74467.4	41747.7	28551.7	29478.9	32602.5	34416.5	35096.1	253519	754473	845871	895996	970928	895703	1.0478e+06	901809	707509	323546
bin.203	d__Bacteria;p__Chloroflexota;c__Anaerolineae;o__Caldilineales;f__Caldilineaceae;g__;s__	210.97	247.85	281.05	26.18	155.05	106.2	92.95	108.07	91.25	101.01	74.84	56.72	121.49	121.34	131.21	780.92	3287.21	3425.22	3445.33	4312.04	9043.48	3989.92	3031.3	2623.39	1842.46
bin.204	d__Bacteria;p__Bacillota_A;c__Clostridia;o__Christensenellales;f__SZUA-584;g__SZUA-584;s__	5	0.5	1.5	47.5	16.5	22.47	82.92	48.83	64.01	91.12	63.22	66.73	134.02	99.22	112.57	1	370.35	455.82	444.99	814.44	2543.67	1328.72	1457.53	1216.23	1605.11
bin.205	d__Bacteria;p__Verrucomicrobiota;c__Kiritimatiellia;o__RFP12;f__UBA1067;g__DUPH01;s__DUPH01 sp012838435	10.77	18.99	11.17	3948.27	19120.8	16996.3	3556.35	3491.58	3953.41	5835.53	5688.94	5706.68	2322.69	3358.94	3220.05	965.1	1945.05	1695.4	14126	12453.4	22813.5	11626.7	6831.28	13619.1	5359.09
bin.206	d__Archaea;p__Halobacteriota;c__Methanosarcinia;o__Methanotrichales;f__Methanotrichaceae;g__Methanothrix;s__Methanothrix soehngenii	5244.39	5249.6	4731.96	95172.6	358128	320275	339477	288465	341287	591661	569946	639972	740539	955390	1.08659e+06	67258	167249	195821	244938	453424	490421	624558	645045	849990	621448
bin.207	d__Bacteria;p__Patescibacteria;c__Paceibacteria;o__Moranbacterales;f__GCA-2747515;g__GCA-2747515;s__	8	17.5	22.5	48.12	77.21	62.5	425.75	382.44	360.97	9.44	6	11	49.03	35	59.31	7	2369.21	2460.48	1852.72	1518.87	2741.35	2231.31	1380.58	522.06	869.6
bin.208	d__Bacteria;p__Verrucomicrobiota;c__Verrucomicrobiae;o__Verrucomicrobiales;f__Akkermansiaceae;g__;s__	248.23	385.52	320.52	1171.74	4587.12	3978.68	6319.29	5587.18	5648.58	10195	6700.01	5133.1	10470.7	12427.4	11469.5	32	6810.93	11891.8	34343.8	50945.7	69754.3	104327	105566	56195.9	29440.4
bin.209	d__Bacteria;p__Bacillota;c__Bacilli;o__Lactobacillales;f__Lactobacillaceae;g__Lactobacillus;s__Lactobacillus amylovorus	58	48	29	1167.5	1880	1659.55	20606	10353.2	12660	29302.6	13314.3	9225.55	5823.91	3959.53	3340.96	20	238	2890.74	27870.9	90886.6	232868	295985	167792	40715.7	18001
bin.21	d__Archaea;p__Halobacteriota;c__Methanomicrobia;o__Methanomicrobiales;f__Methanoregulaceae;g__UBA9949;s__UBA9949 sp012516785	1229.63	1073.16	863.05	2329.16	10807	8516.09	3810.97	3845.3	4442.05	937.14	982.32	1020.63	438.67	533.94	610.51	25593.9	13583.9	12815.2	9980.22	6151.08	5688.14	5314.22	3688.32	1342.42	1070
bin.210	d__Bacteria;p__Actinomycetota;c__Thermoleophilia;o__UBA2241;f__UBA2241;g__CAIXSE01;s__	24	19	11	306	1899.42	1625	1794.67	1760.42	2080.99	4035.93	3882.29	3595.76	3280.89	4669.11	5708.16	82.55	24764.2	23791.7	25735.5	55461.3	54239.1	71323.1	55094	66615.2	37359.8
bin.211	d__Bacteria;p__Armatimonadota;c__UBA5829;o__DSUL01;f__DSUL01;g__JAGVUD01;s__JAGVUD01 sp019136435	6220.03	8566.08	7753.74	5633.96	34345.3	32608.5	27824.2	31068.9	35689.7	26131	26100.7	25822.3	10888.2	16952.8	18468.2	15803.5	61103.2	88304	84860	92418.8	83313.9	97871.7	77173.8	94105.6	53615.4
bin.212	d__Bacteria;p__UBA1439;c__UBA1439;o__UBA1439;f__UBA1439;g__UBA1439;s__UBA1439 sp002329605	4	0	0.5	29.5	47.59	47.5	2664.93	2143.28	2360.21	32831.8	22830	19390.5	23273.7	26998.8	28020.2	21733.1	1078.57	680.44	285.52	239.41	569.65	3263.07	18358.1	56430	37586.5
bin.213	d__Bacteria;p__Atribacterota;c__Atribacteria;o__Atribacterales;f__Atribacteraceae;g__Atribacter;s__Atribacter sp002069605	1807.5	1859.49	1687	911.5	3793.48	3281	3577.42	2888.5	3271.82	2106	1949	1908.21	1852.51	2175	2201	2560.66	37664.2	42748	47996.1	51786.6	48277.7	53815.1	48807.6	42229.8	37861.1
bin.214	d__Bacteria;p__Bacteroidota;c__Bacteroidia;o__Bacteroidales;f__Paludibacteraceae;g__W0P28-013;s__W0P28-013 sp012837685	2767.91	2103.11	1850.06	2543.41	8193.8	7155.98	9754.13	6716.34	8125.73	2588.92	1773.74	1565.32	2080.21	2301.23	2569.66	393.42	992.73	11448.2	28929.3	11920.2	6437.49	21248.4	39432.9	11174.7	5622.65
bin.215	d__Bacteria;p__Chloroflexota;c__Anaerolineae;o__Anaerolineales;f__Anaerolineaceae;g__T78;s__T78 sp019136215	700.55	862.92	714.47	408	1227.65	1116.51	1549.14	1535.63	1828.91	1926.65	1704.28	1961.32	1532.69	1690.29	2228.23	923.62	3652.58	5916.07	10335	16812.5	20962.4	32213.4	41952	43973.5	58457
bin.216	d__Bacteria;p__Bacteroidota;c__Bacteroidia;o__Bacteroidales;f__VadinHA17;g__LD21;s__	3186.62	2823.51	2570.24	4402.96	6975.07	6236.73	14186.9	9355.12	10024.6	11384.5	7256.97	6217.97	22511.2	21435.4	21256.3	1115.08	25702.3	32288.2	55688.4	135780	176944	259766	284902	236922	276956
bin.217	d__Bacteria;p__Desulfobacterota;c__Desulfovibrionia;o__Desulfovibrionales;f__Desulfomicrobiaceae;g__Desulfomicrobium;s__Desulfomicrobium sp023393525	538.39	727.04	598.57	4405.64	11011	9604.55	39611.7	27502.9	32841.5	93.83	66.99	52.09	158.55	161.75	133.29	1604.34	14916.7	14415.5	10907	38507.3	49307.7	107751	106897	35607.8	6968.96
bin.218	d__Bacteria;p__Bacillota_B;c__Desulfotomaculia;o__Desulfotomaculales;f__Pelotomaculaceae;g__DTU098;s__DTU098 sp002305915	106	109	93.33	3841.5	13123.1	10968.5	31069.2	21402.6	25445.4	112124	82741.6	86671.1	66904.2	75195.1	71336.2	948.7	2448.5	2996.44	5298.1	19038.2	29195.5	52989.3	116479	220880	199608
bin.219	d__Bacteria;p__Acidobacteriota;c__UBA6911;o__JAAYUB01;f__JAAYUB01;g__JAAYUB01;s__	1254.94	1268.93	1086.3	2400.31	8739.08	7642.41	10099.5	8739.5	10407.3	13511.8	11392.6	10797.6	9812.21	14469.7	14946.9	31730.8	153768	118385	65828.9	38813.2	30013.1	36539.1	30126.5	42407.3	27658.8
bin.22	d__Bacteria;p__Synergistota;c__Synergistia;o__Synergistales;f__Synergistaceae;g__Syner-03;s__Syner-03 sp012727545	389.54	267.69	313.23	179.77	288.02	263.96	776.86	563.21	613.02	1152.56	629.65	535.27	3705.21	3449.05	3729.94	317.49	2435.82	2945.66	4129.06	2283.11	2117.34	4101.75	4990.12	10066.7	23444
bin.220	d__Bacteria;p__Bacillota_A;c__Clostridia;o__Christensenellales;f__CALWSW01;g__;s__	18.5	31	13.5	82.72	305.11	283.57	925.55	795.86	936.12	751.46	620.8	634.24	854.75	1045.6	1040.4	63.94	588.38	860.24	2388.9	12356.4	13034	43487.7	48927.9	31948.5	25928.4
bin.221	d__Bacteria;p__Bacillota_A;c__Clostridia;o__Christensenellales;f__SZUA-584;g__SZUA-584;s__	19	11.5	6.5	97.5	146.5	99.39	363.02	273.17	262.01	457.17	294.78	320.77	540.98	523.65	560.43	34	1464.72	1938.4	2439.44	7281.4	10468.1	21318.5	23213.7	19644.7	19012.3
bin.222	d__Bacteria;p__Bacillota_B;c__Syntrophomonadia;o__Syntrophomonadales;f__Syntrophomonadaceae;g__JAAYJK01;s__JAAYJK01 sp012520725	1.99	0	0	8	15.99	17	101	66	71	4546.02	4360.85	5522.97	78764	92187.8	120193	11	50.49	67.99	53.98	138.63	186.98	274.4	638.05	4251.66	121876
bin.223	d__Bacteria;p__Desulfobacterota;c__Syntrophia;o__Syntrophales;f__Smithellaceae;g__UBA4810;s__UBA4810 sp002418825	210.55	161.71	99.78	1037.4	3426.52	2781.94	5163.32	3047.34	3820.4	8330.2	5750.84	5696.61	8347.9	9435.11	9628.19	249.81	2878.29	5372.44	8909.14	8783.54	9215.66	13760	14179.7	19573.2	12127.7
bin.224	d__Bacteria;p__Bacillota_A;c__Clostridia;o__Peptostreptococcales;f__Anaerovoracaceae;g__Lentihominibacter;s__	162.77	194.04	141.4	111.67	609.17	531.28	459.71	602.95	714.23	1272.3	1528.99	1638	1958.24	3048.21	3825.36	4	5884.58	7348.21	9485.37	18061.1	22144.2	27997.5	31534	44326	71580.2
bin.225	d__Bacteria;p__Bacillota_A;c__Clostridia;o__Christensenellales;f__CAG-74;g__JAEZHK01;s__	338	490	444	178.5	329.83	274.66	156.01	115.49	169	234.99	189	183	941.24	1032.3	1021.67	630	11378.3	12492.7	12024	19117.5	14745.5	13645.4	12000.9	16167.2	23192.6
bin.226	d__Bacteria;p__Chloroflexota;c__Anaerolineae;o__Anaerolineales;f__Anaerolineaceae;g__Flexilinea;s__Flexilinea sp022837205	730.72	854.57	709.45	73.13	368.46	344.35	260.81	244.08	241.06	149.41	143.97	127.58	206.06	257.62	267.49	4989.32	5555.17	6346.06	5901.48	7339.13	5428	6036.07	4924.2	3141.42	2167.37
bin.227	d__Bacteria;p__Desulfobacterota;c__Syntrophia;o__Syntrophales;f__UBA2210;g__UBA6078;s__	15.5	5	9	105.75	341.45	333.94	885.29	547.6	681.09	2288.56	1709.38	1953.88	1712.14	1911.3	1937.82	412.69	735.26	638.15	578.58	492.92	740.66	1603.97	2399.97	3053.71	1554.93
bin.228	d__Bacteria;p__Bacillota_B;c__Syntrophomonadia;o__Syntrophomonadales;f__Syntrophomonadaceae;g__JAAYBS01;s__JAAYBS01 sp012718855	86	84	81.5	114.68	161.99	164	1690.99	1077	1282	11680.4	8370.91	7864.14	14910.5	16443.1	15772.4	9252.97	4450.48	6501.29	12030.4	2096.03	6621.31	5636.38	13549.5	26117.2	46600.1
bin.229	d__Bacteria;p__Desulfobacterota;c__Desulfovibrionia;o__Desulfovibrionales;f__Desulfomicrobiaceae;g__Desulfomicrobium;s__Desulfomicrobium sp012729655	2023.74	2040.37	1912.98	32452.7	69165.8	65088.5	166333	112428	132885	5293.2	3700	3569.29	7217.02	8509.87	8629.61	11049.3	38732.3	56181.2	69801.1	203906	236454	380598	377528	164556	53395.8
bin.23	d__Bacteria;p__Desulfobacterota;c__Desulfobulbia;o__Desulfobulbales;f__Desulfobulbaceae;g__Desulfobulbus;s__Desulfobulbus sp017998195	656.92	757.71	603.44	424.7	935.24	837.53	279.1	209.89	227.43	9	4	6	6	7	6.5	2001.89	7798.25	8592.76	7762.99	4415.5	2882.69	2082.46	715	191.62	42.2
bin.230	d__Bacteria;p__Atribacterota;c__JS1;o__SB-45;f__UBA6794;g__JAAYOB01;s__	1174.66	876.41	801.36	1684.18	6598.77	5798.65	9854.1	8776.04	10417.2	7018.47	6702.28	6358.81	5175.17	7490.59	6664.27	34.52	4277.39	5856.88	9792.84	14394.8	14641.8	19355.3	19091.5	18840.7	15475.4
bin.231	d__Archaea;p__Halobacteriota;c__Methanosarcinia;o__Methanosarcinales;f__Methanosarcinaceae;g__Methanomethylovorans;s__Methanomethylovorans sp001896725	533	516	442	1218.5	4555.47	3885	1848	1435	1750	7833.5	6654	6226	9381.84	10417.1	10951.8	40	28022.3	23787.9	19661	21000.2	18241.7	18576	15909.9	34232	30356.8
bin.232	d__Bacteria;p__Chloroflexota;c__Anaerolineae;o__DRVO01;f__DRVO01;g__Ch71;s__	234	355	329	94	565	464	345	424.18	463	658.01	766	704.5	702	1125	1170	12.5	7487.18	8863.06	10550.4	15933.1	14741.4	18031.5	16391.7	24557.1	20148
bin.233	d__Bacteria;p__Planctomycetota;c__Planctomycetia;o__Pirellulales;f__Thermoguttaceae;g__JABWBD01;s__	59	57	43	248	779	691.5	714.5	536.5	738.01	416.93	345	333	335.5	412	538.5	147.58	6512.83	7491.75	13235.6	43330.5	61512.8	78406.9	61594.6	50628.5	21097.2
bin.234	d__Bacteria;p__Bacillota;c__Bacilli;o__Lactobacillales;f__Lactobacillaceae;g__Limosilactobacillus;s__Limosilactobacillus panis	1	5	3	80.5	332.49	316	628.04	575	544.96	56.04	20.5	11.5	187.96	148.97	114.98	10.11	423.47	986.65	11651.5	73606.3	153477	211788	209310	35399.5	9676.95
bin.235	d__Bacteria;p__Chloroflexota;c__Anaerolineae;o__UBA1429;f__UBA1429;g__JAAZBY01;s__JAAZBY01 sp012513595	799.94	1407.48	1257.32	542.58	2954.92	2498.27	2206.68	2792.51	3089.04	2891.88	2841.72	2594.9	3379.26	5559.5	6083.22	176	20488.9	23258.4	37882.4	69412.2	68927.9	94535.1	79478.6	92223.4	67263.6
bin.236	d__Bacteria;p__Caldisericota;c__Caldisericia;o__JAAYUI01;f__JAAYUI01;g__;s__	12192	10382	9014	13	46	49	20783	18243	22213	55514	51405	52541	73159	91750	95751	63965	53156	58171	23167	782	469	9000	29114	35100	105356
bin.237	d__Bacteria;p__Actinomycetota;c__Thermoleophilia;o__UBA2241;f__UBA2241;g__CAIXSE01;s__CAIXSE01 sp012719015	234.5	418	296.5	658.66	3288.39	3036.16	1578.01	1809.7	2078.8	2674.72	2799.17	2278.38	2109	3053.39	3637.59	21153.9	87232	105303	125484	151462	130765	143568	100156	99913.5	50898.1
bin.238	d__Bacteria;p__Bacteroidota;c__Bacteroidia;o__Bacteroidales;f__UBA1402;g__UBA1402;s__UBA1402 sp002305085	3961.3	3728.57	3251.87	4144.11	20328.2	17878.9	30403.5	22150.3	26338.1	7043.59	4906.01	5116.37	9288.93	10956.9	12035.7	23.68	568.28	5626.23	21534.1	16710.4	22977.8	37776.4	32297.9	12736	16986.4
bin.239	d__Bacteria;p__Bacillota_A;c__Clostridia;o__Saccharofermentanales;f__UBA5734;g__JAAYBY01;s__JAAYBY01 sp012511525	164.62	185	157.55	151.33	270.32	278.73	285.17	222.55	231.23	535.36	361.7	227.86	710.49	845.01	722.82	3242.48	10132.1	9555.92	8567.26	12414.4	10879.7	14224	13686.3	19142.4	16259.4
bin.24	d__Bacteria;p__Bacteroidota;c__Bacteroidia;o__Bacteroidales;f__GCA-2748055;g__GCA-2748055;s__	780	784	586	48	92	104.43	108	82	85	19	20	14.21	14.18	9.33	19	119715	53070.1	33365	12796.8	4282.95	2394.59	2063.14	1187.12	602.11	248
bin.240	d__Bacteria;p__Chloroflexota;c__Anaerolineae;o__Anaerolineales;f__Anaerolineaceae;g__JAJFTV01;s__	3911.96	3555	3285	1872.04	1757.96	1841	2538.05	1670.72	1901.96	3203	2115	1885.04	1432.78	1445.04	1620.96	1619.16	54249.4	69897	80185.1	81765.6	69109.9	69673.9	57937.1	55908.5	51757.8
bin.241	d__Bacteria;p__Actinomycetota;c__Actinomycetia;o__Actinomycetales;f__Dermatophilaceae;g__Phycicoccus_A;s__Phycicoccus_A elongatus	15	46	42	7.5	10	6	9	17	13	1.5	1	1	1	1	2	153706	92490.4	93616.1	78003.3	54276.6	35776.4	27738.9	14830.1	6293.05	1462.4
bin.242	d__Bacteria;p__Atribacterota;c__JS1;o__SB-45;f__UBA6794;g__M30B28;s__	271	157	150	895	1288.31	1066.97	2903.08	1529.45	1799.18	3657.05	2347.45	1998.94	2607.02	2063.99	1754	1912.57	6322.97	8190.59	9043.06	11082.4	11479.9	15760.5	14683.7	21201.6	25216
bin.243	d__Bacteria;p__Chloroflexota;c__Anaerolineae;o__Anaerolineales;f__Anaerolineaceae;g__Brevefilum;s__Brevefilum fermentans	2755.72	2866.46	2777.77	792	5317.73	4433.85	4445.56	3851.28	4437.38	4628.41	4128.03	4705.67	2623.9	3194.41	3525.37	0	25486.5	27290.6	29475.9	34465	33169	41738.2	41438.8	39685.4	34558.5
bin.244	d__Bacteria;p__Bacillota_A;c__Clostridia;o__Oscillospirales;f__Oscillospiraceae;g__Evtepia;s__	484.67	735	691	287.5	2052.45	1574.33	1058.51	1168.67	1401	2847.42	2730	2661.16	3200.5	4777.62	5323.5	143.16	2575.28	3275.75	8413.84	6147.34	9668.78	9569.63	8103.97	42274.1	46307.7
bin.245	d__Archaea;p__Thermoplasmatota;c__Thermoplasmata;o__Methanomassiliicoccales;f__UBA472;g__UBA472;s__	360.31	244.41	236.6	4675.93	3986.43	3518.03	13229.4	7181.16	9036	14436.5	8144.27	7507.17	18261.4	16530.7	15546.4	182.3	774.19	799.03	929.39	1313.68	2332.19	5276.76	6809.21	7043.82	5095.22
bin.246	d__Bacteria;p__Chloroflexota;c__Anaerolineae;o__Anaerolineales;f__Anaerolineaceae;g__T78;s__	1264.21	1497.8	1322.76	150.42	614.25	474.45	533.01	561.96	498.76	267.82	250.95	242.3	125.57	145.52	166.81	9858.69	23953.6	29536.3	31090.6	33271.3	27849.5	29979.4	24880.8	16326.7	9555.91
bin.247	d__Bacteria;p__Desulfobacterota;c__Syntrophia;o__Syntrophales;f__Syntrophaceae;g__Syntrophus;s__Syntrophus sp002067745	3	9	8	1119	1083	1091	4224	2391.5	2816.91	7936.69	5248.9	5332.45	11444.3	12302.2	12687.9	74	1282.3	1029.5	1407.5	3689.01	6603.14	9627.36	10279.2	17228	13961.6
bin.248	d__Bacteria;p__Chloroflexota;c__Anaerolineae;o__CG2-30-64-16;f__CG2-30-64-16;g__MWBF01;s__	216.01	297.1	276.04	154.75	364.81	356.76	747.82	576.31	597.6	277.81	294.29	236.13	289.92	420.91	435.06	596.63	3073.28	4887.74	6290.06	13138.5	15190.7	27216.2	28242.2	26046	12050.8
bin.249	d__Bacteria;p__Chloroflexota;c__Anaerolineae;o__Anaerolineales;f__Anaerolineaceae;g__;s__	5202.93	5678.79	4971.32	648.17	1546.36	1273.55	2596.57	1690.11	2044.36	3653.11	2343.24	2214.86	3436.85	3712.1	3756.74	34618.1	47267.4	64443	66319.6	57416.8	46564.7	47763.8	42657.1	38302.8	55245.1
bin.25	d__Bacteria;p__Actinomycetota;c__Thermoleophilia;o__RBG-16-64-13;f__RBG-16-64-13;g__RBG-16-64-13;s__	75.76	92.62	38.29	194.08	567.11	533.36	641.39	557.85	577.51	704.88	518.15	546.48	715.21	814.9	844.93	94.33	9752.15	12208.7	18137.6	22561.9	20200.8	22695.5	19902.7	19557.2	16229.3
bin.250	d__Bacteria;p__Spirochaetota;c__UBA4802;o__UBA4802;f__UBA5550;g__RBG-16-49-21;s__	441	409.71	370	439	523.87	573	8763.64	5424.69	6546.72	6642.41	4060.06	3712.34	147	229	171	10661.2	8728.75	12083	6081.64	4245.97	13685.2	59759	10749.2	33616.9	514
bin.251	d__Bacteria;p__Chloroflexota;c__Anaerolineae;o__UBA1429;f__UBA1429;g__DUUT01;s__	149.32	334.98	241.32	107.17	646.65	546.67	484.61	608.72	679.53	1320.7	1287.36	1045.8	981.81	1560.52	1810.02	336.59	5242.46	6055.65	7267.46	12256.8	12417.4	17597.3	17338.9	27746.4	29920.9
bin.252	d__Bacteria;p__Verrucomicrobiota;c__Lentisphaeria;o__UBA1407;f__UBA1407;g__UBA1407;s__UBA1407 sp002305655	9	5	25	598.75	1857.91	1595.34	5849.09	4693.58	5768.33	17346.5	13476.8	13610.9	10782.6	12433.8	13682.6	50	14691.8	1249.5	6427.49	5103.64	11875.3	26858.8	122779	170837	43910.1
bin.253	d__Archaea;p__Nanoarchaeota;c__Nanoarchaeia;o__Pacearchaeales;f__GW2011-AR1;g__MWBV01;s__MWBV01 sp002069705	9	9	7.43	4.05	10	6	124	150.91	171	3439	4045	3608.32	10339.8	15463.1	19372	25	15.58	9	18	29.72	62.18	345	1392	8318.84	18981.4
bin.254	d__Bacteria;p__Spirochaetota;c__Spirochaetia;o__Sphaerochaetales;f__Sphaerochaetaceae;g__Sphaerochaeta;s__Sphaerochaeta sp004294855	25.36	39.15	42.46	571.52	2575.53	2308.77	8745.52	8471.63	9988.53	5827.24	5403.26	5788.36	8247.7	11525.7	12978.2	1	75.62	78.92	228.87	2154.18	5274.86	17418.2	34828.2	13781.7	9940.33
bin.255	d__Bacteria;p__Verrucomicrobiota;c__Kiritimatiellia;o__LD1-PB3_B;f__Lenti-01;g__JAAZFE01;s__	3	11	3	23.5	72	43.5	635.43	458.2	584.44	207.86	136.5	146.47	65	68.5	97.48	17213.5	835.9	225.52	235.51	2231.99	14606.3	14962.9	17178.4	10177.4	2923.4
bin.256	d__Bacteria;p__Desulfobacterota;c__Syntrophia;o__Syntrophales;f__Smithellaceae;g__UBA8904;s__	1252.2	1126.51	978.79	4831.83	21140.4	18297.8	19646.3	15069.6	17730.8	46497.7	36482.1	37846.8	53274.5	69298.1	71562.3	2014.18	60529.3	84214.1	74855.9	23998.7	39422.3	33475.8	39488.5	53404	28453.5
bin.257	d__Bacteria;p__Bacillota_A;c__Clostridia;o__Christensenellales;f__CAG-138;g__Phil1;s__	23.01	20.71	19.77	75	212.5	203	285	232.45	244.56	3071.54	2248.17	1765	2435.93	2742.43	2824.09	690.71	474.3	467.83	892.62	2016.63	2416.73	4172.37	6824.9	38162.3	31023.2
bin.258	d__Bacteria;p__Chloroflexota;c__Anaerolineae;o__Anaerolineales;f__Anaerolineaceae;g__T78;s__	4080.03	4698.02	4072.42	663.2	2542.94	2246.97	1716.53	1389.9	1583.94	824.99	676.6	667.13	385.63	439.18	465.92	19256.3	68853.2	90127.4	99116.4	94730.2	72957.1	65976.3	44830.8	26955.5	20672.2
bin.259	d__Bacteria;p__Desulfobacterota_G;c__Syntrophorhabdia;o__Syntrophorhabdales;f__Syntrophorhabdaceae;g__Syntrophorhabdus;s__	13.85	25.93	19.5	313.99	320.26	226.83	1250.43	542.44	674.7	1943.47	1166.59	1196.05	3125.24	3135.11	3086.87	2864	10991.7	10824.4	10410.3	14064.1	12148.2	18970.6	16430.6	22719.2	15174.4
bin.26	d__Bacteria;p__Synergistota;c__Synergistia;o__Synergistales;f__Aminobacteriaceae;g__JAAYLU01;s__JAAYLU01 sp018436785	832.93	973.85	836.11	681.55	812.21	630.76	1545.71	970.09	1204.79	1249.72	789.71	742.52	1869.33	1975.47	1892.34	5093.02	8266.36	8564.81	9179.53	6001.18	5394.98	5851.55	4380.87	4014.12	2550.16
bin.260	d__Bacteria;p__Atribacterota;c__JS1;o__SB-45;f__UBA6794;g__M30B28;s__	542.5	545.5	489	360	603.82	613.44	1535.5	958.54	1178.13	2457.86	1755.17	1577	3673.71	3903.42	3842.97	211	2712.58	2927.62	2800.49	2919.62	3195.39	4540.01	4615.72	7553.95	13462.6
bin.261	d__Bacteria;p__Chloroflexota;c__Anaerolineae;o__Anaerolineales;f__Anaerolineaceae;g__UBA6107;s__UBA6107 sp012798065	387.5	373	284	127	485	406	457.5	440	475	641.5	585	583	384.02	530	655	4643.62	4792.91	6333.71	7603.67	8410.86	8197.88	11523.1	14350.6	12195.5	12599.3
bin.262	d__Bacteria;p__Desulfobacterota;c__Desulfomonilia;o__UBA1062;f__UBA1062;g__UBA1062;s__UBA1062 sp002316295	4	3	1	163	227	292.11	787.63	566.14	665.13	2621.33	1841.33	1944.92	3235.97	3814.52	3855.54	3832.79	3203.73	3351.05	4818.79	4813.69	4971.94	6729.8	7049.66	18299.2	8712.2
bin.263	d__Bacteria;p__Synergistota;c__Synergistia;o__Synergistales;f__Thermovirgaceae;g__58-81;s__	2842.27	2551.36	2374.69	2850.58	6254.6	5698.59	6940.5	4537.71	4956.96	3340.86	2131.94	1861.51	2158	2577.9	1849.89	135.87	7245.29	8552.02	12432.8	9399.74	7530.63	7604.77	6729.11	6113.47	3495.87
bin.264	d__Bacteria;p__Bacteroidota;c__Bacteroidia;o__Bacteroidales;f__Dysgonomonadaceae;g__Proteiniphilum;s__Proteiniphilum sp016839025	531	372.01	346	79	731.56	630	218.81	210	183.6	357	340.5	268.5	18582.7	23488.2	21185	334.09	214.43	205	333.99	372.52	351.59	437	402.08	529.25	40406.6
bin.265	d__Bacteria;p__Chloroflexota;c__Anaerolineae;o__Anaerolineales;f__Anaerolineaceae;g__Flexilinea;s__Flexilinea sp012799995	147.5	141.5	126	71.25	355	317	401	399	424.5	402	398.86	476.5	620.47	858.35	907.3	0	1313.31	1835	2501.36	4453.6	5064.83	8071.64	9435.15	7890.86	12243.4
bin.266	d__Archaea;p__Halobacteriota;c__Methanosarcinia;o__Methanotrichales;f__Methanotrichaceae;g__Methanothrix_A;s__Methanothrix_A harundinacea_D	629.61	522.86	497.03	19870.2	117650	90604.3	128874	108733	127833	162326	139348	147442	112276	151141	159058	31522.5	65955.6	78614.5	81151.4	147997	167950	225668	244709	324022	347004
bin.267	d__Bacteria;p__Bacteroidota;c__Bacteroidia;o__Bacteroidales;f__Dysgonomonadaceae;g__Petrimonas;s__Petrimonas sp002069095	275432	251726	224478	60541.6	79282.8	72825.7	111778	71345.9	82271.4	79490.9	51337	43323.4	89414.4	86440.9	86233.2	149.66	422036	659606	1.12758e+06	1.38378e+06	1.37342e+06	1.62904e+06	1.52167e+06	1.37392e+06	998762
bin.268	d__Bacteria;p__Armatimonadota;c__UBA5377;o__UBA1398;f__UBA1398;g__UBA1398;s__UBA1398 sp002305165	916.85	1461.2	1211.89	5936.41	33557.8	29667.1	17389.2	18915.6	21424.8	17622.7	17214	13149.4	27267.7	35368.5	41700	3956.28	52064	77733.6	83087.2	53583.9	47431.5	42658.9	28049	31224.4	36920.4
bin.269	d__Bacteria;p__Verrucomicrobiota;c__;o__;f__;g__;s__	2155.97	2692.44	2462.74	52.3	68.54	96.08	178.26	127.81	132.59	250.95	174.98	200.42	663.72	787.27	1002.89	1095.52	1963.08	1516.89	1645.84	2624.8	3376.77	2978.39	2861.11	4767.9	6549.83
bin.27	d__Bacteria;p__Desulfobacterota;c__Desulfovibrionia;o__Desulfovibrionales;f__Desulfomicrobiaceae;g__Desulfomicrobium;s__Desulfomicrobium sp023393525	165.76	162.21	181.45	779.55	1645.88	1487.01	4688.37	2937.04	3412.06	17.33	12.66	12.74	41.95	45.15	36.15	543.41	8336.17	7614.8	5646.71	7525.69	7843.48	10834.2	8720.91	2808.34	852.34
bin.270	d__Bacteria;p__Actinomycetota;c__Actinomycetia;o__Actinomycetales;f__Actinomycetaceae;g__UBA1383;s__UBA1383 sp002304945	3067.49	5882.5	5218.5	19	18	22	30	70	70	3	7	1	1	5	3	901200	603347	587302	456353	310526	200012	159653	76143.8	31464.4	8760.94
bin.271	d__Bacteria;p__Chloroflexota;c__Anaerolineae;o__Anaerolineales;f__Anaerolineaceae;g__JAGOFZ01;s__JAGOFZ01 sp019136175	1834.94	2052.81	1911.31	159.73	332.51	262.82	715.63	622.64	671.66	970.23	762.58	757.41	689.04	830.71	999.43	1639.84	15025.2	13629.5	15309.6	16520.4	14775.1	18496.3	15477.4	16056.7	10580.7
bin.272	d__Bacteria;p__Synergistota;c__Synergistia;o__Synergistales;f__Aminobacteriaceae;g__Aminivibrio;s__Aminivibrio sp012523155	1378.04	1169.73	1028.56	5824.08	4323.14	4180.04	12904.4	6487.22	7869.23	9913.58	5939	7279.54	18583.9	18876.7	18042.1	552.22	10983.6	12538.5	13864.4	17323.7	16130.2	19270.4	17135.9	16172	17999.1
bin.273	d__Bacteria;p__Acidobacteriota;c__Aminicenantia;o__Aminicenantales;f__UBA4085;g__JAAZPG01;s__JAAZPG01 sp012797375	11.5	13.5	17.5	53.5	158.23	172.91	359.99	248.6	264.01	832.55	508.86	428.6	945.3	858.1	983.5	27	714.48	1254.57	2226.12	5223.48	8792.36	14422.2	18763.3	26508.1	27961.4
bin.274	d__Bacteria;p__UBA10199;c__UBA10199;o__2-02-FULL-44-16;f__JAAZCA01;g__JAAZCA01;s__	1	3	1	0	0	0	22	18.99	25	240	173.55	206.5	67	71.04	123	23	88	90	1	0	2	35	1813.5	383.5	5400.8
bin.275	d__Bacteria;p__Actinomycetota;c__Coriobacteriia;o__Coriobacteriales;f__Atopobiaceae;g__Parafannyhessea;s__Parafannyhessea sp003862195	0	0	0	0	0	0	1	2	0.67	22	9	15.5	106.32	97.35	101.16	2	32.07	23.67	13	27.5	18	32.2	40.5	499.08	7217.49
bin.276	d__Bacteria;p__Bacillota_B;c__Dehalobacteriia;o__UBA4068;f__UBA4068;g__;s__	12	7.5	15.5	408	734.5	688	5146.07	3010.76	3438.12	17193.3	11020.5	10913.5	3935.1	4206.48	3983.52	179.18	423.11	554.17	1246.08	3603.23	8381.34	19210	30417.7	105187	53888.4
bin.277	d__Bacteria;p__Bacillota_E;c__DTU015;o__DTU015;f__DTU015;g__;s__	120	108.5	80	199.6	966.9	887.7	1206.05	1232.61	1327.56	3027.12	2974.92	3367.17	3315.32	4209.5	4199.08	3	147.08	219.25	554.75	808.15	1206	1939.41	2421.35	6623.08	9689.73
bin.278	d__Bacteria;p__Chloroflexota;c__Anaerolineae;o__Aggregatilineales;f__Aggregatilineaceae;g__UBA2029;s__	321.74	512.14	423.97	119.89	845.34	730.58	565.84	668.56	855.07	371.75	421.53	377.12	249.98	492.16	506.92	605.57	10716.8	9090.11	8479.66	10081.5	8956.58	9667.36	6350.61	6798.12	3967.53
bin.279	d__Archaea;p__Halobacteriota;c__Methanosarcinia;o__Methanotrichales;f__Methanotrichaceae;g__Methanothrix_A;s__Methanothrix_A sp001602645	50	46.91	41.75	3724.09	22022	17969.9	18846.9	15454.5	17999.4	27050.3	23820.5	23435.7	19284.4	31664.2	30111.2	2977.21	10787.6	13502.6	15660.2	23801.9	30227.7	38425.6	38157.3	48100.3	56145.5
bin.28	d__Bacteria;p__Actinomycetota;c__Actinomycetia;o__Propionibacteriales;f__Propionibacteriaceae;g__Propionicimonas;s__	3.5	12	8	19.5	39.29	30.45	28.41	30.67	21.78	50.82	41.69	20.32	41.28	31.26	26.36	9387.58	7099.06	8480.45	7141.3	3848.73	2877.71	2408.98	1580.91	788.18	343.69
bin.280	d__Bacteria;p__Chloroflexota;c__Anaerolineae;o__UBA1429;f__;g__;s__	945.5	1166.01	1185	789	635.01	684.32	491.5	301	440	426	253.5	191.5	262	264	268.5	825.86	8565.2	8547.83	7691.8	8508.72	7392.87	7525.38	5842.63	6162.12	3928.15
bin.281	d__Bacteria;p__Patescibacteria;c__Microgenomatia;o__UBA1400;f__PJMF01;g__UBA1388;s__UBA1388 sp002305355	2	8	0	9.5	38	36.5	112.51	88.41	81	50.35	32.51	26.95	21.5	20.24	19.5	39	78.4	132.88	716.18	2409.3	3631.1	4512.2	3083.11	1411.18	1246.88
bin.282	d__Bacteria;p__Chloroflexota;c__Anaerolineae;o__Anaerolineales;f__Anaerolineaceae;g__49-20;s__49-20 sp002436085	456.57	471.5	553.83	90.51	495.24	468.05	353.87	360.99	455.64	316.98	283.91	337.32	121.77	125.3	233.94	619.84	5806.81	6933.14	7477.54	6475.08	5532.22	8019.65	8575.18	8049.54	6545.26
bin.283	d__Bacteria;p__Omnitrophota;c__Omnitrophia;o__Omnitrophales;f__Aquincolibacteriaceae;g__UBA1443;s__UBA1443 sp002329545	17	3	3	64	82	63	9	5	5	9293.06	5689.96	6195.73	6133.87	5180.6	5181.84	87	324.99	737.98	2469.98	7091.22	1229.62	411.23	567	52197.8	18619.4
bin.284	d__Bacteria;p__Bacillota_A;c__Clostridia;o__Saccharofermentanales;f__DTU023;g__UBA4923;s__	6	9	10	14	38	32	106.5	64	84	777.25	550	600	779	900.47	944	0	355	333.74	369.32	566.32	817.01	1778.79	3754.68	9746.63	14117.7
bin.285	d__Bacteria;p__Chloroflexota;c__Anaerolineae;o__Aggregatilineales;f__Aggregatilineaceae;g__LM3-B42;s__	355.91	619.51	610.48	110	566	482.05	452.76	432	491.5	310.76	365	284	233	439.36	460.57	218	7220.1	8557.03	11152.7	17851	17552.6	21712.4	15535.8	12520.2	6636.63
bin.286	d__Bacteria;p__Bacillota_A;c__Clostridia;o__Christensenellales;f__DTU072;g__MWEH01;s__MWEH01 sp012799455	4	5	0	1298.15	3381.09	3175.83	9240.44	5864.65	6859.61	5886.65	4149.97	3889.66	2960.44	2974.86	3178.9	0	6.4	23	5842.41	1985.05	6070.62	10532.4	8558.25	3176.63	2525.3
bin.287	d__Bacteria;p__Actinomycetota;c__Actinomycetia;o__Propionibacteriales;f__Propionibacteriaceae;g__Brooklawnia;s__	1	1	0	3	8.5	6	64.7	49.66	61.57	2	5.94	4	45.5	37	50.5	193.95	94.16	128.18	74.05	349.74	824.32	5928.85	13886.1	6397.82	3215.34
bin.288	d__Bacteria;p__Bacillota_A;c__Clostridia;o__Lachnospirales;f__Anaerotignaceae;g__Metalachnospira;s__	6	7	4	760.43	1244.5	1153	88.87	54.8	52.03	5	6	10.01	6	13.72	15.94	166.1	175.56	204.19	189.2	25609.2	4193.06	882.48	462.52	328.92	449.91
bin.289	d__Bacteria;p__Chloroflexota;c__Anaerolineae;o__Anaerolineales;f__Anaerolineaceae;g__T78;s__	2172.45	2242.98	1941.59	426.26	1541.16	1342.52	1064.13	905.57	984.87	460.81	417.59	425.11	271.02	291.41	334.95	10478.1	35489.4	46549.7	49851.6	46587.4	35944.7	33043.7	24110.8	15798.4	12025.7
bin.29	d__Bacteria;p__Desulfobacterota;c__Desulfomonilia;o__UBA1062;f__UBA1062;g__DSAD01;s__	102	53	51	317.5	749.73	656.33	851.08	504.44	618.33	819.12	580.03	658.12	1406.6	1683.15	1787.34	23587.6	22159.2	17723.2	10083.1	4524.16	3379.37	3618.53	2681.18	3489.24	2309.91
bin.290	d__Bacteria;p__Patescibacteria;c__Dojkabacteria;o__SC72;f__SC72;g__UBA2259;s__	96.16	63.71	75.68	15.51	32	35	69	61.5	47.5	250.16	161	116.5	199.79	210.59	221.5	1159.39	3350.06	2592.41	1876.86	957.33	679.83	812.57	852.92	1110.34	1350.8
bin.291	d__Bacteria;p__Caldisericota;c__Caldisericia;o__UBA6126;f__UBA6126;g__JAGLCW01;s__	28	19	12	26	70	78	10560	8219.23	9880.13	1834	1564.01	1479	441	475	605	253	222	152	78.1	38	1142.26	10761.8	7499.44	2572.21	1270.35
bin.292	d__Bacteria;p__Desulfobacterota;c__Syntrophia;o__Syntrophales;f__UBA6807;g__UBA6807;s__	6808.75	6371.9	5738.43	25904.6	50652.4	45237.7	66805.5	40059.2	47170.2	157936	107656	101822	232260	263702	263633	319927	330823	377669	291187	182785	181096	225639	211680	258167	187249
bin.293	d__Bacteria;p__Bacillota_A;c__Clostridia;o__Eubacteriales;f__UBA1433;g__UBA1433;s__UBA1433 sp002329295	321.38	334.35	313.38	4195.97	20331.9	16618	9927.32	9515.96	11363.8	4402.26	4085.68	4590.48	2421.45	3035.03	3370.24	105.1	3460.19	4334.55	14062.8	63960.4	51791.6	78412.9	66590.7	34757.3	36584.3
bin.294	d__Bacteria;p__Chloroflexota;c__Anaerolineae;o__B4-G1;f__SLSP01;g__PWVB01;s__PWVB01 sp022707665	573.07	706.9	708.34	225.67	773.75	600.64	549.17	414.63	504.28	391.46	360.89	331.82	327.34	429.08	444.83	2827.77	16453.8	19164.9	17783.2	27102.3	21476	25302.8	14502.2	9268.66	7642.83
bin.295	d__Bacteria;p__Chloroflexota;c__Anaerolineae;o__Anaerolineales;f__Anaerolineaceae;g__UBA6107;s__UBA6107 sp002428455	1502.08	1673.72	1476.97	210	364.83	327.51	326.78	318.36	297.31	224.48	149.47	156.49	104	80.5	118.97	1172.48	22613	27037	26401.8	22812.6	17122.7	16634.4	12471.2	7713.53	4062.76
bin.296	d__Bacteria;p__Bacillota_B;c__Peptococcia;o__DRI-13;f__DRI-13;g__PHAD01;s__	60	39	55	290	515	488	345	189	244	1439	915	875	2997	2874	2726	10	134.92	346	1074	759	973.13	585	594.24	1692.2	9411.87
bin.297	d__Bacteria;p__Verrucomicrobiota;c__Kiritimatiellia;o__JAAZAB01;f__JAIVGW01;g__;s__	8	1	9	56	68	57	58.1	55.5	52.14	143	93	86.5	544.07	530.93	550.34	35.5	4295.05	3353.69	12433.2	30786.8	22010.2	12954.8	7173.08	21289	32620.8
bin.298	d__Bacteria;p__Bacillota;c__Bacilli;o__Erysipelotrichales;f__Erysipelotrichaceae;g__UBA1783;s__UBA1783 sp012799935	83	81	48	67	284	211	537	287	327	680	478.02	389	1027	860	993	22	475	480.99	502	1444	1849.56	3474.99	3685.83	2792.34	6612.57
bin.299	d__Bacteria;p__Chloroflexota;c__Anaerolineae;o__Anaerolineales;f__Anaerolineaceae;g__T78;s__	1091.52	1088.86	1087.62	103.12	355.65	293.1	302.89	245.44	288.71	344.43	362.23	393.38	165.61	223.36	271.64	2649.52	12418.9	13735.7	15299.9	12605.7	9413.58	8472.17	5358.96	3625.31	2593.86
bin.3	d__Bacteria;p__Synergistota;c__Synergistia;o__Synergistales;f__Aminobacteriaceae;g__Aminivibrio;s__Aminivibrio sp009929115	287.66	349.39	317.43	465.27	795.17	826.99	1401.04	931.66	943.28	979.46	640.07	627.21	2317.66	2311.33	2262.12	1560.35	2121.97	2340.59	4973.66	3082.16	2728.54	3401.06	3299.58	2976.54	3380.86
bin.30	d__Bacteria;p__Planctomycetota;c__Planctomycetia;o__Pirellulales;f__Thermoguttaceae;g__JAAYCB01;s__JAAYCB01 sp023621895	215.36	290.6	290.18	80.63	209.19	250.76	98.87	90.14	98.88	73.55	58.37	63.8	148.37	177.56	245.08	980.33	19874.8	16560.5	18324.6	13211.3	9717.62	8968.39	4772.69	3753.12	1549.46
bin.300	d__Bacteria;p__Myxococcota;c__UBA9042;o__DTJE01;f__DTJE01;g__DUVQ01;s__DUVQ01 sp012840965	62	64	70	4683.99	17887.9	15557	17991.1	17427.5	19954.1	15467.2	15472.2	17439.6	185.96	254.49	281.8	275.65	362.29	3772.51	27483.8	45318.5	55275.3	60258.3	2606.34	18151.8	1976.1
bin.301	d__Bacteria;p__Bacillota_E;c__DYFQ01;o__DYFQ01;f__;g__;s__	0	0	3	111.39	506.36	440.21	2642.52	3043.81	3292.46	6083.56	6091.46	6154.96	4709.92	6961.96	7125.94	0	9.96	10.5	34.5	280.64	1022.32	3760.75	6487.42	9176.68	6331.09
bin.302	d__Bacteria;p__Desulfobacterota;c__Syntrophia;o__Syntrophales;f__Smithellaceae;g__UBA8904;s__	912.17	895.25	606.13	4042.24	16498.1	14486.3	21524.8	16714.4	19209.8	105240	83673.1	92780.2	117089	149555	152554	2087.59	46683.4	65704.6	59368.6	20056.4	32044.7	33898.4	43044.3	72164.9	35490
bin.303	d__Bacteria;p__Chloroflexota;c__Anaerolineae;o__Anaerolineales;f__Anaerolineaceae;g__T78;s__	1554.73	2158.36	1806.21	217.69	1020.58	858.51	774.82	653.82	766.15	1124.9	949.57	1091.9	917.63	1177.89	1549.51	15114	17303.5	22451.8	31068.1	30675.8	28379.9	34711.1	43564.1	54906.8	71144.6
bin.304	d__Bacteria;p__Synergistota;c__Synergistia;o__Synergistales;f__Synergistaceae;g__Syner-03;s__Syner-03 sp012727545	181.57	156.75	150.66	144.16	235.9	178.62	682.84	488.5	644.41	1421.27	1066.34	1102.39	5853.2	6983.82	6848.83	298.5	806.35	970.85	1302.48	1174.4	1249.14	2363	3239.64	8292.9	20660
bin.305	d__Bacteria;p__Planctomycetota;c__Planctomycetia;o__Pirellulales;f__Thermoguttaceae;g__;s__	452.7	689.83	609.45	173.84	459.58	444.16	238.83	242.16	236.98	143.07	160.95	142.42	89.05	137.64	147.18	1280.04	22263.6	31440.8	36503.9	49028.3	43587.1	45705.2	30167.6	22932.3	6897
bin.306	d__Bacteria;p__Bacillota_A;c__Clostridia;o__Christensenellales;f__CAG-74;g__JAEZHK01;s__	9	3	1	0	5	6	18	16	10	49	39	39	294.78	402	324	1	70	89	86	233	319	636	809.7	1755.67	5432.21
bin.307	d__Bacteria;p__Chloroflexota;c__Anaerolineae;o__Anaerolineales;f__Anaerolineaceae;g__49-20;s__	8742.22	9292.07	8259.95	1388.43	5461.91	4478.57	4896.42	4768.24	5338.69	4691.91	4708.87	5252.19	2779.78	3454.71	3957.1	8197.17	42840.8	52666.9	61126.4	63738.3	55095.5	58966.7	51611.7	40431.6	32275.6
bin.308	d__Bacteria;p__Bacillota_A;c__Clostridia;o__Oscillospirales;f__Ruminococcaceae;g__;s__	0	0	0	0	0	1	1	0	0	533.5	435.5	332	297	399	420.5	0	3	7	1	4	2	7	17	4408.07	5709.22
bin.309	d__Bacteria;p__Bacillota_A;c__Clostridia;o__Ch29;f__Ch29;g__JAAYEV01;s__	76	40	39	41	87	65	215	147	194	2378.59	1478.96	1774.85	2209.82	2140.95	2018.34	0	245	268.99	271	400.61	370	729.89	1311.69	3417.73	9201.97
bin.31	d__Bacteria;p__Bacillota_E;c__DTU015;o__DTU015;f__DTU015;g__;s__	478.54	444.21	501.16	14415.8	4653.85	4974.78	17379.1	7815.61	10865.8	44235.3	23305.8	18244.6	70456.6	57045.7	54385.7	60.98	1539.93	1986.39	4089.19	4283.11	4791.13	6311.75	6625.35	16291.3	26273.3
bin.310	d__Archaea;p__Thermoproteota;c__Bathyarchaeia;o__B26-1;f__UBA233;g__PALSA-986;s__PALSA-986 sp012513715	1502.84	1345.06	1086.58	1435.74	3609.77	3233.13	3969.64	2911.73	3621.94	4711.66	3804.16	3441.6	5980.22	6304.21	7251.15	721.34	3449.68	4074.06	3475.75	2900.37	3172.37	4228.83	5142.95	7269.85	7852.48
bin.311	d__Bacteria;p__Bacteroidota;c__Bacteroidia;o__Bacteroidales;f__UBA932;g__Bact-11;s__	14	5	7	51	376	360	1099	922	1065	15555.5	14663.5	14507	15059	18801	19597.5	0	6	15	38	114.67	186	466.09	1370	2855	6674.48
bin.312	d__Bacteria;p__Bacillota_E;c__DTU015;o__DTU015;f__DTU015;g__;s__	411.12	327.23	265.75	2138.51	10010.2	8241.52	12882.1	11080.6	13280	41415.6	38361.8	47491	53238.9	68281.1	66160.6	3.67	2276.86	3169.88	6903.58	20250.8	25562.8	34363.7	35142.2	100705	156416
bin.313	d__Bacteria;p__Bacillota_A;c__Clostridia;o__Christensenellales;f__CAG-74;g__DTU024;s__DTU024 sp012837965	37	18	18.5	8.5	57.5	44	76.5	93	88	153.5	110.5	124	176.5	196	235.5	4.5	278	216.5	404.65	1012.64	1491.04	2317.42	3222.99	3974.37	7024.49
bin.314	d__Bacteria;p__Chloroflexota;c__Anaerolineae;o__UBA1429;f__UBA1429;g__JAAYDS01;s__	1623.87	2390.26	2104	642.69	3031.64	2694.95	1881.31	1712.62	1959.97	1961.91	1508.79	1357.07	1775.05	2493.78	2490.55	491	31896	38435.3	49124.4	73897.9	72897.4	94518.4	75855.8	79633.3	56575.1
bin.315	d__Bacteria;p__Bacillota_A;c__Clostridia;o__Christensenellales;f__UBA1431;g__UBA1431;s__	5	0	4	62	102	86	174	103	139	382	322	268	611.21	676.33	799.86	0	567.99	558.09	692.33	1329.95	1486.06	2484.48	2369.21	3513.68	4523.33
bin.316	d__Bacteria;p__Chloroflexota;c__Anaerolineae;o__CG2-30-64-16;f__CG2-30-64-16;g__MWBF01;s__	240.05	322.93	327.39	91.7	319.87	294.01	458.56	422.51	452.14	440.44	366.93	300.08	459.61	687.07	755.98	1586.98	8083.51	12957.1	17006.4	35477	38468.8	69517.4	71882.7	48713.2	32635.1
bin.317	d__Bacteria;p__Bacillota_A;c__Clostridia;o__Christensenellales;f__CAG-74;g__Excrementavichristensenella;s__Excrementavichristensenella sp012520375	92.18	165	133.53	19	68	69	65	73	49	100	87.75	118	795	1259.89	754.4	11	889.83	1135.76	1350.72	3221.86	3506.11	6207.35	8774.95	6105.56	13967.6
bin.318	d__Bacteria;p__Bacillota_A;c__Clostridia;o__Saccharofermentanales;f__Fastidiosipilaceae;g__;s__	0	0	1	0	0	0	0	2	2	153	147.5	127	73	93	97	0	55	66	48	62.81	48.56	140.12	1028	15146.2	15776.2
bin.319	d__Bacteria;p__SLNR01;c__SLNR01;o__SLNR01;f__SLNR01;g__;s__	146	127.5	127.04	296.26	378.5	296	1147.61	710.85	871	3849.44	2759.71	2790.51	626.27	679.57	647.14	907.17	3566.36	2394.83	1601.56	1134.41	1493.87	2931.68	6773.13	13021.8	10199.9
bin.32	d__Bacteria;p__Desulfobacterota;c__Syntrophia;o__Syntrophales;f__UBA5619;g__UBA5619;s__	30.5	65.03	40	132.86	354.79	327.55	660.26	478.86	545.33	838.62	686.98	624.11	911.45	937.97	824.51	3417.89	6379.5	9091.22	7954.18	5386.46	6523.31	6671.69	7021.94	5593.11	3799.75
bin.320	d__Bacteria;p__Chloroflexota;c__Dehalococcoidia;o__GIF9;f__AB-539-J10;g__SKVJ01;s__	39.2	12	17	370.04	1143.32	959.05	1194.91	870.95	988.67	1643.63	1296.33	1333.49	3214.15	3771.57	3969.92	483.76	2212.97	2191.85	1951.05	1792.49	2393.36	3432.8	3501.37	4134.96	3453.1
bin.321	d__Bacteria;p__Bacillota_A;c__Clostridia;o__Christensenellales;f__Christensenellaceae;g__QANA01;s__	2	0.5	1	21.5	36.5	45	62	48	71	146.48	123.17	79.35	288.04	283.35	307.19	60.64	438.8	604.43	1277.28	1210.55	1201.88	1062.37	756.25	1491.49	2380.85
bin.322	d__Bacteria;p__Bacillota_B;c__Dehalobacteriia;o__UBA7702;f__UBA7702;g__;s__	1.28	0	0	18.5	58.6	36.5	83	91.03	125.5	48.68	47	41	32	41.43	36	163.71	173.97	138.76	194.71	1329.16	2228.8	5114.19	2887.69	1851.75	1069.73
bin.323	d__Bacteria;p__Bacillota_B;c__Dehalobacteriia;o__UBA7702;f__UBA7702;g__;s__	0	0	0	0	6	1	19	26	20	220	147	122	348	409	459	5	5	7	11	33	102	465	536	4396	9486
bin.324	d__Bacteria;p__Actinomycetota;c__Humimicrobiia;o__Humimicrobiales;f__Humimicrobiaceae;g__Humimicrobium;s__Humimicrobium sp012837825	1460.82	1460.26	1427.62	406.7	873.83	783.15	922.5	591.61	708.02	711.15	524.31	413.26	473.23	395.1	519.55	1157.67	5877.12	7505.12	8228.31	8886.05	8113.86	9054.16	7556.84	5566.26	4430.78
bin.325	d__Bacteria;p__Cloacimonadota;c__Cloacimonadia;o__Cloacimonadales;f__Cloacimonadaceae;g__Cloacimonas;s__Cloacimonas sp023227825	561.5	391.37	424.15	757.03	8216.85	7262.44	10276.3	8146.89	9890.17	19089	15780.2	13802.4	27039	32882.2	35757.1	3839.66	5596.65	5030.13	5041.26	2646.15	1835.67	2632.86	3171.66	1661.88	2811.46
bin.326	d__Bacteria;p__Bacteroidota;c__Bacteroidia;o__Bacteroidales;f__UBA932;g__DMER64;s__DMER64 sp002071175	206	235	192	695	6101.5	5189.51	3750.49	3118.62	3384.01	6180	5313.25	5852.92	1963.01	2355	2580.01	15	682	669	1380	2961	4874.5	2896.01	3645.99	6344	6693.47
bin.327	d__Bacteria;p__Bacteroidota;c__Bacteroidia;o__Bacteroidales;f__VadinHA17;g__SR-FBR-E99;s__SR-FBR-E99 sp006227095	8173.37	7636.27	6974.78	406.86	867.41	737.15	849.22	590.44	631.93	282.53	186.52	205.7	198.53	228.88	190.89	16166.9	63922	60447.4	36329.9	17721.6	10863.1	9194.06	5341.16	2619.42	934.78
bin.328	d__Bacteria;p__Planctomycetota;c__Planctomycetia;o__Pirellulales;f__Thermoguttaceae;g__JAAYCB01;s__JAAYCB01 sp023621895	444.8	608.23	584.01	150.44	398.36	424.56	170.55	168.34	156.74	97.56	87.38	78.49	122.66	161.93	225.04	493.5	38797.9	33629.5	33771.3	41893.2	31419.7	26900.1	15241.3	10650.7	4322.94
bin.329	d__Bacteria;p__Chloroflexota;c__Anaerolineae;o__Anaerolineales;f__Anaerolineaceae;g__49-20;s__49-20 sp012797215	315.97	362.34	279.4	31	119.67	72.58	78.21	57	67.49	35	16	25.5	11	15.83	18	1593.35	4002.16	5242.33	5093.37	3897.04	3343.48	3356.46	2082.4	861.94	410.95
bin.33	d__Bacteria;p__Bacillota_A;c__Clostridia;o__Saccharofermentanales;f__UBA5734;g__JAAYBY01;s__	73.65	77.29	62.45	51.17	125.08	86.27	144.46	80.11	61.5	205.74	109.06	63.51	239.33	300.17	211.94	1157.29	5493.35	5391.5	4630.49	2978.84	3113.37	3481.05	2920.94	4025.2	3509.88
bin.330	d__Bacteria;p__Bacillota_B;c__Dehalobacteriia;o__Dehalobacteriales;f__Dehalobacteriaceae;g__Dehalobacterium;s__	11	11	6	239	689.28	676	1005	640	781.01	1278.05	954.98	966.28	1313.5	1491.15	1436.48	20.82	473.28	481.71	849.3	2904.11	3565.35	4925.54	4111.39	8849	15813.4
bin.331	d__Archaea;p__Halobacteriota;c__Methanosarcinia;o__Methanotrichales;f__Methanotrichaceae;g__Methanothrix;s__Methanothrix sp002505805	1807.65	1512.71	1358.82	32951.7	68847	58102.1	98661.3	65871.6	79361	173597	127390	129247	198418	213792	241990	59241.8	245556	272489	192880	188946	198762	247680	281429	373052	380369
bin.332	d__Bacteria;p__Desulfobacterota;c__Syntrophia;o__Syntrophales;f__Smithellaceae;g__UBA8904;s__	596.33	499.93	330.31	3861.39	18388.9	16609.8	64977.3	47509.3	56205.2	527339	399665	444274	654850	820258	839771	1978.16	27349.4	42456.3	50852.3	17413.9	30224.1	50071.1	127434	297339	138591
bin.333	d__Bacteria;p__Bacteroidota;c__Bacteroidia;o__Bacteroidales;f__UBA932;g__DMER64;s__DMER64 sp012515395	4993.53	4847.11	4280.11	161.81	898.72	686.65	369.43	306.85	343	182.04	200.71	199.13	58.93	58.87	71.21	41294	6418.67	7074.63	5342.18	2383.88	1650.27	912.9	571.96	460.46	290.01
bin.334	d__Bacteria;p__Bacteroidota;c__Bacteroidia;o__Bacteroidales;f__4484-276;g__RZYY01;s__RZYY01 sp012516825	383596	385235	346633	83492.5	325043	288038	554302	433430	518889	584947	473930	429149	607498	711555	797640	195.23	404421	493349	634084	576728	430915	898796	662352	1.18276e+06	1.84588e+06
bin.335	d__Bacteria;p__Verrucomicrobiota;c__Verrucomicrobiae;o__Pedosphaerales;f__J093;g__MWFF01;s__	466.26	477.23	430	1392.57	2309.95	2227.73	11848.5	9199.11	10577.1	11849.9	8711.92	7773.77	37647.1	47173.7	48756.6	637.54	8157.06	18240.7	34877.3	10442.6	13087.2	34393.9	28189.1	19871.2	16158.1
bin.336	d__Bacteria;p__Bacillota_E;c__DTU015;o__DTU015;f__DTU015;g__DULO01;s__	13	5	7	104	350	295	799.01	655	740	2417.49	2122	2435	2829.5	3747.5	3605	17	93.76	101	284.5	688	1097.52	1872.5	2220	6625.64	9264.86
bin.337	d__Bacteria;p__Fibrobacterota;c__Fibrobacteria;o__Fibrobacterales;f__Fibrobacteraceae;g__Fibro-01;s__Fibro-01 sp012515825	53	49	54	160	364	385	660.5	440.07	610	9786.5	7560.08	6009.86	16931.5	18351.7	20647.8	411	1175	460.5	1759.23	206	551.5	434	568	3363.83	8514.58
bin.338	d__Bacteria;p__Patescibacteria;c__Paceibacteria;o__Moranbacterales;f__GWC2-37-73;g__UBA1362;s__UBA1362 sp002306085	0	0	0	0	0	0	0	0	0	47	31	19	42	35	54	61	42	43	18	12	7	4	4	1089.97	2942.03
bin.339	d__Bacteria;p__Bacillota_A;c__Clostridia;o__Christensenellales;f__CAG-74;g__JAGVSV01;s__	1576.26	2241.03	1871.04	78.5	266.41	227.88	331.34	318.44	341.91	222.75	207.36	248.23	368.73	441.54	490.55	0	8717.31	7847.04	7682.7	8583.23	7026.08	9162.26	10479.9	12698.3	15385.6
bin.34	d__Bacteria;p__Bacteroidota;c__Bacteroidia;o__Bacteroidales;f__VadinHA17;g__SR-FBR-E99;s__	3003.55	2688.52	2480.17	324.64	751.07	607.19	784.24	523.39	582.17	234.06	173.62	170.65	128.87	156.26	161.66	10119.8	17166.3	16800.2	11191.1	6982.87	5494.57	5779.05	3936.76	2434.71	1013.33
bin.340	d__Archaea;p__Methanobacteriota;c__Methanobacteria;o__Methanobacteriales;f__Methanobacteriaceae;g__;s__	318.5	246	257.5	81	181.5	161.98	146	86.5	103	121	101.5	92.29	105	57	102	1	7700.57	7997.57	8001.96	7170.7	6017.32	5565.67	4384.17	2744.54	1911.01
bin.341	d__Bacteria;p__Bacillota_A;c__Clostridia;o__Peptostreptococcales;f__Anaerovoracaceae;g__;s__	23.93	16	31.03	116.47	419.45	416.27	554.22	424.11	490.58	855.94	740.33	755.83	1404.41	1549.51	1694.21	7	812.36	823.51	8553.22	32323.6	31656.3	45705.9	50636.8	97134.4	160315
bin.342	d__Bacteria;p__Synergistota;c__Synergistia;o__Synergistales;f__Thermovirgaceae;g__UBA4066;s__UBA4066 sp002383685	293.89	294.11	228.31	198.91	589.78	525.44	1181.7	795.58	840.2	1004.97	641.53	637.36	1349.86	1568.47	1508.91	632.62	1927.52	2394.48	3075.81	2753.95	2865.14	4071.43	5584.23	6931.18	6902.43
bin.343	d__Bacteria;p__Actinomycetota;c__Humimicrobiia;o__Humimicrobiales;f__Humimicrobiaceae;g__Humimicrobium;s__	359.05	281.79	270.82	510.57	1169.89	1044.5	2069.13	1190.24	1448.21	569.52	413.48	281.46	356.51	384.21	313.31	78.48	652.88	930.9	2030.31	1750.18	2121	3356.52	3121.32	2219.87	2042.38
bin.344	d__Bacteria;p__Bacillota_B;c__Syntrophomonadia;o__Syntrophomonadales;f__Syntrophomonadaceae;g__UBA1368;s__UBA1368 sp002305965	2	0	0	26	33	41	160	102	78	362	203	171	1131	941	1009	222	174	239	413	599	998	1658	1992	4325	7114
bin.345	d__Bacteria;p__Bacillota_A;c__Clostridia;o__Saccharofermentanales;f__DTU023;g__UBA4923;s__	3	4	3	2	11.18	15.47	21.5	16	30	259.36	170.86	164.16	363.66	416.96	480.49	0	17.5	36	59.5	125.85	221.95	511.99	1097.32	3599.05	8386.73
bin.346	d__Bacteria;p__Chloroflexota;c__Anaerolineae;o__Anaerolineales;f__Anaerolineaceae;g__Flexilinea;s__	0	0	1	0	2	1	3	0	4	134	152	188	2318	3377	3674	4	17.74	13	23	59.67	28	50.17	156.2	974.78	22233.3
bin.347	d__Bacteria;p__Synergistota;c__Synergistia;o__Synergistales;f__Aminobacteriaceae;g__JAAYLU01;s__JAAYLU01 sp018436785	1832.34	1981	1736.6	1613.25	1494.79	1343.04	3316.72	2077.9	2349.84	2659.37	1859.21	1729.41	3979.62	4518.62	4587.41	11309	8910.03	9408.28	9802.16	15322	13301.9	14939.9	10665.8	9906.61	5903.28
bin.348	d__Bacteria;p__Patescibacteria;c__Dojkabacteria;o__SC72;f__SC72;g__UBA2259;s__	2	2	1	0	0	0	0	0	0	8	4	3	113.5	98.5	137.5	95.8	238.48	188.53	124.5	95.78	45	36.39	34.65	112.5	5488.94
bin.349	d__Bacteria;p__Bacteroidota;c__Bacteroidia;o__Bacteroidales;f__Dysgonomonadaceae;g__Proteiniphilum;s__	73	42.99	59	15	70	58	372.19	255	312.5	1059	799	737.5	2409.17	2709.5	2633.5	585	345.58	205	122	259	386	716	613	1552.64	7255.42
bin.35	d__Bacteria;p__Chloroflexota;c__Anaerolineae;o__Aggregatilineales;f__Aggregatilineaceae;g__UBA2029;s__	154.47	197.79	179.58	47.5	250.09	203.93	142.19	187.01	174.96	104.51	88.74	94.16	73.32	91.3	108.67	412.28	6711.04	5338.09	4408.11	2616.85	2294.99	2280.38	1447.13	1236.07	673.49
bin.350	d__Bacteria;p__Chloroflexota;c__Anaerolineae;o__Anaerolineales;f__Anaerolineaceae;g__49-20;s__	9434.02	9528.56	8543.93	1344.24	5344.6	4432.71	5084.45	4459.79	5063.12	4841.72	4381.04	4349.27	2454.5	3190.01	3650.38	8172.89	40835.2	51084.7	58742.9	61106.5	54077.7	57638.5	49503.5	39269.1	31029.7
bin.351	d__Archaea;p__Thermoplasmatota;c__Thermoplasmata;o__Methanomassiliicoccales;f__UBA472;g__UBA472;s__UBA472 sp002067045	244.77	289.95	260.61	2217.31	7766.48	6783.89	10222.3	9422.07	10623.9	8144.89	6980.38	8079.74	5198.86	7293.37	7465.28	1347.05	5144.59	4153.23	3452.37	3823.84	5219.48	8680.13	9519.32	9908.94	3729.01
bin.352	d__Bacteria;p__Verrucomicrobiota;c__Kiritimatiellia;o__LD1-PB3_B;f__Lenti-01;g__Lenti-01;s__Lenti-01 sp012514035	251.94	302.71	274.89	100.16	282.72	278.16	554.46	572.3	539.97	1028.91	622.78	645.01	493.3	577.93	560.36	6618.38	10023.3	16520.1	29301.4	52859.4	48199.2	76556.3	59861.8	55830.1	31347.1
bin.353	d__Bacteria;p__Desulfobacterota;c__Syntrophia;o__Syntrophales;f__UBA5619;g__UBA5619;s__	37.32	55.47	49	129	149.08	166.88	574.11	329.45	366.76	669.88	398.1	386.5	1072.72	1025.47	982.12	4697.9	8686.52	12742.5	11323	12135	14737.6	14563.3	16356.1	12227.2	7892.65
bin.354	d__Bacteria;p__Patescibacteria;c__Dojkabacteria;o__SC72;f__SC72;g__UBA5232;s__UBA5232 sp012513575	27.58	18.14	12.66	7	33.53	17.33	413.02	179.54	245.56	326.72	196.4	133.01	548.94	364.16	320.1	390.94	431.9	416.59	470.19	704.89	1651.5	6671.95	12766.9	4821.17	5665.49
bin.355	d__Bacteria;p__Chloroflexota;c__Anaerolineae;o__Anaerolineales;f__Anaerolineaceae;g__UBA6107;s__	1182.18	1188.4	1069.12	93	250	233.5	289.51	248.93	252	172.5	134	113.55	71	91.83	129.03	6317.34	13072.5	17530.3	18484.2	17472.3	13040.7	12364.1	9428.56	5804.23	4063.91
bin.356	d__Bacteria;p__Bacillota_A;c__Clostridia;o__Eubacteriales;f__Eubacteriaceae;g__;s__	163.5	113	104	151	506.5	476.5	316.5	231	276.5	49	28	27	35	33	32	11	492.99	6201.35	25168.7	12858.3	17872	13736.6	7946.26	2160.76	896.95
bin.357	d__Bacteria;p__Hydrogenedentota;c__Hydrogenedentia;o__Hydrogenedentiales;f__SLHB01;g__UBA2224;s__UBA2224 sp012719295	392.98	522.5	464.5	177.5	337	354.5	283.5	209	243	82	73	82.5	41	37	57	6536	11599.1	10399.2	10745.4	9437.21	7456.07	7893.41	4888.83	2071.85	678.3
bin.358	d__Bacteria;p__Bacillota_A;c__Clostridia;o__Peptostreptococcales;f__Anaerovoracaceae;g__;s__	93	97.53	82.52	56.99	97	79.82	99	79	90	96	82	78	143	157.97	166	284.02	9521.36	7190.63	4388.98	955	587.5	521	437.44	336.01	235
bin.359	d__Bacteria;p__Bacteroidota;c__Bacteroidia;o__Chitinophagales;f__BACL12;g__UBA11426;s__UBA11426 sp003448375	0	0	0	1	1	0	0	0	0	0	0	0	0	0	0	56633	1596	612.03	88	16	6	10	1	1	0
bin.36	d__Bacteria;p__Chloroflexota;c__Chloroflexia;o__Thermomicrobiales;f__UBA6265;g__JADLGF01;s__	3	5	4	0	0	0	2	0	0	0	0	0	0	0	0	9120.95	7709.11	6986.67	5605.4	2851.5	2008.71	1630.88	922.2	390.84	104
bin.360	d__Bacteria;p__Campylobacterota;c__Campylobacteria;o__Campylobacterales;f__Sulfurovaceae;g__BN30871;s__BN30871 sp002483605	605	510	351	73	242	173	86	47	65	44	27	23	264	233	287	2	5339.27	5245.12	2746.74	1250.15	817	609	475	234	434
bin.361	d__Bacteria;p__Pseudomonadota;c__Alphaproteobacteria;o__Rhizobiales;f__Hyphomicrobiaceae;g__JAEUMD01;s__	1	1	7	0	1	6	6	0	2	0	0	0	5	16	6	20507.5	8276.47	8643.84	7186.97	4289.77	2585.88	2063.54	1085.86	487	123
bin.362	d__Bacteria;p__Bdellovibrionota;c__UBA2361;o__UBA2361;f__JAAZON01;g__;s__	41	31	26	12	29	26	37	18	24	41	25	14.33	47	31	29	218.16	4537.62	5767.97	4830.35	2007.7	1060.18	863.67	465.74	263.81	265.5
bin.363	d__Bacteria;p__Bacillota_A;c__Clostridia;o__Oscillospirales;f__Oscillospiraceae;g__Scatomorpha;s__	764.95	788.45	680.04	2657.31	11764.5	9851.71	10244.5	8751.83	10542.1	6209.98	5787.75	6392.32	3827.84	5150.61	6282.5	44.04	7832.1	11347.2	28421.6	119410	143254	201434	254513	144344	128736
bin.364	d__Bacteria;p__Cloacimonadota;c__Cloacimonadia;o__Cloacimonadales;f__Cloacimonadaceae;g__Cloacimonas;s__Cloacimonas sp002432865	189.03	167.5	140.45	206.13	1295.51	1221.02	1353.69	771.81	1041.45	1525.37	958.82	820.63	1944.82	1925.66	1923.49	7189.43	3363.85	2927.78	3057.39	1526.28	710.03	754.1	565.48	282.3	467.7
bin.365	d__Bacteria;p__Patescibacteria;c__Paceibacteria;o__Paceibacterales;f__UBA1441;g__UBA1441;s__	489	477	382	128	287	252	104	95	82	18	6	11	1	1	6	191	4079	3403	2248	1184	917	741	433	146	64
bin.366	d__Bacteria;p__Planctomycetota;c__Planctomycetia;o__Pirellulales;f__Pirellulaceae;g__Anammoximicrobium;s__Anammoximicrobium sp012515235	94	122	76	44	85	70	62	36	43	66	47	50	65.87	77	65	4196.28	60150.2	43774.2	10245	11527.2	11085.7	10317.6	6989.02	8585.96	3603.59
bin.367	d__Bacteria;p__Desulfobacterota;c__DSM-4660;o__Desulfatiglandales;f__Desulfatiglandaceae;g__JAFGMQ01;s__	45	38	28	13	36	57	26	27	31	27	18	18	33	32	30	15298.5	3407	1488	575.52	251	138.95	155.31	117	84	62
bin.368	d__Bacteria;p__Chloroflexota;c__Anaerolineae;o__UBA2200;f__UBA2200;g__;s__	348.03	393	336	278.02	1435.31	1162.64	1027.18	1206.03	1209.27	743.88	700.78	748.71	870.31	1372.17	1324.92	291.55	4986.64	5074.6	5507.49	4913.16	3985.66	4991.25	3030.28	3575.99	4259.94
bin.369	d__Bacteria;p__Bacillota_A;c__Clostridia;o__Christensenellales;f__CAG-74;g__JAGVSV01;s__	544.63	679.08	637.21	35.5	128.09	81.62	112.16	125.05	132.09	107.08	103.64	104.76	148.77	186.95	249.29	0	2519.83	2255.79	2171.34	2549.27	1933.61	3027.19	3788.03	5043.68	6246.19
bin.37	d__Bacteria;p__Pseudomonadota;c__Alphaproteobacteria;o__Rhizobiales;f__Xanthobacteraceae;g__Rhodoplanes;s__	1.5	4	0	7.42	19.63	13.96	4.88	3.5	2.38	6.18	3.61	3.35	1	20.82	5.41	36714.6	21699.5	18521.5	13920.1	7593.3	4515.62	3687.36	1568.74	704.99	185.17
bin.370	d__Bacteria;p__Bacillota_A;c__Clostridia;o__Lachnospirales;f__Lachnospiraceae;g__UBA1066;s__UBA1066 sp002316215	13	11	10	3	7	7	13	7	8	29.55	15.22	17.99	35.84	41.99	51.76	27619.3	10048.8	7594	2995.96	966	579.5	472	212	121	87.9
bin.371	d__Bacteria;p__Atribacterota;c__Atribacteria;o__Atribacterales;f__Atribacteraceae;g__Atribacter;s__Atribacter sp003542295	310.5	341.51	298.5	119	665.29	590	486.07	362.5	422.67	303	260.31	243.95	196.63	219	153	2781.9	5620.07	6778.6	6884.4	6650.79	5597.61	5721.56	5022.91	3815.62	3546.32
bin.372	d__Bacteria;p__Cloacimonadota;c__Cloacimonadia;o__Cloacimonadales;f__Cloacimonadaceae;g__Cloacimonas;s__Cloacimonas acidaminovorans	927.3	684.18	633.37	414.36	3304.74	2906.93	3621.71	2734.87	3280.93	4723.58	3848.88	3439.23	5416.01	6136.8	6975.63	14673.7	8721.41	7100.82	6157.38	2426.27	1290.64	1524.88	1459.19	613.87	1099.81
bin.373	d__Archaea;p__Halobacteriota;c__Methanosarcinia;o__Methanotrichales;f__Methanotrichaceae;g__Methanothrix_A;s__	6	15	12	36.05	127.16	82.54	179.98	101.08	141.9	173.85	117.32	115.84	235.09	295.23	268.82	29196.2	15554.5	4871.53	2153.53	1129.18	598.55	490.35	374.86	304.71	259.49
bin.374	d__Bacteria;p__Patescibacteria;c__Paceibacteria;o__Paceibacterales;f__UBA5633;g__UBA5633;s__	10	11	7	55	131	157	116	71	82	38	32	27	27	23	26	825.76	1355.01	1330.25	920	484	539	620.77	442.99	317	236
bin.375	d__Bacteria;p__Bacteroidota;c__Bacteroidia;o__Bacteroidales;f__Tenuifilaceae;g__;s__	84	61	35	6	1	6	8	6	2	7	1	7	7	3	16	54581.1	16373.9	5326.33	294.51	176	100	113.49	102.64	106.89	88
bin.376	d__Bacteria;p__Bacillota_A;c__Clostridia;o__Christensenellales;f__CAG-74;g__DTU024;s__	2014.67	2256.02	1951.39	325.69	512.2	548.97	822.55	508.71	630.5	543	256.5	312	607.4	579.5	564	122	6141.5	6552.52	8284	11058	9834.83	11440	9451.79	8188.47	8728.48
bin.377	d__Bacteria;p__Actinomycetota;c__Thermoleophilia;o__Solirubrobacterales;f__70-9;g__RHKX01;s__RHKX01 sp020636895	0	8	1	6	0.99	0	6.5	6	1	0	0	0	0	0	0	26909	17112.5	17343.5	16209.5	11448.1	7230.92	5487.94	2555.07	985.4	204.67
bin.378	d__Bacteria;p__Bacillota_A;c__Clostridia;o__Oscillospirales;f__Ruminococcaceae;g__JAAYCI01;s__	13	10	14	40	248	210	213	233	245	325	314	282	457	607	773	12	264	327	799	2269	1582	2899.94	2879.77	3118.12	3993.97
bin.379	d__Archaea;p__Thermoplasmatota;c__Thermoplasmata;o__Methanomassiliicoccales;f__UBA472;g__UBA472;s__	42.89	36.36	37.77	468.2	1703.65	1441.94	3441.4	2992.98	3329.52	3359.8	2681.04	2893	4489.58	5426.44	5941.46	115.67	585.72	619.03	624.64	942.98	1474.62	3607.55	4885.52	5062.79	3573.03
bin.38	d__Bacteria;p__Chloroflexota;c__Anaerolineae;o__Anaerolineales;f__Anaerolineaceae;g__Flexilinea;s__Flexilinea sp022837205	392.04	424.03	354.45	47.67	172.5	174.63	123.64	122.68	135.75	81.69	83.93	68.8	110.41	113.56	142.8	1529.86	4384.36	5141.16	5204.39	2160.45	2228.2	2009.91	1572.31	1150.24	840.56
bin.380	d__Bacteria;p__Fermentibacterota;c__Fermentibacteria;o__Fermentibacterales;f__Fermentibacteraceae;g__Sabulitectum;s__	59	66	52	0	0	1	0	0	1	0	0	0	0	0	0	68137.9	21482.8	7442.32	632	182	83	75	31	8	1
bin.381	d__Bacteria;p__Chloroflexota;c__Anaerolineae;o__Anaerolineales;f__Anaerolineaceae;g__SpSt-1165;s__	660	735	635	120	356	310	290.95	173	255	68	48	56.5	64	55.5	66	9901.28	5086.62	6843.5	6425.43	4061	2011.49	2266.77	1477	626.49	336.8
bin.382	d__Bacteria;p__Caldisericota;c__Caldisericia;o__UBA6126;f__UBA6126;g__T3SED10-260;s__	49	30	38	482	1498	1404.25	388	239	272	76	55	40	11	8	8	12	1188.68	1016	2597.77	1304	3086.46	4265.83	729.5	220	101
bin.383	d__Bacteria;p__Verrucomicrobiota;c__Kiritimatiellia;o__JAAZAB01;f__JAIVGW01;g__;s__	1	5	5	17.5	17	28	193.78	159.82	152.51	23.5	29	19	53.17	82.87	54	105.01	528.12	520.01	631.89	3166.05	5524.38	20804.2	28775.5	15540.5	4234.16
bin.384	d__Archaea;p__Methanobacteriota;c__Methanobacteria;o__Methanobacteriales;f__Methanobacteriaceae;g__UBA412;s__UBA412 sp002495685	179	157	148	43	353.66	273.72	171	90.5	130.7	69.7	50	50	54.35	59	53	99	549	4783.26	3438.5	1376.51	1582.5	1424.95	1326.08	913.5	527.5
bin.385	d__Bacteria;p__Chloroflexota;c__Anaerolineae;o__CG2-30-64-16;f__CG2-30-64-16;g__MWBF01;s__	107.68	139.21	101.38	37.53	168.13	143.93	209.34	177.29	187.79	196.73	134.25	150.74	241.85	291.55	335.32	494.24	2463.12	3852.56	5134.29	17009.3	10596.7	19010.2	19551.1	13150.4	9288
bin.386	d__Bacteria;p__Chloroflexota;c__Anaerolineae;o__JAAYZQ01;f__JAAYZQ01;g__;s__	127	179	175	101	429.5	362	250	210.5	277.5	132	114	106	106	133	110	2757.75	5329.35	7617.96	7669.03	6452.57	4788.22	5474.56	3840.8	2087.27	1641.5
bin.387	d__Bacteria;p__Bacteroidota;c__Bacteroidia;o__Bacteroidales;f__Lentimicrobiaceae;g__Lentimicrobium;s__Lentimicrobium sp002425985	10385.9	8521.5	7973.96	302.5	332.5	397	128	57	85	0	4	2	4	6	1	61415.9	33860.5	29043.1	10403.5	2716	1254.5	653	229	37	4
bin.388	d__Bacteria;p__Desulfobacterota_F;c__Desulfuromonadia;o__Desulfuromonadales;f__Syntrophotaleaceae;g__Syntrophotalea;s__Syntrophotalea acetylenica	40	31	34	1009.75	3720.1	3260.1	1288.45	977	1186.09	413	349.01	349.7	674.4	872.02	758.63	460.71	14631.4	11464.1	5507.53	3618.61	1771.69	2626.05	1392.32	1212.57	1543.5
bin.389	d__Bacteria;p__Pseudomonadota;c__Gammaproteobacteria;o__Chromatiales;f__Chromatiaceae;g__;s__	2	5	12	2	1	0	5	8	3	1	0	2	2	1	0	76461.4	14159.4	7798.67	4423.24	2730.53	1689.5	1551.16	605	220	28
bin.39	d__Bacteria;p__Actinomycetota;c__Acidimicrobiia;o__Acidimicrobiales;f__Microtrichaceae;g__JAMLGJ01;s__JAMLGJ01 sp023958095	7	20	9	2	0	1	1	0	0	0	0	0	0	0	0	48664.8	28831.5	26846.9	18265.7	10370.5	5961.16	4040.05	1465.1	453.82	84
bin.390	d__Bacteria;p__Actinomycetota;c__Actinomycetia;o__Nanopelagicales;f__UBA10799;g__;s__	1	0	1	1	0	0	0	0	0	0	0	0	0	0	0	32021.9	16149.3	15508.1	11342.4	5544.7	3001.51	1893.59	826.33	294.61	104.83
bin.391	d__Bacteria;p__Patescibacteria;c__Dojkabacteria;o__SC72;f__SC72;g__UBA2259;s__	36.42	27.37	28.16	9.49	5	4	25	10	4	33.68	12	6	24.33	23.38	11	847.5	2430.11	1749.88	1283.97	602.31	392.84	537.29	612.52	707.22	835.93
bin.392	d__Bacteria;p__Bacteroidota;c__Bacteroidia;o__Bacteroidales;f__B18-G4;g__;s__	1638	1446	1205.5	77	161	116	125	74	81	18	14	9	6	11	0	43523.3	21530	14930.5	5903.73	1069.78	633.5	446	272.5	125.5	42
bin.393	d__Bacteria;p__Bacillota_A;c__Clostridia;o__Christensenellales;f__Christensenellaceae;g__QANA01;s__	5	3.5	7	31.5	94.5	47	82	65	83	161.52	147.83	183.65	279.96	390.64	383.81	51	467.65	604.57	1099.34	1010.48	717.12	1135.11	1060.21	1849.95	2464.16
bin.394	d__Bacteria;p__Spirochaetota;c__UBA4802;o__UBA4802;f__UBA5550;g__JAAYBQ01;s__JAAYBQ01 sp012730035	175.5	160	106	253	630	485	349	217	255	1159	761	711	1328	1233	1212	1693.5	9290.78	8335.5	7229.78	6074.5	2573.5	2487.18	4276.5	6661.5	5359
bin.395	d__Bacteria;p__Actinomycetota;c__Actinomycetia;o__Propionibacteriales;f__Propionibacteriaceae;g__Propionicimonas;s__	0	1	0	0	0	1	0	3	1	0	1	0	1	0	2.5	15574.3	5946.61	6669.04	6502.47	6696.75	4369.37	3797.3	2122.73	885.89	196
bin.396	d__Bacteria;p__Pseudomonadota;c__Alphaproteobacteria;o__Rhizobiales;f__Hyphomicrobiaceae;g__JAEUMD01;s__JAEUMD01 sp020638055	0	0	0	0	0	0	0	0	0	0	0	0	0	0	0	36501.6	14299.2	15536.3	12989.8	8013.61	4512.82	4031.1	2015	775	213
bin.397	d__Bacteria;p__Atribacterota;c__JS1;o__SB-45;f__UBA6794;g__JAAYOB01;s__	965.08	791	789	1020.5	813	746	672	434	501.5	388	311	274	141	187.85	175	125	5252.98	5981.67	8597.79	10333.4	5676.3	5208.06	4346.37	2091.49	710.11
bin.398	d__Bacteria;p__Actinomycetota;c__Coriobacteriia;o__OPB41;f__UBA2279;g__UBA7930;s__	184	222	248	21	70	78.39	42.53	33.33	42	72.55	50.02	67	46	61.3	51.87	144.13	4208.42	5014.8	4189.65	4365.66	3089.45	3001.13	2342.13	1531.56	912.41
bin.399	d__Bacteria;p__Actinomycetota;c__Coriobacteriia;o__Coriobacteriales;f__Eggerthellaceae;g__;s__	23	21	6	26	74	72	37.12	29	37	40.74	35	36	76.97	115.01	121.69	163.03	3740.84	13270.5	13533.8	6218.29	12113.6	9986.38	4534.48	1858.2	1699.54
bin.4	d__Bacteria;p__Pseudomonadota;c__Gammaproteobacteria;o__Burkholderiales;f__Burkholderiaceae_B;g__Ottowia;s__Ottowia sp024235955	17.93	20.27	13.93	10.89	10.58	15.5	26.96	13	11.95	20.48	7.22	12.27	13.66	25.76	25.55	15998.3	6585.5	5994.77	10781.7	2751.47	1851.75	1502.25	904.81	414.55	132.08
bin.40	d__Bacteria;p__Pseudomonadota;c__Gammaproteobacteria;o__Burkholderiales;f__Burkholderiaceae_B;g__Ottowia;s__Ottowia sp024235955	23.6	47.07	35.42	7.5	9.17	13	21.17	12.5	14	9	3	4.4	3.33	11.5	4.66	127728	51937.6	48308.9	22989	16490.8	9908.83	7871.85	3442.37	1376.6	244.59
bin.400	d__Bacteria;p__Pseudomonadota;c__Gammaproteobacteria;o__Chromatiales;f__Sedimenticolaceae;g__41T-STBD-0c-01a;s__41T-STBD-0c-01a sp024235415	14	13	12	6	1	0	9	10	7	0	2	3	2	1	6	92939.1	21433	15656.2	9658.87	5276.31	3157.01	2756.61	1176.5	444	75
bin.401	d__Bacteria;p__Pseudomonadota;c__Gammaproteobacteria;o__Competibacterales;f__Competibacteraceae;g__UBA2383;s__UBA2383 sp024234995	0	0	0	0	0	2	1	0	0	0	0	0	0	0	0	55693.8	450	106	31	8	4	6	1	0	2
bin.402	d__Bacteria;p__Bacteroidota;c__Bacteroidia;o__Bacteroidales;f__VadinHA17;g__SR-FBR-E99;s__SR-FBR-E99 sp018262715	17447.6	12670.8	11745.3	1196.58	2586.78	2392.56	3178.52	2088.3	2470.68	1337.4	1019.1	1047.55	920.96	1011.12	1046.8	29064.1	21576.7	24942.1	26651	29164.9	24544.5	28051.3	22024.7	14363	6074.8
bin.403	d__Bacteria;p__Synergistota;c__Synergistia;o__Synergistales;f__Synergistaceae;g__Syner-03;s__Syner-03 sp002306075	173.4	176	146.5	311.88	882.26	732.5	1367.62	824.43	936.13	1040.3	621.54	633.81	663.94	723.22	832.09	436.44	2181	3090.24	4873.48	2935.22	2787.93	3704.41	4351.99	3217.51	2720.08
bin.404	d__Bacteria;p__Desulfobacterota;c__Desulfomonilia;o__UBA1062;f__UBA1062;g__MWEI01;s__	10	13	0	32	39	54	57	30	25	9	6	6	4	6	2	10108	3695.99	3669.09	2371	1065	566	606	318	101	20
bin.405	d__Bacteria;p__Desulfobacterota;c__Syntrophia;o__Syntrophales;f__UBA2210;g__;s__	25	21	10	53	66	50	322.12	154	142	850.12	552.92	503.14	3121.5	2931.5	2969.63	644.41	1477.36	1231.5	835	405.45	357.5	521.25	982	2827.63	4604.36
bin.406	d__Bacteria;p__Chloroflexota;c__Anaerolineae;o__Anaerolineales;f__Anaerolineaceae;g__T78;s__T78 sp012839565	7221.11	8444.94	7185.08	4019.09	7034.19	5850.99	3727.53	2419.96	2741.76	1220.26	964.22	923.73	615.34	690.62	797.67	4416.7	13611.6	24265.8	56089.3	86981.9	62332.7	51037.6	24657.3	14529.1	11336.5
bin.407	d__Bacteria;p__Chloroflexota;c__Anaerolineae;o__Anaerolineales;f__Anaerolineaceae;g__T78;s__	734.81	874.78	745.75	94.81	320.34	307.28	194.87	234.5	241.37	216.9	236.92	238.66	110.56	133.38	149.42	2015.12	7010.47	8230.24	8677.96	7255.74	4897.24	4364.27	2986.99	1747.66	1134.98
bin.408	d__Bacteria;p__Patescibacteria;c__Dojkabacteria;o__SC72;f__SC72;g__UBA2259;s__UBA2259 sp012514355	111.56	63.84	53	5	12.5	6	11.5	15	9	5	7	11	9	10	17	3164.89	3232.9	2835.56	2210.98	1357.88	762.22	752.96	458.26	341.98	543.9
bin.409	d__Bacteria;p__Bacillota_A;c__Clostridia;o__Peptostreptococcales;f__Anaerovoracaceae;g__UBA10908;s__UBA10908 sp012729355	328	331.03	263.5	199.5	620.96	564.81	606	376.04	415	1151.1	703.6	719.92	1301.45	1268.79	1248.83	973.06	729.02	1241.61	2137.1	1003.99	993.52	1203.57	1947	2804.24	4361.55
bin.41	d__Bacteria;p__Desulfobacterota;c__Desulfomonilia;o__UBA1062;f__UBA1062;g__DSAD01;s__	379.51	302	278.09	450.41	1980.35	1685.06	934.67	946.23	1031.65	765.17	746.37	799.56	1539.04	1987.27	2139.65	29103.8	27857.2	19263.8	9336.83	3540.35	2988.03	3035.29	2572.29	2925.76	3160.72
bin.410	d__Bacteria;p__Chloroflexota;c__Anaerolineae;o__Anaerolineales;f__Anaerolineaceae;g__Pelolinea;s__	110.5	143.5	88	27	89.5	66	156.5	88	134	210	182.5	178	177.91	241.5	240	703	2658.86	2923.34	3006.5	3543.45	3678.99	5043.53	5544.32	5153.63	5411.29
bin.411	d__Bacteria;p__Actinomycetota;c__Actinomycetia;o__Actinomycetales;f__Dermatophilaceae;g__Tetrasphaera_A;s__Tetrasphaera_A australiensis	0	6	3	0	0	0	0	0	0	0	0	0	0	0	0	39726.6	5731.97	1753.22	426.58	209.65	116	69.45	34.2	15	0
bin.412	d__Bacteria;p__Actinomycetota;c__Humimicrobiia;o__Humimicrobiales;f__Humimicrobiaceae;g__Humimicrobium;s__Humimicrobium sp003486795	147	132.01	129.5	63.51	138.49	113.28	162	91.64	128	231	129.82	114.54	134	110.51	158.36	366	739.74	946.77	872.93	1060.01	905.06	1338.43	1391.05	1054.83	1107
bin.413	d__Bacteria;p__Actinomycetota;c__Actinomycetia;o__Nanopelagicales;f__GCA-2699445;g__JAGQTY01;s__JAGQTY01 sp020438795	2	0	0	0	0	0	1	0	0	0	0	0	0	0	0	12039.9	5969.01	5457.78	3443.98	1517	845	577	228	102	18
bin.414	d__Bacteria;p__Cloacimonadota;c__Cloacimonadia;o__Cloacimonadales;f__Cloacimonadaceae;g__Cloacimonas;s__Cloacimonas sp023227825	397.53	258.66	253.09	549.41	3632.2	3539.75	5502.55	3819.59	4740.35	9999.86	8035.08	6791.68	14595.7	16072.5	17301.6	2266.28	3927.83	3688.81	3597.6	1943.55	1184.39	1886.47	2185.56	1382.26	2092.07
bin.415	d__Bacteria;p__Chloroflexota;c__Anaerolineae;o__Anaerolineales;f__Anaerolineaceae;g__Pelolinea;s__	367.86	357.5	308	123.18	310.99	254	250.58	208	229.96	224.75	167	155.5	102	141.5	116.08	487	2692.24	2929.51	3085.28	3093.25	3086.69	3550.74	3173.38	2192.06	1337.36
bin.416	d__Bacteria;p__Verrucomicrobiota;c__Kiritimatiellia;o__RFP12;f__UBA1067;g__DUPH01;s__DUPH01 sp012838435	24.67	29.16	19	3315.91	17503.7	15553.5	2692.63	2647.26	3079.44	4445.54	4389.04	4684.13	1572.48	2025.26	2214.19	1216.57	1543.27	1292.83	10215.3	14663.4	7481.92	6942.78	4184.85	8548.12	2922.27
bin.417	d__Bacteria;p__Desulfobacterota;c__Syntrophia;o__Syntrophales;f__UBA2210;g__UBA6078;s__	39.07	26.86	17.99	238.5	688.96	568.68	1453.26	1018.87	1081.71	3745.43	2674.2	3348.47	3027.27	3142.88	3369.13	983.31	1512.97	1501.15	1262.16	1057.41	1774.55	3188.52	4915.89	6070.57	2981.96
bin.418	d__Bacteria;p__Bacteroidota;c__Bacteroidia;o__Flavobacteriales;f__PHOS-HE28;g__PHOS-HE28;s__PHOS-HE28 sp020635695	3	1	1	0	0	0	0	0	0	0	0	0	1	0	0	71926	4461	1728	648	244	122	88	35	16	3
bin.419	d__Bacteria;p__Verrucomicrobiota;c__Verrucomicrobiae;o__Pedosphaerales;f__J093;g__MWFF01;s__	100.26	108.77	100.5	476.61	910.99	903.94	4401.6	3457.1	4016.51	6479.91	4899.28	4329.62	19016.2	24079.2	24667.7	312.54	1559.49	2750.4	5191.08	3524.83	5238.61	13314.9	15699.9	22127.2	15404.5
bin.42	d__Bacteria;p__Actinomycetota;c__Actinomycetia;o__Nanopelagicales;f__UBA10799;g__JADKAV01;s__JADKAV01 sp020636995	9.5	24.5	38	0	1	1	3	8	1.5	0	1	0.5	2	0	1	70387.9	35082.8	35887.2	24399.7	12003.3	6543.72	4457.71	2237.78	824.82	233.69
bin.420	d__Bacteria;p__Spirochaetota;c__UBA4802;o__UBA4802;f__UBA5550;g__JAKLIV01;s__	36	18	18	1	2	5	3	4	10	2	2	1	1	1	4	71560	12578.7	8282.76	777	346	171	148	66	31	2
bin.421	d__Bacteria;p__Chloroflexota;c__Anaerolineae;o__Aggregatilineales;f__Aggregatilineaceae;g__UBA2029;s__	269.67	387.57	333.71	66.15	578.37	450.9	398.27	494.09	625.07	253.25	277.07	315.07	170.17	314.13	357.29	443.21	6165.45	5546.35	5123.09	6248.36	4490.49	6507.77	4066.14	4869.57	2905.61
bin.422	d__Bacteria;p__Chloroflexota;c__Dehalococcoidia;o__GIF9;f__AB-539-J10;g__SKVJ01;s__	9	5	8	382.96	1019.05	953.96	1140.09	795.05	961.02	1893.89	1425.57	1293.47	3421.01	4057.66	4080.84	527.24	2315.37	2212	2073.03	1901.93	1976.63	3564.31	3507.91	4435.97	3757.47
bin.423	d__Archaea;p__Halobacteriota;c__Methanosarcinia;o__Methanotrichales;f__Methanotrichaceae;g__Methanothrix_A;s__	3	10	5	80.81	204.88	133.78	308.39	192.45	197.2	315.29	256.37	232.73	362.34	402.01	313.93	14847	12039.1	9748.05	6502.62	4110.45	2404.98	1907.39	828.67	526.79	380.27
bin.424	d__Bacteria;p__Planctomycetota;c__Planctomycetia;o__Pirellulales;f__Pirellulaceae;g__Aureliella;s__	0	0	0	0	0	0	1	1	1	0	0	0	0	0	0	32495.2	15260.8	11915.4	8241	5307	3145	2322	894	346	44
bin.425	d__Bacteria;p__Planctomycetota;c__Planctomycetia;o__Planctomycetales;f__Planctomycetaceae;g__Rubinisphaera;s__Rubinisphaera sp014584345	0	1	0	0	3	0	0	0	0	0	0	0	0	0	0	49679	24749.3	20574	13602.3	7684	4086	2645	1003	347	38
bin.426	d__Bacteria;p__Chloroflexota;c__Chloroflexia;o__Thermomicrobiales;f__UBA6265;g__JADLGF01;s__	7	5	9	0	0	0	1	0	0	0	0	0	0	0	0	16915.8	9306.13	8536.43	6779.59	5191.25	3100.99	2841.82	1475.3	711.15	183.5
bin.427	d__Bacteria;p__Chloroflexota;c__Anaerolineae;o__B4-G1;f__SLSP01;g__PWVB01;s__	436.33	613.53	519.15	259.5	908.96	688.49	1091.97	935.5	1089.71	259.5	222.44	218.7	170.21	253.78	248.02	4840.73	10053.3	11760.5	11046.4	13602.1	12614.2	15464.9	11313.8	3775.7	1456.37
bin.428	d__Bacteria;p__Chloroflexota;c__Anaerolineae;o__JAAYEA01;f__JAAYEA01;g__JAAYEA01;s__	490.11	674	592	179	741.5	662	545.93	528	617.24	626	567.62	507.65	702.12	935.01	953.97	1322.69	9645.65	10452.8	9717.16	11931.8	9883.11	10457.1	7230.16	6894.57	5317.24
bin.429	d__Bacteria;p__Bacteroidota;c__Bacteroidia;o__Bacteroidales;f__Bacteroidaceae;g__Prevotella;s__Prevotella sp002409785	71	64	52	67	148	140	363.48	166.5	217.5	1602.87	817.17	688.38	1445.84	1107.58	1084.5	14	13936.3	2328.55	1271.67	993.88	698.7	875	2849.49	8679.16	6160.18
bin.43	d__Bacteria;p__Desulfobacterota;c__Syntrophobacteria;o__Syntrophobacterales;f__Syntrophobacteraceae;g__JABUEY01;s__JABUEY01 sp013314815	76.17	47.73	43.57	1687.85	2280.44	1962.44	6779.58	2058.62	2637.71	7336.31	2897.74	2098.28	9125.22	5870.53	4724.4	603.53	4604.29	4344.34	4685.64	3957.49	4604.52	6051.3	5084.48	4776.08	2409.18
bin.430	d__Bacteria;p__Spirochaetota;c__UBA4802;o__UBA4802;f__UBA5550;g__UBA5550;s__	156	135	119	247	611	529	341	223	278	214	120	150	255	234	249	11347	3959.94	3293.43	1811.29	3553.01	1296.94	2357.89	1936.9	1397.34	867
bin.431	d__Bacteria;p__Bacteroidota;c__Bacteroidia;o__Bacteroidales;f__VadinHA17;g__LD21;s__	193	135	109	6	13	10	10	11	3	4	2	5	25	32	30	13667.8	6323.06	5290	3606.98	2100.99	1175	1115	577.08	235	119
bin.432	d__Bacteria;p__Pseudomonadota;c__Gammaproteobacteria;o__Competibacterales;f__Competibacteraceae;g__Competibacter_A;s__	0	3	3	0	2	0	1	1	1	0	0	0	1	2	0	65329.1	16737.6	8703.03	2257.5	617	319	270	46	16	0
bin.433	d__Bacteria;p__Bacillota_A;c__Clostridia;o__Christensenellales;f__CAG-138;g__;s__	67	65	99	5	6	9	7	3	7	0	4	0	3	7	1	9802	7050	5351.39	2756	1460	691	557	272	90	43
bin.434	d__Bacteria;p__Actinomycetota;c__Actinomycetia;o__Propionibacteriales;f__Propionibacteriaceae;g__Brooklawnia;s__Brooklawnia sp012517405	3	5	7	2	7	10	12	8.5	11	2	1	5	4	9	10	5558.36	5841.63	6819.83	5823.01	4589.42	2956	2923.52	1728.5	1381.5	1364.83
bin.435	d__Bacteria;p__Chloroflexota;c__Anaerolineae;o__Anaerolineales;f__Anaerolineaceae;g__T78;s__	553.43	568	509.12	142.5	156.65	129	197.14	233.79	196	140	108.5	82.03	75	157.19	112.97	4084.92	6785.76	8681.1	9370.28	7884.22	6075.55	5465.89	4466.88	3231.58	2567.36
bin.436	d__Bacteria;p__Actinomycetota;c__Thermoleophilia;o__Solirubrobacterales;f__70-9;g__67-14;s__67-14 sp020438395	75	65.5	28	2	5	1	0.5	2	0	0	0	0	0	2	1	38513.1	16082.1	15449.7	10603.6	5556.28	3612.42	2777.12	1514.59	658	226
bin.437	d__Bacteria;p__Acidobacteriota;c__Aminicenantia;o__UBA2199;f__UBA2199;g__UBA876;s__UBA876 sp002294665	308.5	254	252	63	111	79.97	271	154	173	519	295.5	316	967	897.98	860	13720	18799.7	26731.7	11705.8	2147.53	2169.62	2826.79	3419.05	4179.39	5925.38
bin.438	d__Bacteria;p__Pseudomonadota;c__Alphaproteobacteria;o__UBA9219;f__UBA9219;g__;s__	4	1	2	14.49	41	23	1355.39	849.32	995.83	203.88	94.29	97	183.45	152.44	169.31	31.5	517.67	416.4	291.39	192.49	1052.04	6900.51	12726.1	4785.15	1394.72
bin.439	d__Archaea;p__Methanobacteriota_B;c__Thermococci;o__Methanofastidiosales;f__Methanofastidiosaceae;g__Methanofastidiosum;s__Methanofastidiosum sp013178285	207.19	139	137.15	90	237.99	238.98	255.54	167	217.4	507.69	333.46	350.62	573.28	655.94	759.26	8314.74	5861.55	4853.9	3243	1140	663	709.63	499.56	393	476.58
bin.44	d__Bacteria;p__Bacteroidota;c__Bacteroidia;o__Bacteroidales;f__UBA932;g__DMER64;s__DMER64 sp012515395	3057.21	2722.13	2489.49	162	662.95	560.45	419.86	307.03	349.5	177.64	158.25	144.13	31.61	42.79	43.33	21662.3	4295.46	5050.75	3803.22	1339.15	1019.6	697.04	455.58	392.25	253.09
bin.440	d__Bacteria;p__Pseudomonadota;c__Alphaproteobacteria;o__Rhodobacterales;f__Rhodobacteraceae;g__Pararhodobacter;s__Pararhodobacter sp020637515	4	1	0	0	4	3	2	0	1	4	1	1	1	5	2	15502.9	3811.73	3242.42	2414.71	1197.01	564	529	260	73	15
bin.441	d__Bacteria;p__Pseudomonadota;c__Alphaproteobacteria;o__Rhizobiales;f__Xanthobacteraceae;g__Rhodoplanes;s__	0	0	0	0	0	0	0	0	0	0	0	0	0	0	0	16190.4	7223.71	6143.65	4561.6	3117.55	1861.4	1511.83	682.06	287.43	66.18
bin.442	d__Bacteria;p__Actinomycetota;c__Humimicrobiia;o__Humimicrobiales;f__Humimicrobiaceae;g__Humimicrobium;s__	139	144	144	109	257.12	186.02	352.56	156.5	180.5	571	333.58	207.54	326.57	274.11	205.7	81	1084.71	1454.89	1788.18	2488.01	2038.14	2729.25	2680.69	2787.22	3027.65
bin.443	d__Bacteria;p__Planctomycetota;c__Planctomycetia;o__Pirellulales;f__Thermoguttaceae;g__JAAYCB01;s__JAAYCB01 sp023621895	187.81	332.68	252.88	109.72	250.73	248.13	110.93	109.64	114.15	72.54	81.21	50.65	121.75	143.41	156.43	210.63	14909.6	13133.1	12768.6	16448.8	10420.5	11369.4	6115.7	4651.29	2003.44
bin.444	d__Bacteria;p__Planctomycetota;c__Phycisphaerae;o__Sedimentisphaerales;f__SG8-4;g__PLanc-01;s__PLanc-01 sp012719085	204	252	210	866.59	2638.49	2437.54	1702	1649.9	1847.98	600.63	495.16	512.53	552.77	816.43	900.02	26988	25560.9	21583.7	13064.3	7862.64	5974.58	5954.99	4490.34	2764.71	1170.17
bin.445	d__Bacteria;p__Actinomycetota;c__Actinomycetia;o__Actinomycetales;f__WQXJ01;g__;s__	246.6	301.43	300.43	620.11	2533.72	2291.92	2817.26	2638.15	3206.22	2521.97	2630.46	2828.4	1991.65	3249.52	3536.61	922.23	3664	4159.65	4155.25	4788.13	4653.15	6960.33	6889.24	7988.07	6668.33
bin.446	d__Bacteria;p__Bacillota_A;c__Clostridia;o__Tissierellales;f__Peptoniphilaceae;g__;s__	55	60	43	103	422	372	193	166	203	136	132	109	122	121	138	100	466.78	677	1813.96	5440	3312.8	4403.42	3265.83	1390.47	904.09
bin.447	d__Bacteria;p__Chloroflexota;c__Chloroflexia;o__Thermomicrobiales;f__UBA6265;g__JAMLHN01;s__	3	6	3	13	49	49	7	15	13	5	8	1	11	11	30	12228.3	8108.49	7107.95	5850.27	4462.99	2286.62	2336	1282.5	573.01	151.4
bin.448	d__Bacteria;p__Synergistota;c__Synergistia;o__Synergistales;f__Thermovirgaceae;g__;s__	33	64.03	26.5	125.37	310.5	210.5	278.47	172.4	190	199.36	159.17	136.06	297.14	314.05	296.81	4033.85	2804.15	2804.34	3017.81	1065.25	743.01	1016.56	969.78	682.83	820.56
bin.449	d__Bacteria;p__Bacillota_B;c__Peptococcia;o__Peptococcales;f__SKKY01;g__SKKY01;s__	409.11	301.87	243.18	525.97	1060.41	859.1	2469.08	1300.76	1596.29	60.11	45.19	35	24	42	36.5	22	98.29	301.49	2773.6	1179.07	1159.92	3767.29	3606.82	887.79	287
bin.45	d__Bacteria;p__Pseudomonadota;c__Alphaproteobacteria;o__Rhizobiales;f__Methyloligellaceae;g__Methyloceanibacter;s__Methyloceanibacter sp020637815	1.17	5.33	0	2	0	1	2	10.5	4	0	0	0	0	0	0	34948.5	15462.8	15506.2	13702.5	7645	4816.85	3698.76	1855.29	539.84	99.35
bin.450	d__Bacteria;p__Patescibacteria;c__Saccharimonadia;o__Saccharimonadales;f__CAIOMD01;g__JACKGO01;s__	89	128.9	100	23	41	40	89	65.13	76.83	146	101	102	139	134.43	149	8239	5618.05	5083.22	3851.44	2295.06	1441.86	1281.65	830	581.3	382
bin.451	d__Bacteria;p__Actinomycetota;c__Actinomycetia;o__Propionibacteriales;f__Propionibacteriaceae;g__Propionibacterium;s__Propionibacterium freudenreichii	39	44.09	58	135	213.22	242.03	15.5	8	5.5	4	1	3	16.5	16.5	15.5	44	1251.99	8664.52	29626.4	12103.1	16469.1	3680.93	721.91	56.08	200.17
bin.452	d__Bacteria;p__Thermotogota;c__Thermotogae;o__Petrotogales;f__Kosmotogaceae;g__Mesotoga;s__	10365.6	10672.5	9536.24	1995.02	7285.95	6329.82	5482.95	4596.53	5541.29	2972.83	2494.21	2687.98	1981.74	2341.66	2509.19	7383.72	23631.9	26809	20014.3	12747	10209.6	10397.5	8075.75	6008.26	4035.97
bin.453	d__Bacteria;p__Chloroflexota;c__Anaerolineae;o__Anaerolineales;f__Anaerolineaceae;g__Flexilinea;s__Flexilinea sp022837205	485.95	483.88	470.6	54.58	302.05	253.9	161.91	156.06	169.71	90.87	89.39	106.02	104.1	102.71	102.91	2574.97	2993.68	3502.45	3446.22	3679.42	2887.9	3335.34	2812.83	1817.4	1443.09
bin.454	d__Bacteria;p__Patescibacteria;c__Dojkabacteria;o__SC72;f__SC72;g__UBA5232;s__UBA5232 sp018056375	29.15	26	21.83	391.92	1169.9	1060.92	368.99	320.6	308.68	76.32	38.1	36.5	22.83	26	30.52	8	469.36	402.92	2946.2	26391.7	23495.9	22115.7	11315.4	3459.32	2070.28
bin.455	d__Bacteria;p__Planctomycetota;c__Phycisphaerae;o__Sedimentisphaerales;f__Anaerohalosphaeraceae;g__DSDH01;s__	238	214	200	763	2749.19	2465	3695	3479	3954	3342	2982	2962	1483.22	2171	2144	1205	3669.76	3311	2692.78	3335.79	3267.31	5787.57	7316.19	8337.91	1949
bin.456	d__Bacteria;p__Patescibacteria;c__Dojkabacteria;o__SC72;f__SC72;g__UBA5232;s__UBA5232 sp012513575	20.83	23.92	15.25	15.33	24.36	24.5	260.84	155.14	159.29	249.54	143.76	99.71	252.37	225.74	219.8	282.26	355.41	286.54	303.46	384.11	674.7	2085.64	4660.82	2302.86	2812.01
bin.457	d__Bacteria;p__Thermotogota;c__Thermotogae;o__MWEM01;f__MWEM01;g__;s__	3	0	0	2	0	1	1	2	0	0	0	0	0	1	0	22529	3659	1740	516	179	88	60	31	10	1
bin.458	d__Bacteria;p__Synergistota;c__Synergistia;o__Synergistales;f__Aminobacteriaceae;g__Aminivibrio;s__	270.72	254.73	244.31	337.71	741.18	666.56	1473.47	780.55	909.37	1836.39	1133.35	1238.08	4874.4	5062.25	4781.08	92.33	1040.16	1230	1917.07	3438.96	3510.35	5478.84	5759.54	8316.65	10808.6
bin.459	d__Bacteria;p__Planctomycetota;c__Planctomycetia;o__Pirellulales;f__Pirellulaceae;g__Anammoximicrobium;s__	275.5	306	290	251	602	552	915.5	623.5	828.5	1189	813.09	731.13	2052.84	2726.23	2761.56	3006.66	82467.3	76784.9	35585.6	30311	45842.7	86216.8	84748.9	110299	72925.9
bin.46	d__Bacteria;p__Chloroflexota;c__Anaerolineae;o__Anaerolineales;f__Anaerolineaceae;g__49-20;s__49-20 sp002436085	226.97	223.13	199.57	59.67	152.94	155.23	109.04	83.93	85.29	64.33	83.52	53.91	35.97	37.7	41.75	291.13	2095.55	2750.28	3023.89	1870.9	1550.14	1958.24	1649.75	1199.31	941.96
bin.460	d__Bacteria;p__Desulfobacterota_F;c__Desulfuromonadia;o__Geobacterales;f__Geobacteraceae;g__RPRC01;s__	1382.59	1159.6	996	70	204	147	57	34	37	25	31	19	46.99	49	56	22747.5	43807	37532.3	2408.36	336.71	271	246	246	203.2	135.01
bin.461	d__Bacteria;p__Thermotogota;c__Thermotogae;o__Petrotogales;f__Kosmotogaceae;g__Mesotoga;s__Mesotoga sp002752635	12563.9	11869.5	11281	3069.36	10912.7	9578.27	11211.4	10029.2	12259.8	11557.7	12878.8	13176.3	13385	23107.2	26435.2	5928.37	26321.2	28899.7	24938.7	26128.7	14901.1	17685.8	13584.7	12041.8	9082.14
bin.462	d__Bacteria;p__Actinomycetota;c__Actinomycetia;o__Actinomycetales;f__Bifidobacteriaceae;g__Aeriscardovia;s__	0	0	0.5	182.74	959.97	784.28	1709.67	1435.28	1702.92	2804.21	1610.78	1230.32	101.71	108.53	82.69	4	44.67	38	2936.82	6816.2	16263.5	18669.4	11933.9	5408.46	949.84
bin.463	d__Bacteria;p__Patescibacteria;c__ABY1;o__BM507;f__UBA12465;g__UBA12465;s__	13	2	1	6	36.68	47.31	431.35	317.88	344.87	503.43	363.59	302.98	63.8	76	91	14	31	51	115	180	155.82	737.54	3696.76	1695.11	763.94
bin.464	d__Bacteria;p__Patescibacteria;c__WWE3;o__UBA101185;f__UBA10185;g__UBA1397;s__UBA1397 sp002305205	149.5	186.5	141.38	31	60.34	38.5	81.5	63.96	74	130	81.5	59.5	84	79	70	272.5	4519.88	5600.12	4393.63	2654.44	2092.89	1969.37	1265.59	687.99	519.5
bin.465	d__Bacteria;p__Mcinerneyibacteriota;c__Mcinerneyibacteria;o__Mcinerneyibacteriales;f__DSCS01;g__DSCS01;s__DSCS01 sp016937175	9	30	28	3	1	6	7	2	2	5	4	8	4	3	0	35001.1	11003	4544	752	390	178	161	72	49	13
bin.466	d__Bacteria;p__Bacillota;c__Bacilli;o__Lactobacillales;f__Lactobacillaceae;g__Lactobacillus;s__	7	2	6	6	15	16	62	44	54	10	18	7	16	4	8	1	92	647	1828	1471	2603	3847	2828	2095	258
bin.467	d__Bacteria;p__Actinomycetota;c__Actinomycetia;o__Propionibacteriales;f__Nocardioidaceae;g__Marmoricola;s__Marmoricola sp020636935	1	0	2	3	2	3	10	3	1	0	0	3	0	2	4	29097.7	7536.5	6201.14	4061.55	2497.05	1564	1089	585	176	45
bin.468	d__Bacteria;p__Bacillota_B;c__TC1;o__TC1;f__UBA5767;g__;s__	350	351	306	216	359.5	249	615	397	412	453	285	248	407.99	463.5	479.52	33	3146.71	3458.5	3117.77	3030.35	3983.47	6459.29	6301.84	3261.18	4948.69
bin.469	d__Bacteria;p__PUNC01;c__PUNC01;o__PUNC01;f__PWXJ01;g__PWXJ01;s__	5	10	9	0	0	0	0	0	4	1.15	0	2	0	0	0	83661	4738	2666	726	267	135	68	28	10	0
bin.47	d__Bacteria;p__Actinomycetota;c__Acidimicrobiia;o__Acidimicrobiales;f__Microtrichaceae;g__JAMLGJ01;s__JAMLGJ01 sp023957995	7	1	1	0	0	3	2	1	0	0	0	0	0	0	0	81080.7	41337.2	28867.4	19637.8	5941.4	2608.74	1354.4	527.6	146.15	25.5
bin.470	d__Archaea;p__Thermoproteota;c__Bathyarchaeia;o__B26-1;f__UBA233;g__PALSA-986;s__PALSA-986 sp012513715	809.66	579.44	629.93	746.26	1790.73	1686.87	1933.34	1344.72	1613.56	2184.93	1805.51	1608.73	2956.56	2953.42	3408.86	284.84	905.36	929.28	845.97	645.49	640.46	1222.17	1489.78	2373.26	2659.63
bin.471	d__Bacteria;p__Desulfobacterota_G;c__Syntrophorhabdia;o__Syntrophorhabdales;f__Syntrophorhabdaceae;g__Syntrophorhabdus;s__Syntrophorhabdus sp002067585	77	53	35	853.88	1436.54	1235.49	1821.68	1110	1221.6	178	128	113	75.5	61.81	59	5356.68	3698.4	4003.25	6961.95	9356.8	7410.08	7604.61	4470.64	1938.15	450.86
bin.472	d__Archaea;p__Halobacteriota;c__Methanosarcinia;o__Methanotrichales;f__Methanotrichaceae;g__Methanothrix_A;s__Methanothrix_A sp001602645	25	23.5	18	1270.9	7016.95	5426.4	6166.62	5138.18	5729.27	8234.66	6999.17	6566.26	5946.73	9386.68	8826.29	2007.76	7604.22	7980.33	7127.23	13486.7	10184.7	12619.4	12397.1	15023.1	16672.9
bin.473	d__Bacteria;p__Bacillota;c__Bacilli;o__Lactobacillales;f__Lactobacillaceae;g__Lactobacillus;s__Lactobacillus helveticus	80	45	33	10	17	25	636	307.46	348.5	48	13.99	9.5	68	45	44	4	89	2819.18	10872.7	921.01	555.09	2825.22	161.35	28	25
bin.474	d__Bacteria;p__Verrucomicrobiota;c__;o__;f__;g__;s__	2034.81	2058.77	1958.33	42.7	59.96	64.92	102.24	106.39	103.91	149.04	96.48	111.92	544.29	616.95	728.33	1148.39	1914.19	1421.47	1765.28	2584.39	2264	3116.95	2807.04	4683.69	6362.09
bin.475	d__Bacteria;p__Patescibacteria;c__Dojkabacteria;o__SC72;f__SC72;g__UBA5232;s__	65.5	41	32.5	26.83	40.5	17	234.05	147.62	126.83	120.53	99.18	99.5	189.14	118.09	150.11	1421.99	1538.72	1429.1	1317.1	1393.85	2223.44	5339.84	6718.18	3573.93	3022.75
bin.476	d__Bacteria;p__Bacillota;c__Bacilli;o__Lactobacillales;f__Lactobacillaceae;g__Lentilactobacillus;s__Lentilactobacillus parabuchneri	58	101	82.5	7	17	29	27.5	9	11	5.99	1	0	10	11	10	89	6294.6	10293.4	13002.7	4633.29	2557.24	3386.49	1057.88	122	45
bin.477	d__Bacteria;p__Chloroflexota;c__Anaerolineae;o__Anaerolineales;f__Anaerolineaceae;g__49-20;s__49-20 sp002436085	293.92	366.54	350.66	57.46	276.49	287.16	228.09	202.75	184.85	136.21	170.85	154.48	68.1	88.33	113.12	352.96	2621.25	3236.69	3354.36	2862.24	2348.77	3252.68	3167.35	2626.15	2014.58
bin.478	d__Bacteria;p__Bacteroidota;c__Bacteroidia;o__Bacteroidales;f__Prolixibacteraceae;g__UBA1413;s__UBA1413 sp012729335	52094	44070	39116	5796	8481.01	7465	16676	10548	12430	9276	5827	5971.01	6407	6081.99	6225	66006	362318	382097	263763	235397	205909	236279	217215	163592	93631
bin.479	d__Bacteria;p__Bacteroidota;c__Bacteroidia;o__Bacteroidales;f__VadinHA17;g__LD21;s__LD21 sp012519515	33518.2	29915.6	26499.5	23897.5	47182.1	41994.7	75741.2	54248.9	61389.2	45135.1	32310.2	30656.9	66370.8	69544.2	70657.9	2252.66	90586.1	129861	242001	558276	599676	822061	783430	659104	528460
bin.48	d__Bacteria;p__Pseudomonadota;c__Alphaproteobacteria;o__Rhodobacterales;f__Rhodobacteraceae;g__Albidovulum;s__Albidovulum sp024236495	8.5	11	12	4	1.5	0	4.5	6.83	4	2	1	1	2	3.5	3	67856.2	21135	15415.5	14929.5	6570.97	3861.01	2944.07	1200.66	494.5	62.66
bin.480	d__Bacteria;p__Cloacimonadota;c__Cloacimonadia;o__Cloacimonadales;f__Cloacimonadaceae;g__UBA4175;s__UBA4175 sp002379855	52662	52687	46610	79506	241058	214907	159978	105364	126271	316343	219659	225559	118636	133283	128528	150	703569	451477	585470	967894	834088	555775	392746	1.17882e+06	593426
bin.481	d__Bacteria;p__Bacillota;c__Bacilli;o__Lactobacillales;f__Lactobacillaceae;g__Limosilactobacillus;s__Limosilactobacillus pontis	27	39	24	157	442	424.5	1088	581	645	116	53.5	53	459.53	392	314	4	323.92	4334.17	23374.5	43589.9	35216.2	43664.4	18776.5	3144.39	892.14
bin.482	d__Bacteria;p__Chloroflexota;c__Anaerolineae;o__Anaerolineales;f__Anaerolineaceae;g__T78;s__	1016.84	1340.12	1160.53	122.14	614.19	482.41	434.79	424.41	486.61	490.11	537.53	629.96	398.6	619.2	662.44	11456.1	12020.8	13816.4	16789.5	17496.2	9335.48	9066.53	9041.04	9161.26	9368.21
bin.483	d__Bacteria;p__Chloroflexota;c__Anaerolineae;o__Anaerolineales;f__Anaerolineaceae;g__T78;s__T78 sp012800995	500.41	585.49	508.97	139.18	542.76	513.95	544	456.64	542.51	831.39	749.27	857.94	517.36	630.28	783.59	51.51	2258.74	4139.45	8184.18	10742.1	11502.5	15351	17705.2	23696.8	27518.9
bin.484	d__Bacteria;p__Bacillota_A;c__Clostridia;o__Christensenellales;f__CAG-74;g__Pullichristensenella;s__Pullichristensenella sp002068815	261	441.28	452	58	383	337	327	418	411	489	613	560	999	1773	1786	2989.42	5066.75	6363.52	7650.53	11543	11410.1	15018.5	12184.7	12178.9	14832.9
bin.485	d__Bacteria;p__Planctomycetota;c__Planctomycetia;o__Pirellulales;f__Thermoguttaceae;g__;s__	8	11	12	216.47	864	745.95	9175.22	8108.13	8851.4	7391.65	6145.55	6008.28	13868.6	20375.6	20637.7	326	707.95	879.94	4903.36	25995.6	100467	316452	460404	286308	273316
bin.486	d__Bacteria;p__Bacteroidota;c__Bacteroidia;o__Bacteroidales;f__Dysgonomonadaceae;g__Fermentimonas;s__Fermentimonas sp012838585	9119.39	8958.93	7962.5	11677.7	29659.7	26345.1	57627.2	44435.2	52275.9	39511.8	29049.2	31074.5	33624.8	36805.2	37840.2	2	4153.91	7411.34	25746.7	90467	144158	301203	428504	336876	274282
bin.487	d__Bacteria;p__Desulfobacterota;c__Syntrophobacteria;o__Syntrophobacterales;f__Syntrophobacteraceae;g__JABUEY01;s__JABUEY01 sp013314815	155.5	107	97.43	7728.66	26428.4	22481.4	29626.4	22561.4	25987	43744.5	31788.2	35906.6	61749.3	65172.5	65140.1	682.84	7645.59	7531.73	9272.18	26588.2	46627.5	77955.3	98118.7	124975	80486.9
bin.488	d__Bacteria;p__Actinomycetota;c__Thermoleophilia;o__RBG-16-64-13;f__RBG-16-64-13;g__JAMDEO01;s__	49.33	22	24	77	247.4	231.57	191.5	169.5	196.67	254.16	197	145.95	426.83	507.68	464.36	3321.79	11733.9	11943	10271.8	11881.4	10855.8	11137.5	9624.36	12444.4	14761.6
bin.489	d__Bacteria;p__Bacillota;c__Bacilli;o__Lactobacillales;f__Lactobacillaceae;g__Secundilactobacillus;s__Secundilactobacillus silagincola	4	4	0	4.5	15.5	14	5	5	3	1	0	0	4	8	0	6.5	7092.2	9422.9	11359.1	11577.8	5363.79	5088.09	1634.2	451.69	142.26
bin.49	d__Bacteria;p__Bacteroidota;c__Bacteroidia;o__Bacteroidales;f__Tenuifilaceae;g__UBA1064;s__UBA1064 sp002316235	472	466	365.55	27	21	34	17	9	8	0	0	0	1	2	0	63615.3	23372.2	12790	4964.65	1627.68	813.68	469.56	165.52	52	18.5
bin.490	d__Bacteria;p__Chloroflexota;c__Anaerolineae;o__Anaerolineales;f__Anaerolineaceae;g__UBA6107;s__	6193.81	7092.12	5958.67	1970	2799.17	2664	2237	1514.57	1780.6	1553	1041.5	866	589.5	748.5	699	8502.31	86601.7	100690	96050.2	78574.6	62087.5	60727.5	49020.6	33490.6	18952.4
bin.491	d__Bacteria;p__Bacteroidota;c__Bacteroidia;o__Bacteroidales;f__Prolixibacteraceae;g__UBA1413;s__UBA1413 sp002304925	525.35	446.06	400.65	739.28	1320.47	1183.36	7526.58	5136.78	5750.64	17647.8	11487.8	11221	22848.5	19716.9	21230.9	230.13	2288.34	3423.15	7584.04	23639.4	39509.7	86267.9	155076	282801	324931
bin.492	d__Bacteria;p__Desulfobacterota;c__Syntrophia;o__Syntrophales;f__Smithellaceae;g__UBA8904;s__UBA8904 sp002070455	20.66	42.72	54.83	208.96	265.08	268.59	1781.04	1408.58	1442.79	2516.09	1607.97	1361.88	15597.4	16016.9	15666.5	3021.59	10276.1	17904.1	21305.8	22177.4	33837.6	68333.8	96109.4	94487.7	80107.6
bin.493	d__Bacteria;p__Desulfobacterota;c__Syntrophobacteria;o__Syntrophobacterales;f__Syntrophobacteraceae;g__JADGQM01;s__	1090	834	702	23527.7	30587.3	28283.3	35476.7	17811.9	22249.3	19437.8	10451.5	8585.4	11585.8	10924.6	9355.98	2649.6	90559.7	101698	114714	187275	157169	188289	150341	156934	67417.7
bin.494	d__Bacteria;p__Bacillota_A;c__Clostridia;o__Saccharofermentanales;f__UBA5734;g__;s__	570	642	549	126	498	431	496	369	428	471	327	281	825	884	874	3	3312.75	4040.54	5211.92	11458.7	10789.8	13004.2	11531.2	7881.55	15680.6
bin.495	d__Bacteria;p__Bacillota_A;c__Clostridia;o__Saccharofermentanales;f__UBA5734;g__;s__	7.7	10.03	12	39.33	64	80.5	1170.62	629.57	778.94	778.85	477.01	436.24	1942.77	2106.26	1954.11	77.23	315.26	282.28	321.97	2409.49	8708.74	33327.6	44339.4	37796.1	43456.7
bin.496	d__Archaea;p__Methanobacteriota;c__Methanobacteria;o__Methanobacteriales;f__Methanobacteriaceae;g__Methanobacterium_A;s__Methanobacterium_A sp002494495	112.1	101.03	112	113.6	486.84	492.71	943.95	569	575.3	687.08	478.16	353.86	460.97	439.74	477.69	134.6	4314.34	5630.29	5320.63	8042.98	7895.33	13038	13787.9	10090.1	12128.6
bin.497	d__Bacteria;p__Bacillota_A;c__Clostridia;o__Lachnospirales;f__Anaerotignaceae;g__UBA8514;s__	3	2	1	37	37	39	28033	11996	14725	0	0	0	1	0	0	1	0	4	6	129	509	35406.1	29543	692.99	49
bin.498	d__Bacteria;p__Chloroflexota;c__Anaerolineae;o__Anaerolineales;f__UBA4823;g__;s__	60	65	60	30.5	74	31.5	83	54	87	89.5	72.5	60	79.65	90	109.53	40	4497.57	4911.83	4829.12	6187.2	5093.34	5577.69	4427.39	3826.54	3820.95
bin.499	d__Bacteria;p__Chloroflexota;c__Anaerolineae;o__Caldilineales;f__Caldilineaceae;g__;s__	819.58	1073.33	1009.58	67.38	316.35	287.98	216.13	231.57	276.94	185.32	201.68	225.12	222.77	356.35	356.4	183.14	20366.7	23692.5	25532.6	32879.3	23009.4	29841.3	20986.1	17122.1	9589.12
bin.5	d__Bacteria;p__Actinomycetota;c__Thermoleophilia;o__RBG-16-64-13;f__RBG-16-64-13;g__JAAYZX01;s__	9.62	23.31	14.5	49.32	52.22	64.07	64.39	47.09	53.07	56.61	48.17	48.8	59.3	92.75	68.9	919.42	3218.03	3585.7	10428	4707.05	3513.67	4012.05	2554.86	2757.74	1575.65
bin.50	d__Bacteria;p__Actinomycetota;c__Actinomycetia;o__Actinomycetales;f__Actinomycetaceae;g__UBA1383;s__UBA1383 sp009930425	92.08	177.92	141.69	8.22	46.55	44.46	20.32	20.12	22.68	21.96	17.62	13.02	13.28	13.15	21.53	29416.4	19978.6	20622.7	19198.1	13270.9	8663.21	7661.16	3733.15	1905.58	604.03
bin.500	d__Bacteria;p__Bacillota_A;c__Clostridia;o__Christensenellales;f__UBA1431;g__UBA1431;s__UBA1431 sp002329665	17.5	12	22	97.06	358.44	241.85	644.29	476.81	529.94	1411.47	1032.12	898.04	1699.71	2036.01	2047.74	207.74	3111.49	2565.89	3025.18	6019.25	7206.17	11644.1	11872.2	13003.4	16359.3
bin.501	d__Bacteria;p__Chloroflexota;c__Anaerolineae;o__Anaerolineales;f__Anaerolineaceae;g__T78;s__	1369.8	1355.43	1239.13	311.42	1178.03	1024.5	1129.02	1184.34	1259.82	875.37	818.91	923.95	569.49	725.22	859.37	2368.29	37051	50976.6	66184.2	79529.2	76602.1	89064.3	80704.1	64929.2	48521.7
bin.502	d__Bacteria;p__Bacteroidota;c__Bacteroidia;o__Bacteroidales;f__Prolixibacteraceae;g__Mariniphaga;s__	594.68	541.56	533.83	460.02	1108.07	952.92	3257.2	2323.15	2806.32	19125	15862.2	15520.8	52577.8	62438.8	67951	81.32	980.74	880.74	1479.51	3796.94	6231.8	11945.9	14237.6	63114.2	126119
bin.503	d__Bacteria;p__Bacillota;c__Bacilli;o__Lactobacillales;f__Lactobacillaceae;g__Limosilactobacillus;s__	0	0	0	2	2	4	138	93	108	81	26	27	61	41	26	19.88	3726.41	3476.9	2694.6	2486.3	7316.16	15373.4	62858.2	23860.6	7040.79
bin.504	d__Bacteria;p__Planctomycetota;c__Phycisphaerae;o__Sedimentisphaerales;f__SG8-4;g__PLanc-01;s__	151.5	173.46	158	2114.9	6918.83	6358.55	12880.1	11291.5	13427.2	17664.4	15981.3	14876.4	21764.6	30163.2	31200.1	4187.49	25184.8	22182.2	16187.8	17525.5	23642.1	39955	53851.7	67419.3	47212.8
bin.505	d__Bacteria;p__Chloroflexota;c__Anaerolineae;o__Anaerolineales;f__Anaerolineaceae;g__Brevefilum;s__	10405.8	11479	10007.1	292.56	1297.67	1078.09	936.37	738.67	883.91	350.67	295.65	363.24	263.48	407.57	495.57	129406	68849.1	67844.7	52060.3	27731.2	16464.5	14523.8	7640.76	3517.58	1457.13
bin.506	d__Bacteria;p__Bacteroidota;c__Bacteroidia;o__Bacteroidales;f__Paludibacteraceae;g__JAAYPI01;s__JAAYPI01 sp012519885	73.72	50.19	58.84	596.51	1208.09	1040.11	6810.79	4070.88	4878.04	5141.92	3523.19	2958.78	14346.4	14137.9	15587.3	142.03	47.23	85.14	4792.83	804.16	2283.8	3760.67	3124.46	4661.7	22443.1
bin.507	d__Bacteria;p__Moduliflexota;c__Moduliflexia;o__Moduliflexales;f__Moduliflexaceae;g__Vecturithrix;s__	116.71	53.26	80	618.09	1335.04	1182.14	2793.5	1967.82	2469.17	3471.39	3098.72	3084.69	4519.69	6383.47	7184.35	68579.5	33701.3	28843.1	18740.1	26081.8	24980.5	37295.5	35016.1	37129.1	30318.2
bin.508	d__Bacteria;p__Atribacterota;c__JS1;o__SB-45;f__UBA6794;g__UBA6794;s__UBA6794 sp002452835	292.64	178.5	205.41	2705.03	7774.56	6723.19	12429.6	9037.06	10827.6	10122.1	7949.12	7480.95	6936.6	8083.32	7521.99	2652.03	8122.13	11735.5	15850.9	19686.5	21268.2	29562	30587.7	26892	22513.9
bin.509	d__Bacteria;p__Synergistota;c__Synergistia;o__Synergistales;f__Synergistaceae;g__Syner-03;s__Syner-03 sp012727545	562.09	558.71	472.7	420.86	646.82	666.08	2224.54	1333.52	1487.62	3987.69	2435.34	2376.41	19557.2	20466.1	21085.8	613.96	2584.17	3017.78	4151.06	3705.39	4256.93	8927.21	12583.8	33883.3	95121.5
bin.51	d__Bacteria;p__Patescibacteria;c__Paceibacteria;o__Moranbacterales;f__GCA-2747515;g__GCA-2747515;s__	13	17.5	24.5	55.88	96.79	67.5	592.25	656.56	540.03	11.56	11	3	64.97	42	59.69	1	11227.8	10741.5	8110.79	6156.16	5206.13	8367.72	4117.59	1180.92	1851.4
bin.510	d__Bacteria;p__Actinomycetota;c__Coriobacteriia;o__Coriobacteriales;f__Atopobiaceae;g__Olegusella;s__Olegusella sp002407925	34	28.97	33.5	10.5	31	24.19	37.5	15.96	29.67	290.14	208.9	142.55	249.49	221.04	247.84	44.94	650.48	512.05	500.98	295.22	375.18	591.24	797.55	15072	17219.2
bin.511	d__Bacteria;p__Chloroflexota;c__Anaerolineae;o__Anaerolineales;f__Anaerolineaceae;g__T78;s__	891.23	965.65	845.99	401.9	1395.14	1229.93	1456.12	1408.33	1503.54	898.34	746.6	859.36	648.63	677.72	791.24	154.74	7019.39	10276.7	15014.9	29570.8	33995.8	47017.6	52309	38798.5	46090.6
bin.512	d__Bacteria;p__Thermotogota;c__Thermotogae;o__Petrotogales;f__Kosmotogaceae;g__Mesotoga;s__Mesotoga sp002752635	23052.2	23338.7	20845.7	4322.61	18336.1	16656.1	15209.5	13533	15373.5	9603.35	8960.22	9442.34	7958.51	10475	11560.8	10356	50203.5	52978.5	48083.9	32721.5	26589.3	32317.8	24489.4	21701.9	16520.8
bin.513	d__Bacteria;p__Patescibacteria;c__ABY1;o__BM507;f__UBA12075;g__JAKJDO01;s__JAKJDO01 sp022705905	37	22	18	1	10	2	35	33	30	4719	3420.41	3300	2072.5	2183	2382	37	1656.5	1192	447.5	187	115	216.5	5158.5	34199.9	12184.5
bin.514	d__Bacteria;p__Bacillota_A;c__Clostridia;o__Christensenellales;f__CAG-74;g__UBA1038;s__	642.94	838.17	689.24	33.33	118	116.33	144	143.5	152.68	171.12	145.2	133.79	254.97	343.82	372.38	18.67	4311.82	4078.57	3307.03	3484.49	4315.9	7238.15	9383.74	11037	12186.9
bin.515	d__Bacteria;p__Chloroflexota;c__Anaerolineae;o__UBA1429;f__UBA1429;g__JAAYED01;s__	3729.28	4300.07	3890.67	1565.26	4548.16	4052.3	5174.02	4034.55	4643.53	6330.63	4612.05	4215.6	4881.86	6350.23	6162.21	11135.4	91355.7	103753	99707.7	138429	135535	167806	142621	164130	134760
bin.516	d__Bacteria;p__Chloroflexota;c__Anaerolineae;o__Anaerolineales;f__UBA4823;g__CAIQIV01;s__	203	266	197	41	152	136	140	123.5	118	97	72	83	57	77	92	7737.43	8340.41	10465.5	9420.75	8242.58	6590.25	6358.5	4878.67	3404	3271.41
bin.517	d__Bacteria;p__Verrucomicrobiota;c__Kiritimatiellia;o__RFP12;f__UBA1067;g__DUPH01;s__DUPH01 sp012838435	14.87	23.49	11.17	8310.67	48570.7	40392.6	6500.8	6751.2	7808.55	13106.9	12245.7	13090.1	4228.73	5945.19	6224.6	148.23	1440.06	965.42	51308.6	41614.4	33533.5	33385	16756.3	43945.1	10874.2
bin.518	d__Bacteria;p__Actinomycetota;c__Thermoleophilia;o__RBG-16-64-13;f__RBG-16-64-13;g__JAAYZX01;s__	28.97	31.24	42.66	71.04	175.2	165.22	138.93	130.19	122.9	168.24	119.53	124.07	94.57	127.6	126.87	465.14	8605.33	10390.8	11472.5	15794.7	10019.4	13711	8300.68	9159.7	5090.92
bin.519	d__Bacteria;p__Bacteroidota;c__Bacteroidia;o__Bacteroidales;f__VadinHA17;g__LD21;s__	6454.46	5460.48	5244.25	2677.16	3409.09	3088.23	5032.21	3157.89	3416.67	2057.12	1349.17	1278.66	2608.5	2500.66	2544.48	11622.3	92690.8	91134.7	82272.1	91713.5	83156.4	93305.8	69770.1	41489.8	23168
bin.52	d__Bacteria;p__Cloacimonadota;c__Cloacimonadia;o__Cloacimonadales;f__Cloacimonadaceae;g__Cloacimonas;s__Cloacimonas acidaminovorans	193.3	165.04	116.96	58.79	535.75	456.03	652.87	406.6	526.32	816.67	608.66	514.56	841.45	979.8	988.91	2134.05	3476.21	1350.18	1142.06	642.21	639.82	658.58	705.87	507.2	543.31
bin.520	d__Bacteria;p__Chloroflexota;c__Anaerolineae;o__Anaerolineales;f__Anaerolineaceae;g__JAJFTV01;s__	26	39	46	15	21.94	18	90	89	91	867	754	735	1139.46	1566.88	1624.88	179.86	670.93	895.95	991.8	1477.29	1998.43	4235.69	8646.18	28513.5	75985.7
bin.521	d__Bacteria;p__Actinomycetota;c__Thermoleophilia;o__UBA2241;f__UBA2241;g__;s__	11	8	3	47	246	212.28	196.43	176	213	697	555.88	535	928.69	1328.62	1772.77	118.5	3416.69	4014.64	5258.84	6399.69	7068.48	8907.53	9063.06	16443.1	12879.5
bin.522	d__Bacteria;p__Chloroflexota;c__Anaerolineae;o__Anaerolineales;f__UBA4823;g__JAGUYW01;s__	197.5	218.5	201.99	66	214.01	223.5	291	203.5	279.5	383.5	317.5	330.99	285.5	350	383	1826.25	8953.22	10501.9	10197.9	14706.9	15338.2	20433.4	20956.5	18428.2	13088.5
bin.523	d__Bacteria;p__Bacillota_A;c__Clostridia;o__Saccharofermentanales;f__Fastidiosipilaceae;g__;s__	134.09	153.5	124	154	704.1	626.5	634.05	528.06	646.02	954.22	832.55	791.69	1317.12	1231.68	1346.99	327.44	21723.1	19781.9	21907.3	49109.3	45725	62695.2	67714.8	82270.7	69766.5
bin.524	d__Bacteria;p__Bacillota_A;c__Clostridia;o__Saccharofermentanales;f__UBA5734;g__UBA8949;s__UBA8949 sp012520975	60.52	66.34	71.08	336.9	1258.81	1086.2	1113.91	760.02	918.75	1317.51	933.42	862.97	675.91	776.55	772.28	6	6198.5	7830.65	10074.2	22409.3	19804.9	26376.4	24543.4	20908.2	16435
bin.525	d__Bacteria;p__Chloroflexota;c__Anaerolineae;o__CG2-30-64-16;f__CG2-30-64-16;g__MWBF01;s__	663.63	1246.39	1026.53	172.64	955.22	832.3	907.1	1141.56	1235.53	1226.86	1270.86	1161.83	970.26	1583.71	1980.76	33511.5	25272.9	25017	21199.1	30894.6	29922.4	44541.3	38760.1	47889.2	32307.3
bin.526	d__Bacteria;p__Chloroflexota;c__Anaerolineae;o__Anaerolineales;f__Anaerolineaceae;g__49-20;s__	13185.1	12887.3	11619.4	2048.79	8383.79	7088.59	8044.2	6853.22	8063.79	7304.26	6685.73	7700.86	4471.63	5093.94	5361.54	9385.57	48607.1	59671.3	69902.4	72470.3	62366.8	67062.4	58001.9	45649.4	36404
bin.527	d__Bacteria;p__Desulfobacterota;c__Desulfobulbia;o__Desulfobulbales;f__Desulfobulbaceae;g__Desulfobulbus;s__Desulfobulbus sp017998195	957.13	1048.84	933.41	677.83	1520.75	1348.45	432.4	287.02	369.93	2	0	0	1	3	1.5	3706.15	10000.5	10593.6	8983.89	7986.72	3711.39	3256.97	1051.3	183.77	35.4
bin.528	d__Bacteria;p__Bacteroidota;c__Bacteroidia;o__Bacteroidales;f__UBA932;g__DMER64;s__DMER64 sp002305545	2133.49	2109.46	1958.31	1606.11	6787.64	5868.55	3735.27	3049.89	3466	3667.66	3099.88	3219.74	2796.7	3148.26	3341.88	4704.1	1226.9	3254.19	9236.98	11984.3	13583.7	9854.63	12831.5	15775.9	14432.5
bin.529	d__Bacteria;p__Synergistota;c__Synergistia;o__Synergistales;f__Synergistaceae;g__Syner-03;s__Syner-03 sp002316795	346.38	258.07	282.13	445.42	1139.1	1027.78	2676.41	1615.6	1978.03	5372.27	3335.74	3185.22	12084	13192.1	13283.1	196.19	1131.78	1575	3007.11	3628.38	5859.81	9028.55	15060.6	30116.2	56314.5
bin.53	d__Bacteria;p__Desulfobacterota;c__Syntrophia;o__Syntrophales;f__Smithellaceae;g__Smithella;s__Smithella sp017993615	794.12	620.94	623.33	1972.05	2316.78	2296.4	9848.38	5720.33	6431.5	22725.3	14559.2	13768.2	36025.3	36968.4	38406.2	15579.2	29966.2	40598.4	47335.2	22089.2	34411.4	55003.7	50872.1	74369.6	64740.5
bin.530	d__Bacteria;p__Desulfobacterota;c__Desulfobacteria;o__Desulfobacterales;f__UBA2245;g__UBA2245;s__	1003.5	834.51	675.28	8475.32	16157.8	14335	15305.1	9484.11	11820.7	4031.79	2785.56	2686.49	2974.25	3568.09	3711.37	35747.3	88784.1	68652.1	33171.7	26100.9	29566.3	31749.3	21052.9	17886.2	5759.45
bin.531	d__Bacteria;p__Bacillota_E;c__DTU015;o__DTU015;f__DTU015;g__DULO01;s__	6	4	6	511	994	890	3053	2022	2425	12685	9241.99	10157	18261	19405	19265.6	13.05	29.77	45.71	126.26	934.32	2217.03	3090.31	2075.24	12514.3	25273.9
bin.532	d__Archaea;p__Halobacteriota;c__Methanosarcinia;o__Methanotrichales;f__Methanotrichaceae;g__Methanothrix;s__Methanothrix sp016706325	3458.98	2968.42	2580.99	42888	182034	160743	107104	101295	119044	108512	113456	130363	92288	132167	147652	442.19	49279.1	60177.6	88835.8	160895	159488	174740	156745	73131.5	82927.7
bin.533	d__Bacteria;p__Synergistota;c__Synergistia;o__Synergistales;f__Aminobacteriaceae;g__Aminivibrio;s__Aminivibrio sp009929115	1143.61	1134.33	1155.76	1702.53	3799.26	3803.52	5490.09	3576.8	4049.35	3612.09	2470.01	2453.89	8350.63	9451.56	9635.17	7111.77	8780.08	7303.04	8073.77	13913.2	12440	16859.3	14841.6	17172.1	13709.1
bin.534	d__Archaea;p__Methanobacteriota_B;c__Thermococci;o__Methanofastidiosales;f__Methanofastidiosaceae;g__Methanofastidiosum;s__Methanofastidiosum sp012799835	4051	3349	2892.85	7738	19952	17297	25671	19332	23838.3	30704	27013	24069.3	34048.7	38006.5	45595.9	229	19345	21551.8	28481	23462	22081.6	24746.7	20100.3	22318	20189
bin.535	d__Bacteria;p__Atribacterota;c__Atribacteria;o__Atribacterales;f__Caldatribacteriaceae;g__UBA3950;s__UBA3950 sp002385475	146.14	121.26	114.58	166.85	377.1	320.64	416.83	273.96	292.23	181.17	137.84	130.38	88.53	102.59	107.15	10	6828.73	7367.38	7348.39	8452.69	6133.47	6225.08	4425.18	2966.1	1541.49
bin.536	d__Bacteria;p__Bacillota_A;c__Clostridia;o__Christensenellales;f__CAG-74;g__DTU024;s__	1622.88	1941.26	1926.54	179.36	721.42	644.33	722.61	597.32	644.35	429.97	352.71	419.99	694.68	860.16	905.66	4.2	7669.48	8857.59	11700	27262.5	28701	40002.4	31488.9	19624.6	36151.6
bin.537	d__Bacteria;p__Desulfobacterota_F;c__Desulfuromonadia;o__Geobacterales;f__Geobacteraceae;g__RPRC01;s__	172.9	156	127.5	2515.5	10192.6	8368.51	10931.1	8692.95	10147.4	10147.6	7712.61	7697.9	13913.7	17237.8	16788.3	128.24	4962.62	6377.6	8025.93	9310.98	12845.2	15655.1	11435.5	19197.6	25780.3
bin.538	d__Archaea;p__Thermoplasmatota;c__Thermoplasmata;o__Methanomassiliicoccales;f__Methanomassiliicoccaceae;g__UBA6;s__UBA6 sp022709105	207	196.5	195	4397.53	14988.1	13214	20375.3	16765.7	19126.9	17868.1	15094.1	16985.8	19183.9	23618.8	24172	139.5	659.33	841.46	2173.3	6753.1	9187.71	13352.9	13765.8	21713.3	16727
bin.539	d__Bacteria;p__Actinomycetota;c__Thermoleophilia;o__UBA2241;f__UBA2241;g__;s__	0	0	0	61.64	612.93	496.43	1590.87	1801.2	2163.81	3772.21	4084.48	3491.99	3020.57	4829.7	5537.81	426.07	690.58	686.98	667.3	3228.08	10925.6	28281.6	27045.3	47364	61583.4
bin.54	d__Bacteria;p__Bacteroidota;c__Bacteroidia;o__Bacteroidales;f__UBA932;g__DMER64;s__DMER64 sp012515395	2340.55	2028.54	1992.29	216.56	635.08	546.6	382.09	202.59	263.66	175.39	156.01	175	70.69	88.88	85.7	13316.3	6388.44	2901.91	2299.97	1641.66	1569.23	1474.94	1332.87	1128.15	841.18
bin.540	d__Bacteria;p__Bacillota_A;c__Clostridia;o__Saccharofermentanales;f__UBA5734;g__SLHU01;s__SLHU01 sp009929975	261.44	283.02	246.25	520.51	1521.84	1139.59	1468.9	1132.94	1282.55	2559.85	1844.86	1613.92	1950.66	1843.43	1983.7	484.06	4040.5	5654.66	8706.61	24067.1	27219.1	37294.2	38452.8	48254.7	72003.7
bin.541	d__Bacteria;p__Desulfobacterota;c__Desulfobulbia;o__Desulfobulbales;f__Desulfobulbaceae;g__Desulfobulbus;s__	107	98	89	925.99	1420.84	1345.03	835	466.95	541	375	250.99	230	565	654.96	769	20	3836.22	4902.49	8844.21	47476.4	49829.6	63061.4	38901.7	20781	11766.8
bin.542	d__Bacteria;p__Bacillota_B;c__Dehalobacteriia;o__UBA7702;f__UBA7702;g__UBA7702;s__	0	0	0	3	3.5	3	82	75	78	169	108	115	99	128	153	9	10	8	19.92	77.44	526	6571.52	12352.4	15817.2	7928.63
bin.55	d__Bacteria;p__Chloroflexota;c__Anaerolineae;o__Anaerolineales;f__Anaerolineaceae;g__49-20;s__49-20 sp002436085	236.8	299.09	265.08	48.53	151.26	136.46	166.17	106.77	99.82	142.53	87.44	81.31	64.29	91.96	66.99	672.96	6009.81	3334.64	3494.83	3328.24	2839.2	3349.72	2712.96	2135.82	1625.13
bin.56	d__Bacteria;p__Desulfobacterota;c__Desulfobulbia;o__Desulfobulbales;f__Desulfobulbaceae;g__Desulfobulbus;s__	480.33	529.97	468.12	441.34	961.36	916.94	1023.23	725.89	753.12	230.63	173.16	144.47	195.6	272.37	269.41	4077.49	13805.5	5371.59	4468.87	5014.84	3945.08	4042.15	3107.69	2319.98	1367.56
bin.57	d__Bacteria;p__Actinomycetota;c__Acidimicrobiia;o__Acidimicrobiales;f__Microtrichaceae;g__AWTP1-35;s__AWTP1-35 sp003962875	2	9.65	7.47	0	0	4.47	0	2	0	0	0	0	1	0	0	11175.6	11184.3	4535.32	3272.93	2066.96	1261.16	979.56	424.11	159.92	66.63
bin.58	d__Bacteria;p__Patescibacteria;c__Dojkabacteria;o__SC72;f__SC72;g__UBA5232;s__UBA5232 sp018056375	50.65	43	36.33	315.78	1043.5	1021.43	435.75	344.24	362.93	222.68	133.78	137.21	185.93	229.57	262.31	122.03	397.82	479.95	1257	6824.07	7033.48	7156.33	4542.12	3954.1	1494.58
bin.59	d__Bacteria;p__Synergistota;c__Synergistia;o__Synergistales;f__Aminobacteriaceae;g__Aminivibrio;s__Aminivibrio sp009929115	2010.23	2372.34	2185.64	3228.7	7381.49	6594.36	9582.29	6375.05	7621.13	6567.9	4477.33	3936.32	15071.2	17867.6	17263.1	10028.1	11910.6	8951.44	11557	23798.2	20903.4	28791.4	24926.2	29467	23323.1
bin.6	d__Bacteria;p__Chloroflexota;c__Anaerolineae;o__Anaerolineales;f__Anaerolineaceae;g__49-20;s__49-20 sp002436085	143.78	191.63	148.34	20.63	96.91	106.48	107.98	57.12	96.58	67.59	57.76	36.16	29.85	29.01	29.8	203.49	1215.78	4174.26	1650.05	1442.17	1376.93	1542.83	1368.18	1021.96	718.56
bin.60	d__Bacteria;p__Chloroflexota;c__Anaerolineae;o__UBA1429;f__UBA1429;g__DUUT01;s__	195.03	332.39	280.48	90.65	421.69	442.61	458.69	424.99	419.82	679.39	578.42	490.07	496.33	777.08	801.56	645.06	4196.53	4737.6	4830.43	6895.01	6460.48	8303.46	7605.09	16542.7	8186.92
bin.61	d__Bacteria;p__Bacteroidota;c__Bacteroidia;o__Bacteroidales;f__VadinHA17;g__SR-FBR-E99;s__SR-FBR-E99 sp009881065	32153.1	30764	28070	11926.1	26567.8	23598.2	60655.3	43768.1	50137	58339.7	42725.5	42543.4	52805.7	55031.8	57372.7	4309.72	50568.7	69597	119927	246432	308386	494488	664323	563815	353112
bin.62	d__Bacteria;p__Patescibacteria;c__Dojkabacteria;o__SC72;f__SC72;g__UBA5232;s__UBA5232 sp012513575	11.25	20.88	13.16	35.82	35.57	30.59	287.47	128.19	241.79	241.8	180.62	99.56	563.61	382.07	340.19	492.85	397.88	434.82	496.22	592.84	842.31	2180.64	5111.13	6096.06	4879.91
bin.63	d__Bacteria;p__Spirochaetota;c__Spirochaetia;o__Sphaerochaetales;f__Sphaerochaetaceae;g__Sphaerochaeta;s__Sphaerochaeta sp004294855	69.16	68.65	61.04	655.88	2638.16	2369.82	6773.65	5430.06	6344.09	5032.57	4178.5	4466.83	6809.9	9005.05	9698.93	0	70.62	59.66	164.4	1350.49	2859.26	8422.58	14283.5	12919.5	5201.91
bin.64	d__Archaea;p__Thermoplasmatota;c__Thermoplasmata;o__Methanomassiliicoccales;f__UBA472;g__UBA472;s__	58.91	47.09	53.76	613.27	2315.14	2059.16	3846.41	3878.23	4571.84	4670.4	4186.06	4640.01	5300.55	7541.81	7770.96	121.93	441.8	443.87	501.02	725.43	1213.13	2268.15	2873.53	5433.02	2250.34
bin.65	d__Archaea;p__Thermoplasmatota;c__Thermoplasmata;o__Methanomassiliicoccales;f__UBA472;g__UBA472;s__	30.58	25.11	26.83	384.76	1080.83	1063.64	1793.32	1512.57	1905.4	1725.11	1221.18	1188.36	2144.5	2503.19	2488.64	122.01	545.8	660.88	719.1	812.77	1052.52	1587.52	4513.24	2093.9	1489.91
bin.66	d__Bacteria;p__Desulfobacterota;c__Syntrophia;o__Syntrophales;f__Smithellaceae;g__UBA8904;s__	532.44	530.38	413.62	2514.16	8654.09	7661.1	10149.6	6683.77	8077.6	32354.7	22682.2	22325.4	33919.2	41351.6	39584.2	2578.16	33032.9	45246.8	41171.3	13732.5	23063	18777.9	30852.6	31021.5	16734
bin.67	d__Bacteria;p__Bacillota_A;c__Clostridia;o__Oscillospirales;f__Oscillospiraceae;g__RGIG529;s__	2319.5	663.75	522.36	3618.13	6951.73	5937.13	8451.04	4488.08	5407.31	7777.53	4728.1	6739.77	10355.6	7438.04	10640.9	3	11633.6	7825.34	10692.2	18676	17320.3	20830.8	16257.4	14503.1	11917.4
bin.68	d__Bacteria;p__Chloroflexota;c__Anaerolineae;o__Anaerolineales;f__Anaerolineaceae;g__49-20;s__49-20 sp002436085	175.24	150.41	141.18	25.58	96.81	53.04	99.38	64.45	71.65	83.07	68.52	43.5	42.07	30.07	36.29	204.19	1499.47	1860.81	2173.97	1949.34	1766.26	4694.27	2010.29	1674.34	1151.73
bin.69	d__Bacteria;p__Synergistota;c__Synergistia;o__Synergistales;f__Aminobacteriaceae;g__Aminivibrio;s__	385.83	282.83	272.55	415.65	825.51	705.51	1574.53	1046.09	1057.16	1196.82	779.65	760.81	2282.84	2442.07	2373.04	1628.48	3440.86	3967.33	4420.16	4721.32	4222.22	8756.85	5498.52	5701.85	5332.09
bin.7	d__Bacteria;p__Chloroflexota;c__Anaerolineae;o__Promineofilales;f__Promineofilaceae;g__JAMLHW01;s__JAMLHW01 sp023954475	6	21.5	3.5	4	5	13	11	12	13	10.81	12.5	2	19	17.85	10.5	87898.2	21877.6	26941.2	6301.56	2264.78	1366.55	1148.46	558.73	194.78	107.78
bin.70	d__Bacteria;p__Chloroflexota;c__Anaerolineae;o__Anaerolineales;f__Anaerolineaceae;g__49-20;s__49-20 sp002436085	170.85	144.1	164.72	28.24	119.73	107.55	79.02	66.52	69.36	82.87	56.92	41.24	29.54	30.48	24.7	182.87	1201.3	1439.26	1599.87	1410.87	3602.49	1488.32	1310.33	964.13	652.64
bin.71	d__Bacteria;p__Synergistota;c__Synergistia;o__Synergistales;f__Synergistaceae;g__Syner-03;s__Syner-03 sp012727545	334.63	338.06	313.32	261.42	496.9	425.09	1022.05	645.1	754.3	1066.34	677.85	744.28	2387.83	2454.4	2401.3	573.57	2068	2602.05	3559.26	3202.08	5644.09	4003.1	4881.21	6163.57	8994.84
bin.72	d__Bacteria;p__Chloroflexota;c__Anaerolineae;o__Anaerolineales;f__Anaerolineaceae;g__49-20;s__49-20 sp002436085	238.33	285.54	280.58	44.51	195.53	113.18	147.92	129.6	107.98	114.78	78.16	80.76	40.35	48.64	60.99	282.42	2050.76	2544.21	3039.73	6587.33	2112.93	2686.44	2290.63	1628.61	1264.71
bin.73	d__Bacteria;p__Desulfobacterota;c__Desulfovibrionia;o__Desulfovibrionales;f__Desulfomicrobiaceae;g__Desulfomicrobium;s__Desulfomicrobium sp023393525	204.76	221.97	238.8	1446.77	2924.63	2644.2	8774.09	5964.13	6790.91	342.47	167.37	226.75	641.97	576.87	474.82	1271.24	5879.86	5603.18	4290.35	20397.2	12114.1	18144.5	15655.2	5403.88	1682.28
bin.74	d__Archaea;p__Halobacteriota;c__Methanomicrobia;o__Methanomicrobiales;f__Methanoregulaceae;g__SD8;s__SD8 sp018432765	64346.5	50329.6	43759.6	229446	1.0843e+06	898660	853479	830359	965784	688171	702789	815721	664637	931806	1.05851e+06	185371	501892	651873	700775	627412	755474	1.00086e+06	1.05739e+06	994677	1.20174e+06
bin.75	d__Bacteria;p__Patescibacteria;c__Dojkabacteria;o__SC72;f__SC72;g__UBA5232;s__UBA5232 sp018056375	20.65	9	15.83	109.49	110.59	93.07	107.45	81.11	84.49	37.14	18.78	24.5	11.49	8.41	10.16	18.67	217.69	193.52	1773.76	7682.95	7970.02	7214.5	3832.92	1322.32	913.51
bin.76	d__Bacteria;p__Bacillota_A;c__Clostridia;o__Peptostreptococcales;f__Anaerovoracaceae;g__Lentihominibacter;s__	114.4	109.61	100.11	78.53	179.37	97.42	438	361.64	379.19	799.52	717.04	580.82	1286.79	1346.51	1808.05	44	1106.67	1315.74	2991.4	1984.48	2440.46	2966.22	3709.02	4504.22	6704.26
bin.77	d__Bacteria;p__Synergistota;c__Synergistia;o__Synergistales;f__Aminobacteriaceae;g__Aminivibrio;s__Aminivibrio sp009929115	1492.32	1794.86	1555.18	2457.36	5258.75	4575.12	7594.14	4557.81	5523.08	4922.58	3065.27	3095.58	11777.2	12883.5	12382.7	6898.2	9588.98	7205.75	20030.8	18255.7	16095.2	21707.3	19154.6	15711.1	17663.9
bin.78	d__Bacteria;p__Synergistota;c__Synergistia;o__Synergistales;f__Synergistaceae;g__Syner-03;s__Syner-03 sp012727545	298.82	252.19	280.6	200.21	285.68	244.59	689.75	447.62	457.71	698.59	398.13	379.27	2423.64	2118.47	2201.24	217.79	755.62	945.49	3544.98	1182.12	1165.66	1714.86	2304.83	3949.27	8922.45
bin.79	d__Bacteria;p__Pseudomonadota;c__Gammaproteobacteria;o__Burkholderiales;f__Burkholderiaceae_B;g__Ottowia;s__Ottowia sp024235955	17.5	34.19	28.5	27.83	62.47	28.92	79.26	51.07	77.17	25.65	25.68	27.57	39.44	65.95	41.16	17141.3	7160.67	7226.86	9161.15	3383.26	2441.8	2190.69	1348.57	951.73	504.93
bin.8	d__Bacteria;p__Bacteroidota;c__Bacteroidia;o__Bacteroidales;f__Paludibacteraceae;g__Enterocola;s__Enterocola sp002069025	7989.06	7045	6515.5	838.37	1742.27	1638.91	3829.28	2333.26	2788.28	727.83	549	458.97	3355.93	3277.28	3555.43	955.25	2643.99	39658.6	13147.5	2858.83	2821.7	4954.5	2209.3	1648.84	7978.85
bin.80	d__Bacteria;p__Chloroflexota;c__Anaerolineae;o__Anaerolineales;f__Anaerolineaceae;g__49-20;s__49-20 sp002436085	427.14	549.69	476.18	82.94	318.83	284.55	211.07	212.28	186.84	159.68	171.33	175.99	82.67	142.19	108.52	979.95	3335.6	4401.65	9553.51	4477.35	3768.69	4503.96	3899.49	3162.97	2741.73
bin.81	d__Bacteria;p__Bacteroidota;c__Bacteroidia;o__Bacteroidales;f__UBA932;g__DMER64;s__DMER64 sp012515395	2138.95	1879.52	1731.21	181.87	509.38	455.72	320.16	236.88	280.14	189	148.12	116.18	70.29	91.96	87.21	11974.5	2224.26	2378.85	4860.83	1040.79	673.25	399.66	266.23	251.89	201.17
bin.82	d__Bacteria;p__Chloroflexota;c__Anaerolineae;o__B4-G1;f__SLSP01;g__PWVB01;s__PWVB01 sp022707665	152.6	193.34	183.41	123.71	319.28	322.89	268.84	217.25	228.18	214.32	163.85	134.65	200.41	261.9	254.01	1482.03	3538.87	4065.44	9413.87	5084.75	4184.63	4528.47	3190.05	2477.82	2140.66
bin.83	d__Bacteria;p__Bacillota_A;c__Clostridia;o__Saccharofermentanales;f__UBA5734;g__UBA8949;s__UBA8949 sp012520975	31.94	27.65	14.66	186.19	423.95	355.2	450.91	335.92	346.72	541.32	364.31	313.63	378.32	354.33	395.84	47.93	1191.92	1461.54	3364.12	3018.53	2847.04	3325.7	3297.32	2851.79	2481.18
bin.84	d__Bacteria;p__Bacillota;c__Bacilli;o__Lactobacillales;f__Lactobacillaceae;g__Secundilactobacillus;s__Secundilactobacillus silagincola	1	1	2.01	1.5	13	3.5	14.75	15.96	8.5	7.3	5.74	5.5	15.01	11.99	7.39	16.5	1203.62	1998.46	5342.51	2883.05	2685.62	2952	2592.01	591.82	192.64
bin.85	d__Bacteria;p__Bacillota_E;c__DTU015;o__DTU015;f__DTU015;g__;s__	110.92	115.48	91.98	426.29	1371.87	1056.2	1816.29	1500.39	1679.99	5372.55	4496.84	5020.21	6461.87	7723.35	7217.3	27	487.23	601.25	2228.59	1986.28	2338.77	2976.53	3141.59	7910.41	12332
bin.86	d__Bacteria;p__Bacillota_A;c__Clostridia;o__Peptostreptococcales;f__Anaerovoracaceae;g__;s__	11.07	5	7.97	55.53	146.56	139.23	183.78	147.37	172.41	332.38	236.68	220.17	458.58	453.48	540.42	34.69	276.58	244.79	3466.71	6042.66	5610.91	7641.62	7985.15	14164.4	24226.1
bin.87	d__Bacteria;p__Cloacimonadota;c__Cloacimonadia;o__Cloacimonadales;f__Cloacimonadaceae;g__Cloacimonas;s__	140.17	96.29	72.87	76.74	531.85	580.68	741.38	606.94	676.99	1190.93	892.74	831.61	1382.03	1861.24	1901.5	986.62	744.27	588.79	1898.24	333.33	264.36	318.05	417.38	254.08	340.48
bin.88	d__Bacteria;p__Bacillota_A;c__Clostridia;o__Christensenellales;f__CAG-74;g__DTU024;s__	374.05	472.9	469.09	61.17	153.39	133.28	190.86	115.36	128.91	113.31	74.25	78.54	171.7	185.87	169.75	60.46	1167.31	1351.57	3809.34	2788.09	2694.98	3256.15	2850.46	1864.14	3741.16
bin.89	d__Bacteria;p__Chloroflexota;c__Anaerolineae;o__Anaerolineales;f__Anaerolineaceae;g__T78;s__	251.75	251.93	231.29	140.42	354.15	390.03	433.12	404.8	419.23	308.77	230.51	198.21	225.39	185.69	258.52	244.42	1683.18	2273.65	5530.66	4016.14	4120.28	5214.96	5600.81	4399.77	4795.51
bin.9	d__Bacteria;p__Desulfobacterota;c__Desulfomonilia;o__UBA1062;f__UBA1062;g__DSAD01;s__	75.84	54.78	48.32	152.95	449.79	407.48	378.79	250.96	286.93	486.34	428.44	403.47	1142.2	1393.41	1400.93	18561.9	15263.8	18961.3	5350.69	2075.86	1650.51	1590.05	1349.34	1637.48	1661.59
bin.90	d__Bacteria;p__Atribacterota;c__Atribacteria;o__Atribacterales;f__Caldatribacteriaceae;g__UBA3950;s__UBA3950 sp002385475	33.78	24.5	19	49.9	87.15	78.93	105.87	58.71	71.66	55.82	34.58	34.1	30.38	30.66	24.51	3	703.36	677.05	2306.59	735.45	727.66	594.98	479.6	431.87	215.37
bin.91	d__Bacteria;p__Desulfobacterota;c__Desulfomonilia;o__UBA1062;f__UBA1062;g__MWEI01;s__MWEI01 sp002071045	830.83	897.02	678.04	5104.93	10389.1	9303.44	31696.2	19010.7	22494	20307.5	12469.6	11184.6	27638.6	31247.7	31011.6	111202	238694	275328	255233	147886	153662	207477	207424	213397	93917
bin.92	d__Bacteria;p__Bacteroidota;c__Bacteroidia;o__Bacteroidales;f__UBA1402;g__UBA1402;s__UBA1402 sp002305085	1688.58	1805.71	1685.84	1805.72	6277.28	5667.22	10094	6617.76	7882.61	2391.75	1796.22	1736.23	3465.98	3990.06	4095.29	262.31	442.67	2066.79	13581	4813.35	6461.09	9786.81	8858.66	3962.87	4895.64
bin.93	d__Bacteria;p__Desulfobacterota;c__Syntrophia;o__Syntrophales;f__Smithellaceae;g__UBA8904;s__UBA8904 sp002070455	23.84	38.11	23.83	140.24	234.84	209.7	1160.94	783.43	884.2	4312.18	2868.19	2523.58	8547.94	8748.89	8272.61	1261.89	3596.39	5661.46	12449.4	5797.06	8623.39	15020.6	21912.4	22471.1	18316.5
bin.94	d__Bacteria;p__Desulfobacterota;c__Desulfobulbia;o__Desulfobulbales;f__Desulfobulbaceae;g__Desulfobulbus;s__Desulfobulbus sp017998195	463.02	532.57	478.81	405.89	830.2	792.19	353.99	229.13	247.26	79.68	74.74	40.48	233.58	269.05	180.01	1146.51	3441.77	4147.74	8617.34	3358.48	2380.07	2085	1266.32	856.32	513.22
bin.95	d__Bacteria;p__Chloroflexota;c__Anaerolineae;o__Caldilineales;f__Caldilineaceae;g__;s__	194.72	289.2	309.51	34.9	147.66	111.28	80.6	100.06	88.54	56.56	81.24	55.11	67.01	103.65	114.34	571.25	3787.89	4110.91	9858.62	4812.52	3786.96	4255.31	3406.23	2630.1	1966.08
bin.96	d__Archaea;p__Methanobacteriota;c__Methanobacteria;o__Methanobacteriales;f__Methanobacteriaceae;g__Methanobacterium;s__Methanobacterium sp012838205	673.58	492.73	400.67	150	380.79	347.23	342.32	227.31	241.5	233.27	169.2	177.57	135	126.26	169.57	338.1	11482	15899.3	19270.9	17305.9	14843.4	15304.4	12261.1	8027.38	6743.12
bin.97	d__Bacteria;p__Bacteroidota;c__Bacteroidia;o__Bacteroidales;f__UBA932;g__DMER64;s__DMER64 sp012515395	4104.4	3835.07	3451.71	237.28	927.32	743.41	467.93	352.31	391.46	271.55	220.05	201.99	137.23	138.12	124.25	28590.9	4650.09	11687.9	3975.36	1810.61	1540.55	830.25	523.15	470.18	353.02
bin.98	d__Bacteria;p__Bacteroidota;c__Bacteroidia;o__Bacteroidales;f__Paludibacteraceae;g__W0P28-013;s__W0P28-013 sp012837685	313.79	306.95	323.99	465.9	989.85	1012.73	1285.13	741.49	994.01	413.46	318.02	233.18	379.48	385.17	388.59	146	268.59	3281.76	2396.22	1319.9	863.98	1540.93	3008.78	1050.77	901.4
bin.99	d__Archaea;p__Halobacteriota;c__Methanomicrobia;o__Methanomicrobiales;f__Methanoregulaceae;g__UBA9949;s__UBA9949 sp012516785	470.85	357.02	284.03	924.21	3142.18	2889.64	1373.02	1384.24	1544.11	489.7	501.12	486.05	241.71	302.45	373.14	6676.97	4010.39	6965.96	3200.88	2432.03	2474.59	2510.55	2039.58	1216.1	1088.84
Note: H15, H7, H4, H2 and H1 means the hydraulic retention times of 15, 7, 4, 2 and 1 day, respectively, and the organic loadings increased with the shortened hydraulic retention times.
The number of "_1", "_2" and "_3" means the three biological parallels.

## Sheet: TPM
Supplementary Data 2. Taxonomy and relative abundance of strain-level MAG in metagenomics and metatranscriptomics
MAG ID	Taxonomy	mRNA-TPM															Average mRNA-TPM					Stdev. mRNA-TPM					DNA-TPM										mRNA-TPM/DNA-TPM
	classified using GTDB-Tk (v2.2.6)	H15_1	H15_2	H15_3	H7_1	H7_2	H7_3	H4_1	H4_2	H4_3	H2_1	H2_2	H2_3	H1_1	H1_2	H1_3	H15	H7	H4	H2	H1	H15	H7	H4	H2	H1	H0	H20	H15	H10	H7	H5	H4	H3	H2	H1	H15	H7	H4	H2	H1
bin.1	d__Bacteria;p__Bacteroidota;c__Bacteroidia;o__Bacteroidales;f__UBA932;g__DMER64;s__DMER64 sp012515395	1757.86	1582.76	1263.71	243.15	171.34	248.86	120.84	152.82	78.66	54.57	48.57	48.96	22.16	49.97	6.7	1534.78	221.117	117.44	50.7	26.2767	250.545	43.2023	37.1967	3.35719	21.9268	1801.68	190.34	226.39	517.82	85.13	58.7	44.62	36.13	38.99	33.5	6.77935	2.5974	2.632	1.30033	0.784378
bin.10	d__Bacteria;p__Pseudomonadota;c__Alphaproteobacteria;o__Rhodobacterales;f__Rhodobacteraceae;g__Albidovulum;s__Albidovulum sp024236495	0.9	2.89	0.28	1.32	3.09	2.26	0.27	0.66	0	0.33	0	1.7	0.27	0.3	0.04	1.35667	2.22333	0.31	0.676667	0.203333	1.36361	0.885569	0.331813	0.901462	0.142244	2878.48	540.85	1064.66	228.19	163.48	103.75	68.72	32.16	10.31	3	0.00127427	0.0136	0.00451106	0.0656321	0.0677778
bin.100	d__Bacteria;p__Atribacterota;c__Atribacteria;o__Atribacterales;f__Caldatribacteriaceae;g__UBA3950;s__UBA3950 sp002385475	13.33	10.87	16.36	30.63	28.02	68.5	28.77	29.4	47.49	16.2	6.6	15.99	6.02	7.92	4.18	13.52	42.3833	35.22	12.93	6.04	2.74993	22.6553	10.6308	5.48295	1.87008	2.78	151.15	435.43	152.48	195.9	149.46	124.26	72.93	64.98	44.02	0.0310498	0.216352	0.283438	0.198984	0.13721
bin.101	d__Bacteria;p__Patescibacteria;c__Dojkabacteria;o__SC72;f__SC72;g__UBA2259;s__	11.13	23.35	17.27	5.33	5.75	2.89	2.05	3.18	4.17	26.11	112.91	1.61	3.43	1.52	2.47	17.25	4.65667	3.13333	46.8767	2.47333	6.11002	1.54432	1.06077	58.4839	0.955004	215.18	202.2	348.68	131	95.78	53.37	45.21	29.2	34.9	37	0.0494723	0.0486184	0.0693062	1.34317	0.0668468
bin.102	d__Bacteria;p__Actinomycetota;c__Acidimicrobiia;o__Acidimicrobiales;f__Microtrichaceae;g__JAMLGJ01;s__JAMLGJ01 sp023957995	3.51	21.82	2.11	1.36	0.81	1.11	0.66	2.1	0.04	0	0.15	0.13	0.11	7.74	0.56	9.14667	1.09333	0.933333	0.0933333	2.80333	10.9977	0.275379	1.05685	0.0814453	4.2812	3765.6	1039.94	1272.17	452.42	192.69	100.13	53.65	21.49	5.79	2.14	0.00718981	0.00567405	0.0173967	0.0161197	1.30997
bin.103	d__Bacteria;p__Desulfobacterota_G;c__Syntrophorhabdia;o__Syntrophorhabdales;f__Syntrophorhabdaceae;g__Syntrophorhabdus;s__	107.99	82.36	84.66	443.61	187.96	130.8	433.63	370.67	293.33	659.59	341.4	346.12	609.88	520.5	573.24	91.67	254.123	365.877	449.037	567.873	14.1802	166.57	70.2727	182.36	44.931	519.45	722.29	1374.55	814.83	1199.84	1234.79	1429.34	1661.11	1315.09	1403.05	0.0666909	0.211798	0.255976	0.341449	0.404742
bin.104	d__Bacteria;p__Desulfobacterota;c__Desulfobulbia;o__Desulfobulbales;f__Desulfobulbaceae;g__Desulfobulbus;s__Desulfobulbus sp017998195	303.76	349.03	335.15	197.48	268.05	242.02	75.2	63.22	92.16	2.92	7.21	1.43	4.44	4.47	2.85	329.313	235.85	76.86	3.85333	3.92	23.1925	35.6873	14.5412	3.00091	0.926769	327.97	449.95	1103.1	453.56	334.9	266.79	187.41	84.19	42.66	11.29	0.298534	0.70424	0.410117	0.0903266	0.34721
bin.105	d__Bacteria;p__Thermotogota;c__Thermotogae;o__Petrotogales;f__Kosmotogaceae;g__Mesotoga;s__Mesotoga sp002752635	7793.09	11883.9	10224.1	3964.17	5256.12	4367.17	3232.77	2930.38	3791.45	1376.8	1884.5	1967.85	862.6	1036.62	1202.85	9967.03	4529.15	3318.2	1743.05	1034.02	2057.49	661.032	436.846	319.908	170.14	1651.13	4356.15	5284.15	3740.1	2398.5	2205.74	1882.87	1449.97	1252.08	1158.99	1.88621	1.88833	1.76231	1.39212	0.892176
bin.106	d__Bacteria;p__Desulfobacterota;c__Syntrophia;o__Syntrophales;f__Smithellaceae;g__UBA8904;s__UBA8904 sp002070455	25.89	13.36	11.36	137.56	144.46	170.39	315.5	332.71	279.91	597.96	607.18	651.84	1764.78	1548.94	1459.61	16.87	150.803	309.373	618.993	1591.11	7.8753	17.3098	26.9279	28.8172	156.895	279.35	404.77	898.32	558.63	399.18	615.52	881.71	1097.54	1287.08	1146.05	0.0187795	0.377783	0.350879	0.480928	1.38834
bin.107	d__Bacteria;p__Chloroflexota;c__Anaerolineae;o__UBA1429;f__UBA1429;g__JAAZBY01;s__	148.08	328.15	382.24	286.59	413.14	237.29	219.8	304.41	285.89	166.7	276.51	278.87	181.3	303.07	210.5	286.157	312.34	270.033	240.693	231.623	122.598	90.7089	44.478	64.091	63.5738	27.04	380.85	734.29	596.35	952.94	919.24	935.08	740.84	766.04	720.69	0.389705	0.327765	0.288781	0.314205	0.321391
bin.108	d__Bacteria;p__Cloacimonadota;c__Cloacimonadia;o__Cloacimonadales;f__Cloacimonadaceae;g__Cloacimonas;s__	96.39	81.6	71.69	89.11	313.42	263.65	397.2	352.09	407.63	621.99	559.26	450.64	517.48	660.03	559.46	83.2267	222.06	385.64	543.963	578.99	12.4301	117.797	29.5195	86.6931	73.2543	492.9	172	491.51	217.58	68.95	61.17	48.49	69.56	74.07	72.13	0.169329	3.22059	7.95298	7.34391	8.02703
bin.109	d__Bacteria;p__Actinomycetota;c__Thermoleophilia;o__Solirubrobacterales;f__70-9;g__RHKX01;s__RHKX01 sp020636895	0.21	1.58	0	2.21	1.06	1.86	1.82	1.8	2.65	2.05	0.96	0.6	1	1.44	0.46	0.596667	1.71	2.09	1.20333	0.966667	0.85804	0.589491	0.485077	0.755006	0.49085	1208.54	502.41	929.67	463.82	269.47	180.04	119.44	80.12	33.78	9.84	0.000641805	0.00634579	0.0174983	0.0356227	0.0982385
bin.11	d__Bacteria;p__Actinomycetota;c__Thermoleophilia;o__RBG-16-64-13;f__RBG-16-64-13;g__JAAYZX01;s__	31.96	12.02	39.29	24.85	30.11	32.93	78.58	36.66	159.23	18.03	29.3	35.04	14.95	10.01	13.21	27.7567	29.2967	91.49	27.4567	12.7233	14.1126	4.10094	62.2965	8.65352	2.5057	138.44	368.77	875.1	438.45	426.24	357.45	303.48	227.87	265.78	168.3	0.0317183	0.0687328	0.30147	0.103306	0.0755991
bin.110	d__Bacteria;p__Actinomycetota;c__Thermoleophilia;o__RBG-16-64-13;f__RBG-16-64-13;g__RBG-16-64-13;s__	27.7	24.54	20.68	710.22	103.05	197.57	196.62	348.87	132.08	251.14	161.47	223.25	181.72	121.89	195.99	24.3067	336.947	225.857	211.953	166.533	3.51581	326.701	111.313	45.89	39.3151	26.58	414.04	820.53	577.83	816.38	846.27	626.96	578.88	566.13	583.75	0.0296231	0.412733	0.360241	0.37439	0.285282
bin.111	d__Bacteria;p__Planctomycetota;c__Planctomycetia;o__Pirellulales;f__Thermoguttaceae;g__JAAYCB01;s__JAAYCB01 sp023621895	74.02	132.09	109.02	44.22	53.84	50.59	16.96	40.01	33	25.29	14.21	12.07	11.22	18.44	19.36	105.043	49.55	29.99	17.19	16.34	29.2385	4.8936	11.8161	7.09594	4.45785	86.77	1034.23	2170.79	889.08	989.84	686.26	512.75	352.99	272.04	141.94	0.0483894	0.0500586	0.0584885	0.0631892	0.115119
bin.112	d__Bacteria;p__Actinomycetota;c__Actinomycetia;o__Nanopelagicales;f__UBA10799;g__JADKAV01;s__JADKAV01 sp016719135	12.23	21.86	11.55	0.65	3.52	0.83	0.26	6.62	0.54	0	0	0	0	0	0	15.2133	1.66667	2.47333	0	0	5.76621	1.60756	3.59385	0	0	83194	21750.6	15639.4	9333	3509.78	1793.26	897.57	392.92	112.25	29.25	0.000972757	0.000474864	0.00275559	0	0
bin.113	d__Bacteria;p__Chloroflexota;c__Anaerolineae;o__Anaerolineales;f__Anaerolineaceae;g__JAGOFZ01;s__JAGOFZ01 sp019136175	304.62	430.69	266.73	35.43	22.3	26.71	44.16	49.94	42.39	63.81	56.87	43.81	30	41.16	22.81	334.013	28.1467	45.4967	54.83	31.3233	85.8411	6.68186	3.9485	10.1549	9.2463	96.92	257.82	528.32	238.91	234	232.08	188.65	178.07	195.47	145.15	0.632218	0.120285	0.24117	0.280503	0.2158
bin.114	d__Bacteria;p__Chloroflexota;c__Anaerolineae;o__Caldilineales;f__Caldilineaceae;g__;s__	97.65	200.72	216.38	31.52	43.99	87.4	22.4	19.08	34.22	10.69	21.01	23.08	16.49	16.13	20.85	171.583	54.3033	25.2333	18.26	17.8233	64.5051	29.3329	7.95775	6.63701	2.62734	112.98	471.3	1106.21	478.57	609.31	506.24	450.58	308.52	247.74	242.6	0.155109	0.0891227	0.0560019	0.0737063	0.073468
bin.115	d__Bacteria;p__Synergistota;c__Synergistia;o__Synergistales;f__Synergistaceae;g__Syner-03;s__Syner-03 sp012727545	295.96	234.88	187.74	150.42	79.18	102.11	236.09	143.58	118.66	280	178.4	145.31	730.28	563.26	495.45	239.527	110.57	166.11	201.237	596.33	54.2594	36.3657	61.8721	70.1889	120.857	56.35	85.05	341.17	123.65	182.83	115.9	130.52	208.83	350.62	800.32	0.702074	0.604769	1.27268	0.573945	0.745114
bin.116	d__Bacteria;p__Bacillota_A;c__Clostridia;o__Saccharofermentanales;f__UBA5734;g__UBA8949;s__UBA8949 sp012520975	11.57	13.84	10.73	197.43	173.69	120.66	55.56	91.93	95.54	177.8	94.9	52.05	78.86	56.96	104.63	12.0467	163.927	81.01	108.25	80.15	1.60886	39.3052	22.1141	63.9291	23.8612	10.67	100.96	248.05	193.78	201.84	228.87	171.1	168.68	174.14	159.39	0.0485655	0.812161	0.473466	0.621626	0.502855
bin.117	d__Bacteria;p__Bacillota;c__Bacilli;o__Lactobacillales;f__Lactobacillaceae;g__Secundilactobacillus;s__Secundilactobacillus silagincola	32.16	3.29	0.57	0	30.06	5.23	24.74	3.86	18.25	5.14	10.76	5.89	2.93	4.36	3.23	12.0067	11.7633	15.6167	7.26333	3.50667	17.5062	16.0597	10.6862	3.05133	0.754078	0.87	135	512.04	276.26	228.4	144.35	148.97	46.23	18.83	7.42	0.0234487	0.0515032	0.104831	0.385732	0.472597
bin.118	d__Bacteria;p__Pseudomonadota;c__Alphaproteobacteria;o__Rhizobiales;f__Methyloligellaceae;g__Methyloceanibacter;s__Methyloceanibacter sp020637815	1.46	0.12	0.4	2.08	0.57	2.83	1.05	1.95	12.22	0.32	0.25	0.89	0.35	0.79	1.82	0.66	1.82667	5.07333	0.486667	0.986667	0.706824	1.1511	6.20553	0.351046	0.754476	1972.74	484.77	928.69	336.81	237.47	172.57	100.21	73.89	20.35	7.29	0.000710678	0.0076922	0.050627	0.0239148	0.135345
bin.119	d__Bacteria;p__Chloroflexota;c__Anaerolineae;o__B4-G1;f__SLSP01;g__PWVB01;s__PWVB01 sp022707665	99.27	105.95	156.13	26.05	52.92	74.21	43.74	39.48	36.38	25.99	33.92	37.92	20.73	28.78	20.89	120.45	51.06	39.8667	32.61	23.4667	31.0798	24.1338	3.6952	6.07193	4.60218	220.65	341.67	801.83	405.03	422.06	364.86	301.89	224.67	190.66	174.93	0.150219	0.120978	0.132057	0.171037	0.134149
bin.12	d__Bacteria;p__Chloroflexota;c__Anaerolineae;o__UBA1429;f__UBA1429;g__DUUT01;s__	109.67	126.48	89.44	81.56	105.82	129.5	103.88	116.77	127.25	153.64	252.66	168.99	102.64	161.26	89.5	108.53	105.627	115.967	191.763	117.8	18.5463	23.9706	11.7057	53.2936	38.2066	47.78	322.44	392.06	360.29	534.47	474.31	503.79	479.91	651.91	1365.14	0.27682	0.197629	0.230189	0.294156	0.0862915
bin.120	d__Bacteria;p__Actinomycetota;c__Actinomycetia;o__Actinomycetales;f__Actinomycetaceae;g__UBA1383;s__UBA1383 sp009930425	165.71	70.65	45.4	0	0	0.17	0.36	0.15	0.1	0	0	0	0	0.05	0.38	93.92	0.0566667	0.203333	0	0.143333	63.4409	0.0981495	0.137961	0	0.206478	2970.91	1286.92	1506.24	876.69	645.66	516.9	272.56	161.66	96.9	14.9	0.0623539	8.77655e-05	0.000746013	0	0.00961969
bin.121	d__Bacteria;p__Chloroflexota;c__Anaerolineae;o__Anaerolineales;f__Anaerolineaceae;g__49-20;s__49-20 sp002436085	225.25	298.66	193.01	43.6	78.93	77.49	31.6	42.54	50.51	23.74	38.46	30.68	21.83	14.93	8.58	238.973	66.6733	41.55	30.96	15.1133	54.1454	19.9951	9.49379	7.36399	6.6269	76.1	252.58	596.27	266.56	272.46	205.35	251.31	195.6	135.83	114.78	0.40078	0.244709	0.165334	0.227932	0.131672
bin.122	d__Bacteria;p__Bacillota_A;c__Clostridia;o__Eubacteriales;f__UBA1433;g__UBA1433;s__UBA1433 sp002329295	119.85	102.48	108.25	1649.38	1295.5	1403.47	753.26	651.24	751.95	369.63	287.14	422.29	175.57	154.18	178.24	110.193	1449.45	718.817	359.687	169.33	8.84656	181.365	58.5268	68.1215	13.188	7.98	173.56	211.9	244.7	740.18	658.53	621.05	676.2	420.15	523.33	0.520025	1.95824	1.15742	0.856091	0.323563
bin.123	d__Bacteria;p__Bacillota_A;c__Clostridia;o__Oscillospirales;f__Oscillospiraceae;g__RGIG529;s__	53.42	64.06	66.8	753.68	618.65	607.27	693.97	488.53	376.27	367.01	304.51	287.37	600.15	449.93	481.46	61.4267	659.867	519.59	319.63	510.513	7.06802	81.4437	161.111	41.9177	79.2123	18.51	703.61	732.01	570.15	847.39	790.96	566.08	598.72	624.62	614.61	0.0839151	0.778705	0.917874	0.511719	0.83063
bin.124	d__Bacteria;p__Pseudomonadota;c__Alphaproteobacteria;o__Rhodobacterales;f__Rhodobacteraceae;g__Albidovulum;s__Albidovulum sp024236495	0.09	3.86	0.73	0	5.51	0	1.23	0.18	4.19	0.3	1.95	9.53	0.8	5.97	6.69	1.56	1.83667	1.86667	3.92667	4.48667	2.0174	3.1812	2.07943	4.92226	3.21298	2263.53	458.14	767.8	258.87	188.45	111.13	81.15	52.6	22.59	12.95	0.00203178	0.00974617	0.0230027	0.173823	0.346461
bin.125	d__Bacteria;p__Bacillota_A;c__Clostridia;o__Christensenellales;f__CAG-74;g__DTU024;s__	144.89	335.82	294.41	59.75	44.94	59.1	90.57	43.74	56.7	25.17	25.16	34.93	35.2	27.35	25.97	258.373	54.5967	63.67	28.42	29.5067	100.437	8.36923	24.1805	5.63783	4.97862	0.81	147.34	384.69	207.53	327.39	305.39	338.24	231.64	152.21	396.1	0.67164	0.166763	0.188239	0.186716	0.074493
bin.126	d__Bacteria;p__Desulfobacterota_G;c__Syntrophorhabdia;o__Syntrophorhabdales;f__Syntrophorhabdaceae;g__Delta-02;s__Delta-02 sp002305765	24.56	10.95	9.55	608.51	343.22	632.6	413.6	430.44	384	716.7	557.12	560.37	502.44	465.6	436.59	15.02	528.11	409.347	611.397	468.21	8.29148	160.572	23.5103	91.2098	33.0025	149.23	350.32	793.47	310.81	101.28	97.78	103.6	105.61	180.72	187.83	0.0189295	5.21436	3.95122	3.38312	2.49273
bin.127	d__Bacteria;p__Synergistota;c__Synergistia;o__Synergistales;f__Aminobacteriaceae;g__Aminivibrio;s__Aminivibrio sp009929115	791.5	721.31	862.56	1352.85	1433.09	1662.68	1306.27	1576.86	1401.33	836.62	834.77	782.24	1289.87	1554.49	1495.06	791.79	1482.87	1428.15	817.877	1446.47	70.6254	160.802	137.275	30.8761	138.84	956.84	828.3	1381.07	712.39	1075.8	1071.04	1060.68	1022.76	962.9	1071.2	0.573316	1.37839	1.34645	0.849389	1.35033
bin.128	d__Bacteria;p__Desulfobacterota_G;c__Syntrophorhabdia;o__Syntrophorhabdales;f__Syntrophorhabdaceae;g__Syntrophorhabdus;s__	18.82	183.46	228.31	337.9	65.06	402.14	318.83	119.62	196.62	272.57	213.86	190.13	401.16	272.01	247.04	143.53	268.367	211.69	225.52	306.737	110.306	178.975	100.456	42.4388	82.7206	440	1104.78	415.75	482.19	547.01	572.68	418.86	493.64	633.44	628.64	0.345232	0.490607	0.505396	0.356024	0.487937
bin.129	d__Bacteria;p__Chloroflexota;c__Anaerolineae;o__Anaerolineales;f__Anaerolineaceae;g__49-20;s__49-20 sp002436085	133.16	194.34	195.09	39.24	62.66	62.36	32.61	45.19	38.27	26.23	33.2	29.38	13.35	9.51	6.75	174.197	54.7533	38.69	29.6033	9.87	35.5408	13.4358	6.30051	3.49036	3.31469	92.93	540.38	300.71	318.59	263.72	218.64	235.37	243.07	158.07	171.71	0.579285	0.207619	0.164379	0.18728	0.0574806
bin.13	d__Bacteria;p__Synergistota;c__Synergistia;o__Synergistales;f__Aminobacteriaceae;g__Aminivibrio;s__	224.52	199.57	434.32	544.98	346.91	304.47	733.04	506.9	413.56	461.77	446.47	292.98	914.68	815.64	609.03	286.137	398.787	551.167	400.407	779.783	128.935	128.373	164.276	93.3482	155.948	199.12	272.74	270.88	301.09	327.06	331.38	327.7	392.09	344.67	894.68	1.05632	1.21931	1.68192	1.16171	0.871578
bin.130	d__Bacteria;p__Atribacterota;c__Atribacteria;o__Atribacterales;f__Caldatribacteriaceae;g__UBA3950;s__UBA3950 sp002385475	15.9	24.49	13.91	52.2	40.72	53.09	66.22	37.94	83.7	14.72	30.66	15.9	17.35	15.36	61.62	18.1	48.67	62.62	20.4267	31.4433	5.62264	6.89927	23.0914	8.88194	26.1527	34.1	509.81	242.19	212.83	211.2	180.74	136.77	151.79	96.45	48.76	0.0747347	0.230445	0.457849	0.211785	0.644859
bin.131	d__Bacteria;p__Actinomycetota;c__Thermoleophilia;o__RBG-16-64-13;f__RBG-16-64-13;g__RBG-16-64-13;s__	34.26	61.85	53.67	192.71	134.61	192.85	133.64	165.42	141.23	108.88	107.86	141.96	100.56	111.99	106.55	49.9267	173.39	146.763	119.567	106.367	14.1708	33.5845	16.5969	19.3999	5.71721	89.12	945.28	610.94	738.14	1108.14	864.02	794.59	676.36	666.96	727.07	0.0817211	0.156469	0.184703	0.179271	0.146295
bin.132	d__Archaea;p__Thermoplasmatota;c__Thermoplasmata;o__Methanomassiliicoccales;f__Methanomassiliicoccaceae;g__UBA6;s__UBA6 sp012719175	62.87	62.66	59.61	1113.23	1066.52	1024.99	742.32	744.01	670.75	569.17	554.44	690.86	749.63	766.41	820.98	61.7133	1068.25	719.027	604.823	779.007	1.82456	44.1453	41.8174	74.8731	37.3057	164.31	2885.62	2665.48	2363.46	2467.85	2612.47	2340.42	1969.15	1552.07	1062.57	0.0231528	0.432865	0.307221	0.389688	0.733134
bin.133	d__Bacteria;p__Thermotogota;c__Thermotogae;o__Petrotogales;f__Kosmotogaceae;g__Mesotoga;s__	1642.59	1869.56	1850.28	658.49	632.31	921.72	534.59	647.55	686.59	381.88	344	342.43	198.89	215.8	210.57	1787.48	737.507	622.91	356.103	208.42	125.845	160.07	78.9389	22.337	8.65759	635.5	1620.99	1411.59	977.31	580.74	549.16	431.65	381.86	276.55	255.29	1.26629	1.26994	1.44309	1.28766	0.816405
bin.134	d__Bacteria;p__Cloacimonadota;c__Cloacimonadia;o__Cloacimonadales;f__Cloacimonadaceae;g__Cloacimonas;s__	257.69	173.03	248.95	486.16	539.83	670.96	570.16	520.92	475.81	1257.83	744.46	703.51	882.3	712.2	763.07	226.557	565.65	522.297	901.933	785.857	46.561	95.0672	47.1901	308.895	87.3094	538.9	628.01	158.55	134.55	52.15	40.78	32.23	42.47	26.24	54.03	1.42893	10.8466	16.2053	34.3725	14.5448
bin.135	d__Bacteria;p__Bacillota_A;c__Clostridia;o__Peptostreptococcales;f__Anaerovoracaceae;g__Lentihominibacter;s__	68.67	42.84	30.06	14.98	11.31	125.45	37.95	38.84	62.33	108.95	30.49	74.06	103.56	53.38	101.75	47.19	50.58	46.3733	71.1667	86.23	19.6691	64.8653	13.826	39.3099	28.4633	29.3	305.4	139.98	168.46	183.77	269.1	171.48	399.52	304.27	1374.54	0.33712	0.275235	0.27043	0.233893	0.0627337
bin.136	d__Bacteria;p__Chloroflexota;c__Anaerolineae;o__Promineofilales;f__Promineofilaceae;g__JAMLHW01;s__JAMLHW01 sp023954475	1.87	6.19	6.92	0.78	0	0	0.1	1.04	0.32	0	0	0	0.19	0	0	4.99333	0.26	0.486667	0	0.0633333	2.7294	0.450333	0.491664	0	0.109697	27030.1	5877.7	2313.83	943.3	321.84	177.93	120.52	52.11	14.09	2.5	0.00215804	0.000807855	0.00403806	0	0.0253333
bin.137	d__Bacteria;p__Actinomycetota;c__Actinomycetia;o__Actinomycetales;f__Actinomycetaceae;g__UBA1383;s__UBA1383 sp009930425	1042.45	803.75	796.92	0	0	0.14	9.57	0.34	0	0	0	0	0	0	0	881.04	0.0466667	3.30333	0	0	139.827	0.080829	5.42975	0	0	4478.46	2213.75	1521.67	1304.89	928.15	629.16	409.81	237.24	86.48	31.05	0.578995	5.02792e-05	0.00806065	0	0
bin.138	d__Bacteria;p__Bacillota_A;c__Clostridia;o__Tissierellales;f__Sedimentibacteraceae;g__Sedimentibacter;s__Sedimentibacter sp003483345	7671.92	6300.92	6427.46	26836.6	14674.3	14409.1	36552.1	19603.4	21178.7	7324.92	3420.08	2801.13	12031.3	5098.81	4466.23	6800.1	18640	25778.1	4515.38	7198.78	757.665	7099.7	9363.77	2452.74	4197.02	1003.67	6922.65	10156.2	26937.9	13777.6	15447.2	18907.7	20341.2	9883.97	8315.53	0.669552	1.35292	1.36336	0.456838	0.865703
bin.139	d__Bacteria;p__Bacteroidota;c__Bacteroidia;o__Bacteroidales;f__UBA932;g__DMER64;s__DMER64 sp012515395	1658.94	1264.54	1193.14	185.63	262.96	223.88	77.07	79.5	101.48	67.77	50.97	44.52	7.34	7.15	8.41	1372.21	224.157	86.0167	54.42	7.63333	250.871	38.6657	13.4466	12.0028	0.679289	3069.95	679.8	380.14	236.03	116.29	89.56	47.81	29.5	22.13	17.37	3.60974	1.92757	1.79914	2.45911	0.439455
bin.14	d__Bacteria;p__Spirochaetota;c__Spirochaetia;o__Sphaerochaetales;f__Sphaerochaetaceae;g__Sphaerochaeta;s__Sphaerochaeta sp004294855	25.79	32.3	22.74	327.98	380.42	384.05	899.95	1261.57	1009.92	713.74	795.15	700.97	888.45	986.72	1129.33	26.9433	364.15	1057.15	736.62	1001.5	4.88324	31.3767	185.378	51.089	121.118	0	6.58	4.93	14.46	103.62	234.77	480.49	893.52	452.25	894.59	5.46518	3.51428	2.20014	1.62879	1.11951
bin.140	d__Bacteria;p__Planctomycetota;c__Planctomycetia;o__Pirellulales;f__Thermoguttaceae;g__JAAYCB01;s__JAAYCB01 sp023621895	42.75	219.11	203.43	25.41	65.7	39.66	11.76	13.73	11.59	10.67	8.23	7	7.71	8.02	6.63	155.097	43.59	12.36	8.63333	7.45333	97.6104	20.4305	1.1895	1.86795	0.72968	28.56	1348.93	537.68	450.4	563.4	411.71	365.41	167.76	124.26	65.52	0.288455	0.0773695	0.033825	0.069478	0.113757
bin.141	d__Bacteria;p__Actinomycetota;c__Actinomycetia;o__Nanopelagicales;f__UBA10799;g__JADKAV01;s__JADKAV01 sp020636995	2.66	7.48	10.31	0	0	0	0	0.27	0.14	0	0	0	0	0	0	6.81667	0	0.136667	0	0	3.8679	0	0.135031	0	0	6827.56	2772.66	1950.37	1242.73	666.04	411.42	286.6	123.02	53.41	20.57	0.00349506	0	0.000476855	0	0
bin.142	d__Bacteria;p__Pseudomonadota;c__Alphaproteobacteria;o__Rhizobiales;f__Methyloligellaceae;g__Methyloceanibacter;s__Methyloceanibacter sp020637815	0.71	0.7	0.32	0	0.32	0	0.4	0.8	0.15	1.29	1	0.28	0.1	0.22	0.29	0.576667	0.106667	0.45	0.856667	0.203333	0.222336	0.184752	0.327872	0.520032	0.0960902	1893.81	1078.56	454.16	346.26	199.95	167.76	103.26	67.45	20.85	6.97	0.00126974	0.000533467	0.00435793	0.0410871	0.0291726
bin.143	d__Bacteria;p__Chloroflexota;c__Anaerolineae;o__B4-G1;f__SLSP01;g__PWVB01;s__PWVB01 sp022707665	296.9	246.19	154.51	31.34	66.85	65.47	54.33	132.26	35.06	48.44	54.87	29.97	29.27	31.86	32.86	232.533	54.5533	73.8833	44.4267	31.33	72.1707	20.1152	51.4656	12.926	1.85275	257.56	932.5	372.52	416.11	451	399.17	351.07	245.39	258.45	195.17	0.624217	0.120961	0.210452	0.171897	0.160527
bin.144	d__Bacteria;p__Actinomycetota;c__Thermoleophilia;o__RBG-16-64-13;f__RBG-16-64-13;g__JAAYZX01;s__	8.47	8.2	9.16	14.87	18.29	22.2	10.17	10.69	19.67	9.57	123.65	16.09	8.04	23.86	8.06	8.61	18.4533	13.51	49.77	13.32	0.495076	3.66773	5.34105	64.065	9.12791	78.27	676.73	317.26	366.67	395.81	338.04	266.5	196.34	181.97	137.89	0.0271386	0.0466217	0.0506942	0.273507	0.0965987
bin.145	d__Bacteria;p__Chloroflexota;c__Anaerolineae;o__Caldilineales;f__Caldilineaceae;g__;s__	103.15	210.34	433	20.43	39.58	28.74	12.4	34.92	22.46	16.13	57.5	24.85	14.09	29.47	34.11	248.83	29.5833	23.26	32.8267	25.89	168.26	9.60281	11.2813	21.808	10.4791	181.77	1004.72	467.56	531.21	606.44	355.31	319.65	264.94	233.3	223.32	0.532188	0.048782	0.0727671	0.140706	0.115932
bin.146	d__Bacteria;p__Moduliflexota;c__Moduliflexia;o__Moduliflexales;f__Moduliflexaceae;g__Vecturithrix;s__	24.16	15.11	18.36	241.56	133.92	164.93	224.17	250.49	241.6	285.22	297.21	304.49	600.15	579.06	480.02	19.21	180.137	238.753	295.64	553.077	4.58448	55.4078	13.3889	9.73046	64.1417	1425.73	1347.07	663.83	616.07	625.39	686.44	625.69	852.48	909.43	957.6	0.0289381	0.288039	0.381584	0.325083	0.577565
bin.147	d__Bacteria;p__Actinomycetota;c__Thermoleophilia;o__Solirubrobacterales;f__70-9;g__RHKX01;s__RHKX01 sp020636895	0.13	1.1	2.93	3.77	10.62	10.38	2.57	13.9	6.01	2.32	2.42	0.64	1.41	0.75	2.27	1.38667	8.25667	7.49333	1.79333	1.47667	1.42184	3.88742	5.80882	1.00007	0.76219	1204.83	1116.89	626.61	474.66	446.67	298.55	181.61	120.65	60.31	21.75	0.00221297	0.0184849	0.0412606	0.0297353	0.0678927
bin.148	d__Bacteria;p__Synergistota;c__Synergistia;o__Synergistales;f__Thermovirgaceae;g__58-81;s__58-81 sp012729145	14552.7	15142.4	15071.1	14304	21296.8	21391.2	24077.7	23719.2	21784.1	14379.1	12320.1	12481	12982.1	13639.8	11781.7	14922.1	18997.3	23193.7	13060.1	12801.2	321.861	4064.82	1233.81	1145.15	942.166	3745.92	9974.37	11696.5	16177.4	14375.9	14908.7	17167	21997.1	25150.5	24071	1.27577	1.32147	1.35106	0.519277	0.53181
bin.149	d__Bacteria;p__Bacillota_A;c__Clostridia;o__Eubacteriales;f__UBA1433;g__UBA1433;s__UBA1433 sp002329295	68.13	50.5	36.52	689.51	836.37	728.59	358.72	442.5	476.4	145.57	372.76	245.18	96.57	82.13	142.43	51.7167	751.49	425.873	254.503	107.043	15.8401	76.061	60.5762	113.882	31.4848	5.15	143.25	100.54	187.79	634.56	449.01	552.07	557.08	318.83	333.58	0.514389	1.18427	0.771412	0.798241	0.320893
bin.15	d__Bacteria;p__Patescibacteria;c__Dojkabacteria;o__SC72;f__SC72;g__UBA5232;s__UBA5232 sp012513575	25.49	144.76	12.53	896.62	236.3	84.76	183.22	26.89	185.08	75.98	43.11	30.73	126.09	170.52	80.53	60.9267	405.893	131.73	49.94	125.713	72.8904	431.683	90.7989	23.3854	44.9962	62.16	52.5	34.17	39.51	46.32	53.8	144.01	330.24	289	492.48	1.78305	8.76281	0.914728	0.172803	0.255266
bin.150	d__Bacteria;p__Synergistota;c__Synergistia;o__Synergistales;f__Synergistaceae;g__Syner-03;s__Syner-03 sp012727545	276.06	142.01	128.92	136.58	65.1	57.74	116.95	169.26	169.23	165.88	152.88	234.72	465.41	576.54	432.37	182.33	86.4733	151.813	184.493	491.44	81.436	43.5494	30.1925	43.9805	75.5276	105.94	248.31	112.11	140.52	130.71	123.4	105.93	146.56	297.78	733.15	1.62635	0.661566	1.43315	0.619563	0.670313
bin.151	d__Bacteria;p__Desulfobacterota;c__Desulfobulbia;o__Desulfobulbales;f__Desulfobulbaceae;g__Desulfobulbus;s__Desulfobulbus sp017998195	228.13	255.46	358.07	269.68	194.57	185.25	60.97	51.58	63.81	8.19	9.01	5.63	6.26	7.3	10.07	280.553	216.5	58.7867	7.61	7.87667	68.5081	46.2904	6.40066	1.76307	1.96937	548.43	1134.48	516.14	360.44	357.55	236.65	140.94	76.8	25.22	28.67	0.543561	0.60551	0.417104	0.301745	0.274735
bin.152	d__Archaea;p__Halobacteriota;c__Methanosarcinia;o__Methanotrichales;f__Methanotrichaceae;g__Methanothrix_A;s__	360.55	111.88	116.9	3881.98	3532.81	3409.74	4245.01	3793.03	3571.69	3184.81	2819.64	2883.36	7067.5	6743.72	6571.83	196.443	3608.18	3869.91	2962.6	6794.35	142.143	244.975	343.181	195.056	251.684	12446.8	35823.7	27514	17421.8	10291	7792.7	6574.22	3988.24	3290.28	2371.95	0.00713976	0.350615	0.588649	0.900411	2.86446
bin.153	d__Bacteria;p__Pseudomonadota;c__Alphaproteobacteria;o__Rhodobacterales;f__Rhodobacteraceae;g__Albidovulum;s__Albidovulum sp024236495	1.3	2.26	0.74	0.7	0.84	1.71	1.36	0.74	0.32	0	0.33	0.16	0.15	0.79	0.07	1.43333	1.08333	0.806667	0.163333	0.336667	0.768722	0.547205	0.523195	0.165025	0.394631	4162.41	1730.7	395.53	358.21	218.79	132.32	116	46.68	34.88	5.12	0.00362383	0.00495148	0.00695402	0.00468272	0.0657552
bin.154	d__Bacteria;p__Actinomycetota;c__Acidimicrobiia;o__Acidimicrobiales;f__Microtrichaceae;g__AWTP1-35;s__AWTP1-35 sp003962875	2.06	4.18	1	0.83	0.11	0.31	0.05	0	0.46	0	0.14	0	0.03	0.17	0	2.41333	0.416667	0.17	0.0466667	0.0666667	1.61918	0.371663	0.252389	0.080829	0.0907377	2167.41	1050.79	400.05	332.05	176.25	105.18	68.95	30	14.99	6.04	0.00603258	0.00236407	0.00246555	0.00311319	0.0110375
bin.155	d__Bacteria;p__Atribacterota;c__JS1;o__SB-45;f__UBA6794;g__JAAYOB01;s__	69.74	39.35	52.74	239.96	367.2	452	626.24	598.99	733.2	302.58	336.82	414.94	241.36	244.38	246.43	53.9433	353.053	652.81	351.447	244.057	15.2307	106.726	70.9405	57.5903	2.55042	43.58	125.88	185.26	241.63	276.81	372.04	375.14	500.96	310.47	272.4	0.291176	1.27544	1.74018	1.13198	0.89595
bin.156	d__Bacteria;p__Verrucomicrobiota;c__Kiritimatiellia;o__JAAZAB01;f__JAIVGW01;g__;s__	1.08	1.97	1.61	30.35	37.88	19.1	37.22	59.98	42.35	83.88	33.3	41.52	43.86	11.28	69.3	1.55333	29.11	46.5167	52.9	41.48	0.447698	9.45121	11.9384	27.1424	29.0831	20.52	35.03	26.32	37.09	117.49	156.51	274.74	801.93	238.21	128.6	0.0590172	0.247766	0.169312	0.222073	0.322551
bin.157	d__Bacteria;p__Chloroflexota;c__Anaerolineae;o__CG2-30-64-16;f__CG2-30-64-16;g__MWBF01;s__	65.28	177.13	174.86	98.77	68.12	145.22	94.8	165.96	118.52	134.96	121.27	99.87	76.56	87.32	100.1	139.09	104.037	126.427	118.7	87.9933	63.9314	38.8189	36.2329	17.6856	11.7844	978.78	707.91	411.09	319.04	825.34	590.67	648.87	1230.13	696.51	631.5	0.338344	0.126053	0.194841	0.170421	0.13934
bin.158	d__Bacteria;p__UBA1439;c__UBA1439;o__UBA1439;f__UBA1439;g__UBA1439;s__UBA1439 sp002329605	0.37	0	0.07	3.74	5.6	8.59	187.39	220.84	217.51	1496.89	1707.07	1576.99	978.19	1159.31	1195.53	0.146667	5.97667	208.58	1593.65	1111.01	0.196554	2.44684	18.4265	106.076	116.442	946.62	50	62.76	14.13	12.48	23.97	109.04	558.89	746.17	648.58	0.00233694	0.4789	1.91288	2.13577	1.71299
bin.159	d__Bacteria;p__Desulfobacterota;c__Desulfobacteria;o__Desulfobacterales;f__UBA2245;g__UBA2245;s__	100.01	139.98	129.86	1358.43	1151.13	1154.31	757.46	619.11	789.97	235.8	196.16	222.29	171.63	179.82	198.2	123.283	1221.29	722.18	218.083	183.217	20.7808	118.777	90.7292	20.152	13.6068	1341.44	1595.61	1181.13	624.33	511.97	590.73	459.94	692.17	317.1	144.57	0.104377	2.38547	1.57016	0.687743	1.26732
bin.16	d__Bacteria;p__Actinomycetota;c__Coriobacteriia;o__Coriobacteriales;f__Atopobiaceae;g__Parafannyhessea;s__Parafannyhessea sp003862195	0	0	0	1.18	1.53	1.96	3.07	1.7	2.28	6.25	8.86	4.37	15.8	21.91	26.32	0	1.55667	2.35	6.49333	21.3433	0	0.390683	0.687677	2.25487	5.28284	0.42	6.6	3.38	4.13	2.69	4.37	5.68	19.13	64.18	996.14	0	0.578686	0.413732	0.101174	0.021426
bin.160	d__Bacteria;p__Pseudomonadota;c__Alphaproteobacteria;o__UBA9219;f__UBA9219;g__;s__	0.75	1	0	13.04	6.71	10.53	99.09	138.45	128.26	15.52	10.31	16.46	7.33	9.03	10.18	0.583333	10.0933	121.933	14.0967	8.84667	0.520416	3.18751	20.4285	3.31286	1.43382	6.23	44.56	33.06	38.57	49.8	99.54	200.38	386.06	128.44	50.19	0.0176447	0.202677	0.60851	0.109753	0.176264
bin.161	d__Bacteria;p__Acidobacteriota;c__Aminicenantia;o__Aminicenantales;f__UBA4085;g__JAAZPG01;s__JAAZPG01 sp012797375	1.27	1.99	2.36	11.76	17.06	23.73	28.47	14.79	59.82	31.66	49.15	34.72	47.98	40.91	44.81	1.87333	17.5167	34.36	38.51	44.5667	0.554286	5.99805	23.0856	9.34067	3.54128	3.76	16.93	34.67	53.59	110.4	132.65	168.01	491.16	253.98	381.96	0.0540333	0.158665	0.204512	0.151626	0.116679
bin.162	d__Bacteria;p__Verrucomicrobiota;c__Kiritimatiellia;o__LD1-PB3_B;f__Lenti-01;g__Lenti-01;s__Lenti-01 sp012514035	82.06	107.8	101.02	51.39	70.85	65.19	89.35	118.25	105.6	150.48	124.44	134.06	77.45	75.85	75.48	96.96	62.4767	104.4	136.327	76.26	13.3416	10.0097	14.4873	13.1671	1.04704	779.06	611.36	1006.07	1635.18	2759.37	2469.04	3185.63	2815.69	2442.25	1583.27	0.096375	0.0226416	0.0327722	0.0558201	0.0481661
bin.163	d__Bacteria;p__Chloroflexota;c__Anaerolineae;o__Anaerolineales;f__Anaerolineaceae;g__T78;s__	5623.88	4471.46	4388.37	1573.72	925	1045.64	972.27	724.66	1015.97	820.51	436.4	609.48	262.6	246.17	170.21	4827.9	1181.45	904.3	622.13	226.327	690.587	345.027	157.1	192.367	49.2879	6871.37	9215.57	10966.8	11849.1	11489.3	9588.57	7874.11	7078.08	4799.18	3443.64	0.440229	0.102831	0.114845	0.129633	0.0657231
bin.164	d__Bacteria;p__Bacteroidota;c__Bacteroidia;o__Bacteroidales;f__Prolixibacteraceae;g__Mariniphaga;s__	115.18	122.51	214.9	391.8	181.77	177.92	686.48	372.76	551.01	1942.98	1300.59	1017.43	3399.86	2243.45	2183.3	150.863	250.497	536.75	1420.33	2608.87	55.5784	122.387	157.345	474.252	685.677	86.62	93.27	85.49	80.8	163.25	235.84	312.83	573.28	763.2	1277	1.76469	1.53444	1.71579	1.86102	2.04297
bin.165	d__Bacteria;p__Desulfobacterota;c__Syntrophia;o__Syntrophales;f__Smithellaceae;g__UBA4810;s__UBA4810 sp002418825	45.05	60.23	72.28	580.69	462.04	558.79	489.47	505.21	407.84	472	477.65	510.06	466.35	404.62	311.96	59.1867	533.84	467.507	486.57	394.31	13.6449	63.1374	52.2687	20.5382	77.7097	63.9	188.29	270.97	373.25	370.77	386.31	442.72	920.83	557.88	386.4	0.218425	1.43981	1.05599	0.872177	1.02047
bin.166	d__Bacteria;p__Chloroflexota;c__Anaerolineae;o__Anaerolineales;f__Anaerolineaceae;g__49-20;s__49-20 sp002436085	653.84	212.24	281.9	37.86	90.36	90.3	63.59	71.85	65.69	103.52	38.76	58.6	11.39	16.78	13.49	382.66	72.84	67.0433	66.96	13.8867	237.418	30.2936	4.29308	33.1795	2.71681	68.54	264.66	423.22	363.03	326.42	275.9	280.5	705.65	257.06	259.51	0.904163	0.223148	0.239014	0.260484	0.0535111
bin.167	d__Bacteria;p__Desulfobacterota;c__Syntrophia;o__Syntrophales;f__Smithellaceae;g__Smithella;s__Smithella sp017993615	484.4	417.83	432.68	1967.46	1130.69	1023.15	3119.31	2901.99	2760.4	6240.2	6218.51	6218.09	11018.7	11697.8	11930.4	444.97	1373.77	2927.23	6225.6	11549	34.9453	516.957	180.782	12.6457	473.722	3976.33	3020.93	5277.9	6475.05	2919.85	4494.74	6339.96	6875.06	8476.19	8804.79	0.0843082	0.470492	0.461712	0.734481	1.31167
bin.168	d__Bacteria;p__Moduliflexota;c__Moduliflexia;o__Moduliflexales;f__Moduliflexaceae;g__Vecturithrix;s__	159.39	133.79	245.9	303.58	301.82	391.29	532.58	462.61	521.64	397.37	519.77	445.99	524.05	486.01	608.59	179.693	332.23	505.61	454.377	539.55	58.748	51.155	37.6387	61.6295	62.7427	1908.04	1159.18	951.52	985.42	891.23	920.37	830.05	1623.34	927.66	1054.63	0.188849	0.372777	0.609132	0.489809	0.511601
bin.169	d__Bacteria;p__Chloroflexota;c__Anaerolineae;o__Anaerolineales;f__Anaerolineaceae;g__JAGOFZ01;s__JAGOFZ01 sp019136175	232.64	270.97	302.1	25.6	19.74	27.19	28.19	40.96	45.07	36.81	48.75	45.9	49.51	43.57	54.99	268.57	24.1767	38.0733	43.82	49.3567	34.7921	3.92365	8.80246	6.23584	5.71154	83.23	331.26	240.59	209.75	237.41	205.9	218.47	440.54	170.1	196.76	1.1163	0.101835	0.174273	0.257613	0.250847
bin.17	d__Bacteria;p__Bacillota_A;c__Clostridia;o__Saccharofermentanales;f__DTU023;g__UBA4923;s__UBA4923 sp002427535	0.38	0.51	1.72	1.41	3.55	0.95	12.43	4.89	18.39	91.66	48.47	39.62	115.66	46.6	84	0.87	1.97	11.9033	59.9167	82.0867	0.738986	1.38752	6.76539	27.8444	34.5697	0.28	2.17	2.2	2.86	6.67	16.43	24.86	291.15	128.64	575.51	0.395455	0.295352	0.478815	0.46577	0.142633
bin.170	d__Archaea;p__Thermoplasmatota;c__Thermoplasmata;o__Methanomassiliicoccales;f__UBA472;g__UBA472;s__	39.97	34.61	190.38	355.05	494.12	512.53	574.21	934.22	753.85	644.58	890.28	989.06	615.16	845	836.1	88.32	453.9	754.093	841.307	765.42	88.4272	86.1001	180.005	177.385	130.205	51.33	87.79	91.74	81.15	106.17	119.22	154.21	425.96	219.46	179.62	0.962721	4.27522	4.89004	3.83353	4.26133
bin.171	d__Bacteria;p__Bacillota_A;c__Clostridia;o__Christensenellales;f__UBA1431;g__UBA1431;s__UBA1431 sp002329665	1.9	3.75	76.84	11.95	22.45	17.1	33.17	46.57	76.31	50.85	46.12	51.44	62.85	75.32	104.63	27.4967	17.1667	52.0167	49.47	80.9333	42.7426	5.25032	22.0797	2.91614	21.4482	11.05	107.89	64.83	77.9	131.39	215.21	214.69	467.94	224.76	287.89	0.424135	0.130654	0.242287	0.220101	0.281126
bin.172	d__Bacteria;p__Acidobacteriota;c__UBA6911;o__JAAYUB01;f__JAAYUB01;g__JAAYUB01;s__	98.56	195.58	163.17	352.23	409.51	375.64	302.51	501.16	629.23	456.38	535.66	423.07	256.54	384.35	357.72	152.437	379.127	477.633	471.703	332.87	49.3925	28.7987	164.626	57.838	67.4314	864.03	1284.02	850.78	524.5	351.96	440.05	337.13	1131.83	378.43	277.37	0.179173	1.07719	1.41676	1.24647	1.20009
bin.173	d__Bacteria;p__Chloroflexota;c__Anaerolineae;o__Anaerolineales;f__Anaerolineaceae;g__T78;s__T78 sp012839565	2176.23	2723.64	2428.31	3752.87	1098.46	1095.09	531.59	405.81	450.26	148.87	145.94	113.48	87.04	55.21	75.17	2442.73	1982.14	462.553	136.097	72.4733	273.99	1533.5	63.7848	19.6413	16.0854	341.13	653.23	1002.88	2218.98	3140.55	2494.74	1461.7	1116.48	437.16	378.68	2.43571	0.631144	0.316449	0.31132	0.191384
bin.174	d__Bacteria;p__Desulfobacterota;c__Desulfobacteria;o__Desulfobacterales;f__JAHDSC01;g__JAHDSC01;s__JAHDSC01 sp018432925	104.81	34.48	31.25	9864.46	4404.97	4788.21	5917.81	4871.39	4957.97	1571.8	1284.54	1345.87	1177.83	1118.84	1163.81	56.8467	6352.55	5249.06	1400.74	1153.49	41.5688	3047.44	580.773	151.286	30.8185	3379.31	4113.52	3939.98	4329.79	7737.94	7536.8	9828.68	10468	6688.1	1907.32	0.0144282	0.820961	0.534055	0.209437	0.604772
bin.175	d__Bacteria;p__Armatimonadota;c__UBA5377;o__UBA1398;f__UBA1398;g__UBA1398;s__UBA1398 sp002305165	158.96	249.92	249.16	1142.36	2499.01	2836.72	1373.26	2313.3	2334.05	1287.4	1893.75	1432.3	1672.67	2231.42	2301.05	219.347	2159.36	2006.87	1537.82	2068.38	52.2978	896.791	548.82	316.647	344.459	441.33	1114.96	1458.77	1492.9	946.45	809.49	809.66	1621.44	707.04	972.24	0.150364	2.28154	2.47866	2.17501	2.12744
bin.176	d__Bacteria;p__Actinomycetota;c__Actinomycetia;o__Propionibacteriales;f__Propionibacteriaceae;g__Brooklawnia;s__	0.57	0.17	0	0.67	1.27	1.15	12.79	27.96	14.82	1.18	2.17	1.65	4.99	8.21	12.06	0.246667	1.03	18.5233	1.66667	8.42	0.292632	0.31749	8.23518	0.49521	3.53968	149.24	69.25	45.97	45.68	50.18	56.29	159.35	607.6	152.52	95.72	0.00536582	0.0205261	0.116243	0.0109275	0.0879649
bin.177	d__Bacteria;p__Actinomycetota;c__Actinomycetia;o__Actinomycetales;f__Bifidobacteriaceae;g__Aeriscardovia;s__	0.38	1.14	2.49	227.36	141.82	99.92	183.86	196.32	228.67	176.92	146.72	136.12	4.4	9.8	15.29	1.33667	156.367	202.95	153.253	9.83	1.06866	64.9534	23.129	21.1701	5.44506	7.34	8.63	10.5	110.16	211.37	568.41	550.57	580.94	163.68	35.92	0.127302	0.739777	0.368618	0.936298	0.273664
bin.178	d__Bacteria;p__Desulfobacterota_G;c__Syntrophorhabdia;o__Syntrophorhabdales;f__Syntrophorhabdaceae;g__Syntrophorhabdus;s__	75.42	137.53	47.17	422.18	113.7	148.05	287.5	202.03	184.33	257.51	218.08	200.86	336.69	325.28	278.11	86.7067	227.977	224.62	225.483	313.36	46.2253	169.06	55.1701	29.0416	31.0559	481.64	688.43	653.4	533.96	633.34	558.93	603.9	1102.2	743.13	760.13	0.132701	0.359959	0.371949	0.303424	0.412245
bin.179	d__Bacteria;p__Actinomycetota;c__Thermoleophilia;o__RBG-16-64-13;f__RBG-16-64-13;g__JAAYZX01;s__	39.77	19.6	24.5	164.96	19.56	40.08	51.64	26.86	61.32	22.82	38.36	26.06	15.8	11.32	9.47	27.9567	74.8667	46.6067	29.08	12.1967	10.5199	78.6948	17.7728	8.19837	3.25479	78.26	325.52	380.36	408.33	372.59	282.87	292.03	514.56	211.35	158.89	0.0735005	0.200936	0.159595	0.137592	0.0767617
bin.18	d__Bacteria;p__Bacillota_A;c__Clostridia;o__Peptostreptococcales;f__Anaerovoracaceae;g__UBA1422;s__	19.25	16.32	6.62	2.79	0.54	3.33	2.26	3.52	2.34	1.52	1.41	2.62	6.9	4.65	4.35	14.0633	2.22	2.70667	1.85	5.3	6.61049	1.47976	0.705502	0.669104	1.39374	926.56	719.8	617.52	378.31	195.16	110.35	73.8	61.66	47.18	95.96	0.0227739	0.0113753	0.0366757	0.0392115	0.0552313
bin.180	d__Bacteria;p__Thermotogota;c__Thermotogae;o__Petrotogales;f__Kosmotogaceae;g__Mesotoga;s__Mesotoga sp002752635	10052.4	10888	11708.7	4130.53	6223.33	6052.38	4214.09	5308.03	5059.05	2257.04	2704.79	3096.51	1436.59	1718.06	1694.15	10883	5468.75	4860.39	2686.11	1616.27	828.161	1162.08	573.39	420.047	156.063	2126.6	6611.16	6582.22	5346.15	3935.55	3361.89	2828.3	3032.02	1964.21	1673.9	1.6534	1.38958	1.71848	1.36753	0.965569
bin.181	d__Archaea;p__Methanobacteriota;c__Methanobacteria;o__Methanobacteriales;f__Methanobacteriaceae;g__Methanobacterium;s__Methanobacterium sp012838205	155.78	141.39	113.45	280.94	358.02	305.71	351.58	369.11	399.97	268.94	324.32	215.12	132.48	96.54	88.41	136.873	314.89	373.553	269.46	105.81	21.5234	39.3514	24.4991	54.6019	23.4519	129.29	707.39	878.09	702.23	688.94	803.72	713.62	815.9	520.11	406.75	0.155876	0.457064	0.523463	0.518083	0.260135
bin.182	d__Bacteria;p__Synergistota;c__Synergistia;o__Synergistales;f__Aminobacteriaceae;g__Aminivibrio;s__Aminivibrio sp012523155	619.27	592.79	522.18	4610.49	1024.19	1297.33	2183.93	1466.97	1668.98	1525.65	1233.11	1764.1	2271.83	2064.15	1738.41	578.08	2310.67	1773.29	1507.62	2024.8	50.1887	1996.38	369.688	265.954	268.879	387.01	458.46	522.34	555.24	583.73	630.44	609.4	920.39	493.51	593.31	1.10671	3.95846	2.9099	3.05489	3.41271
bin.183	d__Bacteria;p__Synergistota;c__Synergistia;o__Synergistales;f__Synergistaceae;g__Syner-03;s__Syner-03 sp012727545	211.66	186.91	223.1	175.6	95.44	110.43	338.03	240.51	217.34	510.33	351.63	281.11	1645.89	1162.04	1103.6	207.223	127.157	265.293	381.023	1303.84	18.4984	42.6174	64.0483	117.403	297.659	65.06	92.91	109.35	138.48	134.53	166.42	187.58	472.44	586.16	1592.32	1.89505	0.945192	1.41429	0.650033	0.818832
bin.184	d__Bacteria;p__Actinomycetota;c__Thermoleophilia;o__RBG-16-64-13;f__RBG-16-64-13;g__JAAYZX01;s__	39.15	8.38	36.33	112.03	33.31	34.53	43.46	31.6	30.37	20.23	10.16	26.6	24.33	21.13	27.91	27.9533	59.9567	35.1433	18.9967	24.4567	17.0095	45.101	7.22865	8.2891	3.39177	74.89	384.91	386.16	440.65	481.92	767.2	341.39	231.35	237.77	182.3	0.072388	0.124412	0.102942	0.0798951	0.134156
bin.185	d__Bacteria;p__Spirochaetota;c__Spirochaetia;o__Sphaerochaetales;f__Sphaerochaetaceae;g__Sphaerochaeta;s__Sphaerochaeta sp004294855	6.8	23.37	12.37	148.5	182.68	145.45	459.11	754.12	583.45	302.48	590.64	309.15	372.42	655.52	575.62	14.18	158.877	598.893	400.757	534.52	8.43198	20.6706	148.11	164.478	145.957	1.06	3.05	6.86	9.3	52.91	275.28	209.87	444.22	197.15	232.11	2.06706	3.00277	2.85364	2.03275	2.30287
bin.186	d__Bacteria;p__Patescibacteria;c__Dojkabacteria;o__SC72;f__SC72;g__UBA5232;s__	76.34	41.65	14.79	5.51	11.83	11.94	134.95	48.27	59.09	132.15	62.1	26.1	104.93	90.18	49.9	44.26	9.76	80.77	73.45	81.67	30.8579	3.68102	47.2321	53.9284	28.4849	117.02	37.21	52.88	55.51	54.03	132.06	166.88	277.83	139.7	144.8	0.836989	0.18064	0.484	0.52577	0.564019
bin.187	d__Bacteria;p__Chloroflexota;c__Anaerolineae;o__Anaerolineales;f__Anaerolineaceae;g__;s__	2337.8	1716.58	1953.1	233.94	434.11	362.87	300.16	233.55	284	200.35	189.74	182	148.14	154.62	117.26	2002.49	343.64	272.57	190.697	140.007	313.542	101.461	34.7449	9.21233	19.9639	2642.34	1514.46	1388.8	1224.96	931.35	1275.45	573.1	578.28	483.56	580.79	1.44189	0.36897	0.475606	0.39436	0.241062
bin.188	d__Bacteria;p__Actinomycetota;c__Actinomycetia;o__Propionibacteriales;f__Propionibacteriaceae;g__Propionibacterium;s__Propionibacterium freudenreichii	52.55	15.58	19.91	64.69	27.61	53.29	1.83	10.2	2.54	0.85	1.88	4.73	2.2	3.4	2.32	29.3467	48.53	4.85667	2.48667	2.64	20.211	18.9928	4.64106	2.00988	0.660908	470.24	191.49	357.36	790.72	366.31	863.8	131.57	34.73	14.1	21.96	0.0821207	0.132483	0.0369132	0.176359	0.120219
bin.189	d__Bacteria;p__Chloroflexota;c__Anaerolineae;o__Anaerolineales;f__Anaerolineaceae;g__49-20;s__	1739.61	2710.76	2930.77	565.4	1785.78	1666.14	892.94	1236.56	1171.91	860.04	810.1	777.11	346.19	372.34	396.07	2460.38	1339.11	1100.47	815.75	371.533	633.824	672.715	182.61	41.7527	24.9498	592.46	6207.15	7890.12	10640.5	13240.1	13510.7	12681.8	11607.9	8690.76	6383.12	0.31183	0.10114	0.0867755	0.0938641	0.0582056
bin.19	d__Bacteria;p__Actinomycetota;c__Acidimicrobiia;o__Acidimicrobiales;f__Microtrichaceae;g__AWTP1-35;s__AWTP1-35 sp003962875	1.28	3.43	1.37	1.15	0.35	0.54	0.68	0.42	0.8	0.22	0	0	0	0	0	2.02667	0.68	0.633333	0.0733333	0	1.21616	0.417971	0.194251	0.127017	0	5979.08	1426.32	1481.26	845.99	283.71	155.7	73.56	44.03	14.81	5	0.0013682	0.00239681	0.00860975	0.00495161	0
bin.190	d__Bacteria;p__Thermotogota;c__Thermotogae;o__Petrotogales;f__Kosmotogaceae;g__Mesotoga;s__Mesotoga prima	195908	206706	205838	62919.1	83554.2	82361.5	63954.2	75958.9	74400.6	36039	44347.8	47026.9	24359.1	26871	27361.1	202817	76278.3	71437.9	42471.2	26197.1	5999.38	11584.7	6527.74	5729.28	1610.48	28365.1	89169.6	92064.7	72879.4	51459.2	43646	37450.4	34207.8	28416.8	23823.2	2.20299	1.48231	1.90753	1.49458	1.09965
bin.191	d__Bacteria;p__Desulfobacterota;c__Syntrophia;o__Syntrophales;f__Smithellaceae;g__UBA4810;s__UBA4810 sp002418825	31.38	42.5	26.97	484.38	293.95	396.05	543.81	318.83	438.96	518.5	420.08	429.26	333.3	335.77	376.3	33.6167	391.46	433.867	455.947	348.457	8.00295	95.2979	112.576	54.3669	24.1446	74.5	131	170.53	298.88	195.17	589.87	271.88	330.36	428.22	303.66	0.197131	2.00574	1.5958	1.06475	1.14752
bin.192	d__Bacteria;p__Bacillota_A;c__Clostridia;o__Christensenellales;f__CALWSW01;g__;s__	7.63	8.2	5.07	30.57	101	29.37	76.63	120.41	214.36	96.2	117.35	135.67	132.8	120.51	79.51	6.96667	53.6467	137.133	116.407	110.94	1.6671	41.0136	70.3714	19.7519	27.9042	5.8	26.63	82.08	87.89	279.23	427.02	508.76	626.09	440.69	461.85	0.0848765	0.192124	0.269544	0.264146	0.240208
bin.193	d__Bacteria;p__Desulfobacterota;c__Syntrophia;o__Syntrophales;f__Smithellaceae;g__UBA8904;s__	816.28	903.61	638.59	5440.33	9587.15	9330.09	4027.49	4352.89	4080.17	7957.64	7569.06	8403.17	5671.83	6750.2	6398.82	786.16	8119.19	4153.52	7976.62	6273.62	135.053	2323.52	174.66	417.379	549.979	470.72	10151.6	11857.3	9465.66	3781.34	6209.56	2344.42	2493.61	2728.75	1279.87	0.0663018	2.14717	1.77166	2.92318	4.90176
bin.194	d__Bacteria;p__Thermotogota;c__Thermotogae;o__Petrotogales;f__Kosmotogaceae;g__Mesotoga;s__Mesotoga sp002752635	5680.27	5248.33	6197.46	2008.13	2140.66	2045.66	1525.64	1645.82	1748.32	927	849.12	980.49	575.92	601.39	636.45	5708.69	2064.82	1639.93	918.87	604.587	475.203	68.3102	111.457	66.0613	30.3914	761.46	2253.36	2365.05	2125.77	1274.82	1785.92	896.46	851.66	676.52	540.15	2.41377	1.61969	1.82934	1.35823	1.11929
bin.195	d__Bacteria;p__Chloroflexota;c__Anaerolineae;o__Anaerolineales;f__Anaerolineaceae;g__49-20;s__49-20 sp002436085	196.07	171.68	261.15	29.59	87.64	68.11	46.47	48.06	47.43	27.95	22.93	31.57	7.73	18.62	7.52	209.633	61.78	47.32	27.4833	11.29	46.2514	29.5381	0.800687	4.33886	6.34883	90.38	233.05	278.9	340.75	294.54	504.17	207.34	192.42	140.03	127.06	0.751643	0.209751	0.228224	0.196267	0.0888557
bin.196	d__Bacteria;p__Desulfobacterota_G;c__Syntrophorhabdia;o__Syntrophorhabdales;f__Syntrophorhabdaceae;g__Syntrophorhabdus;s__	209.02	217.22	295.16	732.82	309.35	272.39	1314.43	1166.64	1051.49	2819.18	1975.32	1630.51	943.78	685.8	529.16	240.467	438.187	1177.52	2141.67	719.58	47.5429	255.828	131.807	611.546	209.364	688.82	1036.98	1199.32	1219.96	925.87	1556.95	1068.72	1245.12	1431.46	1368.62	0.200503	0.47327	1.1018	1.49614	0.52577
bin.197	d__Bacteria;p__Synergistota;c__Synergistia;o__Synergistales;f__Synergistaceae;g__Syner-03;s__Syner-03 sp012727545	168.89	202.89	201.18	172.64	118.28	159.98	221.21	184.04	211.72	284.77	238.65	193.94	874.13	772.53	842.91	190.987	150.3	205.657	239.12	829.857	19.1554	28.4434	19.3126	45.4168	52.0426	45.58	147.78	172.63	157.88	154.43	468.4	218.85	336.9	532.83	1451.41	1.10634	0.973256	0.939715	0.448774	0.571759
bin.198	d__Bacteria;p__Chloroflexota;c__Anaerolineae;o__CG2-30-64-16;f__CG2-30-64-16;g__MWBF01;s__	55.7	90.02	108.37	146.29	163.57	149.53	155.6	223.4	197.66	98.17	70.46	45.92	64.4	56.07	66.52	84.6967	153.13	192.22	71.5167	62.33	26.7355	9.18529	34.2258	26.141	5.52398	150.58	431.48	587	722.84	1454.86	2435.38	2158.69	2224.06	1559.34	1210.94	0.144287	0.105254	0.0890447	0.0458634	0.0514724
bin.199	d__Bacteria;p__Chloroflexota;c__Anaerolineae;o__B4-G1;f__SLSP01;g__PWVB01;s__PWVB01 sp022707665	57.75	407.48	414.05	40.63	127.38	77.24	31.61	96.46	86.83	14.84	22.41	61.4	13.11	17.98	13.45	293.093	81.75	71.6333	32.8833	14.8467	203.84	43.5505	34.9941	24.9845	2.71887	206.36	370.52	381.25	306.11	467.74	849.36	397.96	299.73	193.39	183.2	0.768769	0.174777	0.180001	0.170036	0.0810408
bin.2	d__Bacteria;p__Chloroflexota;c__Anaerolineae;o__Anaerolineales;f__Anaerolineaceae;g__49-20;s__49-20 sp002436085	49.33	77.53	58.19	12.67	32.31	23.65	19.03	11.79	13.14	7.94	16.28	14.18	8.12	4.97	4.17	61.6833	22.8767	14.6533	12.8	5.75333	14.4209	9.84281	3.84994	4.33788	2.08826	24.24	123.95	133.99	386.35	112.24	137.11	94.65	81.98	61.71	67.56	0.460358	0.203819	0.154816	0.207422	0.0851589
bin.20	d__Bacteria;p__Desulfobacterota_G;c__Syntrophorhabdia;o__Syntrophorhabdales;f__Syntrophorhabdaceae;g__Delta-02;s__Delta-02 sp002305765	7.35	6.06	9.5	1171.78	1716.85	1361.19	1246.59	1613.83	1193.74	1458.29	2092.1	2296.71	905.19	1481.34	1200.1	7.63667	1416.61	1351.39	1949.03	1195.54	1.73782	276.728	228.814	437.136	288.102	327.6	1237.31	1404.53	969.72	288.3	237.35	234.03	306.87	459.47	443.51	0.00543717	4.91365	5.77442	4.24192	2.69564
bin.200	d__Bacteria;p__Bacillota_B;c__Syntrophomonadia;o__Syntrophomonadales;f__Syntrophomonadaceae;g__PHAA01;s__PHAA01 sp022706565	812.59	1000.26	748.17	7515	6497.92	6292.41	5049.39	4659.76	4244.14	9741.77	9409.76	9280.14	9365.3	9224.31	8659.14	853.673	6768.44	4651.1	9477.22	9082.92	130.97	654.652	402.695	238.095	373.711	1678.34	27358.3	26068.8	31786.3	34614.5	34971.3	27766.9	21993.5	26323.9	33111.7	0.0327469	0.195538	0.167505	0.360024	0.274311
bin.201	d__Archaea;p__Methanobacteriota;c__Methanobacteria;o__Methanobacteriales;f__Methanobacteriaceae;g__Methanobacterium_A;s__Methanobacterium_A sp002494495	20.74	48.21	12.76	39.24	37.76	32.5	41.47	52.14	40.03	30.19	47.9	26.69	19.59	17.86	19	27.2367	36.5	44.5467	34.9267	18.8167	18.5965	3.54226	6.61532	11.3707	0.879451	8.2	130.78	132.5	144.57	212.16	373.05	191.71	226.2	147.73	246.37	0.20556	0.17204	0.232365	0.236422	0.0763756
bin.202	d__Bacteria;p__Bacteroidota;c__Bacteroidia;o__Bacteroidales;f__VadinHA17;g__SR-FBR-E99;s__SR-FBR-E99 sp012513795	135570	127422	129003	27408.3	17222.8	18625.8	23050.5	17215.2	18203.4	9888.19	7275.19	6695.49	6372.02	4669.52	4890.3	130665	21085.6	19489.7	7952.96	5310.61	4320.78	5520.34	3123.08	1700.84	925.81	27054.2	48157.2	49295	51425.9	52038.1	48493.7	45121.2	40301.5	31414.8	19318.1	2.65067	0.405196	0.431941	0.25316	0.274904
bin.203	d__Bacteria;p__Chloroflexota;c__Anaerolineae;o__Caldilineales;f__Caldilineaceae;g__;s__	194.85	137.66	133.16	17.78	34.38	29.74	17.26	32.39	45.7	21.32	18.95	14.34	21.74	28.86	18.22	155.223	27.3	31.7833	18.2033	22.94	34.3914	8.56477	14.2297	3.5494	5.42055	186.56	462.76	453.55	408.01	526.66	984.53	373.78	297.66	243.34	295.12	0.342241	0.0518361	0.0850322	0.0748062	0.0777311
bin.204	d__Bacteria;p__Bacillota_A;c__Clostridia;o__Christensenellales;f__SZUA-584;g__SZUA-584;s__	2.62	2.94	3.92	140.47	8.32	17.97	31.33	16.93	40.55	27.92	45.45	27.81	42.16	16.85	29.09	3.16	55.5867	29.6033	33.7267	29.3667	0.677348	73.6693	11.9043	10.1529	12.6573	0.08	53.86	52.23	63.04	140.21	375.29	185.09	239	177.54	286.84	0.0605016	0.396453	0.15994	0.189967	0.10238
bin.205	d__Bacteria;p__Verrucomicrobiota;c__Kiritimatiellia;o__RFP12;f__UBA1067;g__DUPH01;s__DUPH01 sp012838435	1.65	4.69	2.92	2149.32	3973.32	4432.78	674.55	961.19	801.05	909.02	1242.56	1345.66	399.57	450.29	358.01	3.08667	3518.47	812.263	1165.75	402.623	1.52684	1207.77	143.649	228.23	46.2157	97.92	126.8	96.97	1074.75	868.79	1487.52	675.71	379.08	813.9	399.41	0.0318312	4.04985	1.20209	1.4323	1.00805
bin.206	d__Archaea;p__Halobacteriota;c__Methanosarcinia;o__Methanotrichales;f__Methanotrichaceae;g__Methanothrix;s__Methanothrix soehngenii	2262.26	2334.26	2317.98	52612.7	69375.8	71658.4	58064.3	64192.4	64544	90737.2	104646	114454	119211	120260	124452	2304.83	64549	62266.9	103279	121308	37.7575	10399.9	3643.8	11917.3	2773.13	9647.86	14221.8	15282.8	18363.8	32971.1	35583.6	36417.5	38663.7	51343.4	42453.8	0.150812	1.95774	1.70981	2.01154	2.8574
bin.207	d__Bacteria;p__Patescibacteria;c__Paceibacteria;o__Moranbacterales;f__GCA-2747515;g__GCA-2747515;s__	1.95	5.46	8.88	37.98	27.12	16.69	115.87	135.13	113.77	1.14	1.07	3.53	17.88	14.43	8.33	5.43	27.2633	121.59	1.91333	13.5467	3.4651	10.6457	11.7729	1.40051	4.83589	0.33	364.74	365.73	232.54	174.18	259.67	166.09	103.23	42.53	63.14	0.014847	0.156524	0.732073	0.0449879	0.21455
bin.208	d__Bacteria;p__Verrucomicrobiota;c__Verrucomicrobiae;o__Verrucomicrobiales;f__Akkermansiaceae;g__;s__	194.28	114.72	113.97	635.06	1091.87	818.97	1012.68	1130.14	962.87	1296.49	1062.76	835.82	1168.07	1419.67	1070.77	140.99	848.633	1035.23	1065.02	1219.5	46.152	229.845	85.8847	230.343	180.047	3.67	383.48	589.15	1769.38	2555.24	3479.85	4101.86	4365.35	2237.99	1405.23	0.239311	0.332115	0.252381	0.475884	0.867832
bin.209	d__Bacteria;p__Bacillota;c__Bacilli;o__Lactobacillales;f__Lactobacillaceae;g__Lactobacillus;s__Lactobacillus amylovorus	26.48	38.12	57.17	1012.2	485.36	374.95	3124.11	2216.93	2271.84	3166.3	2074.84	1425.02	679.53	476.61	379.19	40.59	624.17	2537.63	2222.05	511.777	15.4934	340.548	508.651	879.925	153.227	19.42	28.07	228.29	2154.45	6637.11	16497.3	16388.2	9600.74	2350.16	1135.82	0.1778	0.0940424	0.154845	0.94549	0.450579
bin.21	d__Archaea;p__Halobacteriota;c__Methanomicrobia;o__Methanomicrobiales;f__Methanoregulaceae;g__UBA9949;s__UBA9949 sp012516785	518.33	511.02	419.83	1842.73	2808.11	2525.43	913.04	1064.02	1231.12	152.46	242.52	247.28	65.21	93.73	73.74	483.06	2392.09	1069.39	214.087	77.56	54.8806	496.311	159.108	53.4233	14.6387	3808.52	1241.25	1062.49	798.84	445.08	437.78	342.33	206.12	101.93	101.82	0.454649	5.37452	3.12387	2.10033	0.761736
bin.210	d__Bacteria;p__Actinomycetota;c__Thermoleophilia;o__UBA2241;f__UBA2241;g__CAIXSE01;s__	6.03	7.8	2.41	123.52	338.78	331.53	245.06	367.04	380.43	529.05	625.85	638.24	335.22	474.77	523.85	5.41333	264.61	330.843	597.713	444.613	2.7474	122.241	74.5916	59.786	97.8641	43.91	1895.71	1625.09	1593.36	3339.53	3351.74	3428.45	2798.5	3394.74	2127.29	0.0033311	0.0792357	0.0964994	0.17607	0.209005
bin.211	d__Bacteria;p__Armatimonadota;c__UBA5829;o__DSUL01;f__DSUL01;g__JAGVUD01;s__JAGVUD01 sp019136435	1892.37	2981.45	2773.94	3410.85	6479.6	7090.9	4480.04	6710.83	6439.37	4107.55	5210.52	4698.4	2072.54	2187.18	2304.92	2549.25	5660.45	5876.75	4672.16	2188.21	578.262	1972.04	1217.17	551.953	116.193	1608.74	3546.92	4662.64	4502.05	4520.66	4175.62	3833.43	3227.41	3823.48	2536	0.54674	1.25213	1.53303	1.22196	0.86286
bin.212	d__Bacteria;p__UBA1439;c__UBA1439;o__UBA1439;f__UBA1439;g__UBA1439;s__UBA1439 sp002329605	2.3	0	0.07	14.37	9.88	33.58	479.65	612.85	583.5	6844.17	6428.6	5712.44	3803.77	3938.4	3897.49	0.79	19.2767	558.667	6328.4	3879.89	1.30817	12.5888	69.9863	572.479	69.0197	2526.8	77.33	57.24	17.6	16.56	39.73	187.97	965.23	2700.86	2100.51	0.0138015	1.16405	2.97211	2.34311	1.84712
bin.213	d__Bacteria;p__Atribacterota;c__Atribacteria;o__Atribacterales;f__Atribacteraceae;g__Atribacter;s__Atribacter sp002069605	747.18	688.91	685.95	978.91	677.36	849.24	516.51	686.33	616.48	283.23	320.42	328.86	219.81	246.54	248.29	707.347	835.17	606.44	310.837	238.213	34.5284	151.267	85.354	24.2777	15.9618	325.03	2980.71	3084.48	3487.32	3499.05	3312.1	2988.7	2643.08	2400.1	2408.93	0.229324	0.238685	0.202911	0.12951	0.0988876
bin.214	d__Bacteria;p__Bacteroidota;c__Bacteroidia;o__Bacteroidales;f__Paludibacteraceae;g__W0P28-013;s__W0P28-013 sp012837685	855.03	805.39	1222.98	1159.23	1180.02	1210.16	1304.36	1023.64	1161.4	306.52	241.27	210.58	289.12	263.58	199.78	961.133	1183.14	1163.13	252.79	250.827	228.12	25.6076	140.368	48.9965	46.0152	50.26	81.93	676.37	1611.78	613.46	344.12	893.8	1710.62	504.82	294.69	1.42102	1.92863	1.30134	0.500753	0.851154
bin.215	d__Bacteria;p__Chloroflexota;c__Anaerolineae;o__Anaerolineales;f__Anaerolineaceae;g__T78;s__T78 sp019136215	374.18	323.73	364.81	151.27	242.6	204.03	205.57	266.29	313.28	262.52	282.51	315.82	180.37	182.55	214.47	354.24	199.3	261.713	286.95	192.463	26.8346	45.8484	54.0007	26.926	19.0895	109.78	245.72	414.16	685.07	1120.33	1322.43	1580.8	2112.47	2226.89	3272.84	0.855322	0.177894	0.165558	0.128857	0.0588062
bin.216	d__Bacteria;p__Bacteroidota;c__Bacteroidia;o__Bacteroidales;f__VadinHA17;g__LD21;s__	1233.9	1236.59	1168.39	2443.45	1468.39	1624.32	2536.35	1940.77	1940.69	1817.36	1566.25	1390.74	3678.78	2907.57	2709.08	1212.96	1845.39	2139.27	1591.45	3098.48	38.6222	523.773	343.881	214.423	512.263	246.57	1671.15	1967.33	3265.87	7275.28	9090.41	11050.9	12356.4	10304.1	13439.5	0.616551	0.253652	0.193583	0.154448	0.23055
bin.217	d__Bacteria;p__Desulfobacterota;c__Desulfovibrionia;o__Desulfovibrionales;f__Desulfomicrobiaceae;g__Desulfomicrobium;s__Desulfomicrobium sp023393525	228.12	255.13	297.52	2968.47	2471.19	2318.02	7960.09	7088.24	7258.23	16.32	21.6	14.83	20.14	22.16	10.51	260.257	2585.89	7435.52	17.5833	17.6033	34.9829	340.057	462.174	3.55742	6.22548	173.23	1006.42	918.8	672.14	2289.87	3020.29	5170.94	5328.12	1750.44	380.53	0.283257	1.12928	1.43794	0.0100451	0.04626
bin.218	d__Bacteria;p__Bacillota_B;c__Desulfotomaculia;o__Desulfotomaculales;f__Pelotomaculaceae;g__DTU098;s__DTU098 sp002305915	26.4	60.47	34.36	4586.13	3165.05	2832.71	6471.5	5480.07	5760.63	23763.1	18550.7	17726.3	17123.8	14218.9	12523.7	40.41	3527.96	5904.07	20013.4	14622.1	17.8225	931.343	511.042	3273.42	2326.41	121.75	230.52	265.12	369.99	1417.22	2012.11	2924.36	6711.69	12450.6	12870.4	0.152422	2.48935	2.01893	1.60742	1.13611
bin.219	d__Bacteria;p__Acidobacteriota;c__UBA6911;o__JAAYUB01;f__JAAYUB01;g__JAAYUB01;s__	320.67	362.82	383.95	1429.8	1898.51	2030.99	1867.69	2083.07	2160.71	2053.39	2269.12	2189.29	1425.44	1638.11	1772.87	355.813	1786.43	2037.16	2170.6	1612.14	32.2166	315.877	151.81	109.073	175.165	3226.03	9312.07	6601.25	3550.8	1946.24	1705.96	1513.17	1248.62	1754.52	1313.68	0.0539009	0.91789	1.34628	1.23715	1.22719
bin.22	d__Bacteria;p__Synergistota;c__Synergistia;o__Synergistales;f__Synergistaceae;g__Syner-03;s__Syner-03 sp012727545	236.42	160.31	180.69	127.92	83.92	102.43	192.17	141.59	167.21	300.09	190.38	160.23	586.56	641.99	556.06	192.473	104.757	166.99	216.9	594.87	39.3995	22.0921	25.2907	73.6049	43.5636	38.41	185.67	208.15	275.27	167.56	136.85	249.9	265.14	544.11	1552.44	0.924686	0.625189	0.668227	0.398633	0.383184
bin.220	d__Bacteria;p__Bacillota_A;c__Clostridia;o__Christensenellales;f__CALWSW01;g__;s__	9.75	7.37	4.1	43.34	56.77	59.43	117.87	159.91	447.76	86.41	131.72	171.9	106.4	127.77	99.42	7.07333	53.18	241.847	130.01	111.197	2.83666	8.62485	179.561	42.7706	14.7711	8.03	46.24	58.27	168.68	763.88	838.23	2208.46	2597.91	1762.01	1562.58	0.121389	0.0696183	0.109509	0.0737851	0.0711622
bin.221	d__Bacteria;p__Bacillota_A;c__Clostridia;o__Christensenellales;f__SZUA-584;g__SZUA-584;s__	12.17	5.17	5.32	179.62	58.44	34.88	73.73	68.09	82.64	65.69	70.88	87.21	89.18	56.85	65.6	7.55333	90.98	74.82	74.5933	70.5433	3.99885	77.6631	7.33599	11.2303	16.7223	17.23	116.97	147.23	200.71	496.59	771.13	1209.19	1250.85	1135.7	1255.36	0.051303	0.183209	0.0618761	0.0656805	0.0561937
bin.222	d__Bacteria;p__Bacillota_B;c__Syntrophomonadia;o__Syntrophomonadales;f__Syntrophomonadaceae;g__JAAYJK01;s__JAAYJK01 sp012520725	5.88	0	0	4.55	1.59	2.58	34.25	19.33	14.68	713.92	876.52	1244.3	11956.4	12173.5	14057.7	1.96	2.90667	22.7533	944.913	12729.2	3.39482	1.5068	10.2243	271.724	1155.62	1.43	3.62	33.49	17.24	22.36	9.99	14.66	41.69	246.08	7215.76	0.0585249	0.129994	1.55207	3.83986	1.76408
bin.223	d__Bacteria;p__Desulfobacterota;c__Syntrophia;o__Syntrophales;f__Smithellaceae;g__UBA4810;s__UBA4810 sp002418825	50.37	60.45	51.19	583.4	705.25	797.11	999.48	756.41	831.32	1507.3	1318.25	1334.91	1167.08	1241.57	1232.76	54.0033	695.253	862.403	1386.82	1213.8	5.59801	107.205	124.48	104.671	40.7027	30.9	230.32	444.63	630.36	533.76	625.08	694.94	802.69	1056.18	732.37	0.121457	1.30256	1.24098	1.31305	1.65736
bin.224	d__Bacteria;p__Bacillota_A;c__Clostridia;o__Peptostreptococcales;f__Anaerovoracaceae;g__Lentihominibacter;s__	39.33	44.71	39.4	29.67	74.71	68.12	49.64	77.04	79.26	117.15	203.08	181.24	167.81	217.36	253.78	41.1467	57.5	68.6467	167.157	212.983	3.08614	24.3257	16.4976	44.6626	43.1518	2.6	422.14	451.62	618.09	1076.08	1500.54	1380.93	1580.49	2238.8	4317.97	0.091109	0.0534347	0.0497105	0.0746635	0.0493249
bin.225	d__Bacteria;p__Bacillota_A;c__Clostridia;o__Christensenellales;f__CAG-74;g__JAEZHK01;s__	77.18	159.25	147.15	79.1	67.96	48.08	20.37	23.39	25.56	27.39	28.66	30.28	86.72	103.35	107.59	127.86	65.0467	23.1067	28.7767	99.22	44.3052	15.7139	2.60658	1.44853	11.031	76.01	827.1	828.22	812.35	1173.32	935.94	699.98	622.52	815.78	1509.03	0.154379	0.0554381	0.0330105	0.035275	0.0657508
bin.226	d__Bacteria;p__Chloroflexota;c__Anaerolineae;o__Anaerolineales;f__Anaerolineaceae;g__Flexilinea;s__Flexilinea sp022837205	292.28	295.51	373.86	29.53	68.47	68.53	35.9	44.7	40.03	15.13	29.77	22.11	17.19	23.28	25.14	320.55	55.51	40.21	22.3367	21.87	46.1961	22.4994	4.40276	7.32263	4.15833	584.51	425.34	422.8	421.51	448.99	324.8	292.67	243.8	150.35	131.07	0.75816	0.123633	0.13739	0.148564	0.166857
bin.227	d__Bacteria;p__Desulfobacterota;c__Syntrophia;o__Syntrophales;f__UBA2210;g__UBA6078;s__	2.37	1.12	2.08	39.74	82.2	85.74	150.28	209.42	159.05	279.2	319.68	410.04	230.86	242.76	226.8	1.85667	69.2267	172.917	336.307	233.473	0.654243	25.5975	31.9155	66.9859	8.29473	70.18	69.05	78.7	56.16	45.66	63.63	118.23	258.45	208.63	108.51	0.0235917	1.51613	1.46254	1.61198	2.15163
bin.228	d__Bacteria;p__Bacillota_B;c__Syntrophomonadia;o__Syntrophomonadales;f__Syntrophomonadaceae;g__JAAYBS01;s__JAAYBS01 sp012718855	34.86	35.41	31.33	99.07	29.18	36.87	333.76	282.94	243.03	2253.76	1960.54	1823.68	2532.73	2211.22	2187.24	33.8667	55.04	286.577	2012.66	2310.4	2.21396	38.3245	45.4742	219.726	192.919	1235.42	349.83	470.87	845.21	160.34	398.25	275.63	755.4	1404.24	2893.38	0.0719236	0.343271	1.03972	1.43327	0.798511
bin.229	d__Bacteria;p__Desulfobacterota;c__Desulfovibrionia;o__Desulfovibrionales;f__Desulfomicrobiaceae;g__Desulfomicrobium;s__Desulfomicrobium sp012729655	1362.99	1065.79	898.7	18783	16176.4	17615.1	31926.7	33222.3	31567.9	914.59	898.32	756.5	1067.56	1135.01	1183.11	1109.16	17524.8	32239	856.47	1128.56	235.164	1305.64	870.283	86.9579	58.0444	2500.21	3668.36	4690.84	5377.34	13495	15679	20558.3	20628.9	9384.79	3584.36	0.236452	1.29862	1.56817	0.0912615	0.314857
bin.23	d__Bacteria;p__Desulfobacterota;c__Desulfobulbia;o__Desulfobulbales;f__Desulfobulbaceae;g__Desulfobulbus;s__Desulfobulbus sp017998195	406.9	292.09	410.43	177.86	193.67	168.86	38.7	41.28	38.55	0.66	0.24	0.46	0.77	9.11	0.29	369.807	180.13	39.51	0.453333	3.39	67.3277	12.5598	1.5347	0.210079	4.95948	328.08	653.13	691.81	597.12	315.69	202.83	113.69	41.01	9.91	2.54	0.534549	0.570591	0.347524	0.045745	1.33465
bin.230	d__Bacteria;p__Atribacterota;c__JS1;o__SB-45;f__UBA6794;g__JAAYOB01;s__	366.75	330.09	428.51	667.59	1128.08	967.66	1469.73	1608.22	1583.18	976.62	1117.01	900.38	667.64	689.75	633.49	375.117	921.11	1553.71	998.003	663.627	49.7406	233.748	73.7986	109.887	28.3439	4.88	372.67	405.3	700.55	965.39	914.99	1009.15	1019.2	998	959.34	0.925528	0.954133	1.53962	1	0.691753
bin.231	d__Archaea;p__Halobacteriota;c__Methanosarcinia;o__Methanosarcinales;f__Methanosarcinaceae;g__Methanomethylovorans;s__Methanomethylovorans sp001896725	424.54	153.07	136.47	679.33	891.75	828.37	310.27	327.91	302.82	1432.41	1276.21	1187.45	1602.48	1467.38	1452.18	238.027	799.817	313.667	1298.69	1507.35	161.738	109.051	12.8853	124.018	82.7377	6.07	2164.33	1671.05	1357.57	1451.56	1198.77	997.19	912.05	1875.9	1873.86	0.142441	0.551005	0.314551	0.692302	0.804407
bin.232	d__Bacteria;p__Chloroflexota;c__Anaerolineae;o__DRVO01;f__DRVO01;g__Ch71;s__	48.84	113.73	162.92	98.87	125.25	208.72	77.13	64.59	119.98	110.11	96.34	307.91	112.81	167.26	101.29	108.497	144.28	87.2333	171.453	127.12	57.2198	57.3442	29.0443	118.375	35.2362	1.81	533.95	543.48	646.63	935.69	841.84	804.55	821.64	1169.96	1126.75	0.199633	0.154196	0.108425	0.146546	0.11282
bin.233	d__Bacteria;p__Planctomycetota;c__Planctomycetia;o__Pirellulales;f__Thermoguttaceae;g__JABWBD01;s__	19.96	17.51	9.69	89.85	112.78	118.41	76.67	163.45	121.67	39.3	42.7	53.75	27.07	35.59	95.41	15.72	107.013	120.597	45.25	52.69	5.36389	15.1281	43.4	7.55497	37.2411	11.54	372.48	455.97	767.43	2106.28	2866.92	3167.22	2453.29	2155.14	1097.8	0.034476	0.0508068	0.0380765	0.0209963	0.047996
bin.234	d__Bacteria;p__Bacillota;c__Bacilli;o__Lactobacillales;f__Lactobacillaceae;g__Limosilactobacillus;s__Limosilactobacillus panis	0.11	0.95	0.66	427.57	182.71	155.46	292.63	257.41	200.62	5.12	6.14	14	27.04	15.77	12.31	0.573333	255.247	250.22	8.42	18.3733	0.426654	149.857	46.4245	4.85926	7.70235	1.04	43.48	94.16	902.87	5002.9	10450.2	11757	11852.9	2071.18	649.95	0.00608893	0.0510197	0.0212826	0.00406532	0.0282688
bin.235	d__Bacteria;p__Chloroflexota;c__Anaerolineae;o__UBA1429;f__UBA1429;g__JAAZBY01;s__JAAZBY01 sp012513595	389.55	577.5	752.14	333.67	614.33	583.44	474.17	531.49	604.61	435.27	545.64	531.99	472.24	611.54	594.28	573.063	510.48	536.757	504.3	559.353	181.336	153.899	65.3793	60.1701	75.9344	16.21	1336.91	1319.13	2148.18	3626.15	3633.2	3975.75	3480.9	4045.22	3305.92	0.434425	0.140777	0.135008	0.124666	0.169197
bin.236	d__Bacteria;p__Caldisericota;c__Caldisericia;o__JAAYUI01;f__JAAYUI01;g__;s__	2573.56	3457.62	3261.71	2.69	6.45	5.96	2669.04	3139.64	3328.39	5998.66	7388.28	8338.84	6994.04	8703.83	8542.62	3097.63	5.03333	3045.69	7241.93	8080.16	464.308	2.04412	339.567	1176.93	944.058	6583.09	3334.02	3257.5	1216.17	37.98	21.23	364.7	1266.61	1504.69	5071.62	0.950922	0.132526	8.35122	4.8129	1.59321
bin.237	d__Bacteria;p__Actinomycetota;c__Thermoleophilia;o__UBA2241;f__UBA2241;g__CAIXSE01;s__CAIXSE01 sp012719015	68.5	157.13	116.86	309.15	579.82	550.77	362.17	368.55	449.89	447.06	640.86	540.75	213.39	349.66	363.94	114.163	479.913	393.537	542.89	308.997	44.3765	148.597	48.9076	96.9177	83.1051	2687.69	6246.53	7101.23	8159.72	9438.6	8193.73	7014.02	5037.5	5054.93	2923.92	0.0160766	0.0508458	0.0561071	0.107398	0.105679
bin.238	d__Bacteria;p__Bacteroidota;c__Bacteroidia;o__Bacteroidales;f__UBA1402;g__UBA1402;s__UBA1402 sp002305085	968.11	925.25	906.18	1263.6	2197.99	2139.61	2714.67	2817.95	2690.97	685.92	556.84	537.82	851.75	848.93	859.73	933.18	1867.07	2741.2	593.527	853.47	31.7174	523.432	67.5184	80.5781	5.60168	1.61	32.05	288.9	1043.43	727.96	1044.27	1375.74	1228.17	489.76	735.76	3.23011	2.56479	1.99253	1.21187	1.15998
bin.239	d__Bacteria;p__Bacillota_A;c__Clostridia;o__Saccharofermentanales;f__UBA5734;g__JAAYBY01;s__JAAYBY01 sp012511525	64.35	65.85	62.35	56.88	48.36	54.46	36.79	87.72	36.47	56.49	61.43	70.09	73.51	75.95	67.13	64.1833	53.2333	53.66	62.67	72.1967	1.75594	4.39046	29.4973	6.88427	4.55431	415.43	732.95	656.66	522.31	735.11	621.93	672.73	666.77	935.07	896.1	0.0977421	0.0724155	0.0797645	0.0670217	0.0805676
bin.24	d__Bacteria;p__Bacteroidota;c__Bacteroidia;o__Bacteroidales;f__GCA-2748055;g__GCA-2748055;s__	307.76	420.14	316.15	14.55	14.51	14.45	15.68	33.2	16.01	1.27	3.31	2.25	1.09	2.53	2.84	348.017	14.5033	21.63	2.27667	2.15333	62.6014	0.0503322	10.0213	1.02026	0.933827	12582.5	3401.24	1855.39	691.19	245.4	139.8	98.02	54.09	36.88	16.93	0.187571	0.0591008	0.220669	0.0617317	0.12719
bin.240	d__Bacteria;p__Chloroflexota;c__Anaerolineae;o__Anaerolineales;f__Anaerolineaceae;g__JAJFTV01;s__	2916.64	2873.56	3203.08	2604.24	737.35	899.21	810.51	683.65	714.11	788.25	722.13	575.83	333.98	293.99	321.98	2997.76	1413.6	736.09	695.403	316.65	179.112	1034.3	66.2247	108.703	20.5209	205.59	3819.8	4724.72	5237.31	4981.12	4236.08	3381.77	2920.79	2798.54	2933.41	0.634484	0.283792	0.217664	0.248488	0.107946
bin.241	d__Bacteria;p__Actinomycetota;c__Actinomycetia;o__Actinomycetales;f__Dermatophilaceae;g__Phycicoccus_A;s__Phycicoccus_A elongatus	3.46	18.92	8.41	2.51	1.05	0.88	0.71	3.47	1.56	0.13	0.08	0.14	0.04	0.05	0.17	10.2633	1.48	1.91333	0.116667	0.0866667	7.89487	0.896047	1.41352	0.0321455	0.0723418	19356.7	7052.4	6442.37	5282.25	3413.25	2331.74	1396.49	793.91	340.17	81.58	0.0015931	0.000433604	0.0013701	0.000342966	0.00106235
bin.242	d__Bacteria;p__Atribacterota;c__JS1;o__SB-45;f__UBA6794;g__M30B28;s__	323.21	126.27	140.99	635.08	317.61	262.91	406.13	394.29	555.17	760.28	524.58	461.66	319.98	248.47	179.41	196.823	405.2	451.863	582.173	249.287	109.701	200.952	89.6618	157.421	70.2886	259.12	596.5	598.42	649.49	723.02	789.76	842.4	820.43	1247.3	1636.75	0.328905	0.560427	0.5364	0.466747	0.152306
bin.243	d__Bacteria;p__Chloroflexota;c__Anaerolineae;o__Anaerolineales;f__Anaerolineaceae;g__Brevefilum;s__Brevefilum fermentans	852.86	1100.74	1145.73	343.46	948.41	923.04	663.64	708.55	707.46	544.24	781.96	675.47	274.59	310.48	328.69	1033.11	738.303	693.217	667.223	304.587	157.714	342.18	25.6199	119.074	27.5273	0	2071.33	1742.05	1830.79	2090.12	1977.35	2038.09	2071.74	2178.86	2042.09	0.593043	0.353235	0.340131	0.306226	0.149154
bin.244	d__Bacteria;p__Bacillota_A;c__Clostridia;o__Oscillospirales;f__Oscillospiraceae;g__Evtepia;s__	193.85	309.63	300.01	152.56	339.76	353.58	160.19	264.17	287.43	367.78	483.62	477.16	369.17	517.14	497.19	267.83	281.967	237.263	442.853	461.167	64.2489	112.282	67.7531	65.0956	80.2935	19.32	211.02	235.19	603.74	424.28	675.72	512.23	491.73	2296.8	2915.22	1.13878	0.664577	0.463197	0.192813	0.158193
bin.245	d__Archaea;p__Thermoplasmatota;c__Thermoplasmata;o__Methanomassiliicoccales;f__UBA472;g__UBA472;s__	278.49	232.68	282.38	5436.74	1320.42	1382.28	4104.52	2980.64	3018.15	4027.98	2612.86	2179.15	4608.87	3566	3243.46	264.517	2713.15	3367.77	2940	3806.11	27.6399	2358.9	638.32	966.854	713.671	28.28	95.19	82.7	90.73	111.48	188.48	289.38	431.32	419.67	323.11	3.19851	24.3375	11.6379	7.0055	11.7796
bin.246	d__Bacteria;p__Chloroflexota;c__Anaerolineae;o__Anaerolineales;f__Anaerolineaceae;g__T78;s__	640.94	722.64	577.94	90.44	121.54	103.76	60.67	97.2	79.45	164.47	94.27	60.58	22.63	15.6	15.03	647.173	105.247	79.1067	106.44	17.7533	72.5511	15.6032	18.2674	53.0034	4.23292	1151.47	1622.79	1932.64	1955.5	2012.04	1690.82	1463.48	1199.84	789.38	571.79	0.334865	0.0523084	0.0540538	0.13484	0.0310487
bin.247	d__Bacteria;p__Desulfobacterota;c__Syntrophia;o__Syntrophales;f__Syntrophaceae;g__Syntrophus;s__Syntrophus sp002067745	0.43	2.04	1.74	322.09	175.65	256.46	512.52	445.46	439.95	1045	905.16	1055.44	1151.87	1259.84	1286.92	1.40333	251.4	465.977	1001.87	1232.88	0.856174	73.351	40.4018	83.9129	71.4485	14.76	102.12	77.96	93.79	222.62	409.06	511.77	558.71	906.64	807.72	0.0180007	1.12928	0.91052	1.10503	1.52637
bin.248	d__Bacteria;p__Chloroflexota;c__Anaerolineae;o__CG2-30-64-16;f__CG2-30-64-16;g__MWBF01;s__	79.16	140.14	142.05	79.49	55.19	68.63	63.71	78.16	70.94	32.05	48.64	32.94	25.75	66.85	37.24	120.45	67.77	70.9367	37.8767	43.28	35.7709	12.1728	7.225	9.33194	21.2053	63.3	196.71	317.21	387.48	807.11	889.19	1169.48	1352.6	1140.48	645.73	0.379717	0.0839662	0.0606566	0.0332112	0.0670249
bin.249	d__Bacteria;p__Chloroflexota;c__Anaerolineae;o__Anaerolineales;f__Anaerolineaceae;g__;s__	2137.43	2423.49	2458.8	253.41	323.94	246.3	398.58	377.35	337.71	512.42	365.85	400.85	387.21	430.85	318.45	2339.91	274.55	371.213	426.373	378.837	176.236	42.9205	30.8955	76.5459	56.6659	4165.84	3539.52	4269.96	4420.04	3611.19	3029.15	2375.12	2224.31	1987.31	3146.62	0.547993	0.0760276	0.156292	0.214548	0.120395
bin.25	d__Bacteria;p__Actinomycetota;c__Thermoleophilia;o__RBG-16-64-13;f__RBG-16-64-13;g__RBG-16-64-13;s__	36.65	24.74	26.78	407.79	113.62	112.67	106.5	228.83	106.44	87.44	93.98	87.93	63.6	102.38	98.86	29.39	211.36	147.257	89.7833	88.28	6.36954	170.114	70.6446	3.64267	21.4458	6.62	752.98	797.82	1207.08	1395.52	1266.44	1062.43	1028.16	961.05	885.99	0.0368379	0.151456	0.138604	0.0934221	0.09964
bin.250	d__Bacteria;p__Spirochaetota;c__UBA4802;o__UBA4802;f__UBA5550;g__RBG-16-49-21;s__	212.96	325.26	302.2	330.75	144.38	174.16	1731.02	1708.83	1557.7	1041.57	890.35	708.43	17.29	23.58	15.46	280.14	216.43	1665.85	880.117	18.7767	59.3111	100.117	94.3155	166.806	4.25925	1320.73	638	829.61	383.84	276.16	853.04	2922.95	554.12	1679.63	28.14	0.337677	0.783712	0.569921	0.523994	0.667259
bin.251	d__Bacteria;p__Chloroflexota;c__Anaerolineae;o__UBA1429;f__UBA1429;g__DUUT01;s__	46.88	120.67	396.48	34.17	115.61	106.45	58.14	121.51	112.53	133.55	218.85	223.57	113.68	218.51	168.53	188.01	85.41	97.3933	191.99	166.907	184.272	44.6109	34.2896	50.6655	52.4339	38.02	381.44	379.96	457.86	684.46	736.13	787.05	845.86	1339.56	1569.68	0.494815	0.124785	0.123745	0.143323	0.106332
bin.252	d__Bacteria;p__Verrucomicrobiota;c__Lentisphaeria;o__UBA1407;f__UBA1407;g__UBA1407;s__UBA1407 sp002305655	1.65	0.67	4.58	177.22	246.48	227.91	579.84	759.62	835.79	1841.55	1837.38	1860	1019.83	1195.91	1306.8	2.3	217.203	725.083	1846.31	1174.18	2.03443	35.8498	131.424	12.0378	144.714	7.51	803.29	69.87	304.73	240.34	620.21	958.72	4572.61	6384.95	1883.41	0.0329183	0.903734	0.756304	0.289166	0.623433
bin.253	d__Archaea;p__Nanoarchaeota;c__Nanoarchaeia;o__Pacearchaeales;f__GW2011-AR1;g__MWBV01;s__MWBV01 sp002069705	1.67	2.28	2.67	0.99	0.64	0.51	8.55	16.29	14.52	333.52	451.22	351.1	950.13	1050.81	1223.61	2.20667	0.713333	13.12	378.613	1074.85	0.504017	0.248261	4.05548	63.4906	138.316	5.31	3.43	0.3	0.77	3.82	4.07	39.04	75.32	549.08	1304.52	7.35556	0.186736	0.336066	0.689541	0.823943
bin.254	d__Bacteria;p__Spirochaetota;c__Spirochaetia;o__Sphaerochaetales;f__Sphaerochaetaceae;g__Sphaerochaeta;s__Sphaerochaeta sp004294855	5.7	15.25	28.34	448.32	389.14	444.69	1203.17	1530.55	1452.82	690.59	794.16	791.52	964.16	1154.02	1089.26	16.43	427.383	1395.51	758.757	1069.15	11.366	33.1694	171.048	59.0488	96.5148	0.05	5.63	11.12	16.94	126.17	310.19	858.56	1676.01	691.28	582.91	1.47752	3.38736	1.62541	1.09761	1.83415
bin.255	d__Bacteria;p__Verrucomicrobiota;c__Kiritimatiellia;o__LD1-PB3_B;f__Lenti-01;g__JAAZFE01;s__	0.52	5.01	0.31	7.21	15.36	11.74	247.27	111	122.85	26.23	30.34	24.72	5.47	12.79	10.94	1.94667	11.4367	160.373	27.0967	9.73333	2.655	4.08346	75.4876	2.90851	3.80626	1961.52	50.59	14.16	26.47	129.14	870.95	672.26	849.29	500.93	152.09	0.137476	0.0885602	0.238558	0.0540927	0.0639972
bin.256	d__Bacteria;p__Desulfobacterota;c__Syntrophia;o__Syntrophales;f__Smithellaceae;g__UBA8904;s__	476.54	409.34	472.82	3817.7	5539.48	5687.08	4454.03	4593.45	4717.74	10307.8	10364.5	10144.5	8381.83	9171.01	8980.93	452.9	5014.75	4588.41	10272.3	8844.59	37.7699	1039.3	131.927	114.223	411.877	317.3	4939.1	6343.18	5423.3	1672.06	2743.27	1801.89	2189.76	2930.16	1689.66	0.0713995	2.99915	2.54644	3.5057	5.23454
bin.257	d__Bacteria;p__Bacillota_A;c__Clostridia;o__Christensenellales;f__CAG-138;g__Phil1;s__	3.98	6.56	4.13	60.08	35.4	36.6	28.6	73.53	69.35	374.01	579.98	380.08	240.17	352.01	309.92	4.89	44.0267	57.16	444.69	300.7	1.44821	13.9155	24.8218	117.204	56.4872	74.43	71.13	35.67	62.11	123	176.33	208.67	355.15	2100.41	1821.86	0.13709	0.35794	0.273925	0.211716	0.165051
bin.258	d__Bacteria;p__Chloroflexota;c__Anaerolineae;o__Anaerolineales;f__Anaerolineaceae;g__T78;s__	1511.08	1755.32	2002.11	459.83	569.29	593.99	325.47	463.39	309.13	136.18	124.3	109.38	42.68	54.71	44.07	1756.17	541.037	365.997	123.287	47.1533	245.516	71.4032	84.7399	13.4287	6.58107	2369.13	4853.64	5794.39	6163.07	5653.57	4401.29	3257.01	2291.53	1398.9	1219.24	0.303081	0.0956982	0.112372	0.0881312	0.0386744
bin.259	d__Bacteria;p__Desulfobacterota_G;c__Syntrophorhabdia;o__Syntrophorhabdales;f__Syntrophorhabdaceae;g__Syntrophorhabdus;s__	4	18.53	8.1	431.34	71.72	65.33	228.26	149.85	140.68	385.31	291.46	208.16	435.1	373.16	343.54	10.21	189.463	172.93	294.977	383.933	7.49128	209.496	48.136	88.6273	46.7211	423.62	978.87	933.62	771.5	959.72	796.59	1005.8	914.42	1274.03	984.93	0.0109359	0.197415	0.171933	0.23153	0.389808
bin.26	d__Bacteria;p__Synergistota;c__Synergistia;o__Synergistales;f__Aminobacteriaceae;g__JAAYLU01;s__JAAYLU01 sp018436785	490.03	639.26	483.61	605.55	212.85	177.97	255.96	342.55	289.79	197.32	198.8	186.39	271.22	281.45	307.9	537.633	332.123	296.1	194.17	286.857	88.0698	237.436	43.6385	6.77819	18.9283	969.33	793.22	827.75	848.85	500.03	454.11	402.73	341.52	264.9	180.23	0.649512	0.664207	0.735232	0.732994	1.59161
bin.260	d__Bacteria;p__Atribacterota;c__JS1;o__SB-45;f__UBA6794;g__M30B28;s__	287.21	331.5	328.22	164.66	120.59	205.48	357.42	218.1	220.71	355.31	285.97	396.83	532.61	420.28	443.11	315.643	163.577	265.41	346.037	465.333	24.6785	42.4554	79.6937	56.0088	59.371	30.53	207.85	208.27	200.28	340.3	250.46	303.94	267.03	437.97	889.95	1.51555	0.480684	0.873232	0.790092	0.522876
bin.261	d__Bacteria;p__Chloroflexota;c__Anaerolineae;o__Anaerolineales;f__Anaerolineaceae;g__UBA6107;s__UBA6107 sp012798065	152.62	164.27	119.22	55.05	84.3	89.88	69.68	85.35	84.21	81.12	97	112.3	59.02	57.7	65.36	145.37	76.41	79.7467	96.8067	60.6933	23.3837	18.7075	8.7366	15.5909	4.09499	564.04	344.89	435.96	508.72	534.19	493.72	547.15	788.71	625.34	729.48	0.333448	0.143039	0.145749	0.154806	0.0832008
bin.262	d__Bacteria;p__Desulfobacterota;c__Desulfomonilia;o__UBA1062;f__UBA1062;g__UBA1062;s__UBA1062 sp002316295	0.94	1.15	2.21	74.97	86.41	55.3	129.06	153.52	151.08	376.68	382.52	468.99	445.31	419.73	543.32	1.43333	72.2267	144.553	409.397	469.453	0.680759	15.7354	13.473	51.6919	65.2365	509.84	255.21	258.49	338.71	340.47	317.3	339.2	400.21	1008.73	529.34	0.00554502	0.212138	0.42616	0.405854	0.886865
bin.263	d__Bacteria;p__Synergistota;c__Synergistia;o__Synergistales;f__Thermovirgaceae;g__58-81;s__	1438.14	1462.96	1496.1	2293.87	1558.19	1573.08	1588.96	1339.37	1217.6	620.46	579.42	529.3	417.25	465.15	375.51	1465.73	1808.38	1381.98	576.393	419.303	29.0794	420.513	189.311	45.6553	44.8553	31.4	555.69	706.23	937.12	639.38	525.93	431.65	411.59	387.88	301.13	2.07543	2.82833	3.20161	1.48601	1.39243
bin.264	d__Bacteria;p__Bacteroidota;c__Bacteroidia;o__Bacteroidales;f__Dysgonomonadaceae;g__Proteiniphilum;s__Proteiniphilum sp016839025	202.23	295.38	428.15	680.85	4167.62	5093.8	304.56	719.38	637.03	202.39	436.87	263.63	19449.3	25599.5	32885	308.587	3314.09	553.657	300.963	25977.9	113.538	2327	219.618	121.616	6725.84	48.28	43.29	41.84	69.5	77.7	73.11	71.36	79.98	73.98	2418.36	7.3754	42.6524	7.75864	4.06817	10.742
bin.265	d__Bacteria;p__Chloroflexota;c__Anaerolineae;o__Anaerolineales;f__Anaerolineaceae;g__Flexilinea;s__Flexilinea sp012799995	61.37	54.84	64.33	32.3	57.01	51.91	52.7	77.23	122.4	42.7	58.19	61.47	53.42	84.83	76.76	60.18	47.0733	84.11	54.12	71.67	4.85563	13.0457	35.3557	10.0251	16.3119	0	85	126.13	163.58	274.3	334.91	431.08	484.97	424.12	698.8	0.477127	0.171613	0.195115	0.127605	0.102562
bin.266	d__Archaea;p__Halobacteriota;c__Methanosarcinia;o__Methanotrichales;f__Methanotrichaceae;g__Methanothrix_A;s__Methanothrix_A harundinacea_D	242.64	297.53	279.42	12037.5	25006.5	22756.4	24147.9	26458.8	26614.7	27294.9	28717.8	29857.3	17184.5	19191.9	18998.1	273.197	19933.5	25740.5	28623.3	18458.2	27.9692	6930.04	1381.4	1283.81	1107.28	4871.85	5497.7	6259.9	6283.61	10615.7	12128.1	12876.7	14708.5	19095.4	23383.6	0.0436423	1.87773	1.999	1.49896	0.789364
bin.267	d__Bacteria;p__Bacteroidota;c__Bacteroidia;o__Bacteroidales;f__Dysgonomonadaceae;g__Petrimonas;s__Petrimonas sp002069095	124092	124813	119301	48939.8	18395	19730.8	24540.9	19040	19428.6	15439.2	11812.3	9310.45	16533.2	12079.8	12205.2	122735	29021.9	21003.2	12187.3	13606.1	2995.99	17262.4	3069.92	3081.54	2535.75	33.79	27130.7	39031.5	65263.1	75621	75518.2	71682	68930.1	62240	51080.7	3.14452	0.383781	0.293005	0.195812	0.266364
bin.268	d__Bacteria;p__Armatimonadota;c__UBA5377;o__UBA1398;f__UBA1398;g__UBA1398;s__UBA1398 sp002305165	279.4	431.54	394.02	2425.11	5087.42	5002.98	2151.98	3476.29	3367.62	1812.94	2697.97	2091.74	2524.42	3319.9	3573.82	368.32	4171.84	2998.63	2200.88	3139.38	79.2591	1513.3	735.231	452.497	547.495	396.51	2925.48	4083.1	4121.63	2543.24	2277.28	1590.75	1147.66	1233.87	1690.79	0.090206	1.64036	1.88504	1.78372	1.85675
bin.269	d__Bacteria;p__Verrucomicrobiota;c__;o__;f__;g__;s__	1207.38	1221.99	1246.58	11.48	23.17	12.8	24.01	33.15	25.03	32.78	36.02	48.65	107.26	89.03	140.79	1225.32	15.8167	27.3967	39.15	112.36	19.8106	6.40228	5.00857	8.38522	26.2542	157.63	166.27	128.02	121.08	256.72	241.7	224.05	173.85	243.61	467.13	9.57129	0.0616106	0.122279	0.160708	0.240533
bin.27	d__Bacteria;p__Desulfobacterota;c__Desulfovibrionia;o__Desulfovibrionales;f__Desulfomicrobiaceae;g__Desulfomicrobium;s__Desulfomicrobium sp023393525	88.75	99.22	117.03	790.69	674.29	803.01	1410.87	1371.05	1255.32	3.81	6	8.83	16.5	10.75	9.51	101.667	755.997	1345.75	6.21333	12.2533	14.2979	71.0277	80.8031	2.51679	3.72962	85.7	761.7	631.68	482.15	628.06	658.81	713.95	577.25	225.28	73.61	0.160946	1.2037	1.88493	0.0275805	0.166463
bin.270	d__Bacteria;p__Actinomycetota;c__Actinomycetia;o__Actinomycetales;f__Actinomycetaceae;g__UBA1383;s__UBA1383 sp002304945	1314.9	2695.15	2562.11	6.29	3.3	3.22	2.31	10.65	10.82	0.15	0.79	0.11	0.06	0.36	0.34	2190.72	4.27	7.92667	0.35	0.253333	761.394	1.74983	4.86492	0.381576	0.16773	111924	44123.7	39396.7	29996.6	19095.9	12495.7	7875.54	3862.51	1586.89	494.9	0.0556067	0.000223608	0.00100649	0.000220557	0.000511888
bin.271	d__Bacteria;p__Chloroflexota;c__Anaerolineae;o__Anaerolineales;f__Anaerolineaceae;g__JAGOFZ01;s__JAGOFZ01 sp019136175	898.49	892.55	782.73	66.25	52.16	49.38	92.73	98.49	108.18	103.07	126.7	92	95.46	93.42	96.13	857.923	55.93	99.8	107.257	95.0033	65.187	9.04483	7.80786	17.7248	1.41154	210.21	1113.76	970.08	948.45	1014.46	876.93	878.87	722.37	743.17	548.25	0.884384	0.0551328	0.113555	0.144323	0.173285
bin.272	d__Bacteria;p__Synergistota;c__Synergistia;o__Synergistales;f__Aminobacteriaceae;g__Aminivibrio;s__Aminivibrio sp012523155	722.46	670.15	564.02	5023.22	1433.41	1474.7	3091.11	2136.9	2277.82	2128.76	1749.44	2116.76	3334.55	2919.15	2627.89	652.21	2643.78	2501.94	1998.32	2960.53	80.7291	2060.76	515.075	215.62	355.143	65.55	797.47	850.94	875.36	1029.56	972.41	947.51	848.51	817.08	1030.91	0.766458	2.56787	2.64055	2.44568	2.87176
bin.273	d__Bacteria;p__Acidobacteriota;c__Aminicenantia;o__Aminicenantales;f__UBA4085;g__JAAZPG01;s__JAAZPG01 sp012797375	1.72	3.03	5.79	16.01	26.04	29.49	46.59	39.71	49.45	82.81	134.62	62.43	93.44	80.85	107.87	3.51333	23.8467	45.25	93.2867	94.0533	2.0776	7.00254	5.00636	37.2179	13.5204	3.78	46.09	72.12	136.42	272.73	475.56	642.3	859.98	1202.81	1410.19	0.0487151	0.0874369	0.0704499	0.0775573	0.0666955
bin.274	d__Bacteria;p__UBA10199;c__UBA10199;o__2-02-FULL-44-16;f__JAAZCA01;g__JAAZCA01;s__	0.28	1.61	1.89	0	0	0	22	58.04	3.81	57.67	38.05	43.64	20.43	40.05	17.67	1.26	0	27.95	46.4533	26.05	0.860174	0	27.6003	10.108	12.2026	5.64	8.69	8.63	0.16	0	0.14	6.93	135.24	27.27	475.98	0.146002	#DIV/0!	4.03319	1.70346	0.0547292
bin.275	d__Bacteria;p__Actinomycetota;c__Coriobacteriia;o__Coriobacteriales;f__Atopobiaceae;g__Parafannyhessea;s__Parafannyhessea sp003862195	0	0	0	0	0	0	0.14	1.66	0.1	2.3	1.44	2.31	19	11.13	13.29	0	0	0.633333	2.01667	14.4733	0	0	0.889344	0.499433	4.06626	0.13	2.04	1.37	0.74	1.68	1.74	4.41	2.81	32.4	617.99	0	0	0.143613	0.0622428	0.02342
bin.276	d__Bacteria;p__Bacillota_B;c__Dehalobacteriia;o__UBA4068;f__UBA4068;g__;s__	2.24	3.59	3.87	180	111.17	170.44	638.49	557.2	548.47	2002.18	1937.29	2019.24	561.35	487.78	415.33	3.23333	153.87	581.387	1986.24	488.153	0.871569	37.2869	49.6452	43.2388	73.0107	84.62	71.65	71.94	135.54	335.96	599.33	1144.7	1781.74	5863.82	3459.22	0.0449449	0.458001	0.507894	0.338727	0.141117
bin.277	d__Bacteria;p__Bacillota_E;c__DTU015;o__DTU015;f__DTU015;g__;s__	30.5	63.06	37.85	123.49	213.38	139.6	171.6	236.17	280.85	508.84	534.38	589.84	458.27	469.71	510.56	43.8033	158.823	229.54	544.353	479.513	17.0769	47.9292	54.9259	41.4108	27.4889	1.91	17.62	19.06	36.56	55.45	92.99	110.11	148.86	386.83	691.83	2.29818	2.86426	2.08464	1.40722	0.693109
bin.278	d__Bacteria;p__Chloroflexota;c__Anaerolineae;o__Aggregatilineales;f__Aggregatilineaceae;g__UBA2029;s__	103.47	168.62	419.72	58.15	141.55	119.77	58.66	115.25	106.12	36.94	89.28	52.61	18.55	40.39	39.66	230.603	106.49	93.3433	59.61	32.8667	166.988	43.2569	30.3816	26.863	12.404	142.21	732.82	551.07	530.51	564.04	497.47	434.64	287.27	314.69	215.84	0.418465	0.188799	0.21476	0.189425	0.152273
bin.279	d__Archaea;p__Halobacteriota;c__Methanosarcinia;o__Methanotrichales;f__Methanotrichaceae;g__Methanothrix_A;s__Methanothrix_A sp001602645	15.3	18.8	16.58	3151.75	4742.94	4512.82	4283.16	4083.94	4286.05	4669.39	4966.94	4818.88	3089.56	4113.35	3570.17	16.8933	4135.84	4217.72	4818.4	3591.03	1.77091	859.976	115.863	148.776	512.214	419.86	960.16	1039.56	1136.12	1660.81	2075.69	2100.2	2199.87	2705.44	3559.72	0.0162505	2.49025	2.00825	1.78101	1.00879
bin.28	d__Bacteria;p__Actinomycetota;c__Actinomycetia;o__Propionibacteriales;f__Propionibacteriaceae;g__Propionicimonas;s__	1.47	3.2	3.77	7.49	7.38	6.01	3.7	10.39	2.58	5.27	7.59	7.65	4.07	4.84	1.75	2.81333	6.96	5.55667	6.83667	3.55333	1.19776	0.82456	4.22308	1.3571	1.60849	1721.65	880.18	876.25	823.07	357.33	249.94	186.66	131.18	62.84	21	0.00321065	0.0194778	0.0297689	0.108795	0.169206
bin.280	d__Bacteria;p__Chloroflexota;c__Anaerolineae;o__UBA1429;f__;g__;s__	659.36	965.53	879.79	677.63	205.68	384.21	109.62	117.19	136.38	92.34	63.71	59.03	43.33	42.67	49.22	834.893	422.507	121.063	71.6933	45.0733	157.946	238.294	13.7941	18.033	3.60625	84.58	607.52	554.31	471.67	496.54	436.42	379.81	266.72	293.99	205.08	1.50618	0.850902	0.318747	0.243863	0.219784
bin.281	d__Bacteria;p__Patescibacteria;c__Microgenomatia;o__UBA1400;f__PJMF01;g__UBA1388;s__UBA1388 sp002305355	0.17	3.64	0	7.74	5.63	7.07	12.68	21.03	12.31	5.25	5.87	3.24	1.88	3.7	1.7	1.27	6.81333	15.34	4.78667	2.42667	2.05424	1.07816	4.93116	1.37486	1.10641	4.45	6.85	17.21	51.13	202.67	325.28	335.79	187.75	95.05	106.15	0.0737943	0.0336179	0.0456833	0.0503595	0.0228607
bin.282	d__Bacteria;p__Chloroflexota;c__Anaerolineae;o__Anaerolineales;f__Anaerolineaceae;g__49-20;s__49-20 sp002436085	197.92	186.66	338.31	53.34	106.08	88.77	64.14	67.01	81.05	42.69	45.92	48.25	25.6	17.18	39.5	240.963	82.73	70.7333	45.62	27.4267	84.4925	26.8838	9.049	2.79211	11.2716	95.41	451.02	565.78	497.71	405.72	393.1	430.15	430.94	375.63	355.71	0.425896	0.203909	0.164439	0.121449	0.077104
bin.283	d__Bacteria;p__Omnitrophota;c__Omnitrophia;o__Omnitrophales;f__Aquincolibacteriaceae;g__UBA1443;s__UBA1443 sp002329545	2.64	3.22	0.23	21.41	15.84	16.05	5.11	0.69	0.36	1297.58	1105.52	1425.56	675.87	729.77	683.46	2.03	17.7667	2.05333	1276.22	696.367	1.58559	3.15697	2.65229	161.086	29.176	9.74	22.84	38.72	135.82	356.76	67.66	14.96	21.84	2400.04	947.8	0.0524277	0.0498001	0.137255	0.531749	0.734719
bin.284	d__Bacteria;p__Bacillota_A;c__Clostridia;o__Saccharofermentanales;f__DTU023;g__UBA4923;s__	9.95	10.32	3.47	4.87	4.82	6.78	12.64	8.64	10.96	80.1	76.34	104.03	77.8	84.01	106.86	7.91333	5.49	10.7467	86.8233	89.5567	3.85248	1.11745	2.00852	15.0195	15.3034	0	22.96	20.19	26.3	33.85	54.73	81.12	179.68	493.99	774.14	0.391943	0.162186	0.132479	0.175759	0.115685
bin.285	d__Bacteria;p__Chloroflexota;c__Anaerolineae;o__Aggregatilineales;f__Aggregatilineaceae;g__LM3-B42;s__	85.19	188.52	219.59	29.77	75.15	74.28	60.16	73.47	67.17	31.8	42.14	43.3	21.5	33.59	37.33	164.433	59.7333	66.9333	39.08	30.8067	70.3631	25.9527	6.65816	6.33129	8.2739	27.08	483.72	534.77	711	996.28	1021.28	1005.67	766.08	585.54	352.38	0.307484	0.0599564	0.066556	0.0667418	0.0874246
bin.286	d__Bacteria;p__Bacillota_A;c__Clostridia;o__Christensenellales;f__DTU072;g__MWEH01;s__MWEH01 sp012799455	1.08	1.42	0	338.98	427.54	462.04	878.58	863.12	880.96	598.11	473.04	519.27	217.86	258.48	219.14	0.833333	409.52	874.22	530.14	231.827	0.74144	63.4782	9.68626	63.2396	23.0913	0	0.55	2.17	326.06	116.23	327.82	463.76	390.27	155.06	118.88	0.384025	3.52336	1.88507	3.41893	1.95009
bin.287	d__Bacteria;p__Actinomycetota;c__Actinomycetia;o__Propionibacteriales;f__Propionibacteriaceae;g__Brooklawnia;s__	0.04	0.5	0	1.09	1.52	0.62	10.41	30.41	11.91	0.17	0.6	0.41	7	10.6	98.69	0.18	1.07667	17.5767	0.393333	38.7633	0.277849	0.450148	11.1393	0.215484	51.9292	22.33	6.33	12.11	5.94	23.95	67.26	311.55	837.19	358.1	206.23	0.0148637	0.0449548	0.0564168	0.00109839	0.187962
bin.288	d__Bacteria;p__Bacillota_A;c__Clostridia;o__Lachnospirales;f__Anaerotignaceae;g__Metalachnospira;s__	0.75	1.97	0.86	387.04	219.66	295	10.9	7.97	9.08	0.25	0.57	0.99	0.37	0.68	0.81	1.19333	300.567	9.31667	0.603333	0.62	0.674858	83.8287	1.47927	0.371124	0.226053	40.43	20.99	12.74	15.72	2078.6	337.2	67.57	26.9	15.22	24.1	0.0936682	0.144601	0.137882	0.0396408	0.0257261
bin.289	d__Bacteria;p__Chloroflexota;c__Anaerolineae;o__Anaerolineales;f__Anaerolineaceae;g__T78;s__	1224.31	1165.96	1263.73	392.68	493.68	491.81	223.52	290.46	311.08	74.76	102.92	106.23	25.3	29.33	36.52	1218	459.39	275.02	94.6367	30.3833	49.1895	57.7801	45.7765	17.2931	5.68368	1485.13	2557.35	3156.28	3307.8	2808.27	2100.55	1749.2	1258.85	783.97	675.38	0.385897	0.163585	0.157226	0.120715	0.044987
bin.29	d__Bacteria;p__Desulfobacterota;c__Desulfomonilia;o__UBA1062;f__UBA1062;g__DSAD01;s__	63.34	12.14	20.57	153.09	148.09	184	148.17	132.11	139.33	132.92	113.39	138.43	186.51	215.13	193.95	32.0167	161.727	139.87	128.247	198.53	27.4523	19.4506	8.04361	13.1579	14.8495	3482.39	1847.06	1339.46	783.65	362.76	263.75	202.02	170.88	191.67	182.8	0.0239027	0.445823	0.692357	0.669101	1.08605
bin.290	d__Bacteria;p__Patescibacteria;c__Dojkabacteria;o__SC72;f__SC72;g__UBA2259;s__	49.39	101.35	108.16	6.21	9.98	11.04	20.69	69.83	24.12	72.39	46.11	30.9	31.22	32.91	37.31	86.3	9.07667	38.2133	49.8	33.8133	32.1458	2.53855	27.4345	20.9897	3.14389	143.77	243.98	193.07	125.78	56.25	40.37	47.85	39.52	61.86	75.53	0.446988	0.161363	0.798607	0.805044	0.447681
bin.291	d__Bacteria;p__Caldisericota;c__Caldisericia;o__UBA6126;f__UBA6126;g__JAGLCW01;s__	11.54	2.66	3.2	10.86	17.89	14.72	2040.93	1802.65	1963	357.54	342.62	279.69	81.07	86.09	63.6	5.8	14.49	1935.53	326.617	76.92	4.97831	3.52064	121.493	41.3187	11.8054	29.69	32.47	9.42	4.62	3.37	93.7	569.91	380.07	133.78	75.13	0.615711	4.2997	3.3962	2.44145	1.02383
bin.292	d__Bacteria;p__Desulfobacterota;c__Syntrophia;o__Syntrophales;f__UBA6807;g__UBA6807;s__	1976	2007.41	2346.84	10760	9523.02	9914.14	8861.01	8556.56	8187.79	17671	17755.2	17431.7	22651.6	25931.9	24418.3	2110.08	10065.7	8535.12	17619.3	24333.9	205.638	632.268	337.122	167.832	1641.78	40850	24613.2	26293.4	19587.5	11662	11551.3	11437.1	11177.5	13593.7	11096.4	0.0802514	0.863121	0.746266	1.29614	2.19296
bin.293	d__Bacteria;p__Bacillota_A;c__Clostridia;o__Eubacteriales;f__UBA1433;g__UBA1433;s__UBA1433 sp002329295	95.72	155.97	196.15	2425.66	3532.82	3334.23	1586.36	1849.11	2113.42	580.85	793.81	757.16	266.84	323.58	296.94	149.28	3097.57	1849.63	710.607	295.787	50.5481	590.302	263.53	113.857	28.3876	11.29	269.96	301.1	933.55	4094.95	3244.44	4063.18	3455.62	1773.52	2081.49	0.495782	0.756437	0.455217	0.400676	0.142103
bin.294	d__Bacteria;p__Chloroflexota;c__Anaerolineae;o__B4-G1;f__SLSP01;g__PWVB01;s__PWVB01 sp022707665	745.07	510.74	411.35	108.81	155.6	159.74	75.65	95.25	115.67	50.81	63.86	64.07	36.86	53.02	48.92	555.72	141.383	95.5233	59.58	46.2667	171.347	28.2852	20.0114	7.59577	8.40039	322.71	1101.75	1077.12	953.34	1426.63	1117.56	1015.96	648.88	405.56	354.96	0.515931	0.099103	0.0940227	0.146908	0.130343
bin.295	d__Bacteria;p__Chloroflexota;c__Anaerolineae;o__Anaerolineales;f__Anaerolineaceae;g__UBA6107;s__UBA6107 sp002428455	663.69	903.34	1004.25	120	81.79	129.63	61.73	78.26	51.16	38.69	22.58	24.74	12.2	8.97	23.52	857.093	110.473	63.7167	28.67	14.8967	174.927	25.3029	13.6588	8.74452	7.64066	164.14	1655.77	1834.2	1732.4	1374.89	1120.08	854.91	685.67	418.46	269.85	0.467285	0.0803507	0.0745303	0.0685131	0.0552035
bin.296	d__Bacteria;p__Bacillota_B;c__Peptococcia;o__DRI-13;f__DRI-13;g__PHAD01;s__	128.49	12.02	16.62	225.45	123.53	122.42	47.05	53.16	49.35	240.22	192.41	186.9	460.84	388	317.37	52.3767	157.133	49.8533	206.51	388.737	65.9562	59.1666	3.08594	29.3234	71.7378	2.74	43.69	42.88	84.76	60.3	95.69	40.97	32.12	133.15	706.95	1.22147	2.60586	1.21683	1.55096	0.549879
bin.297	d__Bacteria;p__Verrucomicrobiota;c__Kiritimatiellia;o__JAAZAB01;f__JAIVGW01;g__;s__	1.77	0.25	3.27	19.81	16.13	12.74	4.9	10.66	7.47	19.27	20.55	20.77	63.76	57.85	65.65	1.76333	16.2267	7.67667	20.1967	62.42	1.51001	3.53599	2.88556	0.810021	4.06899	2.98	259.01	194.1	674.05	1537.82	1089.02	528.1	310.4	863.99	1568.28	0.00908466	0.0105517	0.0145364	0.023376	0.0398016
bin.298	d__Bacteria;p__Bacillota;c__Bacilli;o__Erysipelotrichales;f__Erysipelotrichaceae;g__UBA1783;s__UBA1783 sp012799935	27.19	30.09	17.92	49.85	55.23	49.7	69.66	61.33	63.58	105.12	88.26	79.54	109.86	90.13	112.86	25.0667	51.5933	64.8567	90.9733	104.283	6.35678	3.15034	4.30925	13.0041	12.3486	3.02	41.6	40.03	37.94	112.81	136.37	210.57	239.45	165.15	455.48	0.626197	0.457347	0.308005	0.550853	0.228953
bin.299	d__Bacteria;p__Chloroflexota;c__Anaerolineae;o__Anaerolineales;f__Anaerolineaceae;g__T78;s__	544.76	395.71	453.85	408.82	57.83	74.49	37.49	188.46	42.88	40.62	70.8	101.3	12.71	20.71	23.29	464.773	180.38	89.61	70.9067	18.9033	75.123	198.01	85.649	30.3401	5.51653	377.99	896.43	937.04	983.4	780.25	592.4	412.36	267.55	181.22	144.51	0.496002	0.231182	0.21731	0.391274	0.13081
bin.3	d__Bacteria;p__Synergistota;c__Synergistia;o__Synergistales;f__Aminobacteriaceae;g__Aminivibrio;s__Aminivibrio sp009929115	296.12	345.62	312.21	619.9	440.37	523.09	598.05	347.11	460.73	298.89	315.7	312.47	812.11	560.83	508.23	317.983	527.787	468.63	309.02	627.057	25.25	89.8571	125.656	8.92025	162.405	328.99	268.96	238.88	533.62	292.84	266.65	251.35	319.41	252.14	267.27	1.33114	1.8023	1.86445	1.22559	2.34615
bin.30	d__Bacteria;p__Planctomycetota;c__Planctomycetia;o__Pirellulales;f__Thermoguttaceae;g__JAAYCB01;s__JAAYCB01 sp023621895	167.86	102.44	138.2	93.81	70.74	226.66	33.96	24.31	20.39	10.73	8.26	17.38	12.48	16.14	35.22	136.167	130.403	26.22	12.1233	21.28	32.7574	84.155	6.98372	4.71695	12.2103	195.81	1293.29	1007.09	1240.49	745.75	553.21	396.41	241.19	178.68	81.52	0.135208	0.174862	0.0661436	0.0678494	0.26104
bin.300	d__Bacteria;p__Myxococcota;c__UBA9042;o__DTJE01;f__DTJE01;g__DUVQ01;s__DUVQ01 sp012840965	20.43	12.8	43.16	4954.64	3960.36	3487.42	2425.16	4660.17	4257.38	1912	3282.51	2904.51	17.17	32.7	37.56	25.4633	4134.14	3780.9	2699.67	29.1433	15.7935	748.888	1191.26	707.844	10.6501	54.14	114.92	242.02	1532.63	2231.3	2877.92	2553.81	122.04	771.13	122.52	0.105212	1.85279	1.4805	3.50093	0.237866
bin.301	d__Bacteria;p__Bacillota_E;c__DYFQ01;o__DYFQ01;f__;g__;s__	0	0	1.04	42.36	82.17	99.95	375.77	779.25	628.43	785.61	1056.39	1165.99	578.44	842.34	853.42	0.346667	74.8267	594.483	1002.66	758.067	0.600444	29.4889	203.871	195.799	155.66	0	0.88	1.02	3.06	16.87	68.18	204.69	350.15	518.59	432.74	0.339869	4.43549	2.90431	1.93344	1.75178
bin.302	d__Bacteria;p__Desulfobacterota;c__Syntrophia;o__Syntrophales;f__Smithellaceae;g__UBA8904;s__	340.96	408.83	281.01	2435.94	4097.28	4095.32	3921.73	4254.27	4268.23	17509.3	16909.1	18234.6	17122.2	17948	17108.1	343.6	3542.85	4148.08	17551	17392.8	63.9509	958.61	196.146	663.733	480.898	318.4	4175.04	5133.43	4415.1	1563.28	2477.16	1870.25	2547.57	4292.29	2458.2	0.0669338	2.26629	2.21793	4.08896	7.07541
bin.303	d__Bacteria;p__Chloroflexota;c__Anaerolineae;o__Anaerolineales;f__Anaerolineaceae;g__T78;s__	592.48	854.35	789.38	154.2	264.3	174.15	214.4	138.24	142.04	154	159.35	210.01	99.63	121.38	130.03	745.403	197.55	164.893	174.453	117.013	136.361	58.6615	42.9161	30.9089	15.6634	1942.77	1189.92	1466.8	2079.97	1850.71	1692.07	1711.71	2192.76	2676.04	3835.97	0.508183	0.106743	0.0963325	0.0651909	0.0305042
bin.304	d__Bacteria;p__Synergistota;c__Synergistia;o__Synergistales;f__Synergistaceae;g__Syner-03;s__Syner-03 sp012727545	94.72	99.82	82.99	106.92	84.25	167.21	150.23	186.51	238.44	338.38	224.35	231.2	743.58	721.26	785.82	92.51	119.46	191.727	264.643	750.22	8.62991	42.8781	44.3358	63.9496	32.7882	58.91	96.53	102.16	151.74	133.85	206.12	185.9	266.56	596.55	1622.94	0.90554	0.892492	1.03134	0.443623	0.46226
bin.305	d__Bacteria;p__Planctomycetota;c__Planctomycetia;o__Pirellulales;f__Thermoguttaceae;g__;s__	104.95	183.96	199.22	49.97	73.18	101.25	46.56	61.35	30.74	12.73	29.3	23.38	8.3	10.34	13.36	162.71	74.8	46.2167	21.8033	10.6667	50.6002	25.6784	15.3079	8.39676	2.54577	121.73	1302.75	1783.7	1970.95	2469.26	2113.52	1762.11	1253.09	928.8	297.32	0.0912205	0.0302925	0.026228	0.0234747	0.035876
bin.306	d__Bacteria;p__Bacillota_A;c__Clostridia;o__Christensenellales;f__CAG-74;g__JAEZHK01;s__	2.83	0.99	0.22	0	0.95	3.06	2.93	4.81	1.73	4.51	46.42	7.9	39.69	65.7	44.25	1.34667	1.33667	3.15667	19.61	49.88	1.34106	1.56622	1.55246	23.2799	13.8889	0.28	12.42	6.83	7.67	24.64	65.01	58.38	71.08	171.23	550.64	0.197169	0.0542478	0.054071	0.114524	0.0905855
bin.307	d__Bacteria;p__Chloroflexota;c__Anaerolineae;o__Anaerolineales;f__Anaerolineaceae;g__49-20;s__	3500.19	4006.73	3873.04	885.68	984.78	856.99	756	1101.57	1001.12	635.11	829.99	819.78	332.22	375.01	425.56	3793.32	909.15	952.897	761.627	377.597	262.511	67.05	177.76	109.686	46.7237	960.76	3089.61	3498.36	3839.67	3819.61	3355.37	2882.51	2537.87	1995.47	1785.23	1.08431	0.238022	0.330579	0.381678	0.211511
bin.308	d__Bacteria;p__Bacillota_A;c__Clostridia;o__Oscillospirales;f__Ruminococcaceae;g__;s__	0	0	0	0	0	0.11	0.09	0	0	123.92	100.29	71.84	51.79	86.21	68.28	0	0.0366667	0.03	98.6833	68.76	0	0.0635085	0.0519615	26.0771	17.215	0	0.19	0.36	0.04	0.21	0.09	0.43	0.83	351.02	462.79	0	0.174603	0.0697674	0.281133	0.148577
bin.309	d__Bacteria;p__Bacillota_A;c__Clostridia;o__Ch29;f__Ch29;g__JAAYEV01;s__	30.91	40.56	27.82	112.76	42.31	41.81	70.67	82.99	55.84	568.14	473.08	455.9	583.34	461.96	460.05	33.0967	65.6267	69.8333	499.04	501.783	6.64553	40.8194	13.5943	60.4557	70.6366	0	23.06	22.21	23.5	31.48	33.98	44.99	87.4	244.17	800.69	1.49017	2.08471	1.5522	2.04382	0.626689
bin.31	d__Bacteria;p__Bacillota_E;c__DTU015;o__DTU015;f__DTU015;g__;s__	588.27	659.95	887.29	26679.3	3292.77	4376.74	9015.5	6805.47	8480.36	20298.7	15451.6	12413.6	29139.7	22653.8	25293.2	711.837	11449.6	8100.44	16054.6	25695.6	156.117	13200.4	1152.96	3976.99	3261.62	21.62	201.03	242.96	509.62	471.03	520.86	656.18	615.49	1453.16	2839.71	2.92985	24.3076	12.3448	11.0481	9.04866
bin.310	d__Archaea;p__Thermoproteota;c__Bathyarchaeia;o__B26-1;f__UBA233;g__PALSA-986;s__PALSA-986 sp012513715	1243.11	1345.86	1508.13	1725.86	1201.27	1468.09	1213.4	1047.92	1026.17	1146.22	1032.6	886.53	1143.37	1006.03	1182.49	1365.7	1465.07	1095.83	1021.78	1110.63	133.619	262.308	102.398	130.182	92.674	140.17	373.27	427.42	340.56	273.02	257.71	302.65	349.89	506.7	622.13	3.19522	5.36618	3.62078	2.01654	1.78521
bin.311	d__Bacteria;p__Bacteroidota;c__Bacteroidia;o__Bacteroidales;f__UBA932;g__Bact-11;s__	11.26	2.02	2.81	43.64	83.41	99.61	200.1	209.07	244.11	3255.75	3427.08	3390.9	2611.26	2698.05	2632.88	5.36333	75.5533	217.76	3357.91	2647.4	5.12192	28.8003	23.2563	90.3036	45.1794	0	1.31	0.88	2.16	8.18	23.09	39.7	113.28	203.18	465.84	6.0947	9.23635	5.48514	16.5268	5.68306
bin.312	d__Bacteria;p__Bacillota_E;c__DTU015;o__DTU015;f__DTU015;g__;s__	133.28	128.54	110.68	1272.99	1978.84	1983.82	2570.51	2458.21	2860.15	5727.89	8056.92	9262.99	7075.84	10260.3	9289.15	124.167	1745.22	2629.62	7682.6	8875.1	11.9178	408.968	207.388	1797.03	1632.11	0.35	253.01	208.69	442.34	1336.33	1540.67	1751.74	1827.98	5108.49	9180.29	0.594981	1.30598	1.50115	1.50389	0.966756
bin.313	d__Bacteria;p__Bacillota_A;c__Clostridia;o__Christensenellales;f__CAG-74;g__DTU024;s__DTU024 sp012837965	30.02	8.91	9	4.63	11.82	11.37	9.12	20.57	22.54	17.4	23.37	52.66	19.45	28.08	24.63	15.9767	9.27333	17.41	31.1433	24.0533	12.162	4.02753	7.24661	18.8716	4.3438	0.64	23.32	23.3	36.15	77.63	114.6	130.85	200.44	252.74	504.93	0.685694	0.119456	0.133053	0.123223	0.047637
bin.314	d__Bacteria;p__Chloroflexota;c__Anaerolineae;o__UBA1429;f__UBA1429;g__JAAYDS01;s__	661.55	911.08	957.58	287.16	550.83	582.8	273.09	303.43	306.28	259.88	296.99	273.35	174.76	330.53	263.9	843.403	473.597	294.267	276.74	256.397	159.197	162.248	18.3948	18.7858	78.1556	53.27	2178.81	2360.36	3002.86	4374.58	4181.57	4367.13	3589.59	3751.49	3002.51	0.35732	0.108261	0.0673822	0.073768	0.0853941
bin.315	d__Bacteria;p__Bacillota_A;c__Clostridia;o__Christensenellales;f__UBA1431;g__UBA1431;s__	1.36	0	0.66	19.27	21.67	15.19	15.64	18.46	37.23	43.7	52.85	41.64	65.48	90.04	98.8	0.673333	18.71	23.7767	46.0633	84.7733	0.680098	3.2761	11.7359	5.967	17.2731	0	58.33	42.8	56.89	106.36	105.07	156.9	149.68	248.61	370.38	0.0157321	0.175912	0.15154	0.185284	0.228882
bin.316	d__Bacteria;p__Chloroflexota;c__Anaerolineae;o__CG2-30-64-16;f__CG2-30-64-16;g__MWBF01;s__	49.45	88.94	82.44	24.47	51.46	55.02	47.88	66.34	64.91	48.83	51.99	43.31	48.3	61.28	61.72	73.61	43.65	59.71	48.0433	57.1	21.1741	16.7055	10.27	4.39315	7.6242	158.34	506.82	684.53	918.63	1849.51	2006.88	2852.18	3019.75	2041.85	1584.61	0.107534	0.0236008	0.0209349	0.0235293	0.0360341
bin.317	d__Bacteria;p__Bacillota_A;c__Clostridia;o__Christensenellales;f__CAG-74;g__Excrementavichristensenella;s__Excrementavichristensenella sp012520375	25.17	40.89	53.56	7.91	8.44	14.8	6.84	11.5	7.53	7.85	12.24	14.85	72.83	108.98	61.77	39.8733	10.3833	8.62333	11.6467	81.1933	14.2223	3.83411	2.51504	3.53752	24.6912	1.29	78.07	77.53	83.01	193.88	252.73	316.12	475.04	315.11	816.42	0.514296	0.0535555	0.0272787	0.0369606	0.0994504
bin.318	d__Bacteria;p__Bacillota_A;c__Clostridia;o__Saccharofermentanales;f__Fastidiosipilaceae;g__;s__	0	0	0.27	0	0	0	0	0.35	0.23	24.07	25.34	23.32	29.97	18.44	10.93	0.09	0	0.193333	24.2433	19.78	0.155885	0	0.177858	1.02109	9.59047	0	7.45	5.39	2.64	4.04	3.55	8.14	54.04	852.94	930.88	0.0166976	0	0.023751	0.0284233	0.0212487
bin.319	d__Bacteria;p__SLNR01;c__SLNR01;o__SLNR01;f__SLNR01;g__;s__	186.36	54.58	37.17	211.3	101.75	57.49	213.99	147.11	234.31	638.79	545.76	523.68	57.22	66.67	66.74	92.7033	123.513	198.47	569.41	63.5433	81.5748	79.1809	45.6247	61.0907	5.47628	102.09	291.96	177.34	110.21	70.59	112.27	157.21	384	718.11	679.86	0.522744	1.74973	1.26245	0.792929	0.0934653
bin.32	d__Bacteria;p__Desulfobacterota;c__Syntrophia;o__Syntrophales;f__UBA5619;g__UBA5619;s__	12.29	21.78	11.06	80.02	71.04	67.71	130.55	149.29	110.59	115.34	194.77	153.06	120.25	123.4	131.94	15.0433	72.9233	130.143	154.39	125.197	5.86645	6.36744	19.3532	39.7317	6.04856	718.85	749.43	889.77	832.46	498.11	598.49	507.92	561.52	478.54	329.85	0.016907	0.1464	0.256228	0.322627	0.379556
bin.320	d__Bacteria;p__Chloroflexota;c__Dehalococcoidia;o__GIF9;f__AB-539-J10;g__SKVJ01;s__	15.7	6.25	8.15	160.58	224.42	205.51	200.31	234.37	162.07	238.36	273.55	381.06	478.69	450.52	473.03	10.0333	196.837	198.917	297.657	467.413	4.99858	32.7919	36.1701	74.3416	14.9013	64.11	192.94	151.29	182.13	117.98	178.18	201.98	205.84	262.99	269.43	0.0663185	1.66839	0.984833	1.13182	1.73482
bin.321	d__Bacteria;p__Bacillota_A;c__Clostridia;o__Christensenellales;f__Christensenellaceae;g__QANA01;s__	0.86	0.14	2.64	22.95	9.13	18.89	45.84	10.97	13.79	32.2	24.5	121.02	45.66	52.01	47.64	1.21333	16.99	23.5333	59.24	48.4367	1.28691	7.10321	19.3695	53.6414	3.2491	19.47	42.22	57.35	112.14	103.32	94.94	87.39	56.64	118.68	217.99	0.0211566	0.164441	0.269291	0.499157	0.222197
bin.322	d__Bacteria;p__Bacillota_B;c__Dehalobacteriia;o__UBA7702;f__UBA7702;g__;s__	0.75	0	0	6.72	11.47	8.92	8.98	18.29	29.44	8.06	34.08	8.35	3.41	6.36	6.35	0.25	9.03667	18.9033	16.83	5.37333	0.433013	2.37715	10.2438	14.9396	1.7003	34.66	21.75	11.71	19.37	93.11	183.29	358.22	212.13	135.59	76.5	0.0213493	0.0970537	0.0527702	0.124124	0.0702397
bin.323	d__Bacteria;p__Bacillota_B;c__Dehalobacteriia;o__UBA7702;f__UBA7702;g__;s__	0	0	0	0	0.6	0.03	1.46	10.85	4.19	27.52	25.45	52.84	34.35	48.43	42.58	0	0.21	5.5	35.27	41.7867	0	0.338083	4.83012	15.2512	7.07345	0.37	0.29	1.55	1.98	3.82	6.75	45.34	41.01	308.6	775.33	0	0.0549738	0.121306	0.11429	0.0538953
bin.324	d__Bacteria;p__Actinomycetota;c__Humimicrobiia;o__Humimicrobiales;f__Humimicrobiaceae;g__Humimicrobium;s__Humimicrobium sp012837825	462.51	596.73	522.67	180.71	179.55	315.57	138.1	115.5	140.93	92.42	106.25	68.8	51.25	51.87	52.71	527.303	225.277	131.51	89.1567	51.9433	67.2299	78.1985	13.9371	18.9371	0.732757	90.34	385.16	469.75	481.75	495.37	528.92	420.48	361.8	243.41	259.24	1.12252	0.454764	0.312762	0.366282	0.200368
bin.325	d__Bacteria;p__Cloacimonadota;c__Cloacimonadia;o__Cloacimonadales;f__Cloacimonadaceae;g__Cloacimonas;s__Cloacimonas sp023227825	200.63	177.77	275.9	478.89	1489.49	1862.16	2005.81	1814.37	1862.21	4079.06	3424.84	2681.26	4435.76	4450.36	4280.02	218.1	1276.85	1894.13	3395.05	4388.71	51.3447	715.732	99.6317	699.376	94.4138	423.54	441.43	362.45	366.31	206.5	139.06	159.32	150.33	116.92	208.65	0.601738	6.18328	11.8888	29.0374	21.0339
bin.326	d__Bacteria;p__Bacteroidota;c__Bacteroidia;o__Bacteroidales;f__UBA932;g__DMER64;s__DMER64 sp002071175	68.87	94.59	79.21	434.66	1651.75	1222.03	876.86	800.73	646.8	1462.95	1190.13	1032.54	332.2	326.41	360.48	80.89	1102.81	774.797	1228.54	339.697	12.942	617.241	117.202	217.761	18.2302	23.66	45.37	40.79	93.72	164.7	302.37	121.21	172.3	313.14	372.78	1.98308	6.69589	6.39218	3.92329	0.911252
bin.327	d__Bacteria;p__Bacteroidota;c__Bacteroidia;o__Bacteroidales;f__VadinHA17;g__SR-FBR-E99;s__SR-FBR-E99 sp006227095	4664.42	4609.72	4661.49	896.47	397.05	302.89	436.47	317.02	298.97	235.16	196.38	107.51	185.53	118.08	109.98	4645.21	532.137	350.82	179.683	137.863	30.7701	319.015	74.7221	65.4425	41.4787	1743.12	4164.22	3571.66	2128.13	1082.69	616.88	529.39	354.47	144.45	70.07	1.30057	0.491495	0.662687	1.24391	1.96751
bin.328	d__Bacteria;p__Planctomycetota;c__Planctomycetia;o__Pirellulales;f__Thermoguttaceae;g__JAAYCB01;s__JAAYCB01 sp023621895	112.27	174.12	261.22	50.81	66.32	73.67	18.5	21.8	21.67	9.95	10.11	9.34	9.78	12.35	23.01	182.537	63.6	20.6567	9.8	15.0467	74.8308	11.6702	1.86886	0.406325	7.01514	44.74	2234.5	1760.76	1760.22	2035.7	1488.09	1080.1	637.4	445.32	203.58	0.103669	0.0312423	0.0191248	0.0220066	0.0739103
bin.329	d__Bacteria;p__Chloroflexota;c__Anaerolineae;o__Anaerolineales;f__Anaerolineaceae;g__49-20;s__49-20 sp012797215	110.68	252.94	218.77	15.46	26.39	14.33	12.06	23.44	17.95	5.49	4	5.05	2.09	4.91	19.14	194.13	18.7267	17.8167	4.84667	8.71333	74.2619	6.66065	5.69117	0.765528	9.13918	210.32	313.36	413.26	374.48	295.72	237.58	190.27	118.51	50.53	22.72	0.469753	0.0633257	0.0936389	0.0959166	0.383509
bin.33	d__Bacteria;p__Bacillota_A;c__Clostridia;o__Saccharofermentanales;f__UBA5734;g__JAAYBY01;s__	34	60.5	20.38	40.01	28.47	28.18	24.07	31.02	12.69	54.07	30.94	15.07	39.77	44.7	27.38	38.2933	32.22	22.5933	33.36	37.2833	20.4017	6.7479	9.25379	19.6123	8.92375	250.74	691.96	609.98	473.26	269.8	295.64	289.87	277.25	351.42	330.75	0.062778	0.119422	0.077943	0.0949291	0.112724
bin.330	d__Bacteria;p__Bacillota_B;c__Dehalobacteriia;o__Dehalobacteriales;f__Dehalobacteriaceae;g__Dehalobacterium;s__	1.69	4.65	1.59	496.69	134.53	210.73	208.58	215.85	230.61	425.24	318.57	362.9	246.9	283.57	250.06	2.64333	280.65	218.347	368.903	260.177	1.73854	190.936	11.2252	53.5878	20.3207	35.81	36.09	41.07	59.2	190.16	292.45	317.29	258.21	512.95	1097.32	0.0643617	1.47586	0.688161	0.71918	0.237102
bin.331	d__Archaea;p__Halobacteriota;c__Methanosarcinia;o__Methanotrichales;f__Methanotrichaceae;g__Methanothrix;s__Methanothrix sp002505805	1321.58	1263.78	1145.89	20492.4	14540.5	13640.8	17731.8	15690.4	15855.2	26677.8	24538.3	24658.1	28909.6	26481.2	28656.1	1243.75	16224.6	16425.8	25291.4	28015.6	89.5413	3723.33	1134.03	1202.15	1334.89	9416.53	22152	22683.2	15745.9	14389.9	15360.5	15215.4	18107.6	23519.3	27403.1	0.0548313	1.1275	1.07955	1.07535	1.02235
bin.332	d__Bacteria;p__Desulfobacterota;c__Syntrophia;o__Syntrophales;f__Smithellaceae;g__UBA8904;s__	185.99	169.99	113.62	2084.56	3794.16	3856.03	9233.52	9959.86	9846	63903.2	68982.1	74432.1	65571.2	81480	77057.2	156.533	3244.92	9679.79	69105.8	74702.8	38.0153	1005.37	390.655	5265.54	8211.57	240.02	2197.59	3095.78	3542.46	1122.18	2022.95	2537.52	6672.03	15496.2	8344.83	0.0505635	2.89162	3.81467	4.45953	8.95199
bin.333	d__Bacteria;p__Bacteroidota;c__Bacteroidia;o__Bacteroidales;f__UBA932;g__DMER64;s__DMER64 sp012515395	2118.6	2057.09	1955.78	90.95	182.07	169.21	70	69.39	115.96	31.23	51.37	34.39	6.25	10.93	9.66	2043.82	147.41	85.1167	38.9967	8.94667	82.2167	49.3168	26.7129	10.8315	2.42017	4735.64	440.97	418.97	353.59	141.97	97.19	47.91	30.73	22.44	18.95	4.87821	1.03832	1.7766	1.73782	0.47212
bin.334	d__Bacteria;p__Bacteroidota;c__Bacteroidia;o__Bacteroidales;f__4484-276;g__RZYY01;s__RZYY01 sp012516825	177106	170789	173723	61554.8	47830.2	51036	84799.4	65931.1	71934.2	89061.2	71579.9	56566.8	91536.7	71532.1	76661.8	173873	53473.7	74221.6	72402.6	79910.2	3161.16	7179.68	9639.88	16262.8	10390.4	50.75	23045.6	25806.3	32177.2	27925.6	20917.5	34814.7	26479.2	47359.7	82761.4	6.73761	1.91486	2.1319	1.52878	0.965549
bin.335	d__Bacteria;p__Verrucomicrobiota;c__Verrucomicrobiae;o__Pedosphaerales;f__J093;g__MWFF01;s__	123.8	124.61	156.44	551.69	453.17	463.74	1489.71	1987.49	1983.83	1198.06	1525.95	1267.97	3758.51	4698.99	4815.53	134.95	489.533	1820.34	1330.66	4424.34	18.6153	54.0881	286.343	172.701	579.565	59.96	466.03	1015.76	1832.24	576.42	617.01	1368.6	1165	812.96	771.75	0.132856	0.849265	1.33008	1.63681	5.73287
bin.336	d__Bacteria;p__Bacillota_E;c__DTU015;o__DTU015;f__DTU015;g__DULO01;s__	4.85	1.5	0.75	68.43	58.52	57.67	92.19	153.68	158.66	373.37	397.33	436.2	295.54	425.03	395.21	2.36667	61.54	134.843	402.3	371.927	2.18308	5.98203	37.0227	31.7085	67.8122	2.11	8.56	9.63	23.15	47.93	76.81	102.36	119.68	433.6	682.43	0.24576	1.28396	1.31734	0.927814	0.545003
bin.337	d__Bacteria;p__Fibrobacterota;c__Fibrobacteria;o__Fibrobacterales;f__Fibrobacteraceae;g__Fibro-01;s__Fibro-01 sp012515825	42.4	16.59	20.22	207.36	92.95	85.6	115.05	148.23	144.1	1800.78	1982.53	1589.42	3038.02	2619.96	2838.84	26.4033	128.637	135.793	1790.91	2832.27	13.9719	68.2754	18.0826	196.741	209.107	77.79	102.71	51.05	177.6	24.92	49.96	22.44	40.15	209.27	645.12	0.517205	5.16199	6.0514	8.55789	4.3903
bin.338	d__Bacteria;p__Patescibacteria;c__Paceibacteria;o__Moranbacterales;f__GWC2-37-73;g__UBA1362;s__UBA1362 sp002306085	0	0	0	0	0	0	0	0	0	15.39	9.76	7.66	15.8	5.77	10.51	0	0	0	10.9367	10.6933	0	0	0	3.99708	5.01751	15.8	7.83	4.14	1.58	1.95	0.9	0.38	0.47	95.94	256.7	0	0	0	0.113995	0.0416569
bin.339	d__Bacteria;p__Bacillota_A;c__Clostridia;o__Christensenellales;f__CAG-74;g__JAGVSV01;s__	613.31	928.07	783.01	43.06	54.72	81.16	48.11	54.91	45.69	121.02	52.04	67.81	45.04	37.13	37.44	774.797	59.6467	49.57	80.29	39.87	157.541	19.522	4.78025	36.1438	4.48003	0	606.36	512.84	487.33	525.21	399.15	445.73	558.17	625.23	845.03	1.5108	0.113567	0.111211	0.128417	0.0471818
bin.34	d__Bacteria;p__Bacteroidota;c__Bacteroidia;o__Bacteroidales;f__VadinHA17;g__SR-FBR-E99;s__	1775.16	1414.74	1481.08	312.96	181.7	242.81	243.38	177.47	189.1	55.38	166.84	72.75	27.28	62.58	18.94	1556.99	245.823	203.317	98.3233	36.2667	191.827	65.6819	35.1798	59.9694	23.1664	1142.03	1161.34	1015.88	716.17	388.43	315.58	258.51	183.02	111.71	51.16	1.53265	0.632864	0.786494	0.880166	0.708887
bin.340	d__Archaea;p__Methanobacteriota;c__Methanobacteria;o__Methanobacteriales;f__Methanobacteriaceae;g__;s__	200.53	101.26	96.84	30.73	36.51	35.43	60.67	139.45	43.21	14.05	18.32	16.55	14.32	5.09	10.54	132.877	34.2233	81.11	16.3067	9.98333	58.6312	3.07313	51.2726	2.14537	4.64011	0.11	689.42	671.64	652.2	553.19	462.03	333.13	258.87	185.25	134.17	0.197839	0.0618654	0.243479	0.0880252	0.0744081
bin.341	d__Bacteria;p__Bacillota_A;c__Clostridia;o__Peptostreptococcales;f__Anaerovoracaceae;g__;s__	11.65	4.51	116	93.91	85.77	127.39	90.68	74.37	111.73	88.78	127.5	113.54	151.6	145.47	149.26	44.0533	102.357	92.26	109.94	148.777	62.4098	22.0582	18.73	19.6094	3.09345	0.87	54.06	57.06	574.74	2013.95	1898.69	2255.87	2581.99	4924.01	9149.57	0.772053	0.0508238	0.0408977	0.0223273	0.0162605
bin.342	d__Bacteria;p__Synergistota;c__Synergistia;o__Synergistales;f__Thermovirgaceae;g__UBA4066;s__UBA4066 sp002383685	96.75	142.03	144.44	86.08	147.2	116.27	156.32	223.86	189.92	164.23	122.64	131.72	154.46	205.24	181.06	127.74	116.517	190.033	139.53	180.253	26.8652	30.5607	33.7701	21.8673	25.3996	95.16	179.25	207.24	234	200.66	230.39	239.58	351.83	424.36	492.3	0.616387	0.580667	0.793194	0.328801	0.366145
bin.343	d__Bacteria;p__Actinomycetota;c__Humimicrobiia;o__Humimicrobiales;f__Humimicrobiaceae;g__Humimicrobium;s__	160.55	137.91	150.94	465.79	368.34	241.92	481.93	341.87	388.64	159.15	216.87	132.78	79.91	85.02	88.73	149.8	358.683	404.147	169.6	84.5533	11.363	112.247	71.306	43.008	4.42848	10.42	53.43	87.41	187.11	146.31	145.88	229.48	207.07	134.38	141.61	1.71376	2.45153	1.76114	1.26209	0.597086
bin.344	d__Bacteria;p__Bacillota_B;c__Syntrophomonadia;o__Syntrophomonadales;f__Syntrophomonadaceae;g__UBA1368;s__UBA1368 sp002305965	0.84	0	0	46.33	10.55	15.64	65.81	25.95	12.77	77.37	45.96	33.98	163.17	137.9	146.39	0.28	24.1733	34.8433	52.4367	149.153	0.484974	19.3563	27.6157	22.4083	12.8596	33.72	15.37	17.91	27.94	46.28	71.52	110.58	125.65	299.02	475.61	0.0156337	0.522328	0.315096	0.175362	0.313604
bin.345	d__Bacteria;p__Bacillota_A;c__Clostridia;o__Saccharofermentanales;f__DTU023;g__UBA4923;s__	3.34	0.86	0.5	0.37	2.58	2.15	10.3	3.25	12.79	42.79	115.86	43.53	88.59	55.83	64.54	1.56667	1.7	8.78	67.3933	69.6533	1.54626	1.17171	4.9483	41.975	16.968	0	2.38	6.89	4.05	7	18.66	28.27	59.51	200.48	579.3	0.227383	0.242857	0.310577	0.33616	0.120237
bin.346	d__Bacteria;p__Chloroflexota;c__Anaerolineae;o__Anaerolineales;f__Anaerolineaceae;g__Flexilinea;s__	0	0	9.84	0	0.25	0.22	0.21	0	6.3	33.35	37.75	34	329.16	398.22	439.13	3.28	0.156667	2.17	35.0333	388.837	5.68113	0.136504	3.57823	2.37504	55.5822	1.2	3.34	1.89	1.89	30.98	3.33	4.94	13.93	73.51	1710.05	1.73545	0.00505703	0.439271	0.476579	0.227383
bin.347	d__Bacteria;p__Synergistota;c__Synergistia;o__Synergistales;f__Aminobacteriaceae;g__JAAYLU01;s__JAAYLU01 sp018436785	1043.07	897.49	877.51	1778.12	380.18	345.67	548.12	572.21	547.8	392.21	337.95	385.37	518.72	553.88	511.45	939.357	834.657	556.043	371.843	528.017	90.3722	817.245	14.0017	29.5511	22.6913	1369.86	642.81	622.39	610.52	910.62	806.59	741.19	555.76	482.42	326.45	1.50927	0.916581	0.750204	0.770788	1.61745
bin.348	d__Bacteria;p__Patescibacteria;c__Dojkabacteria;o__SC72;f__SC72;g__UBA2259;s__	1.72	1.34	0.26	0	0	0	0	0	0	1.81	0.74	0.47	22.64	57.9	19.45	1.10667	0	0	1.00667	33.33	0.757452	0	0	0.708684	21.3379	14.92	16.08	17.13	11.41	5.72	2.91	2.45	4.4	6.33	443.58	0.064604	0	0	0.159031	0.0751386
bin.349	d__Bacteria;p__Bacteroidota;c__Bacteroidia;o__Bacteroidales;f__Dysgonomonadaceae;g__Proteiniphilum;s__	99.8	131.5	52.17	7.61	26.42	44.6	93.13	114.44	108.91	237.46	302.8	229.8	767.08	666.92	667.57	94.49	26.21	105.493	256.687	700.523	39.9307	18.4959	11.0582	40.1186	57.6407	122.07	47.44	20.29	15.86	32.65	35.07	70.79	56.05	113.64	576.56	4.65697	0.802757	1.49023	2.25877	1.21501
bin.35	d__Bacteria;p__Chloroflexota;c__Anaerolineae;o__Aggregatilineales;f__Aggregatilineaceae;g__UBA2029;s__	43.57	89.31	79.45	18.1	41.72	46.7	18.98	52.15	28.75	15.12	45.35	20.35	8.15	7.99	10.42	70.7767	35.5067	33.2933	26.94	8.85333	24.0719	15.2789	17.0453	16.1566	1.35913	53.17	520.08	379.04	341.38	205.43	219.09	124.65	91.12	77.88	74.77	0.186726	0.172841	0.267095	0.345917	0.118408
bin.350	d__Bacteria;p__Chloroflexota;c__Anaerolineae;o__Anaerolineales;f__Anaerolineaceae;g__49-20;s__	4441.45	4627.85	4966.24	1023.32	1237.62	1155.25	1099.1	1325.41	1241.25	815.79	963.81	848.08	475.06	430.71	461.27	4678.51	1138.73	1221.92	875.893	455.68	266.038	108.101	114.387	77.831	22.6973	1125.72	3042.65	3434.33	3830.77	3854.95	3374.54	2952.19	2640.08	1978.75	1807.91	1.36228	0.295394	0.413903	0.44265	0.252048
bin.351	d__Archaea;p__Thermoplasmatota;c__Thermoplasmata;o__Methanomassiliicoccales;f__UBA472;g__UBA472;s__UBA472 sp002067045	96.84	356.79	388.72	1353.55	1550.43	1682.95	2024.4	2262.55	2223.81	1281.1	1356.99	1744.72	802.03	1099.58	1057.15	280.783	1528.98	2170.25	1460.94	986.253	160.098	165.745	127.789	248.676	160.946	219.34	431.26	354.18	250.33	269.07	370.29	539.17	546.13	575.36	260.29	0.79277	5.68245	4.02517	2.53917	3.78906
bin.352	d__Bacteria;p__Verrucomicrobiota;c__Kiritimatiellia;o__LD1-PB3_B;f__Lenti-01;g__Lenti-01;s__Lenti-01 sp012514035	81.32	121.99	101	43.28	55.46	64.44	72.19	152.27	90.14	134.81	104.1	123.16	47.31	64.18	69.09	101.437	54.3933	104.867	120.69	60.1933	20.3385	10.6203	42.0221	15.5033	11.4242	698.84	600.9	935.12	1664.11	2750.57	2463.94	3170.02	2664.99	2397.03	1619.56	0.108474	0.0197753	0.0330808	0.0503498	0.0371665
bin.353	d__Bacteria;p__Desulfobacterota;c__Syntrophia;o__Syntrophales;f__UBA5619;g__UBA5619;s__	17.71	17.04	15.14	449.24	67.3	126.97	76.14	98.34	226.19	63.09	124.22	84.31	104.47	124.56	90.33	16.63	214.503	133.557	90.54	106.453	1.33315	205.466	80.9871	31.0375	17.201	604.25	689.03	929.06	811.04	799.37	959.77	753.64	879.85	653.07	466.63	0.0178998	0.26834	0.177215	0.138638	0.228132
bin.354	d__Bacteria;p__Patescibacteria;c__Dojkabacteria;o__SC72;f__SC72;g__UBA5232;s__UBA5232 sp012513575	18.34	27	12.53	5.11	10.43	7.4	114.63	88.78	89	91.17	87.45	46.97	107.37	80.3	87.86	19.29	7.64667	97.47	75.1967	91.8433	7.28163	2.66856	14.8614	24.5157	13.9677	64.46	33.56	37.55	31.68	43.94	92.33	303.91	615.66	248.84	309.59	0.513715	0.174025	0.32072	0.302189	0.296661
bin.355	d__Bacteria;p__Chloroflexota;c__Anaerolineae;o__Anaerolineales;f__Anaerolineaceae;g__UBA6107;s__	674.38	451.95	525.73	49.33	44.11	44.35	42.25	53.75	48.39	26.82	23.92	33.95	8.92	8.34	12.72	550.687	45.93	48.13	28.23	9.99333	113.296	2.94693	5.75441	5.16152	2.3791	754.98	940.92	1172.88	1176.95	1084.09	829.4	642.66	505.85	324.28	234.07	0.469517	0.0423673	0.0748919	0.0870544	0.0426938
bin.356	d__Bacteria;p__Bacillota_A;c__Clostridia;o__Eubacteriales;f__Eubacteriaceae;g__;s__	49.13	38.67	34.01	147.13	109	107.83	51.99	55.36	47.38	7.04	4.79	6.53	5.12	3.33	2.41	40.6033	121.32	51.5767	6.12	3.62	7.74319	22.3598	4.00602	1.1797	1.37808	0.93	34.8	459.5	1841.33	879.1	1222.51	755.04	443.31	120.51	51.14	0.0883642	0.138005	0.0683098	0.0507842	0.0707861
bin.357	d__Bacteria;p__Hydrogenedentota;c__Hydrogenedentia;o__Hydrogenedentiales;f__SLHB01;g__UBA2224;s__UBA2224 sp012719295	272.78	241.02	236.7	224.27	132.01	146.25	76.26	89.18	51.57	15.89	28.99	26.03	16.42	4.47	16.7	250.167	167.51	72.3367	23.6367	12.53	19.7025	49.6686	19.1095	6.87012	6.98157	824.75	910.62	721.86	744.31	604.65	465.11	402.63	271.33	102.18	38.48	0.346558	0.277036	0.17966	0.231324	0.325624
bin.358	d__Bacteria;p__Bacillota_A;c__Clostridia;o__Peptostreptococcales;f__Anaerovoracaceae;g__;s__	18.8	17.29	23.78	16.77	17	13.88	21.1	15.9	24.24	13.51	15.5	13.66	27.97	23.69	19.81	19.9567	15.8833	20.4133	14.2233	23.8233	3.39609	1.73874	4.21219	1.10817	4.08163	35.65	897.67	621.75	380.45	61.42	39.58	28.59	26.19	24.93	20.15	0.0320976	0.258602	0.714003	0.570531	1.1823
bin.359	d__Bacteria;p__Bacteroidota;c__Bacteroidia;o__Chitinophagales;f__BACL12;g__UBA11426;s__UBA11426 sp003448375	0	0	0	0.2	0.11	0	0	0	0	0	0	0	0	0	0	0	0.103333	0	0	0	0	0.100167	0	0	0	7036.78	123.03	38.58	5.7	1.26	0.24	0.54	0.02	0.04	0	0	0.0820106	0	0	#DIV/0!
bin.36	d__Bacteria;p__Chloroflexota;c__Chloroflexia;o__Thermomicrobiales;f__UBA6265;g__JADLGF01;s__	1.49	2.02	1.34	0	0	0	0.54	0	0	0	0	0	0	0	0	1.61667	0	0.18	0	0	0.357258	0	0.311769	0	0	1544.65	837.37	677.98	545.7	232.68	171.05	104.64	78.04	26.78	7.28	0.00238453	0	0.00172018	0	0
bin.360	d__Bacteria;p__Campylobacterota;c__Campylobacteria;o__Campylobacterales;f__Sulfurovaceae;g__BN30871;s__BN30871 sp002483605	290.79	330.08	188.38	48.77	96.53	54.4	15.48	11.34	14.16	11.78	36.39	4.47	45.35	30.15	36.7	269.75	66.5667	13.66	17.5467	37.4	73.1555	26.1012	2.1148	16.7231	7.62414	0.76	582.23	490.73	239.14	118.07	67.96	49.78	33.92	15.74	34.19	0.549691	0.56379	0.274407	1.11478	1.09389
bin.361	d__Bacteria;p__Pseudomonadota;c__Alphaproteobacteria;o__Rhizobiales;f__Hyphomicrobiaceae;g__JAEUMD01;s__	0.18	0.22	1.17	0	1.22	3.26	5.59	0	0.24	0	0	0	3.47	11.82	3.29	0.523333	1.49333	1.94333	0	6.19333	0.560387	1.6471	3.16038	0	4.87367	2859.07	667.86	674.08	563.57	299.51	189.31	112.14	59.27	26.02	5.61	0.000776367	0.00498592	0.0173295	0	1.10398
bin.362	d__Bacteria;p__Bdellovibrionota;c__UBA2361;o__UBA2361;f__JAAZON01;g__;s__	39.55	16.64	10.65	4.14	3.68	5.64	3.72	2.44	2.69	6.25	2.78	1.47	2.39	2.32	3.42	22.28	4.48667	2.95	3.5	2.71	15.2532	1.02496	0.678454	2.47	0.615873	34.4	510.47	542.8	420.93	162.21	101.23	60.85	30.52	17.68	13.35	0.0410464	0.0276596	0.0484799	0.197964	0.202996
bin.363	d__Bacteria;p__Bacillota_A;c__Clostridia;o__Oscillospirales;f__Oscillospiraceae;g__Scatomorpha;s__	218.11	254.36	257.29	1562.36	2583.01	2285.08	1987.97	1904.14	1910.6	1035.46	1148.04	1043.28	750.42	602.76	723.92	243.253	2143.48	1934.24	1075.59	692.367	21.824	524.851	46.6464	62.8624	78.7247	6.61	614.72	832.91	1932.5	7459.47	9293.62	10501.5	13420.4	7661.95	7713.38	0.292052	0.287351	0.184187	0.140381	0.0897618
bin.364	d__Bacteria;p__Cloacimonadota;c__Cloacimonadia;o__Cloacimonadales;f__Cloacimonadaceae;g__Cloacimonas;s__Cloacimonas sp002432865	363.87	245.32	186.16	383.21	518.83	643.65	410.89	397.29	403.27	500.11	332.95	232.46	653.59	416.28	376.5	265.117	515.23	403.817	355.173	482.123	90.4939	130.257	6.81646	135.202	149.821	1043.26	312.34	219.45	216.6	113.49	50.5	60.89	32.24	14.14	31.68	1.2081	4.53987	6.6319	25.1183	15.2185
bin.365	d__Bacteria;p__Patescibacteria;c__Paceibacteria;o__Paceibacterales;f__UBA1441;g__UBA1441;s__	394.92	490.47	491.32	224.09	498.48	215.48	50.68	42.96	40.54	11.84	1.7	6.02	0.58	0.15	0.8	458.903	312.683	44.7267	6.52	0.51	55.4128	160.962	5.29582	5.08846	0.330606	26.38	484.84	274.52	217.01	100.29	69.37	50.59	25.63	11.39	4.8	1.67166	3.11779	0.884101	0.572432	0.10625
bin.366	d__Bacteria;p__Planctomycetota;c__Planctomycetia;o__Pirellulales;f__Pirellulaceae;g__Anammoximicrobium;s__Anammoximicrobium sp012515235	19.73	32.86	65.53	10.98	8.87	9.06	5.42	4.57	5.98	8.55	4.98	7.13	20.22	6.57	8.68	39.3733	9.63667	5.32333	6.88667	11.8233	23.5845	1.16723	0.709953	1.7974	7.34786	404.57	3600.76	2364.44	574.66	558.68	538.89	404.64	281.77	387.7	183.32	0.0166523	0.017249	0.0131557	0.0177629	0.0644956
bin.367	d__Bacteria;p__Desulfobacterota;c__DSM-4660;o__Desulfatiglandales;f__Desulfatiglandaceae;g__JAFGMQ01;s__	17.69	65.56	13.36	8.41	10.72	13	70.48	4.63	43.06	2.39	2.05	2.43	2.65	2.82	2.67	32.2033	10.71	39.39	2.29	2.71333	28.9687	2.29502	33.078	0.208806	0.0929157	2749.41	373.99	165.65	49.86	19.56	8.3	14.48	6.24	8.56	4.03	0.194406	0.547546	2.7203	0.267523	0.673284
bin.368	d__Bacteria;p__Chloroflexota;c__Anaerolineae;o__UBA2200;f__UBA2200;g__;s__	118.21	150.45	124.22	139.56	287.77	277.29	132.86	266.82	360.62	117.4	216.12	216.69	130.31	197.91	169.71	130.96	234.873	253.433	183.403	165.977	17.1442	82.7099	114.469	57.1613	33.9543	79.7	466.82	532.01	492.4	416.15	360.3	321.71	204.15	291.79	360.53	0.246161	0.564396	0.78777	0.628546	0.460369
bin.369	d__Bacteria;p__Bacillota_A;c__Clostridia;o__Christensenellales;f__CAG-74;g__JAGVSV01;s__	223.44	409.32	512.08	14.48	30.13	13.23	22.36	36.53	21.67	80.88	24	19.2	24.44	18.7	28.62	381.613	19.28	26.8533	41.36	23.92	146.301	9.41714	8.38734	34.3094	4.9804	0	221.96	266.63	177.17	247.54	186.1	195.63	245.94	327.1	468.1	1.43125	0.0778864	0.137266	0.126445	0.0511002
bin.37	d__Bacteria;p__Pseudomonadota;c__Alphaproteobacteria;o__Rhizobiales;f__Xanthobacteraceae;g__Rhodoplanes;s__	0.28	12.06	0	1.78	3.46	3.01	0.63	0.47	0.54	0.7	0.48	0.6	0.08	2.09	0.26	4.11333	2.75	0.546667	0.593333	0.81	6.88344	0.869655	0.0802081	0.110151	1.11216	5727.2	2035.25	1590.71	1222.95	635.85	347.56	261.08	96.08	49	11.62	0.00258585	0.00432492	0.00209387	0.0121088	0.0697074
bin.370	d__Bacteria;p__Bacillota_A;c__Clostridia;o__Lachnospirales;f__Lachnospiraceae;g__UBA1066;s__UBA1066 sp002316215	5.72	2.58	5.64	0.52	0.5	1.39	4.95	1.4	1.54	2.74	2.45	3.17	3.83	17.15	5.58	4.64667	0.803333	2.63	2.78667	8.85333	1.79023	0.508167	2.0104	0.362261	7.23821	4162.25	814.35	670.1	246.16	77.24	48.48	22.99	11.98	7.38	7.24	0.00693429	0.0104005	0.114398	0.377597	1.22284
bin.371	d__Bacteria;p__Atribacterota;c__Atribacteria;o__Atribacterales;f__Atribacteraceae;g__Atribacter;s__Atribacter sp003542295	141.08	172.21	222.41	48.63	126.81	137.98	74.64	77.89	78.74	45.27	51.2	41.32	32.46	28.59	14.2	178.567	104.473	77.09	45.93	25.0833	41.0359	48.6832	2.16391	4.97296	9.62182	442.8	526.54	679.41	594.5	593.62	490.49	426.61	399.27	290.38	312.41	0.262826	0.175994	0.180704	0.158172	0.0802898
bin.372	d__Bacteria;p__Cloacimonadota;c__Cloacimonadia;o__Cloacimonadales;f__Cloacimonadaceae;g__Cloacimonas;s__Cloacimonas acidaminovorans	312.63	250.97	526.53	344.36	765.74	739.12	709.92	702.2	756.69	975.53	837.59	624.54	870.5	810.89	823.79	363.377	616.407	722.937	812.553	835.06	144.619	235.975	29.485	176.829	31.3624	1778.08	635.41	471.12	413.37	145.57	72.7	71.92	86.37	29.49	65.15	0.771304	4.23443	10.052	27.5535	12.8175
bin.373	d__Archaea;p__Halobacteriota;c__Methanosarcinia;o__Methanotrichales;f__Methanotrichaceae;g__Methanothrix_A;s__	3.42	5.49	7.32	49.42	125.59	41.39	220.44	68.5	141.83	202.18	82.52	103.07	208.37	100.37	105.27	5.41	72.1333	143.59	129.257	138.003	1.95123	46.4686	75.9853	63.9839	60.9886	4730.5	1609.58	549.18	248.53	153.04	95.81	49.83	69.48	62.36	45.37	0.00985105	0.471336	2.8816	2.07275	3.04173
bin.374	d__Bacteria;p__Patescibacteria;c__Paceibacteria;o__Paceibacterales;f__UBA5633;g__UBA5633;s__	13.4	4.32	4.09	68.21	66.72	98.53	34.28	25.89	20.98	18.82	10.68	13.26	8.46	6.51	6.65	7.27	77.82	27.05	14.2533	7.20667	5.30998	17.9509	6.72545	4.15992	1.08767	122.78	131.36	108.07	90.94	53.8	40.9	33.72	22.19	20	18.29	0.0672712	1.44647	0.802195	0.712667	0.394022
bin.375	d__Bacteria;p__Bacteroidota;c__Bacteroidia;o__Bacteroidales;f__Tenuifilaceae;g__;s__	18.83	71.73	32.01	1.84	0.14	0.7	0.89	0.62	0.24	26.11	0.05	0.6	1.08	10.99	1.02	40.8567	0.893333	0.583333	8.92	4.36333	27.5372	0.866333	0.326548	14.8895	5.73894	6324.64	1167.06	336.33	21.71	9.63	4.33	4.87	4.21	4.36	3.89	0.121478	0.0927657	0.119781	2.04587	1.12168
bin.376	d__Bacteria;p__Bacillota_A;c__Clostridia;o__Christensenellales;f__CAG-74;g__DTU024;s__	887.15	1157.06	1164.33	275.53	139.74	185.95	174.63	162.74	184.54	126.31	62.79	76.43	104.39	102.53	78.33	1069.51	200.407	173.97	88.51	95.0833	157.973	69.0397	10.915	33.4386	14.5386	24.22	445.63	445.67	542.1	750.72	622.2	571.79	508.99	450.72	524.01	2.39979	0.266953	0.304255	0.196375	0.181453
bin.377	d__Bacteria;p__Actinomycetota;c__Thermoleophilia;o__Solirubrobacterales;f__70-9;g__RHKX01;s__RHKX01 sp020636895	0	1.62	0.12	2.83	0.08	0	0.88	0.8	0.12	0	0	0	0	0	0	0.58	0.97	0.6	0	0	0.902663	1.6113	0.417612	0	0	3250.15	1260.85	1211.76	1033.41	744.93	444.42	270.36	138.01	54.58	11.94	0.000478643	0.00130214	0.00221926	0	0
bin.378	d__Bacteria;p__Bacillota_A;c__Clostridia;o__Oscillospirales;f__Ruminococcaceae;g__JAAYCI01;s__	3.11	2.9	4.77	14.3	48.11	86.5	25.31	44.64	41.16	32.65	48.27	48.16	38.43	54.77	69.53	3.59333	49.6367	37.0367	43.0267	54.2433	1.02442	36.1242	10.3036	8.98663	15.5567	1.64	28.85	29.37	66.22	173.28	119.7	189.97	205.02	199.04	312.02	0.122347	0.286454	0.194961	0.216171	0.173846
bin.379	d__Archaea;p__Thermoplasmatota;c__Thermoplasmata;o__Methanomassiliicoccales;f__UBA472;g__UBA472;s__	39.54	21.83	51.07	295.22	553.97	450.42	757.89	1058.29	846.21	703.11	738.47	906.87	803.29	1232.37	946.14	37.48	433.203	887.463	782.817	993.933	14.7284	130.231	154.39	108.878	218.496	19.78	69.69	103.59	60.13	106.77	125.87	241.15	326.13	366.78	387.06	0.361811	4.05735	3.68013	2.13429	2.56791
bin.38	d__Bacteria;p__Chloroflexota;c__Anaerolineae;o__Anaerolineales;f__Anaerolineaceae;g__Flexilinea;s__Flexilinea sp022837205	172.45	231.1	202.56	22.31	71.69	42.91	18.57	32.33	28.34	10.59	27.64	16.31	11.65	16.21	26.4	202.037	45.6367	26.4133	18.18	18.0867	29.3285	24.8027	7.07944	8.67746	7.55196	236.79	481.04	553.11	470.5	198.74	185.95	133.22	116.45	85.02	65.7	0.365274	0.22963	0.198269	0.213832	0.275292
bin.380	d__Bacteria;p__Fermentibacterota;c__Fermentibacteria;o__Fermentibacterales;f__Fermentibacteraceae;g__Sabulitectum;s__	20.59	35.33	54.49	0	0	0.41	0	0	0.13	0	0	0	0	0	0	36.8033	0.136667	0.0433333	0	0	16.998	0.236714	0.0750555	0	0	9200.99	1733.5	533.46	49.84	11.19	5.31	5.32	1.17	0.48	0.09	0.0689899	0.0122133	0.00814536	0	0
bin.381	d__Bacteria;p__Chloroflexota;c__Anaerolineae;o__Anaerolineales;f__Anaerolineaceae;g__SpSt-1165;s__	267.08	393.18	311.3	98.08	78.27	136.11	103.09	47.28	61.74	11.58	8.52	11.27	7.07	6.23	9.36	323.853	104.153	70.7033	10.4567	7.55333	63.9804	29.3944	28.9645	1.68435	1.62001	1718.18	486.97	590.24	521.62	317.6	144.18	134.18	109.24	37.25	23.67	0.548681	0.327939	0.526929	0.280716	0.31911
bin.382	d__Bacteria;p__Caldisericota;c__Caldisericia;o__UBA6126;f__UBA6126;g__T3SED10-260;s__	23.39	16.75	17.15	320.1	490.87	375.02	131.46	64.8	114.14	9.58	9.64	8.6	2.54	0.83	9.94	19.0967	395.33	103.467	9.27333	4.43667	3.72351	87.1778	34.588	0.583895	4.84211	5.26	112.41	78.65	290.24	94.55	232.07	295.95	50.16	13.69	5.66	0.242806	4.18117	0.349609	0.67738	0.783863
bin.383	d__Bacteria;p__Verrucomicrobiota;c__Kiritimatiellia;o__JAAZAB01;f__JAIVGW01;g__;s__	0.59	1.13	2.66	6.42	3.9	9.5	48.26	50.49	35.65	2.04	7.99	2.27	6.19	8.51	9.46	1.46	6.60667	44.8	4.1	8.05333	1.07373	2.80466	8.00219	3.3708	1.68215	12.75	32.88	29.63	33.83	209.51	292.97	878.53	1226.06	671.13	203.71	0.0492744	0.0315339	0.0509943	0.0061091	0.0395333
bin.384	d__Archaea;p__Methanobacteriota;c__Methanobacteria;o__Methanobacteriales;f__Methanobacteriaceae;g__UBA412;s__UBA412 sp002495685	139.73	112.7	139.72	33.5	188.58	186.89	58.96	42.7	40.14	16.13	22.35	26.57	8.65	8.72	4.65	130.717	136.323	47.2667	21.6833	7.34	15.6029	89.0516	10.2073	5.25183	2.32987	30.25	87.96	451.98	329.68	143.26	164.95	123.24	112.24	84.3	48.68	0.289209	0.95158	0.383533	0.257216	0.150781
bin.385	d__Bacteria;p__Chloroflexota;c__Anaerolineae;o__CG2-30-64-16;f__CG2-30-64-16;g__MWBF01;s__	23.91	49.13	37	15.79	26.45	30.19	37.72	32.21	37.57	19.97	24.06	28.47	23.24	34.18	30.53	36.68	24.1433	35.8333	24.1667	29.3167	12.613	7.47198	3.13879	4.251	5.57001	90.46	184.56	321.59	354.36	1026.15	708.6	1002.43	1021.32	770.9	546.67	0.114058	0.0235281	0.0357465	0.0313486	0.0536277
bin.386	d__Bacteria;p__Chloroflexota;c__Anaerolineae;o__JAAYZQ01;f__JAAYZQ01;g__;s__	65.55	57.82	134.41	49.89	77.56	71.89	33.71	58.15	46.78	12.52	19.52	25.2	10.8	55.8	12.87	85.9267	66.4467	46.2133	19.08	26.49	42.1653	14.6161	12.2299	6.35144	25.4043	439.35	480.38	644.14	623.7	516.83	363.35	330.03	236.15	133.99	131.96	0.133398	0.128566	0.140028	0.142399	0.200743
bin.387	d__Bacteria;p__Bacteroidota;c__Bacteroidia;o__Bacteroidales;f__Lentimicrobiaceae;g__Lentimicrobium;s__Lentimicrobium sp002425985	6527.57	3900.53	5570.56	348.3	141.83	163.1	48.72	15.05	20.98	0	3.87	0.15	0.37	0.61	0.03	5332.89	217.743	28.25	1.34	0.336667	1329.55	113.564	17.9738	2.19233	0.291433	6760.76	2349.76	1838	640.57	152.25	69.48	32.38	10.49	1.54	0.2	2.90146	1.43017	0.872452	0.87013	1.68333
bin.388	d__Bacteria;p__Desulfobacterota_F;c__Desulfuromonadia;o__Desulfuromonadales;f__Syntrophotaleaceae;g__Syntrophotalea;s__Syntrophotalea acetylenica	9.33	15.42	18.34	617.65	947.08	846.13	266.24	323.74	253.6	64.19	76.74	73.96	145.34	121.11	114.61	14.3633	803.62	281.193	71.63	127.02	4.597	168.779	37.3846	6.59146	16.195	61.27	1364.62	904.97	436.68	283.37	152.7	170.44	80.6	75.45	104.59	0.0158716	2.83594	1.64981	0.94937	1.21446
bin.389	d__Bacteria;p__Pseudomonadota;c__Gammaproteobacteria;o__Chromatiales;f__Chromatiaceae;g__;s__	0.14	0.49	3.65	0.4	0.06	0	0.36	0.89	0.25	0.06	0	0.13	0.27	0.08	0	1.42667	0.153333	0.5	0.0633333	0.116667	1.9334	0.215716	0.342199	0.0650641	0.138684	9744.05	1088	571.34	275.94	178.48	98.18	75.55	25.66	10.05	0.99	0.00249705	0.000859107	0.00661813	0.00630182	0.117845
bin.39	d__Bacteria;p__Actinomycetota;c__Acidimicrobiia;o__Acidimicrobiales;f__Microtrichaceae;g__JAMLGJ01;s__JAMLGJ01 sp023958095	1.28	4.44	1.69	0.91	0	0.14	0.03	0	0	0	0	0	0	0	0	2.47	0.35	0.01	0	0	1.71834	0.49	0.0173205	0	0	6068.24	2135.79	1974.48	1210.35	672.94	421.45	195.56	98.59	25.65	3.72	0.00125096	0.000520106	5.11352e-05	0	0
bin.390	d__Bacteria;p__Actinomycetota;c__Actinomycetia;o__Nanopelagicales;f__UBA10799;g__;s__	0.38	0	0.2	0.28	0	0	0	0	0	0	0	0	0	0	0	0.193333	0.0933333	0	0	0	0.190088	0.161658	0	0	0	4678.49	1398.21	1280.19	885.45	396.66	217.87	107.91	52.92	20.74	7.23	0.000151019	0.000235298	0	0	0
bin.391	d__Bacteria;p__Patescibacteria;c__Dojkabacteria;o__SC72;f__SC72;g__UBA2259;s__	18.34	22.65	44.76	6.35	1.22	0.37	10.88	1.11	0.54	33.81	5.4	1.12	14.92	4.44	1.26	28.5833	2.64667	4.17667	13.4433	6.87333	14.1742	3.23522	5.81225	17.7674	7.14771	129.46	230.07	159.73	99.59	47.87	28.92	40.79	40.98	54.46	54.7	0.178948	0.0552886	0.102394	0.246848	0.125655
bin.392	d__Bacteria;p__Bacteroidota;c__Bacteroidia;o__Bacteroidales;f__B18-G4;g__;s__	642.6	663.77	761.6	25.17	35.77	51.74	36.94	15.95	22.81	6.97	2.25	2.13	0.55	0.67	0	689.323	37.56	25.2333	3.78333	0.406667	63.4821	13.3751	10.7028	2.76039	0.357258	5049.21	1481.86	956.36	458.02	54.03	33.56	18.23	11.94	24.55	2.21	0.720778	0.695169	1.38417	0.154107	0.184012
bin.393	d__Bacteria;p__Bacillota_A;c__Clostridia;o__Christensenellales;f__Christensenellaceae;g__QANA01;s__	1.01	1.22	4.13	25.43	16.98	12.55	46.98	12.48	12.68	30.92	46.05	44.93	40.11	46.9	43.94	2.12	18.32	24.0467	40.6333	43.65	1.74387	6.54372	19.8611	8.43061	3.40428	7.28	110.27	53.64	90.8	82.29	64.63	98.43	78.79	138.21	264.64	0.0395227	0.222627	0.244302	0.293997	0.164941
bin.394	d__Bacteria;p__Spirochaetota;c__UBA4802;o__UBA4802;f__UBA5550;g__JAAYBQ01;s__JAAYBQ01 sp012730035	64.75	60.03	41.34	253.64	159	141.06	172.52	67.39	54.01	257.23	240.74	189.7	214.05	198.2	177.99	55.3733	184.567	97.9733	229.223	196.747	12.3802	60.4881	64.905	35.2072	18.0739	220.09	798.28	665.84	526.38	424.09	199.18	171.23	253.17	394.78	349.99	0.0831631	0.435206	0.572174	0.580636	0.562149
bin.395	d__Bacteria;p__Actinomycetota;c__Actinomycetia;o__Propionibacteriales;f__Propionibacteriaceae;g__Propionicimonas;s__	0	0.28	0	0	0	0.08	0	0.32	0.07	0	0.12	0	0.07	0	0.17	0.0933333	0.0266667	0.13	0.04	0.08	0.161658	0.046188	0.168226	0.069282	0.08544	1980	510.84	505.15	436.52	455.43	281.75	195.39	127.26	50.63	11.25	0.000184764	5.85527e-05	0.000665336	0.000790045	0.00711111
bin.396	d__Bacteria;p__Pseudomonadota;c__Alphaproteobacteria;o__Rhizobiales;f__Hyphomicrobiaceae;g__JAEUMD01;s__JAEUMD01 sp020638055	0	0	0	0	0	0	0	0	0	0	0	0	0	0	0	0	0	0	0	0	0	0	0	0	0	5039.57	1200.81	1331.48	1060.06	508.37	295.92	216.65	113.04	41.74	13.31	0	0	0	0	0
bin.397	d__Bacteria;p__Atribacterota;c__JS1;o__SB-45;f__UBA6794;g__JAAYOB01;s__	464.9	531.64	439.43	2583.59	212.64	360.52	248.56	149.44	185.82	190.11	117.7	68.6	61.52	56.85	43.16	478.657	1052.25	194.607	125.47	53.8433	47.6194	1328.24	50.1408	61.1265	9.54214	19.63	413.37	456.72	625.07	829.13	422.83	310.73	256.36	128.7	46.49	1.04803	1.2691	0.626289	0.974903	1.15817
bin.398	d__Bacteria;p__Actinomycetota;c__Coriobacteriia;o__OPB41;f__UBA2279;g__UBA7930;s__	62.96	81.76	89.29	11.53	11.27	11.31	3.69	12.71	8.39	6.65	9.79	20.45	4.07	8.38	30.49	78.0033	11.37	8.26333	12.2967	14.3133	13.561	0.14	4.51133	7.23343	14.1742	16.14	437.25	451.37	354	378.71	263.33	215.72	170.57	107.31	64.08	0.172815	0.030023	0.0383058	0.11459	0.223367
bin.399	d__Bacteria;p__Actinomycetota;c__Coriobacteriia;o__Coriobacteriales;f__Eggerthellaceae;g__;s__	5.24	4.74	1.59	7.61	12.31	14.63	4.11	5.25	4.93	3.76	4.05	4.05	5.2	9.59	9.84	3.85667	11.5167	4.76333	3.95333	8.21	1.97885	3.57661	0.587991	0.167432	2.60973	13.96	268.53	855.36	845.14	344.09	684.94	472.5	207.14	83.12	91.1	0.00450882	0.0334699	0.0100811	0.0475618	0.0901207
bin.4	d__Bacteria;p__Pseudomonadota;c__Gammaproteobacteria;o__Burkholderiales;f__Burkholderiaceae_B;g__Ottowia;s__Ottowia sp024235955	6.66	9.87	3.73	2.15	2.27	4.4	2.66	3.09	1.97	2.26	1.78	2.53	1.77	6.69	2.7	6.75333	2.94	2.57333	2.19	3.72	3.07106	1.26582	0.565007	0.379868	2.61379	3534.63	935.01	840.73	1376.5	347.44	202.04	152.55	112.49	65.47	14.25	0.0080327	0.00846189	0.0168688	0.0334504	0.261053
bin.40	d__Bacteria;p__Pseudomonadota;c__Gammaproteobacteria;o__Burkholderiales;f__Burkholderiaceae_B;g__Ottowia;s__Ottowia sp024235955	5.86	16.51	12.4	2.02	2.35	3.99	3.31	7.51	2.92	0.95	1.09	0.77	0.57	1.16	0.48	11.59	2.78667	4.58	0.936667	0.736667	5.37101	1.0551	2.54494	0.160416	0.369369	16598	3957.43	3407.74	1620.65	1064.78	627.87	419.62	186.56	72.32	14.24	0.00340108	0.00261713	0.0109146	0.0129517	0.0517322
bin.400	d__Bacteria;p__Pseudomonadota;c__Gammaproteobacteria;o__Chromatiales;f__Sedimenticolaceae;g__41T-STBD-0c-01a;s__41T-STBD-0c-01a sp024235415	5.6	4.78	7.58	1.81	0.11	0	1.43	1.01	0.49	0	0.09	0.26	0.25	0.22	2.03	5.98667	0.64	0.976667	0.116667	0.833333	1.43949	1.01474	0.470886	0.132035	1.03645	13526.1	1815.72	1162.71	777.66	397.01	220.01	187.85	64.32	21.53	4.51	0.00514889	0.00161205	0.00519918	0.0054188	0.184775
bin.401	d__Bacteria;p__Pseudomonadota;c__Gammaproteobacteria;o__Competibacterales;f__Competibacteraceae;g__UBA2383;s__UBA2383 sp024234995	0	0	0	0	0	0.22	0.09	0	0	0	0	0	0	0	0	0	0.0733333	0.03	0	0	0	0.127017	0.0519615	0	0	7817.7	47.6	8.88	1.83	0.47	0.33	0.23	0.1	0	0.42	0	0.156028	0.130435	#DIV/0!	0
bin.402	d__Bacteria;p__Bacteroidota;c__Bacteroidia;o__Bacteroidales;f__VadinHA17;g__SR-FBR-E99;s__SR-FBR-E99 sp018262715	7339.33	6485.49	6582.4	695.76	739.56	682.92	672.67	548.25	549.42	264.66	272.33	307.99	198.1	238.47	201.63	6802.41	706.08	590.113	281.66	212.733	467.507	29.6968	71.4986	23.1227	22.3584	3288.81	1394.23	1551.11	1630.02	1621.85	1400.82	1288.02	1062.85	750.53	345.34	4.38551	0.435355	0.458155	0.375281	0.616011
bin.403	d__Bacteria;p__Synergistota;c__Synergistia;o__Synergistales;f__Synergistaceae;g__Syner-03;s__Syner-03 sp002306075	67.17	143.85	58.19	178.84	208.42	170.55	239.17	224.54	236.67	189.14	156.04	213.33	118.08	112.38	107.25	89.7367	185.937	233.46	186.17	112.57	47.0781	19.9074	7.82543	28.7602	5.4175	59.33	193.04	283.79	343.63	219.42	215.72	211.81	265.8	185.16	182.2	0.316208	0.847401	1.10221	1.00545	0.617838
bin.404	d__Bacteria;p__Desulfobacterota;c__Desulfomonilia;o__UBA1062;f__UBA1062;g__MWEI01;s__	5.84	2.63	0	13.78	8.22	16.2	34.06	8.73	5.66	9.62	1.94	1.06	0.61	0.86	0.13	2.82333	12.7333	16.15	4.20667	0.533333	2.9248	4.09167	15.5863	4.70869	0.37099	1804.24	384.85	348.38	224.18	83.69	42.26	37.73	18.92	6.68	1.56	0.00810418	0.152149	0.428041	0.629741	0.34188
bin.405	d__Bacteria;p__Desulfobacterota;c__Syntrophia;o__Syntrophales;f__UBA2210;g__;s__	19.03	21.22	10.74	74.85	42.3	43.35	177.46	126.48	93.12	269.64	306.57	270.57	562.07	560.6	504.26	16.9967	53.5	132.353	282.26	542.31	5.52797	18.4971	42.4757	21.0582	32.9605	202.18	184.02	113.83	95.68	43.63	27.28	49.74	79.32	208.12	395.77	0.149316	1.22622	2.6609	1.35624	1.37027
bin.406	d__Bacteria;p__Chloroflexota;c__Anaerolineae;o__Anaerolineales;f__Anaerolineaceae;g__T78;s__T78 sp012839565	4524.6	6620.99	5513.25	4208.84	1642.28	1591.22	834.41	608.98	591.12	229.48	237.91	196.14	118.86	83.82	99.37	5552.95	2480.78	678.17	221.177	100.683	1048.76	1496.76	135.602	22.0883	17.5569	488.2	1055.91	1549.4	3473.6	5119.79	3617.88	2350.74	1185.26	672.79	580.63	3.58393	0.484547	0.288492	0.328745	0.173404
bin.407	d__Bacteria;p__Chloroflexota;c__Anaerolineae;o__Anaerolineales;f__Anaerolineaceae;g__T78;s__	569.85	395.43	771.69	504.93	79.49	68.69	83.44	95.14	110.99	83.5	124.12	91.15	26.26	33.28	19.3	578.99	217.703	96.5233	99.59	26.28	188.296	248.804	13.827	21.5852	6.99002	277.36	554.79	617.08	626.04	503.53	377.85	260.52	188.58	98.8	75.48	0.938274	0.432354	0.370503	1.008	0.348172
bin.408	d__Bacteria;p__Patescibacteria;c__Dojkabacteria;o__SC72;f__SC72;g__UBA2259;s__UBA2259 sp012514355	50.11	53.44	54.92	11.78	1.93	1.35	13.11	4.42	1.78	1.14	7.27	1.76	1.13	1.11	2.12	52.8233	5.02	6.43667	3.39	1.45333	2.46358	5.86151	5.92811	3.37445	0.577437	549.04	260.5	221.23	173.42	87.17	49.58	54.64	25.48	26.25	41.42	0.238771	0.0575886	0.117801	0.129143	0.0350877
bin.409	d__Bacteria;p__Bacillota_A;c__Clostridia;o__Peptostreptococcales;f__Anaerovoracaceae;g__UBA10908;s__UBA10908 sp012729355	177.11	152.55	106.18	108.08	123.53	137.57	95.24	83.12	76.74	155.07	153.25	159.6	161.48	163.74	152.36	145.28	123.06	85.0333	155.973	159.193	36.0195	14.7506	9.39724	3.26996	6.02476	136.84	59.72	117.56	149.48	64.52	72.65	71.48	120.49	189.31	314	1.23579	1.90732	1.18961	0.823904	0.506985
bin.41	d__Bacteria;p__Desulfobacterota;c__Desulfomonilia;o__UBA1062;f__UBA1062;g__DSAD01;s__	87.53	74.67	83.23	278.38	346.86	339.38	144.96	194.73	174.33	114.91	150.48	156.26	254.93	311.23	251.57	81.81	321.54	171.34	140.55	272.577	6.54654	37.5643	25.0194	22.3922	33.5169	4608.67	2557.33	1582.47	980.74	296.92	278.59	181.35	207.43	188.13	208.49	0.0516977	1.08292	0.944803	0.74709	1.30738
bin.410	d__Bacteria;p__Chloroflexota;c__Anaerolineae;o__Anaerolineales;f__Anaerolineaceae;g__Pelolinea;s__	51.16	67.29	27.12	9.4	19.01	15.8	26.24	19.8	25.93	24.71	36.58	29.96	28.01	29.43	23.26	48.5233	14.7367	23.99	30.4167	26.9	20.2144	4.89245	3.63196	5.94816	3.2313	93.62	238.11	239.06	266.81	259.57	272.77	300.94	353.59	339.01	377.87	0.202976	0.0567734	0.0797169	0.089722	0.0711885
bin.411	d__Bacteria;p__Actinomycetota;c__Actinomycetia;o__Actinomycetales;f__Dermatophilaceae;g__Tetrasphaera_A;s__Tetrasphaera_A australiensis	0	1.4	0.51	0	0	0	0	0	0	0	0	0	0	0	0	0.636667	0	0	0	0	0.708543	0	0	0	0	5700.83	507.03	118.67	50.12	14.06	7.62	4.19	1.79	0.6	0	0.00536502	0	0	0	#DIV/0!
bin.412	d__Bacteria;p__Actinomycetota;c__Humimicrobiia;o__Humimicrobiales;f__Humimicrobiaceae;g__Humimicrobium;s__Humimicrobium sp003486795	94.37	156	252.99	72.36	34.37	57.91	35.13	53.09	34.53	90.64	37.42	28.51	86.96	20.13	50.16	167.787	54.88	40.9167	52.19	52.4167	79.9642	19.1754	10.5467	33.5954	33.4721	60.2	66	82.64	69.92	72.63	71.71	84.04	100.47	76.45	89.02	2.03033	0.755611	0.486871	0.682668	0.588819
bin.413	d__Bacteria;p__Actinomycetota;c__Actinomycetia;o__Nanopelagicales;f__GCA-2699445;g__JAGQTY01;s__JAGQTY01 sp020438795	2.09	0	0	0	0	0	0.08	0	0	0	0	0	0	0	0	0.696667	0	0.0266667	0	0	1.20666	0	0.046188	0	0	1984.89	532.38	483.67	281.38	129.87	81.87	72.68	20.35	7.81	1.39	0.00144038	0	0.000366905	0	0
bin.414	d__Bacteria;p__Cloacimonadota;c__Cloacimonadia;o__Cloacimonadales;f__Cloacimonadaceae;g__Cloacimonas;s__Cloacimonas sp023227825	178.37	133.87	141.8	431.13	880.98	1022.46	1351.92	943.26	1022.54	2115.83	1699.1	1406.97	2531.06	2071.53	2170.65	151.347	778.19	1105.91	1740.63	2257.75	23.7364	308.775	216.71	356.25	241.829	311.41	406.63	295.01	347.52	148.74	140.84	126.03	178.64	136.72	238.15	0.513022	5.23188	8.77495	12.7314	9.48036
bin.415	d__Bacteria;p__Chloroflexota;c__Anaerolineae;o__Anaerolineales;f__Anaerolineaceae;g__Pelolinea;s__	554.48	1020.61	1167.06	773.34	276.68	570.38	230.51	236.91	283.1	188.41	231.84	130.18	64.75	109.02	71.2	914.05	540.133	250.173	183.477	81.6567	319.89	249.708	28.6943	51.0092	23.9158	85.43	232.44	237.34	324.74	245.84	266.31	225.8	202.65	129.53	105.42	3.85123	2.19709	1.10794	1.41648	0.774584
bin.416	d__Bacteria;p__Verrucomicrobiota;c__Kiritimatiellia;o__RFP12;f__UBA1067;g__DUPH01;s__DUPH01 sp012838435	4.5	11.17	6.94	1570.85	3638.98	3459.3	406.99	606.4	648.65	608.39	779.85	999.52	177.77	276.95	219.71	7.53667	2889.71	554.013	795.92	224.81	3.37479	1145.69	129.066	196.06	49.7863	218.23	135.66	101.94	745.87	920.49	526.99	363.05	198.38	441.32	178.69	0.0739324	3.13932	1.526	1.8035	1.2581
bin.417	d__Bacteria;p__Desulfobacterota;c__Syntrophia;o__Syntrophales;f__UBA2210;g__UBA6078;s__	11.88	45.75	23.35	105.11	163.04	160.44	276.98	299.9	302.24	641.52	573.29	745.56	536.31	452.53	444.22	26.9933	142.863	293.04	653.457	477.687	17.2264	32.7212	13.9575	86.7531	50.939	214.27	200.73	122.31	141.43	92.47	145.29	209.38	326.09	453.19	272.04	0.220696	1.54497	1.39956	1.4419	1.75594
bin.418	d__Bacteria;p__Bacteroidota;c__Bacteroidia;o__Flavobacteriales;f__PHOS-HE28;g__PHOS-HE28;s__PHOS-HE28 sp020635695	0.32	0.28	0.17	0	0	0	0	0	0	0	0	0	0.04	0	0	0.256667	0	0	0	0.0133333	0.0776745	0	0	0	0.023094	9441.98	348.59	110.6	45.39	21.33	5.27	4.69	1.65	0.77	0.44	0.00232068	0	0	0	0.030303
bin.419	d__Bacteria;p__Verrucomicrobiota;c__Verrucomicrobiae;o__Pedosphaerales;f__J093;g__MWFF01;s__	26.77	48.12	38.04	198.69	163.9	234.39	654.6	858.91	833.93	920.81	1233.06	770.3	2437.28	2922.35	2823.9	37.6433	198.993	782.48	974.723	2727.84	10.6805	35.246	111.449	236.044	256.405	47.88	141.04	183.21	378.82	242.17	357.63	754.03	919.73	1258.41	1029.09	0.205465	0.821709	1.03773	0.774567	2.65073
bin.42	d__Bacteria;p__Actinomycetota;c__Actinomycetia;o__Nanopelagicales;f__UBA10799;g__JADKAV01;s__JADKAV01 sp020636995	3.04	9.06	17.72	0	0.17	0.14	0.24	1.28	0.31	0	0.11	0.11	0.12	0	0.04	9.94	0.103333	0.61	0.0733333	0.0533333	7.37946	0.0907377	0.581292	0.0635085	0.061101	9650.39	2752.43	2646.95	1714.3	791.47	473.2	238.41	135.39	43.77	12.9	0.00375527	0.000130559	0.00255862	0.00167542	0.00413437
bin.420	d__Bacteria;p__Spirochaetota;c__UBA4802;o__UBA4802;f__UBA5550;g__JAKLIV01;s__	8.66	5.29	5.86	0.35	0.34	0.95	0.39	0.72	1.7	0.08	0.2	0.05	0.09	0.03	0.54	6.60333	0.546667	0.936667	0.11	0.22	1.80378	0.349333	0.681347	0.0793725	0.278747	9381.23	999.09	537.57	51.85	20.94	9.52	5.65	4.56	1.24	0.42	0.0122837	0.0261063	0.165782	0.0887097	0.52381
bin.421	d__Bacteria;p__Chloroflexota;c__Anaerolineae;o__Aggregatilineales;f__Aggregatilineaceae;g__UBA2029;s__	78.16	147.56	142.93	29.66	101.09	89.99	55.22	96.89	101.25	90.65	89.95	55.5	16.84	35.77	28.88	122.883	73.58	84.4533	78.7	27.1633	38.8007	38.4386	25.4105	20.0948	9.58105	60.04	489.71	451.93	376.75	414.61	315.63	380.74	222.47	289.29	173.39	0.271908	0.177468	0.221814	0.272045	0.15666
bin.422	d__Bacteria;p__Chloroflexota;c__Dehalococcoidia;o__GIF9;f__AB-539-J10;g__SKVJ01;s__	3.61	3.06	2.31	171.91	236.95	238.63	264.86	201.74	216.8	263.5	404.44	312.1	607.09	589.6	552.72	2.99333	215.83	227.8	326.68	583.137	0.652559	38.0451	32.9664	71.5923	27.7553	81.77	217.96	191.97	179.87	179.19	156.39	248.84	233.92	289.53	350.33	0.0155927	1.20448	0.915448	1.12831	1.66454
bin.423	d__Archaea;p__Halobacteriota;c__Methanosarcinia;o__Methanotrichales;f__Methanotrichaceae;g__Methanothrix_A;s__	1.95	5.61	1.4	64.1	99.58	68.53	159.37	91.88	224.81	114.75	120.16	215.87	86.65	155.14	59.81	2.98667	77.4033	158.687	150.26	100.533	2.28846	19.3329	66.4676	56.8843	49.158	2595.17	1295.24	935.54	622.52	339.4	275.72	145.39	69.94	77.28	60.69	0.00319245	0.228059	1.09146	1.94436	1.65651
bin.424	d__Bacteria;p__Planctomycetota;c__Planctomycetia;o__Pirellulales;f__Pirellulaceae;g__Aureliella;s__	0	0	0	0	0	0	0.39	0.11	0.16	0	0	0	0	0	0	0	0	0.22	0	0	0	0	0.149332	0	0	3942.95	1064.08	784.56	476.13	361.09	188.61	116.91	40.5	16.68	2.21	0	0	0.00188179	0	0
bin.425	d__Bacteria;p__Planctomycetota;c__Planctomycetia;o__Planctomycetales;f__Planctomycetaceae;g__Rubinisphaera;s__Rubinisphaera sp014584345	0	0.08	0	0	0.26	0	0	0	0	0	0	0	0	0	0	0.0266667	0.0866667	0	0	0	0.046188	0.150111	0	0	0	5150	1512.55	1191.21	791.62	390.21	232.31	115.94	44.56	14.81	1.54	2.23862e-05	0.000222103	0	0	0
bin.426	d__Bacteria;p__Chloroflexota;c__Chloroflexia;o__Thermomicrobiales;f__UBA6265;g__JADLGF01;s__	1.56	1.27	4.55	0	0	0	0.08	0	0	0	0	0	0	0	0	2.46	0	0.0266667	0	0	1.81579	0	0.046188	0	0	2888.49	1116.64	788.75	616.66	430.87	265.04	191.59	95.05	72.17	16.12	0.00311886	0	0.000139186	0	0
bin.427	d__Bacteria;p__Chloroflexota;c__Anaerolineae;o__B4-G1;f__SLSP01;g__PWVB01;s__	155.08	190.35	218.07	104.94	168.95	150.44	124.2	181.39	180.74	27.4	46.11	36.92	13.89	20.19	25.84	187.833	141.443	162.11	36.81	19.9733	31.5703	32.9397	32.8326	9.35549	5.97795	576.42	695.3	833.74	750.71	808.31	811.55	755.57	536.49	210.15	90.13	0.22529	0.174986	0.214553	0.175161	0.221606
bin.428	d__Bacteria;p__Chloroflexota;c__Anaerolineae;o__JAAYEA01;f__JAAYEA01;g__JAAYEA01;s__	145.09	238.52	197.03	122.92	147.7	167.69	64.4	102.67	125.08	90.71	84.4	123.38	78.01	82.9	93.85	193.547	146.103	97.3833	99.4967	84.92	46.8123	22.4277	30.6835	20.9228	8.1109	152.43	730.37	649.07	610.92	791.08	563.89	522.29	339.09	316.43	301.48	0.298191	0.184688	0.186455	0.314435	0.281677
bin.429	d__Bacteria;p__Bacteroidota;c__Bacteroidia;o__Bacteroidales;f__Bacteroidaceae;g__Prevotella;s__Prevotella sp002409785	31.83	16.12	19.05	30.5	23.51	34.73	43.78	34.51	44.19	164.16	125.49	99.06	138.8	92.53	143.92	22.3333	29.58	40.8267	129.57	125.083	8.35382	5.6663	5.47423	32.7412	28.308	1.78	938.28	148.73	75.46	54.54	38.19	38.25	129.98	433.77	323.69	0.15016	0.542354	1.06736	0.298707	0.386429
bin.43	d__Bacteria;p__Desulfobacterota;c__Syntrophobacteria;o__Syntrophobacterales;f__Syntrophobacteraceae;g__JABUEY01;s__JABUEY01 sp013314815	30.55	31.33	48.27	1473.95	769.4	776.73	1854.95	1051.46	1067.19	1876.12	1189.47	982.4	2099.73	1585.4	1130.45	36.7167	1006.69	1324.53	1349.33	1605.19	10.0131	404.673	459.422	467.814	484.943	125.19	628.67	483.13	574.98	582.75	490.35	530.55	521.06	524.24	334.47	0.0759975	1.72749	2.49653	2.57388	4.79921
bin.430	d__Bacteria;p__Spirochaetota;c__UBA4802;o__UBA4802;f__UBA5550;g__UBA5550;s__	210.16	88.29	44.17	402.79	158.55	154.43	87.2	60.17	59.73	38.57	50.48	41.96	50.96	128.17	28.84	114.207	238.59	69.0333	43.67	69.3233	85.9763	142.216	15.7343	6.13638	52.149	2007.76	399.8	280.2	159.42	279.89	92.97	156.62	135.58	104.13	69.13	0.40759	0.852442	0.44077	0.41938	1.0028
bin.431	d__Bacteria;p__Bacteroidota;c__Bacteroidia;o__Bacteroidales;f__VadinHA17;g__LD21;s__	95.15	99.59	127.14	3.02	8.62	1.59	0.83	2.83	3.39	0.9	0.28	1.86	2.9	3.06	3.49	107.293	4.41	2.35	1.01333	3.15	17.3305	3.71541	1.34581	0.796074	0.305123	1951.13	518.22	412.83	259.43	139.54	97.6	58.67	30.81	16.29	7.23	0.259897	0.0316038	0.0400545	0.0622059	0.435685
bin.432	d__Bacteria;p__Pseudomonadota;c__Gammaproteobacteria;o__Competibacterales;f__Competibacteraceae;g__Competibacter_A;s__	0	0.68	87.21	0	0.2	0	0.4	0.11	0.06	0	0	0	0.11	0.16	0	29.2967	0.0666667	0.19	0	0.09	50.1556	0.11547	0.183576	0	0.0818535	9651.6	1402.87	734.3	177.6	49.98	32.29	19.89	2.02	1.03	0	0.0398974	0.00133387	0.00955254	0	#DIV/0!
bin.433	d__Bacteria;p__Bacillota_A;c__Clostridia;o__Christensenellales;f__CAG-138;g__;s__	26.11	25.41	57.26	3.71	2.88	2.52	1.25	0.74	3.64	0	0.95	0	0.43	0.53	0.21	36.26	3.03667	1.87667	0.316667	0.39	18.1899	0.610273	1.54824	0.548483	0.163707	1579.95	745.36	485.85	237.22	117.42	49.41	38.79	19.19	5.8	3.51	0.0746321	0.0258616	0.0483802	0.0545977	0.111111
bin.434	d__Bacteria;p__Actinomycetota;c__Actinomycetia;o__Propionibacteriales;f__Propionibacteriaceae;g__Brooklawnia;s__Brooklawnia sp012517405	0.8	2.64	1.14	0.4	3.68	0.87	0.75	1.2	1.07	0.15	0.05	0.58	0.36	0.61	0.92	1.52667	1.65	1.00667	0.26	0.63	0.979047	1.77367	0.231589	0.281603	0.280535	993.44	488.75	520.25	448.8	347.62	210.47	175.55	94.54	78.15	86.92	0.00293449	0.00474656	0.00573436	0.00332694	0.00724804
bin.435	d__Bacteria;p__Chloroflexota;c__Anaerolineae;o__Anaerolineales;f__Anaerolineaceae;g__T78;s__	3262.9	5943.86	4771.17	9474.08	1789.06	1825.15	2746.29	2462.17	2300.58	1645.19	906.67	165.99	643	1244.58	868.77	4659.31	4362.76	2503.01	905.95	918.783	1343.98	4426.57	225.645	739.6	303.892	535.78	563.88	642.34	690.35	556.13	412.11	287.64	241.37	189.58	177.44	7.25365	7.84486	8.7019	4.77872	5.17799
bin.436	d__Bacteria;p__Actinomycetota;c__Thermoleophilia;o__Solirubrobacterales;f__70-9;g__67-14;s__67-14 sp020438395	15.03	17.55	6.36	0.07	0.66	0.09	0.07	0.2	0	0	0	0	0	0.09	0.04	12.98	0.273333	0.09	0	0.0433333	5.86991	0.335012	0.101489	0	0.0450925	4873.94	1289.29	1070.69	747.48	362.95	234.08	146.53	76.26	34.47	12.46	0.012123	0.000753088	0.000614209	0	0.0034778
bin.437	d__Bacteria;p__Acidobacteriota;c__Aminicenantia;o__UBA2199;f__UBA2199;g__UBA876;s__UBA876 sp002294665	106.23	111.09	145.75	22.3	20.79	17.92	53.03	34.96	36.73	84.32	50.92	53.98	125.95	110.25	118.47	121.023	20.3367	41.5733	63.0733	118.223	21.5514	2.22491	9.96116	18.4637	7.85291	1619.85	1332.03	1873.17	713.25	137.01	154.29	130.97	161.49	209.23	317.02	0.0646088	0.148432	0.317426	0.301455	0.372921
bin.438	d__Bacteria;p__Pseudomonadota;c__Alphaproteobacteria;o__UBA9219;f__UBA9219;g__;s__	1.09	0.05	0.48	6.46	7.18	5.08	358.18	248.01	283.68	35.4	19.55	20.54	24.56	21.05	31.84	0.54	6.24	296.623	25.1633	25.8167	0.52259	1.06715	56.2139	8.87902	5.50367	4.5	52.07	37.93	22.34	13.14	94.98	416.75	828.67	290.1	107.15	0.0142368	0.474886	0.711754	0.0867402	0.240939
bin.439	d__Archaea;p__Methanobacteriota_B;c__Thermococci;o__Methanofastidiosales;f__Methanofastidiosaceae;g__Methanofastidiosum;s__Methanofastidiosum sp013178285	60.26	44.63	52.83	108.5	50.96	52.41	43.91	48.24	81.42	102.12	222.36	53.4	71.92	103.08	121.88	52.5733	70.6233	57.8567	125.96	98.96	7.81816	32.8102	20.521	86.9663	25.2335	1564.65	675.13	449.46	350.65	92.31	55.3	47.46	34.7	27.83	35.71	0.11697	0.765067	1.21906	4.52605	2.77121
bin.44	d__Bacteria;p__Bacteroidota;c__Bacteroidia;o__Bacteroidales;f__UBA932;g__DMER64;s__DMER64 sp012515395	1821.9	1604.61	1683.31	134.01	165.22	158.11	75.55	80.42	115.86	28.2	47.3	66.18	8.32	9.32	18.07	1703.27	152.447	90.61	47.2267	11.9033	110.012	16.3576	22.0023	18.9901	5.36385	2793.96	332.68	365.94	258.92	101.76	87	41.81	27.46	24.47	22.7	4.65452	1.4981	2.16718	1.92998	0.524376
bin.440	d__Bacteria;p__Pseudomonadota;c__Alphaproteobacteria;o__Rhodobacterales;f__Rhodobacteraceae;g__Pararhodobacter;s__Pararhodobacter sp020637515	0.64	0.37	0	0	0.72	0.61	0.24	0	0.13	0.4	0.11	0.17	0.05	0.48	0.56	0.336667	0.443333	0.123333	0.226667	0.363333	0.321299	0.387857	0.120139	0.15308	0.274287	3067.42	466.07	313.86	249.56	135.9	53.05	38.86	16.52	4.21	1.78	0.00107267	0.0032622	0.00317379	0.0538401	0.20412
bin.441	d__Bacteria;p__Pseudomonadota;c__Alphaproteobacteria;o__Rhizobiales;f__Xanthobacteraceae;g__Rhodoplanes;s__	0	0	0	0	0	0	0	0	0	0	0	0	0	0	0	0	0	0	0	0	0	0	0	0	0	2273.98	646.81	583.54	384.18	249.9	166.38	82.08	38.38	16.34	4.59	0	0	0	0	0
bin.442	d__Bacteria;p__Actinomycetota;c__Humimicrobiia;o__Humimicrobiales;f__Humimicrobiaceae;g__Humimicrobium;s__	71.44	88.91	62.02	144.57	53.4	140.39	74.8	79.26	40.25	99.29	141.62	41.43	47.28	53.03	37.62	74.1233	112.787	64.77	94.1133	45.9767	13.6443	51.4728	21.3517	50.2952	7.78724	18.38	102.21	135.74	146.2	189.19	155.76	183.66	172.24	184.83	231.65	0.546068	0.596156	0.352663	0.509189	0.198475
bin.443	d__Bacteria;p__Planctomycetota;c__Planctomycetia;o__Pirellulales;f__Thermoguttaceae;g__JAAYCB01;s__JAAYCB01 sp023621895	60.84	107.8	127.16	42.85	52.93	49.88	18.86	18.63	19.63	5.29	9.36	7.42	11.27	12.77	10.69	98.6	48.5533	19.04	7.35667	11.5767	34.1037	5.1693	0.523737	2.03574	1.07337	18.03	1328.28	959.31	964.76	1173.56	741.08	651.05	347.61	323.06	117.4	0.102782	0.0413727	0.0292451	0.0227718	0.0986087
bin.444	d__Bacteria;p__Planctomycetota;c__Phycisphaerae;o__Sedimentisphaerales;f__SG8-4;g__PLanc-01;s__PLanc-01 sp012719085	86	86.52	64.88	343.83	509.72	602.41	201.04	328.98	347.22	71.99	77.98	94.71	58.91	74.56	73.65	79.1333	485.32	292.413	81.56	69.04	12.3465	131.005	79.6554	11.7755	8.78463	3233.53	1743.4	1346.34	767.44	496.79	335.17	274.95	219.28	149.66	65.13	0.0587766	0.976912	1.06351	0.544969	1.06003
bin.445	d__Bacteria;p__Actinomycetota;c__Actinomycetia;o__Actinomycetales;f__WQXJ01;g__;s__	50.9	70.74	90.38	226.29	546.02	388.55	297.34	504.33	504.38	278.61	379.29	447.66	213.3	369.68	372.44	70.6733	386.953	435.35	368.52	318.473	19.7401	159.871	119.52	85.0381	91.0932	134.55	367.17	330.14	294.24	344.55	323.02	419.03	463.83	500.04	567.66	0.214071	1.12307	1.03895	0.736981	0.561028
bin.446	d__Bacteria;p__Bacillota_A;c__Clostridia;o__Tissierellales;f__Peptoniphilaceae;g__;s__	16.98	27.41	238.76	124.69	83.6	67.77	33.22	143.5	43.93	28.83	35.07	18.28	29.56	24.28	31.56	94.3833	92.02	73.55	27.3933	28.4667	125.143	29.3793	60.8147	8.4867	3.76113	17.19	59.6	66.96	201.79	618.15	323.25	332.42	231.79	115.78	80.97	1.40955	0.148864	0.221256	0.236598	0.351571
bin.447	d__Bacteria;p__Chloroflexota;c__Chloroflexia;o__Thermomicrobiales;f__UBA6265;g__JAMLHN01;s__	6.62	1.48	0.94	3.03	5.18	5.98	0.48	2.01	2.72	0.37	0.85	0.1	0.83	1.24	1.67	3.01333	4.73	1.73667	0.44	1.24667	3.13511	1.52561	1.14474	0.379868	0.42004	2404.16	887.24	725.68	626.22	413.27	202.68	179.14	96.64	55.51	13.35	0.00415243	0.0114453	0.00969447	0.0079265	0.0933833
bin.448	d__Bacteria;p__Synergistota;c__Synergistia;o__Synergistales;f__Thermovirgaceae;g__;s__	19.2	59.26	39.3	306.83	254.7	240.1	94.89	187.19	137.67	89.66	208.86	157.35	196.83	274.26	287.01	39.2533	267.21	139.917	151.957	252.7	20.03	35.0799	46.191	59.7827	48.803	1078.92	390.9	302.95	307.97	117.39	85.35	88.01	96.89	66.77	79.56	0.12957	2.27626	1.58978	2.27582	3.17622
bin.449	d__Bacteria;p__Bacillota_B;c__Peptococcia;o__Peptococcales;f__SKKY01;g__SKKY01;s__	188.77	135.81	127.29	318.65	344.05	237.22	645.68	421.23	435.6	19.23	14.76	8.73	5.58	9.45	7.72	150.623	299.973	500.837	14.24	7.58333	33.3095	55.8102	125.644	5.26928	1.93862	16.29	31.8	24.7	321.61	142	110.42	336.99	301.81	76.97	27.71	6.09811	2.11249	1.48621	0.185007	0.273668
bin.45	d__Bacteria;p__Pseudomonadota;c__Alphaproteobacteria;o__Rhizobiales;f__Methyloligellaceae;g__Methyloceanibacter;s__Methyloceanibacter sp020637815	0.21	1	0	0.52	0	0.1	0.25	1.41	0.5	0	0	0	0	0	0	0.403333	0.206667	0.72	0	0	0.527289	0.275923	0.610492	0	0	4482.17	1189.98	1106.86	891.58	477.16	304.81	186.54	103.58	29.17	6.47	0.000364394	0.000433118	0.00385976	0	0
bin.450	d__Bacteria;p__Patescibacteria;c__Saccharimonadia;o__Saccharimonadales;f__CAIOMD01;g__JACKGO01;s__	188.68	447.53	322	202.11	16.61	171.55	138.82	211.17	137.91	62.56	70.3	126.77	38.58	55.56	92.14	319.403	130.09	162.633	86.5433	62.0933	129.445	99.4573	42.0364	35.0516	27.3712	2083.35	819.85	613.53	450.53	221.94	147.21	119.92	90.82	63.52	51.92	0.520599	0.586149	1.35618	1.36246	1.19594
bin.451	d__Bacteria;p__Actinomycetota;c__Actinomycetia;o__Propionibacteriales;f__Propionibacteriaceae;g__Propionibacterium;s__Propionibacterium freudenreichii	23.78	41.56	29.02	65.84	52.72	73.33	2.22	10.15	1.22	0.43	0.08	0.54	3.47	1.15	1.06	31.4533	63.9633	4.53	0.35	1.89333	9.13635	10.4324	4.89268	0.240208	1.36617	9.96	92.04	598.24	2007.27	762.65	1048.04	199.71	43.74	2.83	11.27	0.0525764	0.0838698	0.0226829	0.123675	0.167998
bin.452	d__Bacteria;p__Thermotogota;c__Thermotogae;o__Petrotogales;f__Kosmotogaceae;g__Mesotoga;s__	4407.11	4888.18	4708.94	1397.5	1418.74	1500.91	974.28	1197.53	1139.2	569.52	589.75	520.46	329.18	320.09	300.68	4668.08	1439.05	1103.67	559.91	316.65	243.124	54.6148	115.788	35.6306	14.5581	1181.22	2211.94	2429.18	1651.42	1013.85	819.31	722.68	526.55	406.62	350.83	1.92167	1.41939	1.52719	1.37699	0.902574
bin.453	d__Bacteria;p__Chloroflexota;c__Anaerolineae;o__Anaerolineales;f__Anaerolineaceae;g__Flexilinea;s__Flexilinea sp022837205	192.9	338.97	244.14	19.77	58.21	81.83	25.19	35.76	30.64	12.4	25.64	15.41	11	11.68	9.54	258.67	53.27	30.53	17.8167	10.74	74.1111	31.3235	5.28586	6.94035	1.09343	401.94	312.75	284.12	279.45	296.17	209.89	219.73	188.56	133.19	100.3	0.910425	0.179863	0.138943	0.133769	0.107079
bin.454	d__Bacteria;p__Patescibacteria;c__Dojkabacteria;o__SC72;f__SC72;g__UBA5232;s__UBA5232 sp018056375	19.85	29.07	18.84	308.38	349.99	438.69	102.87	89.17	78.79	11.88	9.68	7.96	4.12	4.4	4.61	22.5867	365.687	90.2767	9.84	4.37667	5.6374	66.558	12.0781	1.96489	0.245832	0.79	35.7	28.05	198.26	1684.87	1483.76	1097.72	601.28	187.27	120.02	0.805229	0.217041	0.0822402	0.0525445	0.0364661
bin.455	d__Bacteria;p__Planctomycetota;c__Phycisphaerae;o__Sedimentisphaerales;f__Anaerohalosphaeraceae;g__DSDH01;s__	63.91	92.75	79.7	268.91	601.07	506.27	616.28	954.36	763.66	476.77	513.61	650.75	173.1	236.87	214	78.7867	458.75	778.1	547.043	207.99	14.4417	171.103	169.502	91.6821	32.307	151.85	290.24	265.1	272.51	231.5	217.67	314.7	397.19	462.92	126.75	0.297196	1.98164	2.47251	1.18172	1.64095
bin.456	d__Bacteria;p__Patescibacteria;c__Dojkabacteria;o__SC72;f__SC72;g__UBA5232;s__UBA5232 sp012513575	31.44	44	28.72	14.35	9.54	16.33	106.53	104.56	89.28	96.22	100.03	44.12	90.84	95.66	71.22	34.72	13.4067	100.123	80.1233	85.9067	8.15098	3.49191	9.44212	31.2379	12.9453	60.21	36.6	35.72	26.96	38.9	81.59	169.08	349.24	216.12	312.22	0.972004	0.344644	0.592165	0.370735	0.275148
bin.457	d__Bacteria;p__Thermotogota;c__Thermotogae;o__MWEM01;f__MWEM01;g__;s__	0.6	0	0	0.66	0	0.3	0.04	0.17	0	0	0	0	0	0.08	0	0.2	0.32	0.07	0	0.0266667	0.34641	0.330454	0.0888819	0	0.046188	3360.58	333.32	139.95	38.94	13.89	6.51	2.73	1.73	1.29	0.04	0.00142908	0.0230382	0.025641	0	0.666667
bin.458	d__Bacteria;p__Synergistota;c__Synergistia;o__Synergistales;f__Aminobacteriaceae;g__Aminivibrio;s__	82.68	76.76	120.07	212.46	226.87	163.5	277.56	267.39	204.55	307.6	260.66	301.76	851	769.17	628.66	93.17	200.943	249.833	290.007	749.61	23.4834	33.2177	39.5448	25.5822	112.453	11.71	91.79	97.91	143.1	278.6	364.78	357.94	373.25	508.58	767.06	0.951588	0.721261	0.697975	0.570228	0.977251
bin.459	d__Bacteria;p__Planctomycetota;c__Planctomycetia;o__Pirellulales;f__Pirellulaceae;g__Anammoximicrobium;s__	54.4	88.23	166.52	105.47	86.96	190.55	117.16	134.54	136.38	130.12	132.24	148.62	166.1	265.78	221.83	103.05	127.66	129.36	136.993	217.903	57.5104	55.2451	10.6055	10.1246	49.9559	289.44	4771.91	4158.75	1889.63	1478.92	2235.28	3437.84	3385.62	4476.26	3344.5	0.0247791	0.0863197	0.0376283	0.0306044	0.0651527
bin.46	d__Bacteria;p__Chloroflexota;c__Anaerolineae;o__Anaerolineales;f__Anaerolineaceae;g__49-20;s__49-20 sp002436085	61.84	100.91	91.87	29.53	51.6	30.14	14.74	16.93	16.2	9.23	38.28	8.55	4.02	4.83	5.33	84.8733	37.09	15.9567	18.6867	4.72667	20.4531	12.5697	1.11509	16.9717	0.661085	40.17	182.44	197.59	235.31	129.87	103.83	104.83	94.45	83.09	144.48	0.429543	0.285593	0.152215	0.224897	0.032715
bin.460	d__Bacteria;p__Desulfobacterota_F;c__Desulfuromonadia;o__Geobacterales;f__Geobacteraceae;g__RPRC01;s__	556.1	544.66	516.55	30.52	50.61	34.71	9.49	6.18	6	4.9	9.96	7.74	7.19	9.75	10.35	539.103	38.6133	7.22333	7.53333	9.09667	20.3521	10.5985	1.96505	2.53632	1.67825	2810.76	3142.72	2479.46	201.64	24.63	16.71	14.68	14.82	15.29	73.25	0.217428	1.56774	0.492053	0.492697	0.124187
bin.461	d__Bacteria;p__Thermotogota;c__Thermotogae;o__Petrotogales;f__Kosmotogaceae;g__Mesotoga;s__Mesotoga sp002752635	4928.93	4160.77	5018.83	1645.46	1807.84	1956.18	1453.95	1766.91	1874.41	1019.09	1533.6	1485.44	975.75	1474.27	1436.14	4702.84	1803.16	1698.42	1346.04	1295.39	471.596	155.413	218.436	284.172	277.469	988.18	2634	2925.32	2202.2	2127.2	1392.13	1219.01	985.8	852.47	702.81	1.60763	0.847668	1.39328	1.57899	1.84315
bin.462	d__Bacteria;p__Actinomycetota;c__Actinomycetia;o__Actinomycetales;f__Bifidobacteriaceae;g__Aeriscardovia;s__	0	0	0.11	151.05	159.06	119.32	215.67	234.81	290.2	284.36	242.02	160.58	8.25	5.81	5.19	0.0366667	143.143	246.893	228.987	6.41667	0.0635085	21.0167	38.7064	62.9108	1.61769	0.26	2.61	2.25	158.78	381.47	862.14	790.37	521.74	225.99	50.18	0.0162963	0.375241	0.312377	1.01326	0.127873
bin.463	d__Bacteria;p__Patescibacteria;c__ABY1;o__BM507;f__UBA12465;g__UBA12465;s__	3.59	1.01	0.34	12.03	7.14	22.79	106.15	119.54	115.78	119.76	118.82	79.56	9.28	11.94	15.51	1.64667	13.9867	113.823	106.047	12.2433	1.71599	8.00637	6.90612	22.9429	3.12606	3.74	2.62	5.26	23.25	15.7	20.11	53.16	268.95	137.46	87.43	0.313054	0.89087	2.14115	0.771473	0.140036
bin.464	d__Bacteria;p__Patescibacteria;c__WWE3;o__UBA101185;f__UBA10185;g__UBA1397;s__UBA1397 sp002305205	86.49	145.49	79.01	11.69	15.79	22.4	15.75	19.1	19.4	33.79	31.35	20.02	19.87	16.92	14.91	103.663	16.6267	18.0833	28.3867	17.2333	36.4155	5.4038	2.02629	7.34774	2.4948	29.95	384.08	427.94	357.35	205.46	146.24	135.06	78.28	49.54	32.9	0.242238	0.0809241	0.133891	0.573005	0.52381
bin.465	d__Bacteria;p__Mcinerneyibacteriota;c__Mcinerneyibacteria;o__Mcinerneyibacteriales;f__DSCS01;g__DSCS01;s__DSCS01 sp016937175	8.15	10.43	12.27	0.57	0.1	0.71	2.79	0.25	0.2	0.43	0.38	0.78	0.22	0.17	0	10.2833	0.46	1.08	0.53	0.13	2.06391	0.319531	1.48111	0.217945	0.115326	5377.52	914.29	347.41	53.86	21.69	14.34	11.24	4.42	2.03	1.91	0.0296	0.0212079	0.0960854	0.261084	0.0680628
bin.466	d__Bacteria;p__Bacillota;c__Bacilli;o__Lactobacillales;f__Lactobacillaceae;g__Lactobacillus;s__	1.24	0.64	1.61	2.19	6.48	4.17	15.56	10.34	9.52	1.46	6.66	1.2	2.21	0.54	1.36	1.16333	4.28	11.8067	3.10667	1.37	0.489524	2.14711	3.27624	3.08002	0.835045	0.64	7.23	51.72	189.02	114.84	201.97	299.19	177.57	132.53	28.3	0.0224929	0.0372692	0.0394621	0.0234412	0.0484099
bin.467	d__Bacteria;p__Actinomycetota;c__Actinomycetia;o__Propionibacteriales;f__Nocardioidaceae;g__Marmoricola;s__Marmoricola sp020636935	0.26	0	0.42	1.21	0.18	0.37	1.49	0.41	0.1	0	0	0.25	0	1.23	0.18	0.226667	0.586667	0.666667	0.0833333	0.47	0.211975	0.548118	0.72968	0.144338	0.664304	4388.01	661.39	518.09	309.34	284.26	112.21	59.42	32.68	10.69	2.9	0.000437504	0.00206384	0.0112196	0.00779545	0.162069
bin.468	d__Bacteria;p__Bacillota_B;c__TC1;o__TC1;f__UBA5767;g__;s__	121.95	146.18	180.73	194.7	124.08	105.07	123.38	154.14	114.53	62.46	93.14	46.5	93.59	79.38	62.18	149.62	141.283	130.683	67.3667	78.3833	29.5406	47.2266	20.7904	23.704	15.7287	10.06	279.86	326.88	262.87	254.18	348.8	411.29	467.08	253.36	389.41	0.457721	0.55584	0.31774	0.265893	0.201287
bin.469	d__Bacteria;p__PUNC01;c__PUNC01;o__PUNC01;f__PWXJ01;g__PWXJ01;s__	0.68	1.35	1.76	0	0	0	0	0	0.38	0.53	0	2.09	0	0	0	1.26333	0	0.126667	0.873333	0	0.545191	0	0.219393	1.08648	0	9488.67	327.68	159.08	40.6	11.86	6.66	3.19	1.16	0.36	0	0.0079415	0	0.0397074	2.42593	#DIV/0!
bin.47	d__Bacteria;p__Actinomycetota;c__Acidimicrobiia;o__Acidimicrobiales;f__Microtrichaceae;g__JAMLGJ01;s__JAMLGJ01 sp023957995	1.7	0.25	0.16	0	0	0.59	0.41	0.15	0	0	0	0	0	0	0	0.703333	0.196667	0.186667	0	0	0.864311	0.340637	0.207445	0	0	9904.53	3011.82	1966.15	1295.63	365.33	147.91	68.55	26.44	6.8	1.16	0.000357721	0.000538326	0.00272307	0	0
bin.470	d__Archaea;p__Thermoproteota;c__Bathyarchaeia;o__B26-1;f__UBA233;g__PALSA-986;s__PALSA-986 sp012513715	552.81	361.99	433.25	604.5	538.89	512.64	520.19	455.21	465.25	505.08	458.35	446.05	673.24	521.3	555.2	449.35	552.01	480.217	469.827	583.247	96.4234	47.3145	34.98	31.1435	79.7584	48.27	95.32	91.22	79.11	60.92	66.6	106.18	136.12	187.89	238.66	4.926	9.06123	4.52267	2.50054	2.44384
bin.471	d__Bacteria;p__Desulfobacterota_G;c__Syntrophorhabdia;o__Syntrophorhabdales;f__Syntrophorhabdaceae;g__Syntrophorhabdus;s__Syntrophorhabdus sp002067585	18.5	19.95	15.2	724.38	417.6	513.97	389.57	289.58	447.26	44.32	21.28	23.27	10.85	7.45	7.15	17.8833	551.983	375.47	29.6233	8.48333	2.4343	156.883	79.78	12.7665	2.05508	832.62	325.43	333.11	525.22	717.56	536.95	473.3	259.92	148.45	26.69	0.053686	0.76925	0.793302	0.199551	0.317847
bin.472	d__Archaea;p__Halobacteriota;c__Methanosarcinia;o__Methanotrichales;f__Methanotrichaceae;g__Methanothrix_A;s__Methanothrix_A sp001602645	8.59	9.99	8.71	1110.2	2092.1	1871.12	1411.42	2066.94	1819.38	1657.59	1799.3	1882.29	1346.68	1579.13	1332.32	9.09667	1691.14	1765.91	1779.73	1419.38	0.775973	515.099	331.015	113.622	138.537	365.4	825.19	854.47	756.59	1192.15	996.73	920.55	908.51	1217.73	1522.3	0.010646	1.41856	1.91832	1.46151	0.93239
bin.473	d__Bacteria;p__Bacillota;c__Bacilli;o__Lactobacillales;f__Lactobacillaceae;g__Lactobacillus;s__Lactobacillus helveticus	225.5	26.49	47.85	5.59	5.28	11.13	133.07	77.8	78.76	18.25	3.1	2.14	8.85	20.75	17.09	99.9467	7.33333	96.5433	7.83	15.5633	109.256	3.29166	31.6367	9.03674	6.09512	23.53	8.74	237.98	1053.14	88.63	58.58	185.87	9.28	5.32	3.69	0.419979	0.082741	0.519413	1.4718	4.21771
bin.474	d__Bacteria;p__Verrucomicrobiota;c__;o__;f__;g__;s__	780.31	1254.12	847.8	12.37	9.95	9.98	21.3	24.06	20.05	19.2	20.76	36	73.96	55.75	70.17	960.743	10.7667	21.8033	25.32	66.6267	256.303	1.38861	2.05184	9.28198	9.6082	139.91	136.93	96.11	192.93	178.83	152.78	159.94	138.91	253.43	412.79	9.99629	0.0602062	0.136322	0.0999092	0.161406
bin.475	d__Bacteria;p__Patescibacteria;c__Dojkabacteria;o__SC72;f__SC72;g__UBA5232;s__	58.16	40.32	16.91	42.96	13.88	15.33	110.06	59.98	40.83	37.58	46.61	33.77	50.24	36.27	35.71	38.4633	24.0567	70.29	39.32	40.74	20.6876	16.3868	35.748	6.59447	8.232	286.91	144.97	130.53	108.71	101.8	186.16	396.17	488	264.41	243.62	0.29467	0.236313	0.177424	0.148708	0.167228
bin.476	d__Bacteria;p__Bacillota;c__Bacilli;o__Lactobacillales;f__Lactobacillaceae;g__Lentilactobacillus;s__Lentilactobacillus parabuchneri	67.78	97.29	72.94	8.94	4.66	6.44	5.35	1.43	1.74	0.28	0.09	0	0.61	0.88	1.05	79.3367	6.68	2.84	0.123333	0.846667	15.7606	2.15007	2.17924	0.142945	0.221886	9.59	587.25	869.87	1023.84	358.03	190.07	213.59	63.24	9.07	1.99	0.0912052	0.0186577	0.0132965	0.0135979	0.425461
bin.477	d__Bacteria;p__Chloroflexota;c__Anaerolineae;o__Anaerolineales;f__Anaerolineaceae;g__49-20;s__49-20 sp002436085	213.15	156.5	203.31	34.65	54.16	64.31	42.56	49.89	32.22	19.48	33.05	28.43	6.45	10.6	26.38	190.987	51.04	41.5567	26.9867	14.4767	30.2689	15.0741	8.87763	6.89918	10.5154	116.6	336.95	354.74	397.63	317.49	225.87	216.68	303.55	168.01	186.79	0.538385	0.160761	0.191788	0.160625	0.0775024
bin.478	d__Bacteria;p__Bacteroidota;c__Bacteroidia;o__Bacteroidales;f__Prolixibacteraceae;g__UBA1413;s__UBA1413 sp012729335	25001	23951	23329.9	5367.69	2676.33	2720.64	3829.32	3434.68	3222.5	2497.9	1987.64	1611.53	1451.87	1193.29	1063.82	24094	3588.22	3495.5	2032.36	1236.33	844.674	1541.23	307.948	444.874	197.572	6646.39	21812.6	21417.8	14434.3	12053.5	10452.5	9647.98	9114.09	6822.69	4493.79	1.12495	0.297691	0.362304	0.297882	0.275119
bin.479	d__Bacteria;p__Bacteroidota;c__Bacteroidia;o__Bacteroidales;f__VadinHA17;g__LD21;s__LD21 sp012519515	15087.4	16429.7	15887.8	33979.4	15874.9	17299.9	17359.8	20299.5	20167.7	10734.8	11089.3	10101.3	13281.9	12804	14080.1	15801.6	22384.7	19275.7	10641.8	13388.7	675.286	10066.5	1660.5	500.522	644.715	292.17	5849.07	7434.18	13753.4	29925.7	32594.7	35421.6	35276.8	29361.5	26369.4	2.12554	0.74801	0.544178	0.362441	0.507735
bin.48	d__Bacteria;p__Pseudomonadota;c__Alphaproteobacteria;o__Rhodobacterales;f__Rhodobacteraceae;g__Albidovulum;s__Albidovulum sp024236495	2.3	3.5	2.19	1.11	0.31	0	0.43	1.16	0.45	0.29	0.19	0.14	0.21	0.4	0.25	2.66333	0.473333	0.68	0.206667	0.286667	0.726659	0.572742	0.415812	0.0763763	0.100167	8707.6	1701.29	1117.04	1008.48	413.82	238.84	160.81	68.14	26.68	4.24	0.00238428	0.00114381	0.00422859	0.00774613	0.0676101
bin.480	d__Bacteria;p__Cloacimonadota;c__Cloacimonadia;o__Cloacimonadales;f__Cloacimonadaceae;g__UBA4175;s__UBA4175 sp002379855	21752.2	21461.7	19986.9	51635.8	44660.9	44737.1	26863.4	22173.2	21949.4	52466.2	45343.5	41054.1	23057.2	20307.1	17378.6	21066.9	47011.3	23662	46287.9	20247.6	946.547	4005.14	2774.75	5764.37	2839.77	15.39	43066.8	25026.6	31323.6	49606.1	43073.6	22851.1	16611.1	49883.5	28418.5	0.841782	0.947691	1.03549	0.927921	0.712481
bin.481	d__Bacteria;p__Bacillota;c__Bacilli;o__Lactobacillales;f__Lactobacillaceae;g__Limosilactobacillus;s__Limosilactobacillus pontis	7.5	23.78	32.05	514.13	218.17	330.68	244.11	209.66	146.24	20.19	12.86	31.57	60.98	55.16	35.12	21.11	354.327	200.003	21.54	50.42	12.4909	149.39	49.6445	9.42777	13.566	0.63	58.68	305.44	1783.9	2990.22	2566.51	2518.4	1113.58	210.23	57.51	0.0691134	0.118495	0.0794168	0.102459	0.876717
bin.482	d__Bacteria;p__Chloroflexota;c__Anaerolineae;o__Anaerolineales;f__Anaerolineaceae;g__T78;s__	361.27	638.86	534.4	75.22	135.27	109.77	57.28	100.5	90.17	61.45	82.35	101.83	40.92	66.35	61.04	511.51	106.753	82.65	81.8767	56.1033	140.203	30.1384	22.57	20.1942	13.4145	1496.88	1060.61	1107.21	1229.3	1174.41	637.4	574.29	570.67	676.51	881.79	0.461981	0.0908995	0.143917	0.121028	0.0636244
bin.483	d__Bacteria;p__Chloroflexota;c__Anaerolineae;o__Anaerolineales;f__Anaerolineaceae;g__T78;s__T78 sp012800995	421.95	453.96	389.93	66.85	92.65	96.69	68	79.89	69.93	82.62	97.6	197.29	55.52	52.01	59.81	421.947	85.3967	72.6067	125.837	55.78	32.015	16.1884	6.38094	62.332	3.90649	39.89	184.51	308.9	589.08	706.36	737.11	741.69	878.63	1179.79	1572.13	1.36597	0.120897	0.0978935	0.10666	0.0354805
bin.484	d__Bacteria;p__Bacillota_A;c__Clostridia;o__Christensenellales;f__CAG-74;g__Pullichristensenella;s__Pullichristensenella sp002068815	53.96	181.66	167.57	17.08	64.59	67.87	40.87	99.36	55.92	43.86	88.09	83.82	102.02	177.97	180	134.397	49.8467	65.3833	71.9233	153.33	70.0155	28.4241	30.3716	24.3972	44.4474	361.44	342.61	445.03	519.44	713.68	707.83	722.69	618.48	638.94	966.24	0.301995	0.0698446	0.0904722	0.112567	0.158687
bin.485	d__Bacteria;p__Planctomycetota;c__Planctomycetia;o__Pirellulales;f__Thermoguttaceae;g__;s__	3.79	2.79	2.96	329.09	294.14	357.28	2584.35	2526.43	2530.36	3022.18	2812.48	2465.43	3188.81	3723.19	3089.6	3.18	326.837	2547.05	2766.7	3333.87	0.53507	31.6303	32.3653	281.185	340.793	32.29	60.1	45.17	254.7	1333.04	4998.12	12715.3	19256.8	11929.6	13113.1	0.0704007	0.245181	0.200314	0.231919	0.254239
bin.486	d__Bacteria;p__Bacteroidota;c__Bacteroidia;o__Bacteroidales;f__Dysgonomonadaceae;g__Fermentimonas;s__Fermentimonas sp012838585	2834.6	3202.32	3275.81	6271.23	5772.03	5339.36	9616.44	9285.3	9619.11	5585.53	5237.72	5022.84	4539.16	4453.82	3906.86	3104.24	5794.21	9506.95	5282.03	4299.95	236.391	466.331	191.959	283.95	343.087	0.16	238.16	372.25	1273.22	4212.67	6710.67	11342.2	16645.8	13020.1	11997.2	8.33914	1.37542	0.838193	0.405683	0.358413
bin.487	d__Bacteria;p__Desulfobacterota;c__Syntrophobacteria;o__Syntrophobacterales;f__Syntrophobacteraceae;g__JABUEY01;s__JABUEY01 sp013314815	1007.59	1622.44	911.2	15028.3	17846.9	18154.9	27806.3	24458.3	21824.5	34053.9	26066.3	21749.3	29211.2	20815.4	17882.2	1180.41	17010	24696.4	27289.8	22636.3	385.831	1723.13	2998	6242.88	5879.9	172.24	616.11	493.77	621.03	1578.94	2922.07	3864.62	4994.86	6302	4701.11	2.39061	10.7731	6.39037	4.33034	4.81509
bin.488	d__Bacteria;p__Actinomycetota;c__Thermoleophilia;o__RBG-16-64-13;f__RBG-16-64-13;g__JAMDEO01;s__	11.39	7.28	7.87	30.44	59.06	54.96	37.45	26.49	36.8	25.97	32.18	28.29	45.53	80.05	41.15	8.84667	48.1533	33.58	28.8133	55.5767	2.22226	15.4766	6.14872	3.1379	21.3074	397.2	876.55	765.79	627.28	703.62	672.21	570.4	478.56	610.17	828.11	0.0115523	0.0684366	0.058871	0.0472218	0.0671127
bin.489	d__Bacteria;p__Bacillota;c__Bacilli;o__Lactobacillales;f__Lactobacillaceae;g__Secundilactobacillus;s__Secundilactobacillus silagincola	0.64	0.76	0	1.04	2.79	1.85	0.4	0.45	0.59	0.1	0	0	0.36	0.8	0	0.466667	1.89333	0.48	0.0333333	0.386667	0.408575	0.875804	0.0984886	0.057735	0.400666	0.74	590.33	654.88	775.07	768.65	354.24	281.44	96.85	25.38	11.02	0.000712599	0.00246319	0.00170551	0.00131337	0.0350877
bin.49	d__Bacteria;p__Bacteroidota;c__Bacteroidia;o__Bacteroidales;f__Tenuifilaceae;g__UBA1064;s__UBA1064 sp002316235	194.53	253.32	209.59	11.79	4.75	16.37	1.82	2.08	1.34	0	0	0	0.05	0.09	0	219.147	10.97	1.74667	0	0.0466667	30.5379	5.85324	0.375411	0	0.0450925	7633.22	1615.77	799.73	311.11	90.1	48.94	21.26	8.04	5.59	2.48	0.274026	0.121754	0.0821574	0	0.0188172
bin.490	d__Bacteria;p__Chloroflexota;c__Anaerolineae;o__Anaerolineales;f__Anaerolineaceae;g__UBA6107;s__	4449.83	5558.22	5505.67	2214.54	1039.95	1196.73	780.1	547.06	603.41	395.91	385.72	285.3	119.71	158.76	128.26	5171.24	1483.74	643.523	355.643	135.577	625.312	637.728	121.588	61.1318	20.5274	1069.86	6581.62	6894.45	6361.57	5074.43	3881.13	3079.72	2566.64	1829.12	1164.02	0.750058	0.292395	0.208955	0.194434	0.116473
bin.491	d__Bacteria;p__Bacteroidota;c__Bacteroidia;o__Bacteroidales;f__Prolixibacteraceae;g__UBA1413;s__UBA1413 sp002304925	1066.56	1053.29	309.51	732.77	418.74	723.96	1727.64	1570.82	1977.45	3620.28	3531.08	7924.24	3710.3	3152.1	3581.24	809.787	625.157	1758.64	5025.2	3481.21	433.303	178.816	205.079	2511.04	292.234	50.49	341.39	291.3	736.97	1497.23	2479.39	3795.2	6640.73	11744.2	15226.9	2.77991	0.417542	0.463384	0.427888	0.228623
bin.492	d__Bacteria;p__Desulfobacterota;c__Syntrophia;o__Syntrophales;f__Smithellaceae;g__UBA8904;s__UBA8904 sp002070455	20.32	18.55	27.72	412.9	208.49	196.45	566.79	598.88	682.83	615.5	619.47	584.79	3154.28	3326.53	3167.36	22.1967	272.613	616.167	606.587	3216.06	4.86453	121.641	59.9203	18.9805	95.896	345.1	796.65	1243.69	1519.51	1408.62	2034.48	3521.91	4831.27	4812.15	4663.8	0.0178474	0.193532	0.174952	0.126053	0.689579
bin.493	d__Bacteria;p__Desulfobacterota;c__Syntrophobacteria;o__Syntrophobacterales;f__Syntrophobacteraceae;g__JADGQM01;s__	503.74	472.32	475.57	17526.9	8302.23	8870.61	7994.2	6688.57	6887.29	3512.11	2897.91	2293.9	1899.78	1643.25	1510.63	483.877	11566.6	7190.02	2901.31	1684.55	17.2787	5169.61	703.492	609.112	197.836	321.16	6261.57	6447.4	7221.74	11076.8	9571.22	9038.67	7510.41	7705.65	3765.15	0.0750499	1.04422	0.795473	0.376517	0.447407
bin.494	d__Bacteria;p__Bacillota_A;c__Clostridia;o__Saccharofermentanales;f__UBA5734;g__;s__	156.32	190.93	293.94	104.46	151.13	99.26	76.8	75.58	89.77	63.01	52.67	52.92	82.82	94.67	100.13	213.73	118.283	80.7167	56.2	92.54	71.587	28.5646	7.86411	5.89896	8.84939	0.24	236.43	266.5	331.51	682.08	656.61	609.81	602.69	408.92	890.75	0.801989	0.173416	0.132364	0.137435	0.10389
bin.495	d__Bacteria;p__Bacillota_A;c__Clostridia;o__Saccharofermentanales;f__UBA5734;g__;s__	8.28	1.56	5.25	17.47	10.97	18.85	154.77	123.42	117.87	76.72	62.72	67.66	199.31	200.02	179.83	5.03	15.7633	132.02	69.0333	193.053	3.3654	4.2081	19.8965	7.10032	11.4572	12.41	52.7	20.06	28.15	161.22	528.16	1654.15	2300.68	2008.96	2475.79	0.250748	0.0977753	0.0798114	0.0343627	0.0779765
bin.496	d__Archaea;p__Methanobacteriota;c__Methanobacteria;o__Methanobacteriales;f__Methanobacteriaceae;g__Methanobacterium_A;s__Methanobacterium_A sp002494495	49.93	38.97	44.32	140.45	132.05	113.06	464.19	160.67	166.67	490.3	139.73	56.17	276.74	95.93	111.78	44.4067	128.52	263.843	228.733	161.483	5.48051	14.0321	173.531	230.344	100.129	17.21	365.27	486.03	438.5	597.5	598.62	828.16	893.79	624.23	838.42	0.0913661	0.215096	0.31859	0.366425	0.192604
bin.497	d__Bacteria;p__Bacillota_A;c__Clostridia;o__Lachnospirales;f__Anaerotignaceae;g__UBA8514;s__	8.39	0.5	0.25	17.34	15.79	7.27	5013.84	3063.8	2937.39	0	0	0	0.06	0	0	3.04667	13.4667	3671.68	0	0.02	4.62915	5.42214	1164.06	0	0.034641	4.73	0	6.84	0.57	7.67	31.05	1950.43	1707.95	39.77	4.26	0.445419	1.75576	1.8825	0	0.00469484
bin.498	d__Bacteria;p__Chloroflexota;c__Anaerolineae;o__Anaerolineales;f__UBA4823;g__;s__	17	29.9	34.06	9.01	10.25	5.48	7.74	10.71	14.51	9.89	10.54	9.29	6.3	7.76	10.13	26.9867	8.24667	10.9867	9.90667	8.06333	8.89531	2.47492	3.39347	0.625167	1.93293	4.51	333.84	314.7	336.02	444.2	301.8	300.42	232.13	256.15	224.34	0.0857536	0.0185652	0.036571	0.0386753	0.0359425
bin.499	d__Bacteria;p__Chloroflexota;c__Anaerolineae;o__Caldilineales;f__Caldilineaceae;g__;s__	206.01	556.85	389.63	29.01	45.28	55.71	20.09	36.22	54.17	17.85	27.34	28.88	16.46	26.2	24.72	384.163	43.3333	36.8267	24.69	22.46	175.484	13.456	17.0481	5.97345	5.24858	23.94	1185.92	1315.11	1336.3	1599.88	1144.57	1185.85	867.75	695.88	478.18	0.292115	0.0270854	0.0310551	0.0354803	0.0469698
bin.5	d__Bacteria;p__Actinomycetota;c__Thermoleophilia;o__RBG-16-64-13;f__RBG-16-64-13;g__JAAYZX01;s__	39.1	9.5	4.7	183.18	21.32	16.55	31	31.49	46.28	7.29	36.56	25.16	19.73	20.16	14.41	17.7667	73.6833	36.2567	23.0033	18.1	18.6304	94.8569	8.68392	14.7537	3.20286	175.37	323.06	305.79	829.24	380.59	297.38	243.85	209.73	208.62	130.56	0.0581009	0.193603	0.148684	0.110264	0.138634
bin.50	d__Bacteria;p__Actinomycetota;c__Actinomycetia;o__Actinomycetales;f__Actinomycetaceae;g__UBA1383;s__UBA1383 sp009930425	52.95	109.62	168.48	1.26	6.18	6.09	2.43	2.97	2.1	1.49	1.77	1.77	0.74	0.99	1.41	110.35	4.51	2.5	1.67667	1.04667	57.7685	2.81494	0.439204	0.161658	0.338575	3797.49	1550.36	1518.98	1319.89	902.33	592.67	418.16	208.7	102.49	42.23	0.0726474	0.00499817	0.00597857	0.0163593	0.0247849
bin.500	d__Bacteria;p__Bacillota_A;c__Clostridia;o__Christensenellales;f__UBA1431;g__UBA1431;s__UBA1431 sp002329665	3.47	7.4	5.87	49.8	59.54	47.08	79.23	97.61	84.72	175.69	201.17	166.83	199.38	226.89	209.55	5.58	52.14	87.1867	181.23	211.94	1.98098	6.55131	9.43501	17.8277	13.9099	26.56	272.21	204.71	246.65	436	524.33	665.3	695.1	808.15	1101.54	0.0272581	0.119587	0.131049	0.224253	0.192403
bin.501	d__Bacteria;p__Chloroflexota;c__Anaerolineae;o__Anaerolineales;f__Anaerolineaceae;g__T78;s__	513.5	661.02	573.54	135.78	364.41	255.16	176.17	367.69	219.86	152.12	143.15	143.4	61.17	139.85	79.26	582.687	251.783	254.573	146.223	93.4267	74.1841	114.352	100.368	5.10819	41.2087	332.55	2791.81	3569.87	4440.42	5120.61	4904.28	4567.94	4352.73	3399.2	2982.67	0.163223	0.0491706	0.0557304	0.043017	0.0313232
bin.502	d__Bacteria;p__Bacteroidota;c__Bacteroidia;o__Bacteroidales;f__Prolixibacteraceae;g__Mariniphaga;s__	243.23	279.36	178.83	211.89	270.71	165.56	507.94	529.3	375.99	3316.75	3135.12	2797.8	8388.09	7218.57	8489.87	233.807	216.053	471.077	3083.22	8032.18	50.9232	52.6985	83.0371	263.339	706.439	7.74	58.22	46.06	81.91	220.63	345.87	522.52	675.91	2872.2	6649.53	5.07613	0.979256	0.901548	1.07347	1.20793
bin.503	d__Bacteria;p__Bacillota;c__Bacilli;o__Lactobacillales;f__Lactobacillaceae;g__Limosilactobacillus;s__	0	0	0	0.37	0.98	1.66	18.71	21.27	15.15	10.72	2.58	6.29	5.72	5.36	1.81	0	1.00333	18.3767	6.53	4.29667	0	0.645316	3.07359	4.0753	2.16103	14.58	281.98	254.36	186.97	164.75	456.84	752.18	3282.12	1203.69	425.75	0	0.00609004	0.0244312	0.00542498	0.010092
bin.504	d__Bacteria;p__Planctomycetota;c__Phycisphaerae;o__Sedimentisphaerales;f__SG8-4;g__PLanc-01;s__	43.19	47.76	59.97	721.85	903.12	1001.69	1180.73	1580.5	1566.07	1535.41	1893.15	1826.49	1870.78	2296.87	2157.24	50.3067	875.553	1442.43	1751.68	2108.3	8.67504	141.942	226.757	190.241	217.221	419.18	1471.72	1306.13	862.61	885.4	1179.08	1573.53	2294.34	2864.88	2274.6	0.0385158	0.988879	0.916686	0.611433	0.926887
bin.505	d__Bacteria;p__Chloroflexota;c__Anaerolineae;o__Anaerolineales;f__Anaerolineaceae;g__Brevefilum;s__	6737.58	6238.53	6232.96	128.99	203.65	257.72	138.64	125.1	180.36	52.14	35.15	48.98	32.55	32.37	35.24	6403.02	196.787	148.033	45.4233	33.3867	289.748	64.6389	28.8027	9.03617	1.60756	15001.5	4679.37	4268.2	3201.16	1607.92	959.59	720.35	367.85	157.94	78.53	1.50017	0.122386	0.205502	0.287599	0.425145
bin.506	d__Bacteria;p__Bacteroidota;c__Bacteroidia;o__Bacteroidales;f__Paludibacteraceae;g__JAAYPI01;s__JAAYPI01 sp012519885	28.68	24.15	35.14	283.76	242.82	255.04	1311.82	960.33	1019.58	804.65	751.39	570.68	1966.04	1546.49	1826.97	29.3233	260.54	1097.24	708.907	1779.83	5.52317	21.0169	188.175	122.634	213.71	20.36	6.59	13.66	299.01	45.06	138.87	181.8	151.7	232.18	1354.6	2.14666	5.78207	6.03544	3.05326	1.31392
bin.507	d__Bacteria;p__Moduliflexota;c__Moduliflexia;o__Moduliflexales;f__Moduliflexaceae;g__Vecturithrix;s__	25.44	15.66	42.13	292.05	217.85	208.08	310	379.69	381.39	352	502.51	454.24	432.16	544.86	576.13	27.7433	239.327	357.027	436.25	517.717	13.3845	45.9203	40.7352	76.8508	75.7259	7421.4	2212.36	1752.72	1102.53	1361.56	1355.03	1611.53	1687.86	1653.7	1522.44	0.0158287	0.175774	0.221545	0.263802	0.340057
bin.508	d__Bacteria;p__Atribacterota;c__JS1;o__SB-45;f__UBA6794;g__UBA6794;s__UBA6794 sp002452835	145.66	73.99	92.01	1203.94	1798.31	1838.5	2031.32	2257.71	2206.77	1539.1	1580.65	1501.81	962.85	1004.97	801.12	103.887	1613.58	2165.27	1540.52	922.98	37.2819	355.33	118.764	39.4392	107.615	336.52	630.34	818.43	1131.51	1276.16	1344.38	1604.21	1662.29	1430.71	1349.68	0.126934	1.26441	1.34974	1.07675	0.683851
bin.509	d__Bacteria;p__Synergistota;c__Synergistia;o__Synergistales;f__Synergistaceae;g__Syner-03;s__Syner-03 sp012727545	656.26	524.72	889.73	330.33	173.84	259.68	529.28	303.87	408.47	1012.06	614.68	505.94	4051.45	2588.2	2565.79	690.237	254.617	413.873	710.893	3068.48	184.862	78.3678	112.802	266.425	851.351	85.29	188.17	204.32	280.84	236.74	278.78	444.51	637.55	1674.47	5378.48	3.37821	1.07551	0.931078	0.424548	0.570511
bin.51	d__Bacteria;p__Patescibacteria;c__Paceibacteria;o__Moranbacterales;f__GCA-2747515;g__GCA-2747515;s__	1.8	5.48	4.94	68.13	46.82	24.31	156.07	208.34	154.27	69.78	1.71	2.14	18.92	58.97	11.7	4.07333	46.42	172.893	24.5433	29.8633	1.98719	21.9127	30.7109	39.1767	25.4643	0.07	834.83	701.36	570.31	395.12	327.04	421.63	202.57	62.53	130.4	0.00580776	0.117483	0.410059	0.392505	0.229013
bin.510	d__Bacteria;p__Actinomycetota;c__Coriobacteriia;o__Coriobacteriales;f__Atopobiaceae;g__Olegusella;s__Olegusella sp002407925	10.59	10.25	12.18	2.88	5.97	3.76	4.07	1.95	6.55	30.76	37.63	17.4	20.96	21.63	27.87	11.0067	4.20333	4.19	28.5967	23.4867	1.03026	1.59199	2.30235	10.287	3.81083	8.84	41.11	31.9	32.66	17.86	47.53	29.1	41.45	738.25	982.91	0.345037	0.235349	0.143986	0.0387357	0.023895
bin.511	d__Bacteria;p__Chloroflexota;c__Anaerolineae;o__Anaerolineales;f__Anaerolineaceae;g__T78;s__	330.43	318.03	271.56	183.32	240.23	230.44	166.51	230.11	213.75	86.75	103.13	135.48	73.43	68.63	68.94	306.673	217.997	203.457	108.453	70.3333	31.0347	30.4272	33.0258	24.7973	2.68627	16.66	526.07	650.3	950.7	1791.5	2030.83	2265.48	2644.61	1940.07	2630.34	0.471587	0.121684	0.0898073	0.0559018	0.0267393
bin.512	d__Bacteria;p__Thermotogota;c__Thermotogae;o__Petrotogales;f__Kosmotogaceae;g__Mesotoga;s__Mesotoga sp002752635	17761.3	11349.4	12954.4	2896.86	3077.93	3652.95	2906.09	2563.4	2567.96	1813.27	1645.7	1507.64	1493.54	1118.95	1058.52	14021.7	3209.25	2679.15	1655.54	1223.67	3336.53	394.78	196.549	153.052	235.659	1499.43	4219.53	4259.83	3554.62	2186.92	2003.88	1787.62	1527.78	1290.79	1018.3	3.29161	1.46747	1.49872	1.28258	1.20168
bin.513	d__Bacteria;p__Patescibacteria;c__ABY1;o__BM507;f__UBA12075;g__JAKJDO01;s__JAKJDO01 sp022705905	17.8	6.65	41.1	1.11	18.14	0.09	5.53	8.15	3.23	1124.71	827.96	716.37	345.93	276.59	289.2	21.85	6.44667	5.63667	889.68	303.907	17.5785	10.1396	2.46173	211.051	36.9354	5.67	124.56	76.04	29.96	9.67	5.72	7.66	298.1	1958.88	705.13	0.287349	0.666667	0.735857	0.454178	0.430994
bin.514	d__Bacteria;p__Bacillota_A;c__Clostridia;o__Christensenellales;f__CAG-74;g__UBA1038;s__	239.04	473.78	778.58	25.03	21.19	23.91	15.58	51.09	22.9	53.43	83.29	81.99	61.45	109.86	42.02	497.133	23.3767	29.8567	72.9033	71.11	270.527	1.97477	18.7493	16.8769	34.9364	4.41	323.75	323.42	253	229.13	295.45	396.95	527.32	614.92	808.81	1.53711	0.102024	0.0752152	0.118557	0.0879193
bin.515	d__Bacteria;p__Chloroflexota;c__Anaerolineae;o__UBA1429;f__UBA1429;g__JAAYED01;s__	1560.21	2130.66	1881.51	580.06	751.27	740.82	613.56	1727.72	729.8	731.66	676.01	665.31	490.28	657.88	530.97	1857.46	690.717	1023.69	690.993	559.71	285.984	95.9738	612.469	35.6224	87.4181	1404.77	6287.58	6709.53	6194.8	8188.04	7975.9	7918.3	6907.46	8036.83	7683.64	0.276839	0.0843568	0.129282	0.0859783	0.0728444
bin.516	d__Bacteria;p__Chloroflexota;c__Anaerolineae;o__Anaerolineales;f__UBA4823;g__CAIQIV01;s__	65.53	109.52	112.83	15.87	34.58	35.53	16.71	24.94	19.97	13.41	15.35	13.75	5.03	8.09	7.1	95.96	28.66	20.54	14.17	6.74	26.4051	11.0866	4.1445	1.03595	1.56144	921.51	670.59	720.95	652.67	498.18	440.34	334.26	245.22	168.3	182.39	0.133102	0.0575294	0.0614492	0.0841949	0.0369538
bin.517	d__Bacteria;p__Verrucomicrobiota;c__Kiritimatiellia;o__RFP12;f__UBA1067;g__DUPH01;s__DUPH01 sp012838435	1.78	10.55	3.58	3710.16	6624.32	6633.89	985.2	1160.47	1168.08	1514.97	1685.27	1790.1	547.09	575.92	529.75	5.30333	5656.12	1104.58	1663.45	550.92	4.63202	1685.26	103.459	138.857	23.3221	13.36	76.18	46.64	2265.03	1829	1550.77	1138.73	566.75	1586.47	457.84	0.113708	3.09247	0.970013	1.04852	1.2033
bin.518	d__Bacteria;p__Actinomycetota;c__Thermoleophilia;o__RBG-16-64-13;f__RBG-16-64-13;g__JAAYZX01;s__	31.75	13.03	10.08	87.49	45.37	32.64	37.64	35.61	21.73	16.96	20.43	26.28	25.09	26.52	21.16	18.2867	55.1667	31.66	21.2233	24.2567	11.7525	28.7073	8.65932	4.71038	2.77547	82.6	604.2	654.84	779.83	957.8	592.17	621.26	429.68	428.77	290.65	0.0279254	0.0575973	0.050961	0.0494982	0.0834566
bin.519	d__Bacteria;p__Bacteroidota;c__Bacteroidia;o__Bacteroidales;f__VadinHA17;g__LD21;s__	2823.81	2289.64	2853.7	1640.42	687.37	643.98	855.85	678.65	586.93	428.24	255.66	225.81	356.39	307.12	238.03	2655.72	990.59	707.143	303.237	300.513	317.384	563.187	136.706	109.28	59.4559	1378.23	5921.65	5325.23	4736.96	5152.67	4687.5	4077	3133.83	1882.53	1218.89	0.498705	0.192248	0.173447	0.161079	0.246547
bin.52	d__Bacteria;p__Cloacimonadota;c__Cloacimonadia;o__Cloacimonadales;f__Cloacimonadaceae;g__Cloacimonas;s__Cloacimonas acidaminovorans	121.68	104.57	84.31	59.85	393.92	362.43	243.02	252.49	291.93	251.93	194.82	180.97	199.92	198.86	179.75	103.52	272.067	262.48	209.24	192.843	18.7071	184.458	25.9403	37.6136	11.3515	390.88	365.73	120.75	179.24	46.55	50.81	39.23	47.32	28.75	64.04	0.857308	5.84461	6.6908	7.27791	3.0113
bin.520	d__Bacteria;p__Chloroflexota;c__Anaerolineae;o__Anaerolineales;f__Anaerolineaceae;g__JAJFTV01;s__	9.75	9.35	19.64	4.73	2.89	4.06	10.31	15.86	14.53	108.33	138.61	109.52	122.29	164.16	169.6	12.9133	3.89333	13.5667	118.82	152.017	5.8289	0.931254	2.89769	17.149	25.8873	40.37	84.89	113.45	108.58	114.07	157.35	244.33	487.02	1513.65	4414.69	0.113824	0.0341311	0.055526	0.078499	0.0344343
bin.521	d__Bacteria;p__Actinomycetota;c__Thermoleophilia;o__UBA2241;f__UBA2241;g__;s__	1.41	3.29	2.23	27.54	35.72	44.04	36.15	30.88	36.48	75.46	157.57	82.56	95.4	113.08	175.39	2.31	35.7667	34.5033	105.197	127.957	0.94255	8.2501	3.14223	45.4954	42.0189	17.58	245.23	283.98	380.98	396.27	447.7	466.71	464.65	912.92	759.66	0.00813438	0.0902583	0.0739288	0.115231	0.168439
bin.522	d__Bacteria;p__Chloroflexota;c__Anaerolineae;o__Anaerolineales;f__UBA4823;g__JAGUYW01;s__	54.4	61.55	87.4	26.18	34.79	62.26	47.13	41.8	57.22	43.41	45.73	57.04	28.88	33.17	44.48	67.7833	41.0767	48.7167	48.7267	35.51	17.3606	18.8437	7.83149	7.29241	8.05895	288.98	624.07	639.78	613.28	874.49	965.65	949.47	982.41	898.62	685.1	0.105948	0.0469721	0.0513093	0.0542239	0.0518318
bin.523	d__Bacteria;p__Bacillota_A;c__Clostridia;o__Saccharofermentanales;f__Fastidiosipilaceae;g__;s__	63.03	127.96	58.37	51.18	133.09	122.61	69.31	127.88	90.57	168.81	261.05	146.62	127.35	127.9	164.91	83.12	102.293	95.92	192.16	140.053	38.9024	44.5745	29.6493	60.6834	21.5283	44.82	1652.09	1329.36	1418.69	2988.41	2765.34	3085.11	3307.81	4179.18	3969.53	0.0625263	0.03423	0.0310913	0.0459803	0.0352821
bin.524	d__Bacteria;p__Bacillota_A;c__Clostridia;o__Saccharofermentanales;f__UBA5734;g__UBA8949;s__UBA8949 sp012520975	27.5	30.37	47.59	151.76	307.73	359.52	173.08	235.03	193.87	185.77	189.1	162.28	87.69	85.35	79.65	35.1533	273.003	200.66	179.05	84.23	10.8656	108.146	31.5282	14.6184	4.13536	1.67	469.86	503.12	742.86	1288.42	1191.66	1221.37	1256.01	1011.99	974.76	0.0698707	0.21189	0.164291	0.176929	0.086411
bin.525	d__Bacteria;p__Chloroflexota;c__Anaerolineae;o__CG2-30-64-16;f__CG2-30-64-16;g__MWBF01;s__	201.66	472.97	348.27	61.59	135.27	124.21	120.53	198.66	184.21	128.59	220.12	154.48	92.74	123.41	139.41	340.967	107.023	167.8	167.73	118.52	135.802	39.7331	41.5697	47.1816	23.7162	3515.02	1653.06	1357.38	1133.08	1518.46	1488.45	1803.68	1632.5	2046.29	1543.2	0.251195	0.0704815	0.093032	0.0819679	0.0768015
bin.526	d__Bacteria;p__Chloroflexota;c__Anaerolineae;o__Anaerolineales;f__Anaerolineaceae;g__49-20;s__	7344.54	7428.81	8156.83	1320.89	1568.23	1450.65	1570.79	1605.64	1637.35	1127.52	1322.63	1292.61	741.11	652.17	685.57	7643.39	1446.59	1604.59	1247.59	692.95	446.641	123.72	33.2923	105.059	44.9269	1254.35	3649.02	4073.93	4591.86	4466.5	3980.16	3390.14	3099.9	2339.67	2133.08	1.87617	0.323876	0.473312	0.533232	0.324859
bin.527	d__Bacteria;p__Desulfobacterota;c__Desulfobulbia;o__Desulfobulbales;f__Desulfobulbaceae;g__Desulfobulbus;s__Desulfobulbus sp017998195	403.3	413.17	546.55	293.92	300.65	294.68	56.85	55.46	76.37	0.22	0	0	0.08	0.2	0.06	454.34	296.417	62.8933	0.0733333	0.113333	80.0085	3.68582	11.6918	0.127017	0.0757188	430.55	694.76	715.86	587.36	495.35	257.83	151.76	56.59	10.13	2.91	0.634677	0.598398	0.414426	0.00723922	0.0389462
bin.528	d__Bacteria;p__Bacteroidota;c__Bacteroidia;o__Bacteroidales;f__UBA932;g__DMER64;s__DMER64 sp002305545	763.99	808.5	775.34	895.28	1483.2	1339.74	600.74	739.05	660.17	565.38	609.16	512.67	338.62	378.48	433.17	782.61	1239.41	666.653	562.403	383.423	23.1284	306.533	69.3826	48.3138	47.4684	603.3	81.73	205.32	533.65	641.91	732.84	429.56	562.4	739.17	723.31	3.81166	1.93081	1.55194	0.760858	0.530095
bin.529	d__Bacteria;p__Synergistota;c__Synergistia;o__Synergistales;f__Synergistaceae;g__Syner-03;s__Syner-03 sp002316795	227.51	127.23	142.39	199.11	264.23	289.33	535.96	478.62	620.67	905.89	720.15	634.04	1769.02	1448.93	1498.85	165.71	250.89	545.083	753.36	1572.27	54.0545	46.5659	71.4631	138.934	172.212	31.56	86.13	120.59	206.61	231.53	394.26	460.18	790.97	1649.7	3359.55	1.37416	1.08362	1.1845	0.456665	0.467999
bin.53	d__Bacteria;p__Desulfobacterota;c__Syntrophia;o__Syntrophales;f__Smithellaceae;g__Smithella;s__Smithella sp017993615	331.32	366.32	253.69	1544.47	3654.36	722.41	1951.7	7629.96	6788.51	3895.35	13812.3	11838.6	5606.96	15569.8	5512.88	317.11	1973.75	5456.72	9848.75	8896.55	57.6439	1512.38	3064.46	5249.39	5779.4	2381.01	2337.79	3172.77	3479.68	1693.88	2458.43	3234	3245.78	4409.62	4593.52	0.0999474	1.16522	1.6873	2.23347	1.93676
bin.530	d__Bacteria;p__Desulfobacterota;c__Desulfobacteria;o__Desulfobacterales;f__UBA2245;g__UBA2245;s__	303	290.22	233.63	3619.42	3138.49	2986.81	2278.1	1836.79	2016.69	558.45	470.21	456.46	353.78	357.6	342.92	275.617	3248.24	2043.86	495.04	351.433	36.9187	330.277	221.906	55.3434	7.61615	4213.74	5954.48	4318.69	2011.06	1509.39	1698.2	1478.58	1036.24	852.34	300.16	0.0638195	2.15202	1.38231	0.580801	1.17082
bin.531	d__Bacteria;p__Bacillota_E;c__DTU015;o__DTU015;f__DTU015;g__DULO01;s__	6.09	3.08	2.97	382.49	220.14	239.51	513.47	504.44	557.02	1938.65	2006.04	2178.96	3053.45	3152.8	3114.79	4.04667	280.713	524.977	2041.22	3107.01	1.77043	88.6717	28.1152	123.957	50.1295	1.89	2.35	3.21	8.89	67.67	159.31	157.11	107.72	647.77	1473.66	1.26064	4.14827	3.34146	3.15114	2.10837
bin.532	d__Archaea;p__Halobacteriota;c__Methanosarcinia;o__Methanotrichales;f__Methanotrichaceae;g__Methanothrix;s__Methanothrix sp016706325	1173.66	966.57	858	24280.4	36346.5	36101.3	17156.7	22693.6	23004.5	15430.2	20498.3	22841.9	12672.6	15635.3	15723.9	999.41	32242.7	20951.6	19590.1	14677.3	160.372	6896.67	3290.15	3788.39	1736.66	57.68	4084.06	4431.93	6468.79	11110.4	10769.9	9554.81	9069.73	4184.75	5257.14	0.225502	2.90203	2.19278	4.68132	2.79187
bin.533	d__Bacteria;p__Synergistota;c__Synergistia;o__Synergistales;f__Aminobacteriaceae;g__Aminivibrio;s__Aminivibrio sp009929115	633.67	559.63	560.13	878.35	889.66	848.76	846.84	894.43	928.81	563.03	582.75	531.05	1195.9	1133.77	1130.51	584.477	872.257	890.027	558.943	1153.39	42.6034	21.1199	41.162	26.0912	36.8479	942.97	713.26	513.96	576.28	874.34	768.18	869.48	789.05	949.81	825.12	1.1372	0.997617	1.02363	0.588479	1.39785
bin.534	d__Archaea;p__Methanobacteriota_B;c__Thermococci;o__Methanofastidiosales;f__Methanofastidiosaceae;g__Methanofastidiosum;s__Methanofastidiosum sp012799835	1348.38	1660.75	966.67	5710.08	3050.99	3739.15	3956.49	4478.57	4474.82	4347.67	4920.74	3849.02	4798.78	4677.7	5225.55	1325.27	4166.74	4303.29	4372.48	4900.68	347.617	1380.15	300.346	536.29	287.788	33.59	1691.09	1790.32	2293.2	1832.81	1697.42	1604.73	1265.33	1368.67	1464.59	0.74024	2.27342	2.68163	3.19469	3.34611
bin.535	d__Bacteria;p__Atribacterota;c__Atribacteria;o__Atribacterales;f__Caldatribacteriaceae;g__UBA3950;s__UBA3950 sp002385475	58.75	62.02	41.51	70.28	71.4	194.75	53.89	47.33	58.75	19.89	24.67	22.61	9.04	10.24	9.03	54.0933	112.143	53.3233	22.39	9.43667	11.0195	71.5417	5.73105	2.39758	0.695725	0.65	560.69	532.72	506.9	584.84	410.42	341.58	237.75	166.43	104.47	0.101542	0.19175	0.156108	0.134531	0.090329
bin.536	d__Bacteria;p__Bacillota_A;c__Clostridia;o__Christensenellales;f__CAG-74;g__DTU024;s__	445.07	729.06	673.09	82.59	144.96	143.94	127.8	116.04	138.05	48.6	57.38	130.3	65.15	87.43	74.03	615.74	123.83	127.297	78.76	75.5367	150.431	35.7185	11.0136	44.8503	11.2162	0.79	570.98	606.39	769.22	1768.69	1828.31	2056.07	1628.24	1011.34	2111.32	1.01542	0.0700123	0.0619126	0.0778769	0.035777
bin.537	d__Bacteria;p__Desulfobacterota_F;c__Desulfuromonadia;o__Geobacterales;f__Geobacteraceae;g__RPRC01;s__	54.35	43.11	37.35	1242.72	2126.5	2330.42	1590.58	2065.57	1981.61	1385.96	1552.27	1631.64	1711.06	2086.97	2022.91	44.9367	1899.88	1879.25	1523.29	1940.31	8.64595	578.178	253.499	125.378	201.106	11.02	408.38	420.56	555.51	572.93	798.46	773.43	640.67	1014.15	1620.44	0.10685	3.31608	2.42977	1.50204	1.1974
bin.538	d__Archaea;p__Thermoplasmatota;c__Thermoplasmata;o__Methanomassiliicoccales;f__Methanomassiliicoccaceae;g__UBA6;s__UBA6 sp022709105	55.49	63.4	95.16	2764.72	3784.1	3600.06	4165.56	4497.55	4407.76	3179.76	3288.75	4120.35	3442.43	3540.26	3488.01	71.35	3382.96	4356.96	3529.62	3490.23	20.9959	543.262	171.727	514.481	48.9529	16.11	53.91	57.91	149.39	473.83	694.29	750.79	814.61	1245.89	1128.47	1.23208	7.13961	5.80316	2.83301	3.09289
bin.539	d__Bacteria;p__Actinomycetota;c__Thermoleophilia;o__UBA2241;f__UBA2241;g__;s__	0	0	0	22.4	106.63	105.8	249.02	352.75	350.43	508.26	736	580.05	362.61	571.82	580.46	0	78.2767	317.4	608.103	504.963	0	48.3924	59.2302	116.433	123.357	31.33	30.52	34.32	30.89	194.32	628.28	1359.03	1368.72	2332.49	3535.28	0	0.402824	0.233549	0.26071	0.142835
bin.54	d__Bacteria;p__Bacteroidota;c__Bacteroidia;o__Bacteroidales;f__UBA932;g__DMER64;s__DMER64 sp012515395	1367.51	1280.35	1227.43	407.08	170.2	157.83	79.86	46.45	78.22	27.47	33.41	40.29	10.54	18.38	13.19	1291.76	245.037	68.1767	33.7233	14.0367	70.734	140.47	18.8337	6.41574	3.98799	2177.95	663.47	288.22	199.9	105.15	106.02	126.26	81.85	56.96	40.22	4.48187	2.33035	0.53997	0.592053	0.348997
bin.540	d__Bacteria;p__Bacillota_A;c__Clostridia;o__Saccharofermentanales;f__UBA5734;g__SLHU01;s__SLHU01 sp009929975	79.38	90.77	80.5	218.05	288.48	283.14	218.07	246.15	314.33	379.29	324.78	298.87	181.48	189	180.97	83.55	263.223	259.517	334.313	183.817	6.27773	39.2123	49.5025	41.0488	4.49614	61.11	288.06	347.91	565.08	1458.54	1664.2	1805.66	1981.21	2413.77	4012.1	0.240148	0.18047	0.143724	0.138503	0.0458156
bin.541	d__Bacteria;p__Desulfobacterota;c__Desulfobulbia;o__Desulfobulbales;f__Desulfobulbaceae;g__Desulfobulbus;s__	75.24	25.36	43.71	405.48	239.23	297.37	106.99	119.39	94.56	83.6	81.84	43.54	170.23	72.13	98.85	48.1033	314.027	106.98	69.66	113.737	25.2285	84.3673	12.415	22.6377	50.716	1.93	356.05	310.13	580.14	2968.81	3118.17	3063.51	1998.67	1026.58	683.32	0.155107	0.105775	0.0349207	0.0678564	0.166447
bin.542	d__Bacteria;p__Bacillota_B;c__Dehalobacteriia;o__UBA7702;f__UBA7702;g__UBA7702;s__	0	0	0	1.48	0.8	0.62	10.17	16.55	29.23	22.19	25.06	14.52	10.58	14.21	12.98	0	0.966667	18.65	20.59	12.59	0	0.453578	9.70198	5.44912	1.84616	1.3	0.85	0.96	2	6.15	38.37	352.85	658.05	907.83	584.26	0	0.157182	0.0528553	0.0226805	0.0215486
bin.55	d__Bacteria;p__Chloroflexota;c__Anaerolineae;o__Anaerolineales;f__Anaerolineaceae;g__49-20;s__49-20 sp002436085	92.53	268.1	180.07	48.48	57.4	53.88	39.01	88.24	39.1	24.55	22.46	21.05	10.26	40.7	11.19	180.233	53.2533	55.45	22.6867	20.7167	87.7851	4.4929	28.397	1.76098	17.3123	109.26	615.71	325.92	344.68	271.11	255.33	245.97	182.02	140.33	130	0.552999	0.196427	0.225434	0.161667	0.159359
bin.56	d__Bacteria;p__Desulfobacterota;c__Desulfobulbia;o__Desulfobulbales;f__Desulfobulbaceae;g__Desulfobulbus;s__	576.16	268.37	363.84	663.93	357.3	329.36	241.77	298.2	190.55	37.24	44.73	38.86	48.31	34.96	35.43	402.79	450.197	243.507	40.2767	39.5667	157.548	185.625	53.846	3.94084	7.57559	928.92	1935.92	628.31	489.16	525.31	473.06	414.26	297.52	203.29	170.36	0.641069	0.857011	0.587811	0.198124	0.232253
bin.57	d__Bacteria;p__Actinomycetota;c__Acidimicrobiia;o__Acidimicrobiales;f__Microtrichaceae;g__AWTP1-35;s__AWTP1-35 sp003962875	0.47	5.06	2.84	0	0	0.49	0	16.41	0	0	0	0	0.17	0	0	2.79	0.163333	5.47	0	0.0566667	2.29541	0.282902	9.47432	0	0.0981495	2245.56	1597.21	462.83	351.27	155.47	98.61	61.62	23.72	9.11	9.04	0.00602813	0.00105058	0.0887699	0	0.00626844
bin.58	d__Bacteria;p__Patescibacteria;c__Dojkabacteria;o__SC72;f__SC72;g__UBA5232;s__UBA5232 sp018056375	32.35	38.75	25.09	293.49	317.37	377.95	97.64	143.47	101.23	45.93	29.61	28.88	50.65	27.06	25.34	32.0633	329.603	114.113	34.8067	34.35	6.83451	43.5386	25.4869	9.64	14.1424	51.37	55.33	53.19	132.34	699.01	856.25	559.52	459.46	367.39	130.59	0.602808	0.471529	0.203949	0.0947404	0.263037
bin.59	d__Bacteria;p__Synergistota;c__Synergistia;o__Synergistales;f__Aminobacteriaceae;g__Aminivibrio;s__Aminivibrio sp009929115	768.6	1006.3	920.98	1647.5	1566.67	1590.05	1472.31	1557.25	1534.47	918.46	901.44	783.6	1836.58	2027.95	2035.07	898.627	1601.41	1521.34	867.833	1966.53	120.416	41.5945	43.9651	73.4429	112.599	1456.93	894.79	645.94	812.38	1560.19	1391.4	1466.44	1339.93	1511.13	1380.74	1.39119	1.02642	1.03744	0.574294	1.42426
bin.6	d__Bacteria;p__Chloroflexota;c__Anaerolineae;o__Anaerolineales;f__Anaerolineaceae;g__49-20;s__49-20 sp002436085	72.96	89.25	88.06	10.04	23.8	42.91	16.58	18.48	33.77	14.12	10.72	8.81	4.2	4.4	3.12	83.4233	25.5833	22.9433	11.2167	3.90667	9.08103	16.5074	9.42417	2.68962	0.688573	25.49	121.7	319.8	148.02	117.73	98.04	98.61	126.7	83.09	62.05	0.260861	0.217305	0.232667	0.134994	0.06296
bin.60	d__Bacteria;p__Chloroflexota;c__Anaerolineae;o__UBA1429;f__UBA1429;g__DUUT01;s__	123.8	205.35	342.1	62	91.9	102.14	94.53	102.27	118.14	84.81	116.44	123.31	64.8	97.36	98.57	223.75	85.3467	104.98	108.187	86.91	110.307	20.857	12.036	20.5341	19.1574	89.52	467.16	458.14	471.57	605.86	578.32	579.49	595.39	1387.95	818.06	0.488388	0.140869	0.181159	0.0779471	0.106239
bin.61	d__Bacteria;p__Bacteroidota;c__Bacteroidia;o__Bacteroidales;f__VadinHA17;g__SR-FBR-E99;s__SR-FBR-E99 sp009881065	15701.4	15576.4	16578	9945.55	6624.51	7074.21	14320.3	10669.2	10706.8	12758.5	10599.3	9218.48	8934.57	7124.23	7204.85	15951.9	7881.42	11898.8	10858.8	7754.55	545.78	1801.67	2097.19	1784.22	1022.72	529.09	3081.69	3964.72	6603.24	12820.5	16203.5	20583.2	28601.4	24076.4	17211.5	4.02347	0.614752	0.578081	0.451013	0.450545
bin.62	d__Bacteria;p__Patescibacteria;c__Dojkabacteria;o__SC72;f__SC72;g__UBA5232;s__UBA5232 sp012513575	6.1	22.91	7.57	6.89	7.3	3.28	43.95	16.48	23.39	46.6	52.62	34.92	100.52	75.62	74.86	12.1933	5.82333	27.94	44.7133	83.6667	9.30996	2.21211	14.2891	8.99956	14.6004	63.55	36.15	30.6	50.76	63.86	53.5	139.29	295.71	322.38	379.92	0.398475	0.0911891	0.200589	0.138698	0.220222
bin.63	d__Bacteria;p__Spirochaetota;c__Spirochaetia;o__Sphaerochaetales;f__Sphaerochaetaceae;g__Sphaerochaeta;s__Sphaerochaeta sp004294855	16.83	29.92	19.96	556.64	504.51	488.56	1152	1198.96	1211.27	667.79	730.84	866.81	755.1	1187.69	973.21	22.2367	516.57	1187.41	755.147	972	6.83553	35.6062	31.2775	101.712	216.298	0	7.74	4.53	11.64	89.18	194.13	504.74	886.02	708.53	410.45	4.90876	5.79244	2.35252	1.06579	2.36813
bin.64	d__Archaea;p__Thermoplasmatota;c__Thermoplasmata;o__Methanomassiliicoccales;f__UBA472;g__UBA472;s__	20.85	80.42	25.09	480.51	619.38	652.83	816.16	1195.62	1093.87	870.42	875	1003.98	826.55	1114.42	1099.01	42.12	584.24	1035.22	916.467	1013.33	33.2365	91.3765	196.412	75.8234	161.937	23.97	70.12	47.16	49.16	84.34	103.53	171.82	242.37	435.88	194.91	0.89313	6.9272	6.02501	2.10257	5.19895
bin.65	d__Archaea;p__Thermoplasmatota;c__Thermoplasmata;o__Methanomassiliicoccales;f__UBA472;g__UBA472;s__	19.06	9.43	46.83	539.49	497.82	390.2	835.92	854.44	803.08	639.9	620.48	403.47	651.42	751.03	768.28	25.1067	475.837	831.147	554.617	723.577	19.4194	77.0346	26.0106	131.257	63.0819	22.93	63.97	70.31	81.33	94.61	110.6	135.57	412.42	169.03	186.31	0.357085	5.02945	6.13076	3.28117	3.88372
bin.66	d__Bacteria;p__Desulfobacterota;c__Syntrophia;o__Syntrophales;f__Smithellaceae;g__UBA8904;s__	430.91	450.37	172.99	1979.57	2472.74	2427.55	2023.76	2036.08	2313.53	5891.28	6451.2	6869.74	5577.9	6606.56	6392.92	351.423	2293.29	2124.46	6404.07	6192.46	154.834	272.625	163.858	490.929	542.838	360.43	3066.37	3769.14	3277.98	1108.3	1834.96	1194.07	1818.41	1881.11	1138.83	0.093237	2.06919	1.77917	3.40441	5.43756
bin.67	d__Bacteria;p__Bacillota_A;c__Clostridia;o__Oscillospirales;f__Oscillospiraceae;g__RGIG529;s__	1955.57	654.72	603.32	3793.46	2361.83	2459.61	3025.2	2223.9	2264.51	2388.44	1798.16	2888.55	2695.62	1499.62	1988.37	1071.2	2871.63	2504.54	2358.38	2061.2	766.315	799.821	451.365	545.816	601.317	0.38	848.14	562.42	730.47	1257.95	1158.81	1079.56	864.72	786.04	732.93	1.90463	2.28279	2.31996	3.00034	2.81228
bin.68	d__Bacteria;p__Chloroflexota;c__Anaerolineae;o__Anaerolineales;f__Anaerolineaceae;g__49-20;s__49-20 sp002436085	59.81	118.96	53.26	16.79	15.48	17.85	18.14	12.01	15.77	20.52	19.74	8.91	5.58	3.81	4.55	77.3433	16.7067	15.3067	16.39	4.64667	36.1896	1.1872	3.09115	6.4896	0.888951	24.12	123.83	131.65	181.68	130.61	128.56	235.47	130.71	88.78	73.07	0.587492	0.127913	0.0650047	0.184614	0.063592
bin.69	d__Bacteria;p__Synergistota;c__Synergistia;o__Synergistales;f__Aminobacteriaceae;g__Aminivibrio;s__	176.48	289.19	166.99	266.29	330.82	378.45	373.11	456.38	283.45	224.8	296.79	684.55	413.05	460.71	405.82	210.887	325.187	370.98	402.047	426.527	67.9785	56.2918	86.4847	247.289	29.8235	268.08	402.65	421.52	433.45	494.78	415.23	783.94	491.94	499.73	515.11	0.5003	0.657235	0.473225	0.804528	0.82803
bin.7	d__Bacteria;p__Chloroflexota;c__Anaerolineae;o__Promineofilales;f__Promineofilaceae;g__JAMLHW01;s__JAMLHW01 sp023954475	1.66	8.69	0.92	1.55	1.14	3.31	1.61	2.69	2.65	1.32	2.35	0.4	1.97	2.08	1.19	3.75667	2	2.31667	1.35667	1.74667	4.28838	1.15287	0.612318	0.975517	0.485215	13936.7	2204.53	2399.71	535.74	165.57	102.11	83.08	39	14.09	8.1	0.00156547	0.0120795	0.0278848	0.0962858	0.215638
bin.70	d__Bacteria;p__Chloroflexota;c__Anaerolineae;o__Anaerolineales;f__Anaerolineaceae;g__49-20;s__49-20 sp002436085	79.53	72.61	120.22	17.31	27.47	39.26	11.84	23.07	16.2	9.62	21.45	11.58	3.58	9.13	2.76	90.7867	28.0133	17.0367	14.2167	5.15667	25.7238	10.9851	5.66156	6.34044	3.46535	29.28	129.36	173.62	132.2	115.91	254.44	117.51	135.88	62.31	58.8	0.522904	0.241682	0.144981	0.22816	0.0876984
bin.71	d__Bacteria;p__Synergistota;c__Synergistia;o__Synergistales;f__Synergistaceae;g__Syner-03;s__Syner-03 sp012727545	169.06	199.86	412.58	197.7	174.25	167.46	342.06	284.9	239.78	276.38	295.87	228.39	624.32	563.99	454.07	260.5	179.803	288.913	266.88	547.46	132.602	15.8664	51.258	34.7286	86.3203	115.52	215.69	284.29	401.49	311.09	592.65	333.08	412.11	553.14	885.93	0.916318	0.577979	0.867399	0.482482	0.617949
bin.72	d__Bacteria;p__Chloroflexota;c__Anaerolineae;o__Anaerolineales;f__Anaerolineaceae;g__49-20;s__49-20 sp002436085	72.89	104.97	349.58	20.76	33.6	29.82	28.32	31.8	19.51	17.88	19.6	15.12	33.96	13.46	6.46	175.813	28.06	26.5433	17.5333	17.96	151.339	6.59845	6.3347	2.26003	14.2916	34.18	171.1	205.68	220.6	437.31	147.08	154.78	148.74	102.38	120.42	0.854791	0.064165	0.171491	0.171257	0.149145
bin.73	d__Bacteria;p__Desulfobacterota;c__Desulfovibrionia;o__Desulfovibrionales;f__Desulfomicrobiaceae;g__Desulfomicrobium;s__Desulfomicrobium sp023393525	97.94	98.24	120.69	1018.58	856.95	773.08	1966.82	2402.04	2061.77	20.57	25.08	29.54	33.29	40.93	26.92	105.623	882.87	2143.54	25.0633	33.7133	13.049	124.786	228.843	4.48502	7.01459	177.68	473.22	481.99	340.74	1599.51	937.11	1133.58	1126.77	385.05	157.69	0.21914	0.551963	1.89095	0.0650911	0.213795
bin.74	d__Archaea;p__Halobacteriota;c__Methanomicrobia;o__Methanomicrobiales;f__Methanoregulaceae;g__SD8;s__SD8 sp018432765	25137.8	21120.5	21158.3	187727	261979	253331	200454	224806	224122	142875	157862	172079	122006	125890	132585	22472.2	234346	216461	157605	126827	2308.55	40603.8	13866.4	14603.7	5351.38	27334.3	44279	53379.4	54693.1	47137.5	56365.1	60049.3	65417.1	61257.1	86609.3	0.42099	4.97153	3.60472	2.57285	1.46436
bin.75	d__Bacteria;p__Patescibacteria;c__Dojkabacteria;o__SC72;f__SC72;g__UBA5232;s__UBA5232 sp018056375	9.2	3.7	10.07	95.32	45.94	42.11	20.23	19.21	21.38	5.94	3.09	5.32	1.69	1.34	2.26	7.65667	61.1233	20.2733	4.78333	1.76333	3.45407	29.677	1.08565	1.49888	0.464363	7.75	21.91	15.44	154.63	687.05	656.06	530.9	293.33	100.78	87.11	0.495898	0.0889649	0.0381867	0.0474631	0.0202426
bin.76	d__Bacteria;p__Bacillota_A;c__Clostridia;o__Peptostreptococcales;f__Anaerovoracaceae;g__Lentihominibacter;s__	29.51	57.84	45.38	45.97	42.87	70.08	182.23	300.46	180.23	239.89	255.49	179.79	488.07	342.73	555.62	44.2433	52.9733	220.973	225.057	462.14	14.1992	14.8957	68.8447	39.9705	108.788	24.26	157.24	180.5	347.58	255.72	349.69	405.01	554.04	543.16	1075	0.245115	0.207154	0.5456	0.414347	0.429898
bin.77	d__Bacteria;p__Synergistota;c__Synergistia;o__Synergistales;f__Aminobacteriaceae;g__Aminivibrio;s__Aminivibrio sp009929115	696.94	932.89	771.79	2163.49	1681.9	1738.17	1783.45	1695.86	1446.83	947.43	878.81	1246.01	1969.58	2134.58	2057.21	800.54	1861.19	1642.05	1024.08	2053.79	120.574	263.31	174.643	195.233	82.5531	1313.84	898.31	725.26	1717.21	1586.98	1285.99	1370.31	1264.17	1122.85	1300.28	1.1038	1.17279	1.1983	0.912039	1.5795
bin.78	d__Bacteria;p__Synergistota;c__Synergistia;o__Synergistales;f__Synergistaceae;g__Syner-03;s__Syner-03 sp012727545	165.69	133.76	188.14	100.56	113.83	183.67	249.46	198.96	211.62	227.7	151.2	268.98	601.62	524.01	521.57	162.53	132.687	220.013	215.96	549.067	27.3274	44.6486	26.2754	59.7612	45.5289	62.78	121.68	224.78	415.01	137.46	131.05	141.19	247.52	393.57	956.24	0.723063	0.965275	1.55828	0.548721	0.574193
bin.79	d__Bacteria;p__Pseudomonadota;c__Gammaproteobacteria;o__Burkholderiales;f__Burkholderiaceae_B;g__Ottowia;s__Ottowia sp024235955	6.16	10.83	10.07	14.33	14.11	10.97	21.02	17.3	24.92	3.47	4.41	6.18	4	9.46	4.96	9.02	13.1367	21.08	4.68667	6.14	2.50581	1.87961	3.81035	1.37602	2.915	3504.78	930.91	750.81	1043.86	365.33	235.76	161.94	96.75	57.27	77.81	0.0120137	0.0359584	0.130172	0.0818346	0.0789102
bin.8	d__Bacteria;p__Bacteroidota;c__Bacteroidia;o__Bacteroidales;f__Paludibacteraceae;g__Enterocola;s__Enterocola sp002069025	3999.16	3365.06	3229.94	412.73	399.3	495.93	629.31	501.23	515.93	215.05	128.17	118.38	466.69	391.97	449.17	3531.39	435.987	548.823	153.867	435.943	410.699	52.3449	70.0899	53.2119	39.0766	150.33	273.47	2656.61	953.43	274.87	260.55	322.91	224.55	209.01	573.83	1.32928	1.58616	1.69962	0.736169	0.759708
bin.80	d__Bacteria;p__Chloroflexota;c__Anaerolineae;o__Anaerolineales;f__Anaerolineaceae;g__49-20;s__49-20 sp002436085	199.05	278.24	335.28	37.47	80.29	74.68	36.1	57.03	48.71	20.13	33.64	46.49	16.35	37.84	12.93	270.857	64.1467	47.28	33.42	22.3733	68.4145	23.2723	10.538	13.1814	13.5032	136.83	280.07	390.12	737.89	338.41	353.16	292.86	264.49	212.26	216.02	0.694291	0.189553	0.161442	0.157448	0.103571
bin.81	d__Bacteria;p__Bacteroidota;c__Bacteroidia;o__Bacteroidales;f__UBA932;g__DMER64;s__DMER64 sp012515395	1679.26	1550.98	1670.15	196.86	182.24	176	137.32	95.63	141.93	53	82.87	38	11.35	16.65	10.33	1633.46	185.033	124.96	57.9567	12.7767	71.5777	10.7069	25.5049	22.842	3.39295	2307.35	243.68	304.68	497.97	135.3	113.89	32.36	27.92	32.47	16.77	5.36124	1.36758	3.86156	1.78493	0.761876
bin.82	d__Bacteria;p__Chloroflexota;c__Anaerolineae;o__B4-G1;f__SLSP01;g__PWVB01;s__PWVB01 sp022707665	77.88	114.62	200.06	139.4	79.64	97.39	39.04	55.94	94.95	32.82	38.91	53.84	30.94	47.75	169.64	130.853	105.477	63.31	41.8567	82.7767	62.6868	30.6897	28.6744	10.8154	75.6939	341.39	475.49	437.25	1065.24	586.77	546.37	421.18	286.23	241.58	241.86	0.299264	0.179758	0.150316	0.173262	0.34225
bin.83	d__Bacteria;p__Bacillota_A;c__Clostridia;o__Saccharofermentanales;f__UBA5734;g__UBA8949;s__UBA8949 sp012520975	16.19	15.82	10.07	246.98	235.05	296.68	104.16	208.21	134.34	116.74	130.76	105.62	143.49	93.45	155.49	14.0267	259.57	148.903	117.707	130.81	3.43156	32.6871	53.5319	12.5978	32.9063	21.47	201.24	199.61	433.64	421.6	432.73	378.35	313.24	322.48	295.91	0.0702704	0.615678	0.39356	0.365005	0.44206
bin.84	d__Bacteria;p__Bacillota;c__Bacilli;o__Lactobacillales;f__Lactobacillaceae;g__Secundilactobacillus;s__Secundilactobacillus silagincola	0.18	0.22	1.75	0.38	3.96	0.72	1.99	3.12	11.19	0.95	1.7	3.07	22.71	1	0.63	0.716667	1.68667	5.43333	1.90667	8.11333	0.895116	1.97609	5.01733	1.075	12.6424	2.63	193.3	313.81	836.58	360.85	330.45	264.51	269.73	57.86	24.74	0.00228376	0.00467415	0.0205411	0.0329531	0.327944
bin.85	d__Bacteria;p__Bacillota_E;c__DTU015;o__DTU015;f__DTU015;g__;s__	189.75	177.01	341.44	927.98	1454.45	1555.87	999.19	1614.17	1839.68	2765.22	3627.17	4867.28	2538.65	2963.12	4449.44	236.067	1312.77	1484.35	3753.22	3317.07	91.478	337.071	435.025	1056.68	1003.36	4.34	109.21	220.3	393.8	474.39	513.35	449.58	692.21	1442.88	2331.25	1.07157	2.76727	3.30163	2.6012	1.42287
bin.86	d__Bacteria;p__Bacillota_A;c__Clostridia;o__Peptostreptococcales;f__Anaerovoracaceae;g__;s__	6.46	1.22	8.95	65.15	54.01	37.14	54.49	37.4	92.35	52.52	53.27	74.41	74.2	76.31	79.51	5.54333	52.1	61.4133	60.0667	76.6733	3.94569	14.1023	28.1216	12.4274	2.67358	11.91	61.59	39.73	412.1	875.05	723.93	858.81	789.45	1505.97	2760.9	0.139525	0.0595395	0.0715098	0.0398857	0.0277711
bin.87	d__Bacteria;p__Cloacimonadota;c__Cloacimonadia;o__Cloacimonadales;f__Cloacimonadaceae;g__Cloacimonas;s__	129.92	69.79	48.78	134.61	387.4	393.27	277.15	400.55	362.2	531.78	552.26	507.86	489.07	644.39	599.84	82.83	305.093	346.633	530.633	577.767	42.1124	147.672	63.1556	22.2222	79.9781	354.39	120.11	88.27	283.87	54.77	45.28	49.95	75.26	41.5	67.91	0.938371	5.57045	6.93961	12.7863	8.50783
bin.88	d__Bacteria;p__Bacillota_A;c__Clostridia;o__Christensenellales;f__CAG-74;g__DTU024;s__	214.77	282.55	452.42	41.79	44.82	59.79	56.51	75.55	40.61	18.5	18.8	35.96	34.05	35.21	35.11	316.58	48.8	57.5567	24.42	34.79	122.425	9.63744	17.4935	9.99506	0.642806	8.94	167.02	225.13	499.76	411.53	340.88	365.04	404.82	203.48	482.96	1.40621	0.118582	0.157672	0.120012	0.072035
bin.89	d__Bacteria;p__Chloroflexota;c__Anaerolineae;o__Anaerolineales;f__Anaerolineaceae;g__T78;s__	122.06	223.01	477.89	99.85	116.52	197.74	95.17	182.61	114.91	61.77	55.32	83.03	35.94	40.39	59.31	274.32	138.037	130.897	66.7067	45.2133	183.38	52.3721	45.8598	14.4996	12.4092	49.38	280.1	293.72	635.83	519.79	590.2	552.82	584.44	462.43	711.93	0.933951	0.265562	0.23678	0.144252	0.0635081
bin.9	d__Bacteria;p__Desulfobacterota;c__Desulfomonilia;o__UBA1062;f__UBA1062;g__DSAD01;s__	54.65	29.7	34.78	119.04	169.12	172.38	80.15	80.26	92.04	109.69	124.71	98.34	202.88	227.75	218.96	39.71	153.513	84.15	110.913	216.53	13.1854	29.8992	6.83316	13.2275	12.6118	3631.77	1659.62	1918.65	472.34	187.16	167.23	123.93	90.59	119.04	145.06	0.0206968	0.820225	0.679012	0.931732	1.49269
bin.90	d__Bacteria;p__Atribacterota;c__Atribacteria;o__Atribacterales;f__Caldatribacteriaceae;g__UBA3950;s__UBA3950 sp002385475	32.38	15.24	16.02	33.1	33.2	30.01	59.86	30.34	16.69	22.51	32.04	38.42	3.17	5.86	15.99	21.2133	32.1033	35.63	30.99	8.34	9.67848	1.81357	22.0658	8.0068	6.76024	0.47	164.37	171.82	466.78	134.76	134.2	75.85	71.65	73.34	43.73	0.123463	0.238226	0.469743	0.422552	0.190716
bin.91	d__Bacteria;p__Desulfobacterota;c__Desulfomonilia;o__UBA1062;f__UBA1062;g__MWEI01;s__MWEI01 sp002071045	613.01	485.15	320.36	5860.93	5349.08	4725.85	6826.69	6445.37	6517	3912.3	3155.82	3397.08	3520.97	3813.11	3822.49	472.84	5311.95	6596.35	3488.4	3718.86	146.713	568.45	202.667	386.419	171.439	14801.5	18795.9	19901.5	17747	10007	10411.1	11037.1	11320.8	11620.9	5896.69	0.023759	0.530824	0.597653	0.300183	0.630669
bin.92	d__Bacteria;p__Bacteroidota;c__Bacteroidia;o__Bacteroidales;f__UBA1402;g__UBA1402;s__UBA1402 sp002305085	758.02	728.79	830.53	959.07	1447.95	1377.66	1888	1762.34	1732.29	540.87	427.86	397.23	682.68	624.12	523.32	772.447	1261.56	1794.21	455.32	610.04	52.3818	264.311	82.6025	75.6548	80.6076	74.69	66.11	192.84	986.18	352.86	465.95	632.27	608.93	282.47	366.18	4.00564	3.57524	2.83773	1.61192	1.66596
bin.93	d__Bacteria;p__Desulfobacterota;c__Syntrophia;o__Syntrophales;f__Smithellaceae;g__UBA8904;s__UBA8904 sp002070455	10.25	25.8	17.67	122.93	137.12	124.63	339.48	325.69	270.08	1313.55	1185.48	1019.87	2391.65	2229.07	2023.63	17.9067	128.227	311.75	1172.97	2214.78	7.7777	7.74861	36.7401	147.239	184.425	230.1	378.09	624.48	1144.76	542.23	800.76	1086.4	1629.85	1699.02	1576.77	0.0286745	0.23648	0.286957	0.690378	1.40463
bin.94	d__Bacteria;p__Desulfobacterota;c__Desulfobulbia;o__Desulfobulbales;f__Desulfobulbaceae;g__Desulfobulbus;s__Desulfobulbus sp017998195	205.02	210.27	287.05	197.66	181.44	218.25	63.62	56.88	55.84	23.86	12.66	5.05	13.03	19.5	12.47	234.113	199.117	58.78	13.8567	15	45.9196	18.4482	4.2237	9.46193	3.90716	251.74	396.02	447.82	861.85	299.62	225.23	175.68	78.34	59.53	35.45	0.522784	0.664564	0.334586	0.232768	0.423131
bin.95	d__Bacteria;p__Chloroflexota;c__Anaerolineae;o__Caldilineales;f__Caldilineaceae;g__;s__	103.48	161.92	212.35	20.79	45.72	28.19	14.83	47.8	24.01	9.43	17.49	12.49	12.05	17.14	14.1	159.25	31.5667	28.88	13.1367	14.43	54.4841	12.8034	17.016	4.06873	2.561	268.72	591.94	488.49	1108.25	528.77	493.17	364.55	346.21	238.88	279.19	0.326005	0.0596983	0.079221	0.0549927	0.0516852
bin.96	d__Archaea;p__Methanobacteriota;c__Methanobacteria;o__Methanobacteriales;f__Methanobacteriaceae;g__Methanobacterium;s__Methanobacterium sp012838205	309.91	171.14	165.43	145.81	83.02	83.76	63.63	56.23	53.37	111.44	28.47	90.43	30.79	21.36	33.78	215.493	104.197	57.7433	76.78	28.6433	81.8171	36.0401	5.29476	43.1364	6.4823	51.95	1181.89	1514.93	1664.16	1559.6	1250.16	1082.05	886.63	549.3	527.47	0.142246	0.0668099	0.0533648	0.139778	0.0543032
bin.97	d__Bacteria;p__Bacteroidota;c__Bacteroidia;o__Bacteroidales;f__UBA932;g__DMER64;s__DMER64 sp012515395	4050.44	2783	2848.41	608	348.88	334.21	300.45	137.84	191.15	107.49	84.52	51.05	38.72	34.75	32.02	3227.28	430.363	209.813	81.02	35.1633	713.624	154.013	82.896	28.3823	3.36907	3980.86	411.73	1008.28	328.11	137.58	107.27	54.32	37.76	37.18	34.32	3.20078	3.1281	3.86254	2.17913	1.02457
bin.98	d__Bacteria;p__Bacteroidota;c__Bacteroidia;o__Bacteroidales;f__Paludibacteraceae;g__W0P28-013;s__W0P28-013 sp012837685	169.33	160.11	319.35	373.34	386.09	447.67	300.01	326.89	403.77	93.5	93.65	68.98	65.14	66.8	81.8	216.263	402.367	343.557	85.3767	71.2467	89.3946	39.7484	53.8504	14.2001	9.17707	29.53	67.29	426.38	440.53	212.44	138.12	319.3	444.8	112.59	102.53	0.507208	1.89402	1.07597	0.758297	0.694886
bin.99	d__Archaea;p__Halobacteriota;c__Methanomicrobia;o__Methanomicrobiales;f__Methanoregulaceae;g__UBA9949;s__UBA9949 sp012516785	238.7	220.24	138.96	815.17	963.2	904.53	353.39	499.03	522.8	112.93	129.07	141.93	56.42	40.21	74.85	199.3	894.3	458.407	127.977	57.16	53.0649	74.5433	91.7204	14.5309	17.3319	1601.35	543.21	782.03	343.55	254.2	224.98	299.2	233.74	109.05	75.26	0.25485	3.5181	1.53211	1.17356	0.7595
Note: H15, H7, H4, H2 and H1 means the hydraulic retention times of 15, 7, 4, 2 and 1 day, respectively, and the organic loadings increased with the shortened hydraulic retention times.
The number of "_1", "_2" and "_3" means the three biological parallels.

## Sheet: Percentage
Supplementary Data 2. Taxonomy and relative abundance of strain-level MAG in metagenomics and metatranscriptomics
MAG ID	Taxonomy	Percentage of mapped mRNA reads under different conditions (%)															Average read abundance in Metatranscriptomes (%)					Stdev of read abundance in Metatranscriptomes (%)					Percentage of mapped DNA reads in different Metagenomes (%)
	classified using GTDB-Tk (v2.2.6)	H15_1	H15_2	H15_3	H7_1	H7_2	H7_3	H4_1	H4_2	H4_3	H2_1	H2_2	H2_3	H1_1	H1_2	H1_3	H15	H7	H4	H2	H1	H15	H7	H4	H2	H1	H0	H20	H15	H10	H7	H5	H4	H3	H2	H1
bin.1	d__Bacteria;p__Bacteroidota;c__Bacteroidia;o__Bacteroidales;f__UBA932;g__DMER64;s__DMER64 sp012515395	0.175786	0.158276	0.126371	0.024315	0.017134	0.024886	0.012084	0.015282	0.007866	0.005457	0.004857	0.004896	0.002216	0.004997	0.00067	0.153478	0.0221117	0.011744	0.00507	0.00262767	0.0250545	0.00432023	0.00371967	0.000335719	0.00219268	0.180168	0.019034	0.022639	0.051782	0.008513	0.00587	0.004462	0.003613	0.003899	0.00335
bin.10	d__Bacteria;p__Pseudomonadota;c__Alphaproteobacteria;o__Rhodobacterales;f__Rhodobacteraceae;g__Albidovulum;s__Albidovulum sp024236495	9e-05	0.000289	2.8e-05	0.000132	0.000309	0.000226	2.7e-05	6.6e-05	0	3.3e-05	0	0.00017	2.7e-05	3e-05	4e-06	0.000135667	0.000222333	3.1e-05	6.76667e-05	2.03333e-05	0.000136361	8.85569e-05	3.31813e-05	9.01462e-05	1.42244e-05	0.287848	0.054085	0.106466	0.022819	0.016348	0.010375	0.006872	0.003216	0.001031	0.0003
bin.100	d__Bacteria;p__Atribacterota;c__Atribacteria;o__Atribacterales;f__Caldatribacteriaceae;g__UBA3950;s__UBA3950 sp002385475	0.001333	0.001087	0.001636	0.003063	0.002802	0.00685	0.002877	0.00294	0.004749	0.00162	0.00066	0.001599	0.000602	0.000792	0.000418	0.001352	0.00423833	0.003522	0.001293	0.000604	0.000274993	0.00226553	0.00106308	0.000548295	0.000187008	0.000278	0.015115	0.043543	0.015248	0.01959	0.014946	0.012426	0.007293	0.006498	0.004402
bin.101	d__Bacteria;p__Patescibacteria;c__Dojkabacteria;o__SC72;f__SC72;g__UBA2259;s__	0.001113	0.002335	0.001727	0.000533	0.000575	0.000289	0.000205	0.000318	0.000417	0.002611	0.011291	0.000161	0.000343	0.000152	0.000247	0.001725	0.000465667	0.000313333	0.00468767	0.000247333	0.000611002	0.000154432	0.000106077	0.00584839	9.55004e-05	0.021518	0.02022	0.034868	0.0131	0.009578	0.005337	0.004521	0.00292	0.00349	0.0037
bin.102	d__Bacteria;p__Actinomycetota;c__Acidimicrobiia;o__Acidimicrobiales;f__Microtrichaceae;g__JAMLGJ01;s__JAMLGJ01 sp023957995	0.000351	0.002182	0.000211	0.000136	8.1e-05	0.000111	6.6e-05	0.00021	4e-06	0	1.5e-05	1.3e-05	1.1e-05	0.000774	5.6e-05	0.000914667	0.000109333	9.33333e-05	9.33333e-06	0.000280333	0.00109977	2.75379e-05	0.000105685	8.14453e-06	0.00042812	0.37656	0.103994	0.127217	0.045242	0.019269	0.010013	0.005365	0.002149	0.000579	0.000214
bin.103	d__Bacteria;p__Desulfobacterota_G;c__Syntrophorhabdia;o__Syntrophorhabdales;f__Syntrophorhabdaceae;g__Syntrophorhabdus;s__	0.010799	0.008236	0.008466	0.044361	0.018796	0.01308	0.043363	0.037067	0.029333	0.065959	0.03414	0.034612	0.060988	0.05205	0.057324	0.009167	0.0254123	0.0365877	0.0449037	0.0567873	0.00141802	0.016657	0.00702727	0.018236	0.0044931	0.051945	0.072229	0.137455	0.081483	0.119984	0.123479	0.142934	0.166111	0.131509	0.140305
bin.104	d__Bacteria;p__Desulfobacterota;c__Desulfobulbia;o__Desulfobulbales;f__Desulfobulbaceae;g__Desulfobulbus;s__Desulfobulbus sp017998195	0.030376	0.034903	0.033515	0.019748	0.026805	0.024202	0.00752	0.006322	0.009216	0.000292	0.000721	0.000143	0.000444	0.000447	0.000285	0.0329313	0.023585	0.007686	0.000385333	0.000392	0.00231925	0.00356873	0.00145412	0.000300091	9.26769e-05	0.032797	0.044995	0.11031	0.045356	0.03349	0.026679	0.018741	0.008419	0.004266	0.001129
bin.105	d__Bacteria;p__Thermotogota;c__Thermotogae;o__Petrotogales;f__Kosmotogaceae;g__Mesotoga;s__Mesotoga sp002752635	0.779309	1.18839	1.02241	0.396417	0.525612	0.436717	0.323277	0.293038	0.379145	0.13768	0.18845	0.196785	0.08626	0.103662	0.120285	0.996703	0.452915	0.33182	0.174305	0.103402	0.205749	0.0661032	0.0436846	0.0319908	0.017014	0.165113	0.435615	0.528415	0.37401	0.23985	0.220574	0.188287	0.144997	0.125208	0.115899
bin.106	d__Bacteria;p__Desulfobacterota;c__Syntrophia;o__Syntrophales;f__Smithellaceae;g__UBA8904;s__UBA8904 sp002070455	0.002589	0.001336	0.001136	0.013756	0.014446	0.017039	0.03155	0.033271	0.027991	0.059796	0.060718	0.065184	0.176478	0.154894	0.145961	0.001687	0.0150803	0.0309373	0.0618993	0.159111	0.00078753	0.00173098	0.00269279	0.00288172	0.0156895	0.027935	0.040477	0.089832	0.055863	0.039918	0.061552	0.088171	0.109754	0.128708	0.114605
bin.107	d__Bacteria;p__Chloroflexota;c__Anaerolineae;o__UBA1429;f__UBA1429;g__JAAZBY01;s__	0.014808	0.032815	0.038224	0.028659	0.041314	0.023729	0.02198	0.030441	0.028589	0.01667	0.027651	0.027887	0.01813	0.030307	0.02105	0.0286157	0.031234	0.0270033	0.0240693	0.0231623	0.0122598	0.00907089	0.0044478	0.0064091	0.00635738	0.002704	0.038085	0.073429	0.059635	0.095294	0.091924	0.093508	0.074084	0.076604	0.072069
bin.108	d__Bacteria;p__Cloacimonadota;c__Cloacimonadia;o__Cloacimonadales;f__Cloacimonadaceae;g__Cloacimonas;s__	0.009639	0.00816	0.007169	0.008911	0.031342	0.026365	0.03972	0.035209	0.040763	0.062199	0.055926	0.045064	0.051748	0.066003	0.055946	0.00832267	0.022206	0.038564	0.0543963	0.057899	0.00124301	0.0117797	0.00295195	0.00866931	0.00732543	0.04929	0.0172	0.049151	0.021758	0.006895	0.006117	0.004849	0.006956	0.007407	0.007213
bin.109	d__Bacteria;p__Actinomycetota;c__Thermoleophilia;o__Solirubrobacterales;f__70-9;g__RHKX01;s__RHKX01 sp020636895	2.1e-05	0.000158	0	0.000221	0.000106	0.000186	0.000182	0.00018	0.000265	0.000205	9.6e-05	6e-05	0.0001	0.000144	4.6e-05	5.96667e-05	0.000171	0.000209	0.000120333	9.66667e-05	8.5804e-05	5.89491e-05	4.85077e-05	7.55006e-05	4.9085e-05	0.120854	0.050241	0.092967	0.046382	0.026947	0.018004	0.011944	0.008012	0.003378	0.000984
bin.11	d__Bacteria;p__Actinomycetota;c__Thermoleophilia;o__RBG-16-64-13;f__RBG-16-64-13;g__JAAYZX01;s__	0.003196	0.001202	0.003929	0.002485	0.003011	0.003293	0.007858	0.003666	0.015923	0.001803	0.00293	0.003504	0.001495	0.001001	0.001321	0.00277567	0.00292967	0.009149	0.00274567	0.00127233	0.00141126	0.000410094	0.00622965	0.000865352	0.00025057	0.013844	0.036877	0.08751	0.043845	0.042624	0.035745	0.030348	0.022787	0.026578	0.01683
bin.110	d__Bacteria;p__Actinomycetota;c__Thermoleophilia;o__RBG-16-64-13;f__RBG-16-64-13;g__RBG-16-64-13;s__	0.00277	0.002454	0.002068	0.071022	0.010305	0.019757	0.019662	0.034887	0.013208	0.025114	0.016147	0.022325	0.018172	0.012189	0.019599	0.00243067	0.0336947	0.0225857	0.0211953	0.0166533	0.000351581	0.0326701	0.0111313	0.004589	0.00393151	0.002658	0.041404	0.082053	0.057783	0.081638	0.084627	0.062696	0.057888	0.056613	0.058375
bin.111	d__Bacteria;p__Planctomycetota;c__Planctomycetia;o__Pirellulales;f__Thermoguttaceae;g__JAAYCB01;s__JAAYCB01 sp023621895	0.007402	0.013209	0.010902	0.004422	0.005384	0.005059	0.001696	0.004001	0.0033	0.002529	0.001421	0.001207	0.001122	0.001844	0.001936	0.0105043	0.004955	0.002999	0.001719	0.001634	0.00292385	0.00048936	0.00118161	0.000709594	0.000445785	0.008677	0.103423	0.217079	0.088908	0.098984	0.068626	0.051275	0.035299	0.027204	0.014194
bin.112	d__Bacteria;p__Actinomycetota;c__Actinomycetia;o__Nanopelagicales;f__UBA10799;g__JADKAV01;s__JADKAV01 sp016719135	0.001223	0.002186	0.001155	6.5e-05	0.000352	8.3e-05	2.6e-05	0.000662	5.4e-05	0	0	0	0	0	0	0.00152133	0.000166667	0.000247333	0	0	0.000576621	0.000160756	0.000359385	0	0	8.3194	2.17506	1.56394	0.9333	0.350978	0.179326	0.089757	0.039292	0.011225	0.002925
bin.113	d__Bacteria;p__Chloroflexota;c__Anaerolineae;o__Anaerolineales;f__Anaerolineaceae;g__JAGOFZ01;s__JAGOFZ01 sp019136175	0.030462	0.043069	0.026673	0.003543	0.00223	0.002671	0.004416	0.004994	0.004239	0.006381	0.005687	0.004381	0.003	0.004116	0.002281	0.0334013	0.00281467	0.00454967	0.005483	0.00313233	0.00858411	0.000668186	0.00039485	0.00101549	0.00092463	0.009692	0.025782	0.052832	0.023891	0.0234	0.023208	0.018865	0.017807	0.019547	0.014515
bin.114	d__Bacteria;p__Chloroflexota;c__Anaerolineae;o__Caldilineales;f__Caldilineaceae;g__;s__	0.009765	0.020072	0.021638	0.003152	0.004399	0.00874	0.00224	0.001908	0.003422	0.001069	0.002101	0.002308	0.001649	0.001613	0.002085	0.0171583	0.00543033	0.00252333	0.001826	0.00178233	0.00645051	0.00293329	0.000795775	0.000663701	0.000262734	0.011298	0.04713	0.110621	0.047857	0.060931	0.050624	0.045058	0.030852	0.024774	0.02426
bin.115	d__Bacteria;p__Synergistota;c__Synergistia;o__Synergistales;f__Synergistaceae;g__Syner-03;s__Syner-03 sp012727545	0.029596	0.023488	0.018774	0.015042	0.007918	0.010211	0.023609	0.014358	0.011866	0.028	0.01784	0.014531	0.073028	0.056326	0.049545	0.0239527	0.011057	0.016611	0.0201237	0.059633	0.00542594	0.00363657	0.00618721	0.00701889	0.0120857	0.005635	0.008505	0.034117	0.012365	0.018283	0.01159	0.013052	0.020883	0.035062	0.080032
bin.116	d__Bacteria;p__Bacillota_A;c__Clostridia;o__Saccharofermentanales;f__UBA5734;g__UBA8949;s__UBA8949 sp012520975	0.001157	0.001384	0.001073	0.019743	0.017369	0.012066	0.005556	0.009193	0.009554	0.01778	0.00949	0.005205	0.007886	0.005696	0.010463	0.00120467	0.0163927	0.008101	0.010825	0.008015	0.000160886	0.00393052	0.00221141	0.00639291	0.00238612	0.001067	0.010096	0.024805	0.019378	0.020184	0.022887	0.01711	0.016868	0.017414	0.015939
bin.117	d__Bacteria;p__Bacillota;c__Bacilli;o__Lactobacillales;f__Lactobacillaceae;g__Secundilactobacillus;s__Secundilactobacillus silagincola	0.003216	0.000329	5.7e-05	0	0.003006	0.000523	0.002474	0.000386	0.001825	0.000514	0.001076	0.000589	0.000293	0.000436	0.000323	0.00120067	0.00117633	0.00156167	0.000726333	0.000350667	0.00175062	0.00160597	0.00106862	0.000305133	7.54078e-05	8.7e-05	0.0135	0.051204	0.027626	0.02284	0.014435	0.014897	0.004623	0.001883	0.000742
bin.118	d__Bacteria;p__Pseudomonadota;c__Alphaproteobacteria;o__Rhizobiales;f__Methyloligellaceae;g__Methyloceanibacter;s__Methyloceanibacter sp020637815	0.000146	1.2e-05	4e-05	0.000208	5.7e-05	0.000283	0.000105	0.000195	0.001222	3.2e-05	2.5e-05	8.9e-05	3.5e-05	7.9e-05	0.000182	6.6e-05	0.000182667	0.000507333	4.86667e-05	9.86667e-05	7.06824e-05	0.00011511	0.000620553	3.51046e-05	7.54476e-05	0.197274	0.048477	0.092869	0.033681	0.023747	0.017257	0.010021	0.007389	0.002035	0.000729
bin.119	d__Bacteria;p__Chloroflexota;c__Anaerolineae;o__B4-G1;f__SLSP01;g__PWVB01;s__PWVB01 sp022707665	0.009927	0.010595	0.015613	0.002605	0.005292	0.007421	0.004374	0.003948	0.003638	0.002599	0.003392	0.003792	0.002073	0.002878	0.002089	0.012045	0.005106	0.00398667	0.003261	0.00234667	0.00310798	0.00241338	0.00036952	0.000607193	0.000460218	0.022065	0.034167	0.080183	0.040503	0.042206	0.036486	0.030189	0.022467	0.019066	0.017493
bin.12	d__Bacteria;p__Chloroflexota;c__Anaerolineae;o__UBA1429;f__UBA1429;g__DUUT01;s__	0.010967	0.012648	0.008944	0.008156	0.010582	0.01295	0.010388	0.011677	0.012725	0.015364	0.025266	0.016899	0.010264	0.016126	0.00895	0.010853	0.0105627	0.0115967	0.0191763	0.01178	0.00185463	0.00239706	0.00117057	0.00532936	0.00382066	0.004778	0.032244	0.039206	0.036029	0.053447	0.047431	0.050379	0.047991	0.065191	0.136514
bin.120	d__Bacteria;p__Actinomycetota;c__Actinomycetia;o__Actinomycetales;f__Actinomycetaceae;g__UBA1383;s__UBA1383 sp009930425	0.016571	0.007065	0.00454	0	0	1.7e-05	3.6e-05	1.5e-05	1e-05	0	0	0	0	5e-06	3.8e-05	0.009392	5.66667e-06	2.03333e-05	0	1.43333e-05	0.00634409	9.81495e-06	1.37961e-05	0	2.06478e-05	0.297091	0.128692	0.150624	0.087669	0.064566	0.05169	0.027256	0.016166	0.00969	0.00149
bin.121	d__Bacteria;p__Chloroflexota;c__Anaerolineae;o__Anaerolineales;f__Anaerolineaceae;g__49-20;s__49-20 sp002436085	0.022525	0.029866	0.019301	0.00436	0.007893	0.007749	0.00316	0.004254	0.005051	0.002374	0.003846	0.003068	0.002183	0.001493	0.000858	0.0238973	0.00666733	0.004155	0.003096	0.00151133	0.00541454	0.00199951	0.000949379	0.000736399	0.00066269	0.00761	0.025258	0.059627	0.026656	0.027246	0.020535	0.025131	0.01956	0.013583	0.011478
bin.122	d__Bacteria;p__Bacillota_A;c__Clostridia;o__Eubacteriales;f__UBA1433;g__UBA1433;s__UBA1433 sp002329295	0.011985	0.010248	0.010825	0.164938	0.12955	0.140347	0.075326	0.065124	0.075195	0.036963	0.028714	0.042229	0.017557	0.015418	0.017824	0.0110193	0.144945	0.0718817	0.0359687	0.016933	0.000884656	0.0181365	0.00585268	0.00681215	0.0013188	0.000798	0.017356	0.02119	0.02447	0.074018	0.065853	0.062105	0.06762	0.042015	0.052333
bin.123	d__Bacteria;p__Bacillota_A;c__Clostridia;o__Oscillospirales;f__Oscillospiraceae;g__RGIG529;s__	0.005342	0.006406	0.00668	0.075368	0.061865	0.060727	0.069397	0.048853	0.037627	0.036701	0.030451	0.028737	0.060015	0.044993	0.048146	0.00614267	0.0659867	0.051959	0.031963	0.0510513	0.000706802	0.00814437	0.0161111	0.00419177	0.00792123	0.001851	0.070361	0.073201	0.057015	0.084739	0.079096	0.056608	0.059872	0.062462	0.061461
bin.124	d__Bacteria;p__Pseudomonadota;c__Alphaproteobacteria;o__Rhodobacterales;f__Rhodobacteraceae;g__Albidovulum;s__Albidovulum sp024236495	9e-06	0.000386	7.3e-05	0	0.000551	0	0.000123	1.8e-05	0.000419	3e-05	0.000195	0.000953	8e-05	0.000597	0.000669	0.000156	0.000183667	0.000186667	0.000392667	0.000448667	0.00020174	0.00031812	0.000207943	0.000492226	0.000321298	0.226353	0.045814	0.07678	0.025887	0.018845	0.011113	0.008115	0.00526	0.002259	0.001295
bin.125	d__Bacteria;p__Bacillota_A;c__Clostridia;o__Christensenellales;f__CAG-74;g__DTU024;s__	0.014489	0.033582	0.029441	0.005975	0.004494	0.00591	0.009057	0.004374	0.00567	0.002517	0.002516	0.003493	0.00352	0.002735	0.002597	0.0258373	0.00545967	0.006367	0.002842	0.00295067	0.0100437	0.000836923	0.00241805	0.000563783	0.000497862	8.1e-05	0.014734	0.038469	0.020753	0.032739	0.030539	0.033824	0.023164	0.015221	0.03961
bin.126	d__Bacteria;p__Desulfobacterota_G;c__Syntrophorhabdia;o__Syntrophorhabdales;f__Syntrophorhabdaceae;g__Delta-02;s__Delta-02 sp002305765	0.002456	0.001095	0.000955	0.060851	0.034322	0.06326	0.04136	0.043044	0.0384	0.07167	0.055712	0.056037	0.050244	0.04656	0.043659	0.001502	0.052811	0.0409347	0.0611397	0.046821	0.000829148	0.0160572	0.00235103	0.00912098	0.00330025	0.014923	0.035032	0.079347	0.031081	0.010128	0.009778	0.01036	0.010561	0.018072	0.018783
bin.127	d__Bacteria;p__Synergistota;c__Synergistia;o__Synergistales;f__Aminobacteriaceae;g__Aminivibrio;s__Aminivibrio sp009929115	0.07915	0.072131	0.086256	0.135285	0.143309	0.166268	0.130627	0.157686	0.140133	0.083662	0.083477	0.078224	0.128987	0.155449	0.149506	0.079179	0.148287	0.142815	0.0817877	0.144647	0.00706254	0.0160802	0.0137275	0.00308761	0.013884	0.095684	0.08283	0.138107	0.071239	0.10758	0.107104	0.106068	0.102276	0.09629	0.10712
bin.128	d__Bacteria;p__Desulfobacterota_G;c__Syntrophorhabdia;o__Syntrophorhabdales;f__Syntrophorhabdaceae;g__Syntrophorhabdus;s__	0.001882	0.018346	0.022831	0.03379	0.006506	0.040214	0.031883	0.011962	0.019662	0.027257	0.021386	0.019013	0.040116	0.027201	0.024704	0.014353	0.0268367	0.021169	0.022552	0.0306737	0.0110306	0.0178975	0.0100456	0.00424388	0.00827206	0.044	0.110478	0.041575	0.048219	0.054701	0.057268	0.041886	0.049364	0.063344	0.062864
bin.129	d__Bacteria;p__Chloroflexota;c__Anaerolineae;o__Anaerolineales;f__Anaerolineaceae;g__49-20;s__49-20 sp002436085	0.013316	0.019434	0.019509	0.003924	0.006266	0.006236	0.003261	0.004519	0.003827	0.002623	0.00332	0.002938	0.001335	0.000951	0.000675	0.0174197	0.00547533	0.003869	0.00296033	0.000987	0.00355408	0.00134358	0.000630051	0.000349036	0.000331469	0.009293	0.054038	0.030071	0.031859	0.026372	0.021864	0.023537	0.024307	0.015807	0.017171
bin.13	d__Bacteria;p__Synergistota;c__Synergistia;o__Synergistales;f__Aminobacteriaceae;g__Aminivibrio;s__	0.022452	0.019957	0.043432	0.054498	0.034691	0.030447	0.073304	0.05069	0.041356	0.046177	0.044647	0.029298	0.091468	0.081564	0.060903	0.0286137	0.0398787	0.0551167	0.0400407	0.0779783	0.0128935	0.0128373	0.0164276	0.00933482	0.0155948	0.019912	0.027274	0.027088	0.030109	0.032706	0.033138	0.03277	0.039209	0.034467	0.089468
bin.130	d__Bacteria;p__Atribacterota;c__Atribacteria;o__Atribacterales;f__Caldatribacteriaceae;g__UBA3950;s__UBA3950 sp002385475	0.00159	0.002449	0.001391	0.00522	0.004072	0.005309	0.006622	0.003794	0.00837	0.001472	0.003066	0.00159	0.001735	0.001536	0.006162	0.00181	0.004867	0.006262	0.00204267	0.00314433	0.000562264	0.000689927	0.00230914	0.000888194	0.00261527	0.00341	0.050981	0.024219	0.021283	0.02112	0.018074	0.013677	0.015179	0.009645	0.004876
bin.131	d__Bacteria;p__Actinomycetota;c__Thermoleophilia;o__RBG-16-64-13;f__RBG-16-64-13;g__RBG-16-64-13;s__	0.003426	0.006185	0.005367	0.019271	0.013461	0.019285	0.013364	0.016542	0.014123	0.010888	0.010786	0.014196	0.010056	0.011199	0.010655	0.00499267	0.017339	0.0146763	0.0119567	0.0106367	0.00141708	0.00335845	0.00165969	0.00193999	0.000571721	0.008912	0.094528	0.061094	0.073814	0.110814	0.086402	0.079459	0.067636	0.066696	0.072707
bin.132	d__Archaea;p__Thermoplasmatota;c__Thermoplasmata;o__Methanomassiliicoccales;f__Methanomassiliicoccaceae;g__UBA6;s__UBA6 sp012719175	0.006287	0.006266	0.005961	0.111323	0.106652	0.102499	0.074232	0.074401	0.067075	0.056917	0.055444	0.069086	0.074963	0.076641	0.082098	0.00617133	0.106825	0.0719027	0.0604823	0.0779007	0.000182456	0.00441453	0.00418174	0.00748731	0.00373057	0.016431	0.288562	0.266548	0.236346	0.246785	0.261247	0.234042	0.196915	0.155207	0.106257
bin.133	d__Bacteria;p__Thermotogota;c__Thermotogae;o__Petrotogales;f__Kosmotogaceae;g__Mesotoga;s__	0.164259	0.186956	0.185028	0.065849	0.063231	0.092172	0.053459	0.064755	0.068659	0.038188	0.0344	0.034243	0.019889	0.02158	0.021057	0.178748	0.0737507	0.062291	0.0356103	0.020842	0.0125845	0.016007	0.00789389	0.0022337	0.000865759	0.06355	0.162099	0.141159	0.097731	0.058074	0.054916	0.043165	0.038186	0.027655	0.025529
bin.134	d__Bacteria;p__Cloacimonadota;c__Cloacimonadia;o__Cloacimonadales;f__Cloacimonadaceae;g__Cloacimonas;s__	0.025769	0.017303	0.024895	0.048616	0.053983	0.067096	0.057016	0.052092	0.047581	0.125783	0.074446	0.070351	0.08823	0.07122	0.076307	0.0226557	0.056565	0.0522297	0.0901933	0.0785857	0.0046561	0.00950672	0.00471901	0.0308895	0.00873094	0.05389	0.062801	0.015855	0.013455	0.005215	0.004078	0.003223	0.004247	0.002624	0.005403
bin.135	d__Bacteria;p__Bacillota_A;c__Clostridia;o__Peptostreptococcales;f__Anaerovoracaceae;g__Lentihominibacter;s__	0.006867	0.004284	0.003006	0.001498	0.001131	0.012545	0.003795	0.003884	0.006233	0.010895	0.003049	0.007406	0.010356	0.005338	0.010175	0.004719	0.005058	0.00463733	0.00711667	0.008623	0.00196691	0.00648653	0.0013826	0.00393099	0.00284633	0.00293	0.03054	0.013998	0.016846	0.018377	0.02691	0.017148	0.039952	0.030427	0.137454
bin.136	d__Bacteria;p__Chloroflexota;c__Anaerolineae;o__Promineofilales;f__Promineofilaceae;g__JAMLHW01;s__JAMLHW01 sp023954475	0.000187	0.000619	0.000692	7.8e-05	0	0	1e-05	0.000104	3.2e-05	0	0	0	1.9e-05	0	0	0.000499333	2.6e-05	4.86667e-05	0	6.33333e-06	0.00027294	4.50333e-05	4.91664e-05	0	1.09697e-05	2.70301	0.58777	0.231383	0.09433	0.032184	0.017793	0.012052	0.005211	0.001409	0.00025
bin.137	d__Bacteria;p__Actinomycetota;c__Actinomycetia;o__Actinomycetales;f__Actinomycetaceae;g__UBA1383;s__UBA1383 sp009930425	0.104245	0.080375	0.079692	0	0	1.4e-05	0.000957	3.4e-05	0	0	0	0	0	0	0	0.088104	4.66667e-06	0.000330333	0	0	0.0139827	8.0829e-06	0.000542975	0	0	0.447846	0.221375	0.152167	0.130489	0.092815	0.062916	0.040981	0.023724	0.008648	0.003105
bin.138	d__Bacteria;p__Bacillota_A;c__Clostridia;o__Tissierellales;f__Sedimentibacteraceae;g__Sedimentibacter;s__Sedimentibacter sp003483345	0.767192	0.630092	0.642746	2.68366	1.46743	1.44091	3.65521	1.96034	2.11787	0.732492	0.342008	0.280113	1.20313	0.509881	0.446623	0.68001	1.864	2.57781	0.451538	0.719878	0.0757665	0.70997	0.936377	0.245274	0.419702	0.100367	0.692265	1.01562	2.69379	1.37776	1.54472	1.89077	2.03412	0.988397	0.831553
bin.139	d__Bacteria;p__Bacteroidota;c__Bacteroidia;o__Bacteroidales;f__UBA932;g__DMER64;s__DMER64 sp012515395	0.165894	0.126454	0.119314	0.018563	0.026296	0.022388	0.007707	0.00795	0.010148	0.006777	0.005097	0.004452	0.000734	0.000715	0.000841	0.137221	0.0224157	0.00860167	0.005442	0.000763333	0.0250871	0.00386657	0.00134466	0.00120028	6.79289e-05	0.306995	0.06798	0.038014	0.023603	0.011629	0.008956	0.004781	0.00295	0.002213	0.001737
bin.14	d__Bacteria;p__Spirochaetota;c__Spirochaetia;o__Sphaerochaetales;f__Sphaerochaetaceae;g__Sphaerochaeta;s__Sphaerochaeta sp004294855	0.002579	0.00323	0.002274	0.032798	0.038042	0.038405	0.089995	0.126157	0.100992	0.071374	0.079515	0.070097	0.088845	0.098672	0.112933	0.00269433	0.036415	0.105715	0.073662	0.10015	0.000488324	0.00313767	0.0185378	0.0051089	0.0121118	0	0.000658	0.000493	0.001446	0.010362	0.023477	0.048049	0.089352	0.045225	0.089459
bin.140	d__Bacteria;p__Planctomycetota;c__Planctomycetia;o__Pirellulales;f__Thermoguttaceae;g__JAAYCB01;s__JAAYCB01 sp023621895	0.004275	0.021911	0.020343	0.002541	0.00657	0.003966	0.001176	0.001373	0.001159	0.001067	0.000823	0.0007	0.000771	0.000802	0.000663	0.0155097	0.004359	0.001236	0.000863333	0.000745333	0.00976104	0.00204305	0.00011895	0.000186795	7.2968e-05	0.002856	0.134893	0.053768	0.04504	0.05634	0.041171	0.036541	0.016776	0.012426	0.006552
bin.141	d__Bacteria;p__Actinomycetota;c__Actinomycetia;o__Nanopelagicales;f__UBA10799;g__JADKAV01;s__JADKAV01 sp020636995	0.000266	0.000748	0.001031	0	0	0	0	2.7e-05	1.4e-05	0	0	0	0	0	0	0.000681667	0	1.36667e-05	0	0	0.00038679	0	1.35031e-05	0	0	0.682756	0.277266	0.195037	0.124273	0.066604	0.041142	0.02866	0.012302	0.005341	0.002057
bin.142	d__Bacteria;p__Pseudomonadota;c__Alphaproteobacteria;o__Rhizobiales;f__Methyloligellaceae;g__Methyloceanibacter;s__Methyloceanibacter sp020637815	7.1e-05	7e-05	3.2e-05	0	3.2e-05	0	4e-05	8e-05	1.5e-05	0.000129	0.0001	2.8e-05	1e-05	2.2e-05	2.9e-05	5.76667e-05	1.06667e-05	4.5e-05	8.56667e-05	2.03333e-05	2.22336e-05	1.84752e-05	3.27872e-05	5.20032e-05	9.60902e-06	0.189381	0.107856	0.045416	0.034626	0.019995	0.016776	0.010326	0.006745	0.002085	0.000697
bin.143	d__Bacteria;p__Chloroflexota;c__Anaerolineae;o__B4-G1;f__SLSP01;g__PWVB01;s__PWVB01 sp022707665	0.02969	0.024619	0.015451	0.003134	0.006685	0.006547	0.005433	0.013226	0.003506	0.004844	0.005487	0.002997	0.002927	0.003186	0.003286	0.0232533	0.00545533	0.00738833	0.00444267	0.003133	0.00721707	0.00201152	0.00514656	0.0012926	0.000185275	0.025756	0.09325	0.037252	0.041611	0.0451	0.039917	0.035107	0.024539	0.025845	0.019517
bin.144	d__Bacteria;p__Actinomycetota;c__Thermoleophilia;o__RBG-16-64-13;f__RBG-16-64-13;g__JAAYZX01;s__	0.000847	0.00082	0.000916	0.001487	0.001829	0.00222	0.001017	0.001069	0.001967	0.000957	0.012365	0.001609	0.000804	0.002386	0.000806	0.000861	0.00184533	0.001351	0.004977	0.001332	4.95076e-05	0.000366773	0.000534105	0.0064065	0.000912791	0.007827	0.067673	0.031726	0.036667	0.039581	0.033804	0.02665	0.019634	0.018197	0.013789
bin.145	d__Bacteria;p__Chloroflexota;c__Anaerolineae;o__Caldilineales;f__Caldilineaceae;g__;s__	0.010315	0.021034	0.0433	0.002043	0.003958	0.002874	0.00124	0.003492	0.002246	0.001613	0.00575	0.002485	0.001409	0.002947	0.003411	0.024883	0.00295833	0.002326	0.00328267	0.002589	0.016826	0.000960281	0.00112813	0.0021808	0.00104791	0.018177	0.100472	0.046756	0.053121	0.060644	0.035531	0.031965	0.026494	0.02333	0.022332
bin.146	d__Bacteria;p__Moduliflexota;c__Moduliflexia;o__Moduliflexales;f__Moduliflexaceae;g__Vecturithrix;s__	0.002416	0.001511	0.001836	0.024156	0.013392	0.016493	0.022417	0.025049	0.02416	0.028522	0.029721	0.030449	0.060015	0.057906	0.048002	0.001921	0.0180137	0.0238753	0.029564	0.0553077	0.000458448	0.00554078	0.00133889	0.000973046	0.00641417	0.142573	0.134707	0.066383	0.061607	0.062539	0.068644	0.062569	0.085248	0.090943	0.09576
bin.147	d__Bacteria;p__Actinomycetota;c__Thermoleophilia;o__Solirubrobacterales;f__70-9;g__RHKX01;s__RHKX01 sp020636895	1.3e-05	0.00011	0.000293	0.000377	0.001062	0.001038	0.000257	0.00139	0.000601	0.000232	0.000242	6.4e-05	0.000141	7.5e-05	0.000227	0.000138667	0.000825667	0.000749333	0.000179333	0.000147667	0.000142184	0.000388742	0.000580882	0.000100007	7.6219e-05	0.120483	0.111689	0.062661	0.047466	0.044667	0.029855	0.018161	0.012065	0.006031	0.002175
bin.148	d__Bacteria;p__Synergistota;c__Synergistia;o__Synergistales;f__Thermovirgaceae;g__58-81;s__58-81 sp012729145	1.45527	1.51424	1.50711	1.4304	2.12968	2.13912	2.40777	2.37192	2.17841	1.43791	1.23201	1.2481	1.29821	1.36398	1.17817	1.49221	1.89973	2.31937	1.30601	1.28012	0.0321861	0.406482	0.123381	0.114515	0.0942166	0.374592	0.997437	1.16965	1.61774	1.43759	1.49087	1.7167	2.19971	2.51505	2.4071
bin.149	d__Bacteria;p__Bacillota_A;c__Clostridia;o__Eubacteriales;f__UBA1433;g__UBA1433;s__UBA1433 sp002329295	0.006813	0.00505	0.003652	0.068951	0.083637	0.072859	0.035872	0.04425	0.04764	0.014557	0.037276	0.024518	0.009657	0.008213	0.014243	0.00517167	0.075149	0.0425873	0.0254503	0.0107043	0.00158401	0.0076061	0.00605762	0.0113882	0.00314848	0.000515	0.014325	0.010054	0.018779	0.063456	0.044901	0.055207	0.055708	0.031883	0.033358
bin.15	d__Bacteria;p__Patescibacteria;c__Dojkabacteria;o__SC72;f__SC72;g__UBA5232;s__UBA5232 sp012513575	0.002549	0.014476	0.001253	0.089662	0.02363	0.008476	0.018322	0.002689	0.018508	0.007598	0.004311	0.003073	0.012609	0.017052	0.008053	0.00609267	0.0405893	0.013173	0.004994	0.0125713	0.00728904	0.0431683	0.00907989	0.00233854	0.00449962	0.006216	0.00525	0.003417	0.003951	0.004632	0.00538	0.014401	0.033024	0.0289	0.049248
bin.150	d__Bacteria;p__Synergistota;c__Synergistia;o__Synergistales;f__Synergistaceae;g__Syner-03;s__Syner-03 sp012727545	0.027606	0.014201	0.012892	0.013658	0.00651	0.005774	0.011695	0.016926	0.016923	0.016588	0.015288	0.023472	0.046541	0.057654	0.043237	0.018233	0.00864733	0.0151813	0.0184493	0.049144	0.0081436	0.00435494	0.00301925	0.00439805	0.00755276	0.010594	0.024831	0.011211	0.014052	0.013071	0.01234	0.010593	0.014656	0.029778	0.073315
bin.151	d__Bacteria;p__Desulfobacterota;c__Desulfobulbia;o__Desulfobulbales;f__Desulfobulbaceae;g__Desulfobulbus;s__Desulfobulbus sp017998195	0.022813	0.025546	0.035807	0.026968	0.019457	0.018525	0.006097	0.005158	0.006381	0.000819	0.000901	0.000563	0.000626	0.00073	0.001007	0.0280553	0.02165	0.00587867	0.000761	0.000787667	0.00685081	0.00462904	0.000640066	0.000176307	0.000196937	0.054843	0.113448	0.051614	0.036044	0.035755	0.023665	0.014094	0.00768	0.002522	0.002867
bin.152	d__Archaea;p__Halobacteriota;c__Methanosarcinia;o__Methanotrichales;f__Methanotrichaceae;g__Methanothrix_A;s__	0.036055	0.011188	0.01169	0.388198	0.353281	0.340974	0.424501	0.379303	0.357169	0.318481	0.281964	0.288336	0.70675	0.674372	0.657183	0.0196443	0.360818	0.386991	0.29626	0.679435	0.0142143	0.0244975	0.0343181	0.0195056	0.0251684	1.24468	3.58237	2.7514	1.74218	1.0291	0.77927	0.657422	0.398824	0.329028	0.237195
bin.153	d__Bacteria;p__Pseudomonadota;c__Alphaproteobacteria;o__Rhodobacterales;f__Rhodobacteraceae;g__Albidovulum;s__Albidovulum sp024236495	0.00013	0.000226	7.4e-05	7e-05	8.4e-05	0.000171	0.000136	7.4e-05	3.2e-05	0	3.3e-05	1.6e-05	1.5e-05	7.9e-05	7e-06	0.000143333	0.000108333	8.06667e-05	1.63333e-05	3.36667e-05	7.68722e-05	5.47205e-05	5.23195e-05	1.65025e-05	3.94631e-05	0.416241	0.17307	0.039553	0.035821	0.021879	0.013232	0.0116	0.004668	0.003488	0.000512
bin.154	d__Bacteria;p__Actinomycetota;c__Acidimicrobiia;o__Acidimicrobiales;f__Microtrichaceae;g__AWTP1-35;s__AWTP1-35 sp003962875	0.000206	0.000418	0.0001	8.3e-05	1.1e-05	3.1e-05	5e-06	0	4.6e-05	0	1.4e-05	0	3e-06	1.7e-05	0	0.000241333	4.16667e-05	1.7e-05	4.66667e-06	6.66667e-06	0.000161918	3.71663e-05	2.52389e-05	8.0829e-06	9.07377e-06	0.216741	0.105079	0.040005	0.033205	0.017625	0.010518	0.006895	0.003	0.001499	0.000604
bin.155	d__Bacteria;p__Atribacterota;c__JS1;o__SB-45;f__UBA6794;g__JAAYOB01;s__	0.006974	0.003935	0.005274	0.023996	0.03672	0.0452	0.062624	0.059899	0.07332	0.030258	0.033682	0.041494	0.024136	0.024438	0.024643	0.00539433	0.0353053	0.065281	0.0351447	0.0244057	0.00152307	0.0106726	0.00709405	0.00575903	0.000255042	0.004358	0.012588	0.018526	0.024163	0.027681	0.037204	0.037514	0.050096	0.031047	0.02724
bin.156	d__Bacteria;p__Verrucomicrobiota;c__Kiritimatiellia;o__JAAZAB01;f__JAIVGW01;g__;s__	0.000108	0.000197	0.000161	0.003035	0.003788	0.00191	0.003722	0.005998	0.004235	0.008388	0.00333	0.004152	0.004386	0.001128	0.00693	0.000155333	0.002911	0.00465167	0.00529	0.004148	4.47698e-05	0.000945121	0.00119384	0.00271424	0.00290831	0.002052	0.003503	0.002632	0.003709	0.011749	0.015651	0.027474	0.080193	0.023821	0.01286
bin.157	d__Bacteria;p__Chloroflexota;c__Anaerolineae;o__CG2-30-64-16;f__CG2-30-64-16;g__MWBF01;s__	0.006528	0.017713	0.017486	0.009877	0.006812	0.014522	0.00948	0.016596	0.011852	0.013496	0.012127	0.009987	0.007656	0.008732	0.01001	0.013909	0.0104037	0.0126427	0.01187	0.00879933	0.00639314	0.00388189	0.00362329	0.00176856	0.00117844	0.097878	0.070791	0.041109	0.031904	0.082534	0.059067	0.064887	0.123013	0.069651	0.06315
bin.158	d__Bacteria;p__UBA1439;c__UBA1439;o__UBA1439;f__UBA1439;g__UBA1439;s__UBA1439 sp002329605	3.7e-05	0	7e-06	0.000374	0.00056	0.000859	0.018739	0.022084	0.021751	0.149689	0.170707	0.157699	0.097819	0.115931	0.119553	1.46667e-05	0.000597667	0.020858	0.159365	0.111101	1.96554e-05	0.000244684	0.00184265	0.0106076	0.0116442	0.094662	0.005	0.006276	0.001413	0.001248	0.002397	0.010904	0.055889	0.074617	0.064858
bin.159	d__Bacteria;p__Desulfobacterota;c__Desulfobacteria;o__Desulfobacterales;f__UBA2245;g__UBA2245;s__	0.010001	0.013998	0.012986	0.135843	0.115113	0.115431	0.075746	0.061911	0.078997	0.02358	0.019616	0.022229	0.017163	0.017982	0.01982	0.0123283	0.122129	0.072218	0.0218083	0.0183217	0.00207808	0.0118777	0.00907292	0.0020152	0.00136068	0.134144	0.159561	0.118113	0.062433	0.051197	0.059073	0.045994	0.069217	0.03171	0.014457
bin.16	d__Bacteria;p__Actinomycetota;c__Coriobacteriia;o__Coriobacteriales;f__Atopobiaceae;g__Parafannyhessea;s__Parafannyhessea sp003862195	0	0	0	0.000118	0.000153	0.000196	0.000307	0.00017	0.000228	0.000625	0.000886	0.000437	0.00158	0.002191	0.002632	0	0.000155667	0.000235	0.000649333	0.00213433	0	3.90683e-05	6.87677e-05	0.000225487	0.000528284	4.2e-05	0.00066	0.000338	0.000413	0.000269	0.000437	0.000568	0.001913	0.006418	0.099614
bin.160	d__Bacteria;p__Pseudomonadota;c__Alphaproteobacteria;o__UBA9219;f__UBA9219;g__;s__	7.5e-05	0.0001	0	0.001304	0.000671	0.001053	0.009909	0.013845	0.012826	0.001552	0.001031	0.001646	0.000733	0.000903	0.001018	5.83333e-05	0.00100933	0.0121933	0.00140967	0.000884667	5.20416e-05	0.000318751	0.00204285	0.000331286	0.000143382	0.000623	0.004456	0.003306	0.003857	0.00498	0.009954	0.020038	0.038606	0.012844	0.005019
bin.161	d__Bacteria;p__Acidobacteriota;c__Aminicenantia;o__Aminicenantales;f__UBA4085;g__JAAZPG01;s__JAAZPG01 sp012797375	0.000127	0.000199	0.000236	0.001176	0.001706	0.002373	0.002847	0.001479	0.005982	0.003166	0.004915	0.003472	0.004798	0.004091	0.004481	0.000187333	0.00175167	0.003436	0.003851	0.00445667	5.54286e-05	0.000599805	0.00230856	0.000934067	0.000354128	0.000376	0.001693	0.003467	0.005359	0.01104	0.013265	0.016801	0.049116	0.025398	0.038196
bin.162	d__Bacteria;p__Verrucomicrobiota;c__Kiritimatiellia;o__LD1-PB3_B;f__Lenti-01;g__Lenti-01;s__Lenti-01 sp012514035	0.008206	0.01078	0.010102	0.005139	0.007085	0.006519	0.008935	0.011825	0.01056	0.015048	0.012444	0.013406	0.007745	0.007585	0.007548	0.009696	0.00624767	0.01044	0.0136327	0.007626	0.00133416	0.00100097	0.00144873	0.00131671	0.000104704	0.077906	0.061136	0.100607	0.163518	0.275937	0.246904	0.318563	0.281569	0.244225	0.158327
bin.163	d__Bacteria;p__Chloroflexota;c__Anaerolineae;o__Anaerolineales;f__Anaerolineaceae;g__T78;s__	0.562388	0.447146	0.438837	0.157372	0.0925	0.104564	0.097227	0.072466	0.101597	0.082051	0.04364	0.060948	0.02626	0.024617	0.017021	0.48279	0.118145	0.09043	0.062213	0.0226327	0.0690587	0.0345027	0.01571	0.0192367	0.00492879	0.687137	0.921557	1.09668	1.18491	1.14893	0.958857	0.787411	0.707808	0.479918	0.344364
bin.164	d__Bacteria;p__Bacteroidota;c__Bacteroidia;o__Bacteroidales;f__Prolixibacteraceae;g__Mariniphaga;s__	0.011518	0.012251	0.02149	0.03918	0.018177	0.017792	0.068648	0.037276	0.055101	0.194298	0.130059	0.101743	0.339986	0.224345	0.21833	0.0150863	0.0250497	0.053675	0.142033	0.260887	0.00555784	0.0122387	0.0157345	0.0474252	0.0685677	0.008662	0.009327	0.008549	0.00808	0.016325	0.023584	0.031283	0.057328	0.07632	0.1277
[truncated: 471 more rows]
