# Supplementary material for: Metatranscriptomics-guided genome-scale metabolic reconstruction reveals the carbon flux and trophic interaction in methanogenic communities
Source: Microbiome. 2024 Jul 5;12:121. doi: 10.1186/s40168-024-01830-z (PMC11225162; doi:10.1186/s40168-024-01830-z)
Supplement: Supplementary file 5 — Supplementary Material 4. [file 40168_2024_1830_MOESM4_ESM.xlsx]

## Sheet: 0.Coverage
Supplementary Data 3. Coverage information of 197 high-quality species-level MAGs in metagenomics and metatranscriptomics
Genomes	Percentage of mapped DNA reads in different Metagenomes (%) using coverm (v0.6.1)										Percentage of mapped RNA reads in different Metatranscriptomics (%) using coverm (v0.6.1)
	Seeding (%)	H20 (%)	H15 (%)	H10 (%)	H7 (%)	H5 (%)	H4 (%)	H3 (%)	H2 (%)	H1 (%)	H15 (%)	H7 (%)	H4 (%)	H2 (%)	H1 (%)
MAG with completeness >= 90	28.1959	55.3572	57.6725	62.6948	68.0068	70.1244	72.0098	73.0065	73.5347	73.0689	82.52 ± 1.91	81.11 ± 5.07	81.76 ± 1.11	83.32 ± 2.53	78.28 ± 0.13
HQ MiMAG	19.8709	44.3716	46.1899	50.6341	58.5253	60.2006	61.2989	60.7294	61.8687	63.7267	79.37 ± 2.56	76.27 ± 5.57	74.64 ± 2.04	75.12 ± 2.78	68.51 ± 0.85
Contig=1 MiMAG	0.421676	9.28073	8.82295	12.4682	17.409	16.9527	17.2296	17.3294	21.9675	22.8683	65.93 ± 3.17	52.46 ± 8.29	46.41 ± 3.79	49.76 ± 4.82	37.30 ± 2.08
Circular MAG	0.421676	2.45952	3.32015	5.1691	6.70889	7.12162	7.49474	8.26295	7.88017	7.07705	46.70 ± 4.45	32.77 ± 3.39	35.68 ± 12.17	31.01 ± 2.23	22.88 ± 1.47
	Class	Order	Family	Genus	Species
	classified based on GTDB (RS214)
Unclassified	0	0	1	23	87
Classified	197	197	196	174	110
Total	197	197	197	197	197

## Sheet: 1.MAG with completeness >= 90
Supplementary Data 3. Detailed information for 197 high-quality species-level MAGs recovered from the anaerobic communities
MAGs_ID	Domain	Phylum	Class	Order	Family	Genus	Species	CDS	No. of predicted genes	5S rRNA	5S rRNA (partial)	16S rRNA	16S rRNA (partial)	23S rRNA	23S rRNA (partial)	rRNA	tRNA	tmRNA	repeat_region	Completeness	Contamination	GC	GC std	Coding density	Genome size	# ambiguous bases	No. of scaffolds	No. of contigs	Longest scaffold (bp)	Longest contig (bp)	N50 (scaffolds) (bp)	N50 (contigs) (bp)	Mean scaffold length (bp)	Mean contig length (bp)	Markers	Marker lineage	Seeding (%)	H20 (%)	H15 (%)	H10 (%)	H7 (%)	H5 (%)	H4 (%)	H3 (%)	H2 (%)	H1 (%)	H15_1(%)	H15_2(%)	H15_3(%)
	classified using GTDB-Tk (v2.2.6)							predicted using prokka (v1.13)	predicted using CheckM (v1.1.3)	predicted using prokka (v1.13)										determined using CheckM (v1.1.3)																	Metagenomics reads mapping by coverm (v0.6.1)										Metatranscriptomics reads mapping by coverm (v0.6.1)
bin.112	d__Bacteria	p__Actinomycetota	c__Actinomycetia	o__Nanopelagicales	f__UBA10799	g__JADKAV01	s__JADKAV01 sp016719135	3426	3515	1	0	1	0	1	0	3	50	1	0	95.7786	0	0.658333	0.0109322	0.899923	3532471	0	78	78	354180	354180	131425	131425	45288.1	45288.1	310	o__Actinomycetales	2.70876	1.13143	0.837528	0.504882	0.200754	0.103299	0.0521245	0.0232799	0.00730149	0	0	0	0
bin.132	d__Archaea	p__Thermoplasmatota	c__Thermoplasmata	o__Methanomassiliicoccales	f__Methanomassiliicoccaceae	g__UBA6	s__UBA6 sp012719175	2402	2471	2	0	1	0	1	0	4	36	0	0	97.1774	0	0.572409	0.01724	0.851274	2428747	0	26	26	458959	458959	236317	236317	93413.3	93413.3	187	p__Euryarchaeota	0.00704924	0.224398	0.211291	0.190957	0.21825	0.230904	0.201792	0.178114	0.135635	0.0874694	0	0	0
bin.136	d__Bacteria	p__Chloroflexota	c__Anaerolineae	o__Promineofilales	f__Promineofilaceae	g__JAMLHW01	s__JAMLHW01 sp023954475	4612	4806	1	0	1	0	1	0	3	66	1	1	97.7273	2.90909	0.539985	0.0168174	0.905097	5215334	0	310	310	87218	87218	27977	27977	16823.7	16823.7	163	k__Bacteria	0.855869	0.265387	0.141914	0.0514772	0.0178581	0.0102795	0.00663619	0	0	0	0	0	0
bin.138	d__Bacteria	p__Bacillota_A	c__Clostridia	o__Tissierellales	f__Sedimentibacteraceae	g__Sedimentibacter	s__Sedimentibacter sp003483345	2513	2486	1	0	0	0	1	0	2	41	1	1	98.8928	0	0.349462	0.0126211	0.885091	2665842	0	9	9	999260	999260	585485	585485	296205	296205	250	o__Clostridiales	0.0424949	0.479185	0.727231	2.02324	1.05418	1.18266	1.48286	1.5949	0.720287	0.549416	0.142531	0.0928615	0.0881881
bin.148	d__Bacteria	p__Synergistota	c__Synergistia	o__Synergistales	f__Thermovirgaceae	g__58-81	s__58-81 sp012729145	1815	1822	0	1	2	0	0	2	5	50	1	3	100	0	0.56243	0.0102653	0.90513	1905640	0	8	8	623314	623314	386938	386938	238205	238205	105	k__Bacteria	0.224742	0.974483	1.1809	1.66334	1.53649	1.61993	1.9101	2.53103	2.81461	2.60864	1.06229	0.677012	0.662092
bin.152	d__Archaea	p__Halobacteriota	c__Methanosarcinia	o__Methanotrichales	f__Methanotrichaceae	g__Methanothrix_A	s__	2418	2480	0	0	0	0	0	0	0	36	0	4	96.2171	1.31579	0.574328	0.0227094	0.864741	2539985	0	66	66	160770	160770	47429	47429	38484.6	38484.6	227	p__Euryarchaeota	0.540505	2.44559	1.91188	1.27729	0.799491	0.623155	0.507904	0.313727	0.255865	0.173975	0	0	0
bin.167	d__Bacteria	p__Desulfobacterota	c__Syntrophia	o__Syntrophales	f__Smithellaceae	g__Smithella	s__Smithella sp017993615	2789	2815	1	0	1	0	1	0	3	49	1	4	96.129	3.91705	0.479483	0.0164068	0.874002	3040643	0	26	26	547111	547111	233070	233070	116948	116948	247	c__Deltaproteobacteria	0.244695	0.309711	0.512085	0.618099	0.305434	0.478813	0.655584	0.686298	0.908695	0.884931	0.0165591	0	0
bin.174	d__Bacteria	p__Desulfobacterota	c__Desulfobacteria	o__Desulfobacterales	f__JAHDSC01	g__JAHDSC01	s__JAHDSC01 sp018432925	3217	3210	1	0	1	0	1	0	3	47	0	2	99.3548	1.93548	0.480469	0.0251577	0.834516	3587695	0	29	29	455565	455565	313823	313823	123714	123714	247	c__Deltaproteobacteria	0.124691	0.22467	0.222635	0.262596	0.485319	0.500357	0.64041	0.671543	0.431033	0.122949	0	0	0
bin.189	d__Bacteria	p__Chloroflexota	c__Anaerolineae	o__Anaerolineales	f__Anaerolineaceae	g__49-20	s__	1951	1972	1	0	1	0	1	0	3	47	1	1	91.8182	2	0.546271	0.00496103	0.89361	2286451	0	2	2	2151255	2151255	2151255	2151255	1.14323e+06	1.14323e+06	163	k__Bacteria	0.0316663	0.557269	0.730724	1.03666	1.34356	1.36157	1.31471	1.21776	0.885618	0.644578	0.0706548	0.0628657	0.0612244
bin.190	d__Bacteria	p__Thermotogota	c__Thermotogae	o__Petrotogales	f__Kosmotogaceae	g__Mesotoga	s__Mesotoga prima	2641	2701	1	0	1	0	1	0	3	45	1	0	99.8433	0	0.454741	0.0219557	0.864079	2959956	0	49	49	546167	546167	234885	234885	60407.3	60407.3	104	k__Bacteria	1.15242	5.76933	6.08079	5.04903	3.66558	3.16301	2.77084	2.57261	2.06642	1.70008	2.93683	2.52708	2.46767
bin.193	d__Bacteria	p__Desulfobacterota	c__Syntrophia	o__Syntrophales	f__Smithellaceae	g__UBA8904	s__	2913	2919	1	0	1	0	1	0	3	51	1	0	96.129	9.48541	0.545234	0.0140477	0.895133	3113339	0	51	51	303756	303756	96557	96557	61045.9	61045.9	247	c__Deltaproteobacteria	0.0253876	1.12206	1.42543	1.21891	0.445944	0.747058	0.373635	0.436049	0.451683	0.241891	0.0222767	0.0172706	0.0154689
bin.200	d__Bacteria	p__Bacillota_B	c__Syntrophomonadia	o__Syntrophomonadales	f__Syntrophomonadaceae	g__PHAA01	s__PHAA01 sp022706565	2603	2640	3	0	3	0	3	0	9	45	1	1	95.6207	1.70554	0.508053	0.00913963	0.871524	2707720	0	7	7	749457	749457	697814	697814	386817	386817	420	c__Clostridia	0.0715768	1.88099	1.86106	2.38192	2.6747	2.77297	2.21764	1.77851	2.07148	2.4827	0.110872	0.0858415	0.0772493
bin.202	d__Bacteria	p__Bacteroidota	c__Bacteroidia	o__Bacteroidales	f__VadinHA17	g__SR-FBR-E99	s__SR-FBR-E99 sp012513795	2882	2884	1	0	1	0	1	0	3	39	1	2	93.0952	2.38095	0.494861	0.00737327	0.9181	3460082	0	12	12	634107	634107	366778	366778	288340	288340	316	p__Bacteroidetes	1.04384	2.8974	3.07482	3.29591	3.48746	3.27306	3.14051	2.83363	2.15057	1.08553	1.21633	1.04204	1.01742
bin.206	d__Archaea	p__Halobacteriota	c__Methanosarcinia	o__Methanotrichales	f__Methanotrichaceae	g__Methanothrix	s__Methanothrix soehngenii	2813	2943	1	0	1	0	1	0	3	37	0	3	99.3464	1.30719	0.516496	0.0160856	0.862905	2864155	0	36	36	183572	183572	102509	102509	79559.9	79559.9	228	p__Euryarchaeota	0.390248	0.921094	1.0185	1.29589	2.34395	2.59353	2.70253	2.91847	3.72991	3.02914	0.121864	0.100156	0.0944337
bin.208	d__Bacteria	p__Verrucomicrobiota	c__Verrucomicrobiae	o__Verrucomicrobiales	f__Akkermansiaceae	g__	s__	4032	4070	1	0	1	0	1	0	3	60	1	1	98.6395	2.04082	0.708359	0.0114361	0.892171	5361518	0	9	9	2121437	2121437	1346336	1346336	595724	595724	229	k__Bacteria	0	0.0168997	0.0278825	0.0823763	0.119811	0.166212	0.203448	0.218896	0.111713	0.0647424	0	0	0
bin.209	d__Bacteria	p__Bacillota	c__Bacilli	o__Lactobacillales	f__Lactobacillaceae	g__Lactobacillus	s__Lactobacillus amylovorus	1825	1810	5	0	5	0	5	0	15	65	1	0	99.026	0	0.382676	0.00610642	0.879496	1839088	0	5	5	961087	961087	961087	961087	367818	367818	430	g__Lactobacillus	0	0	0.0237273	0.222296	0.709169	1.85192	1.94528	1.1431	0.270498	0.132799	0	0	0
bin.21	d__Archaea	p__Halobacteriota	c__Methanomicrobia	o__Methanomicrobiales	f__Methanoregulaceae	g__UBA9949	s__UBA9949 sp012516785	1980	2042	1	0	0	0	0	0	1	30	0	0	91.7798	0.163399	0.538107	0.0334206	0.861871	1916716	2774	110	140	128559	128559	37645	30176	17424.7	13671	234	p__Euryarchaeota	0.279164	0.136109	0.144331	0.0948657	0.0582753	0.0529989	0.0400503	0.0290337	0.0106924	0.00850707	0.0244789	0	0
bin.210	d__Bacteria	p__Actinomycetota	c__Thermoleophilia	o__UBA2241	f__UBA2241	g__CAIXSE01	s__	1630	1644	1	0	1	0	1	0	3	49	1	3	96.9828	0	0.675759	0.0133814	0.889914	1838892	0	2	2	1836560	1836560	1836560	1836560	919446	919446	199	p__Actinobacteria	0	0.194883	0.176514	0.187306	0.401286	0.403609	0.437828	0.35987	0.418848	0.259567	0	0	0
bin.211	d__Bacteria	p__Armatimonadota	c__UBA5829	o__DSUL01	f__DSUL01	g__JAGVUD01	s__JAGVUD01 sp019136435	3091	3125	1	0	1	0	1	0	3	47	2	5	95.3704	0	0.644008	0.00664686	0.916976	4014759	0	8	8	2351416	2351416	2351416	2351416	501845	501845	161	k__Bacteria	0.0527523	0.194381	0.266974	0.257843	0.277458	0.257335	0.247867	0.207231	0.242994	0.153721	0.0463	0.0495955	0.0477875
bin.212	d__Bacteria	p__UBA1439	c__UBA1439	o__UBA1439	f__UBA1439	g__UBA1439	s__UBA1439 sp002329605	2410	2415	1	0	1	0	1	0	3	46	1	0	93.2432	3.74559	0.682395	0.0152907	0.901334	2733852	0	10	10	1738193	1738193	1738193	1738193	273385	273385	230	k__Bacteria	0.0791183	0.00481074	0	0	0	0	0.0162751	0.103075	0.261368	0.193608	0	0	0
bin.213	d__Bacteria	p__Atribacterota	c__Atribacteria	o__Atribacterales	f__Atribacteraceae	g__Atribacter	s__Atribacter sp002069605	2278	2229	1	0	2	0	1	0	4	44	1	0	100	0	0.385842	0.00722872	0.844242	2492585	0	14	14	569246	569246	363105	363105	178042	178042	105	k__Bacteria	0.016074	0.227103	0.244109	0.275802	0.291928	0.276959	0.253531	0.240051	0.202828	0.200177	0.0130202	0.0116392	0.0113405
bin.214	d__Bacteria	p__Bacteroidota	c__Bacteroidia	o__Bacteroidales	f__Paludibacteraceae	g__W0P28-013	s__W0P28-013 sp012837685	1679	1672	2	0	2	0	2	0	6	48	1	1	97.8495	0.537634	0.401505	0.00589182	0.923871	1952927	0	2	2	1138078	1138078	1138078	1138078	976464	976464	278	k__Bacteria	0	0.00946733	0.0961928	0.208313	0.0864698	0.0489949	0.123646	0.238073	0.0690136	0.0423066	0.0180782	0.0126217	0.0123865
bin.215	d__Bacteria	p__Chloroflexota	c__Anaerolineae	o__Anaerolineales	f__Anaerolineaceae	g__T78	s__T78 sp019136215	2001	2023	0	0	0	0	0	0	0	40	1	2	91.8182	2.90909	0.523066	0.0135005	0.892147	2289145	0	11	11	788558	788558	559270	559270	208104	208104	163	k__Bacteria	0	0.0251344	0.0375792	0.0648839	0.0989871	0.124972	0.155742	0.215264	0.214236	0.318315	0	0	0
bin.216	d__Bacteria	p__Bacteroidota	c__Bacteroidia	o__Bacteroidales	f__VadinHA17	g__LD21	s__	2637	2717	2	0	2	0	2	0	6	42	1	0	96.6667	1.90476	0.420652	0	0.887008	3356042	0	1	1	3356042	3356042	3356042	3356042	3356042	3356042	316	p__Bacteroidetes	0	0.0989196	0.118646	0.21236	0.512989	0.687195	0.832363	0.956626	0.769065	1.00881	0.139998	0.10091	0.0998102
bin.217	d__Bacteria	p__Desulfobacterota	c__Desulfovibrionia	o__Desulfovibrionales	f__Desulfomicrobiaceae	g__Desulfomicrobium	s__Desulfomicrobium sp023393525	3134	3095	5	0	4	0	4	0	13	67	1	2	99.3827	0	0.610555	0.0078744	0.89382	3441112	0	17	17	1001248	1001248	465029	465029	202418	202418	280	c__Deltaproteobacteria	0	0.101059	0.0882781	0.0679225	0.219962	0.242382	0.404044	0.415336	0.133579	0.0309556	0	0	0
bin.218	d__Bacteria	p__Bacillota_B	c__Desulfotomaculia	o__Desulfotomaculales	f__Pelotomaculaceae	g__DTU098	s__DTU098 sp002305915	2840	2898	4	0	4	0	4	0	12	54	1	4	100	0.632911	0.495596	0	0.824409	3141798	0	1	1	3141798	3141798	3141798	3141798	3141798	3141798	295	p__Firmicutes	0	0.0110319	0.0128459	0.023629	0.089567	0.142592	0.212853	0.49536	0.90235	0.917641	0	0	0
bin.219	d__Bacteria	p__Acidobacteriota	c__UBA6911	o__JAAYUB01	f__JAAYUB01	g__JAAYUB01	s__	3908	3892	1	0	1	0	1	0	3	55	1	1	96.1538	1.7094	0.65322	0.0102463	0.882014	5005259	0	2	2	5003342	5003342	5003342	5003342	2.50263e+06	2.50263e+06	188	k__Bacteria	0.0952111	0.436473	0.320547	0.181962	0.105464	0.0834719	0.0823204	0.07801	0.0966433	0.0710581	0	0	0
bin.220	d__Bacteria	p__Bacillota_A	c__Clostridia	o__Christensenellales	f__CALWSW01	g__	s__	2224	2181	3	0	3	0	3	0	9	52	1	1	99.1935	1.6129	0.580269	0.00566953	0.834136	2470888	0	3	3	1007676	1007676	858349	858349	823629	823629	223	c__Clostridia	0	0.0047352	0.00664498	0.0182129	0.0826015	0.100125	0.231804	0.279028	0.17339	0.158816	0	0	0
bin.221	d__Bacteria	p__Bacillota_A	c__Clostridia	o__Christensenellales	f__SZUA-584	g__SZUA-584	s__	2442	2416	2	0	2	0	2	0	6	48	1	0	99.974	1.6129	0.48795	0	0.888001	2474581	0	1	1	2474581	2474581	2474581	2474581	2474581	2474581	223	c__Clostridia	0	0.0110107	0.0133888	0.0167043	0.0457045	0.0750514	0.107634	0.122101	0.100225	0.110375	0	0	0
bin.222	d__Bacteria	p__Bacillota_B	c__Syntrophomonadia	o__Syntrophomonadales	f__Syntrophomonadaceae	g__JAAYJK01	s__JAAYJK01 sp012520725	2551	2563	2	0	3	0	3	0	8	46	1	4	94.6429	0.765306	0.448188	0.0116296	0.836644	2954364	0	6	6	1252890	1252890	620554	620554	492394	492394	420	c__Clostridia	0	0	0	0	0	0	0	0	0.0195114	0.562018	0	0	0
bin.223	d__Bacteria	p__Desulfobacterota	c__Syntrophia	o__Syntrophales	f__Smithellaceae	g__UBA4810	s__UBA4810 sp002418825	2060	2098	1	0	1	0	1	0	3	44	1	0	90.9677	3.87097	0.450817	0.0202379	0.902105	2194339	0	19	19	467989	467989	337413	337413	115492	115492	247	c__Deltaproteobacteria	0	0.0302798	0.0498813	0.0830473	0.0755703	0.100055	0.10218	0.143425	0.1488	0.101296	0	0	0
bin.224	d__Bacteria	p__Bacillota_A	c__Clostridia	o__Peptostreptococcales	f__Anaerovoracaceae	g__Lentihominibacter	s__	1770	1785	2	0	2	0	2	0	6	41	1	9	95.3901	0.827423	0.447121	0	0.913562	1903420	0	1	1	1903420	1903420	1903420	1903420	1903420	1903420	247	o__Clostridiales	0	0.0638857	0.0644773	0.0908844	0.143077	0.178515	0.184468	0.216177	0.289263	0.514183	0	0	0
bin.225	d__Bacteria	p__Bacillota_A	c__Clostridia	o__Christensenellales	f__CAG-74	g__JAEZHK01	s__	2741	2740	2	0	2	0	2	0	6	41	1	3	94.4892	1.6129	0.643044	0.0156003	0.905558	3015621	0	17	17	590361	590361	292184	292184	177389	177389	223	c__Clostridia	0	0.0544348	0.0573284	0.0559295	0.0863874	0.0685516	0.0512686	0.0475548	0.0612816	0.0973772	0	0	0
bin.226	d__Bacteria	p__Chloroflexota	c__Anaerolineae	o__Anaerolineales	f__Anaerolineaceae	g__Flexilinea	s__Flexilinea sp022837205	2099	2158	1	0	1	0	1	0	3	43	1	0	90	1.81818	0.437524	0.0371897	0.886166	2414990	0	63	63	171004	171004	69517	69517	38333.2	38333.2	163	k__Bacteria	0.0473972	0.0618076	0.0677375	0.0648681	0.0580705	0.0473696	0.0423368	0.0351528	0.0220453	0.0177726	0.0148379	0.012678	0
bin.228	d__Bacteria	p__Bacillota_B	c__Syntrophomonadia	o__Syntrophomonadales	f__Syntrophomonadaceae	g__JAAYBS01	s__JAAYBS01 sp012718855	2313	2307	3	0	3	0	3	0	9	43	0	3	94.7959	1.19048	0.415811	0.0326188	0.87489	2447076	0	19	19	691741	691741	442996	442996	128793	128793	420	c__Clostridia	0.060486	0.0309272	0.0422331	0.0750776	0.017356	0.0437822	0.0317369	0.0712547	0.130006	0.254157	0	0	0
bin.229	d__Bacteria	p__Desulfobacterota	c__Desulfovibrionia	o__Desulfovibrionales	f__Desulfomicrobiaceae	g__Desulfomicrobium	s__Desulfomicrobium sp012729655	2911	2912	5	0	4	0	4	0	13	62	1	1	98.6772	0	0.598085	0.00563431	0.887463	3092487	0	3	3	1902031	1902031	1902031	1902031	1030829	1030829	280	c__Deltaproteobacteria	0	0.198229	0.266493	0.329358	0.920773	1.08132	1.41287	1.46513	0.625414	0.225658	0.0588771	0	0
bin.230	d__Bacteria	p__Atribacterota	c__JS1	o__SB-45	f__UBA6794	g__JAAYOB01	s__	1150	1155	1	0	1	0	1	0	3	42	1	0	94.9153	0	0.36223	0.0095479	0.86009	1286734	0	11	11	273056	273056	176131	176131	116976	116976	105	k__Bacteria	0	0.0519413	0.0650412	0.11293	0.164188	0.168387	0.181783	0.194258	0.178528	0.164272	0.017919	0.0124767	0.0122985
bin.231	d__Archaea	p__Halobacteriota	c__Methanosarcinia	o__Methanosarcinales	f__Methanosarcinaceae	g__Methanomethylovorans	s__Methanomethylovorans sp001896725	2068	2086	2	0	2	0	2	0	6	43	0	3	99.183	0	0.421688	0	0.870574	2244013	0	1	1	2244013	2244013	2244013	2244013	2244013	2244013	228	p__Euryarchaeota	0	0.188747	0.152594	0.128065	0.132075	0.118114	0.0984614	0.087723	0.185277	0.182067	0	0	0
bin.232	d__Bacteria	p__Chloroflexota	c__Anaerolineae	o__DRVO01	f__DRVO01	g__Ch71	s__	2710	2727	1	0	1	0	1	0	3	49	1	5	95.8716	2.01835	0.662539	0.00697591	0.892544	3176408	0	6	6	2091889	2091889	2091889	2091889	529401	529401	160	k__Bacteria	0	0.0343443	0.0388446	0.0463774	0.0691563	0.0633296	0.0639525	0.0612303	0.0882842	0.0807757	0	0	0
bin.233	d__Bacteria	p__Planctomycetota	c__Planctomycetia	o__Pirellulales	f__Thermoguttaceae	g__JABWBD01	s__	8963	9345	1	0	1	0	1	0	3	152	1	3	98.8506	2.87356	0.623715	0.0101703	0.855434	12106195	0	152	152	468910	468910	181279	181279	79646	79646	142	k__Bacteria	0	0.00738495	0.00809566	0.0144718	0.0476344	0.0683467	0.0707641	0.0588752	0.0465473	0.0217482	0	0	0
bin.234	d__Bacteria	p__Bacillota	c__Bacilli	o__Lactobacillales	f__Lactobacillaceae	g__Limosilactobacillus	s__Limosilactobacillus panis	2029	2010	4	0	4	0	4	0	12	42	1	1	98.913	2.71739	0.479189	0.00788333	0.874111	2102796	0	5	5	1366480	1366480	1366480	1366480	420559	420559	336	o__Lactobacillales	0	0	0.00792998	0.0824479	0.495575	1.057	1.19704	1.23939	0.203024	0.0622688	0	0	0
bin.235	d__Bacteria	p__Chloroflexota	c__Anaerolineae	o__UBA1429	f__UBA1429	g__JAAZBY01	s__JAAZBY01 sp012513595	3238	3240	2	0	2	0	2	0	6	54	1	4	94.4954	3.85321	0.687858	0.00758704	0.884333	4034055	0	5	5	1939082	1939082	892173	892173	806811	806811	160	k__Bacteria	0	0.084287	0.100837	0.141873	0.25165	0.2531	0.278406	0.249082	0.276951	0.225059	0	0.0106711	0
bin.236	d__Bacteria	p__Caldisericota	c__Caldisericia	o__JAAYUI01	f__JAAYUI01	g__	s__	1734	1754	1	0	1	0	1	0	3	48	1	0	96.2662	0	0.448405	0	0.916497	2171894	0	1	1	2171894	2171894	2171894	2171894	2171894	2171894	102	k__Bacteria	0.421676	0.329968	0.341481	0.13685	0.00482177	0	0.0429127	0.146069	0.172352	0.572741	0.101844	0.0772494	0.0709403
bin.237	d__Bacteria	p__Actinomycetota	c__Thermoleophilia	o__UBA2241	f__UBA2241	g__CAIXSE01	s__CAIXSE01 sp012719015	2605	2605	1	0	1	0	1	0	3	52	1	1	96.5517	0.287356	0.705008	0.00458831	0.907461	2874789	0	6	6	964258	964258	768903	768903	479132	479132	199	p__Actinobacteria	0.110861	0.428104	0.489013	0.588727	0.697669	0.610722	0.548995	0.398293	0.385586	0.214473	0	0	0
bin.238	d__Bacteria	p__Bacteroidota	c__Bacteroidia	o__Bacteroidales	f__UBA1402	g__UBA1402	s__UBA1402 sp002305085	1955	1967	2	0	2	0	2	0	6	44	1	1	98.3871	0	0.460063	0.0107921	0.937646	2566978	0	5	5	952820	952820	886152	886152	513396	513396	278	k__Bacteria	0	0	0.0352098	0.160677	0.098828	0.135248	0.178576	0.162736	0.0645858	0.0942196	0.0270517	0.023384	0.0234533
bin.239	d__Bacteria	p__Bacillota_A	c__Clostridia	o__Saccharofermentanales	f__UBA5734	g__JAAYBY01	s__JAAYBY01 sp012511525	3180	3151	2	0	2	0	2	0	6	41	1	0	96.0993	1.77305	0.603799	0.0294714	0.908601	3576530	0	67	67	313086	313086	104594	104594	53381	53381	247	o__Clostridiales	0.0142675	0.0479579	0.0436029	0.0387955	0.0464726	0.0421921	0.0442872	0.0443041	0.0595234	0.0568715	0	0	0
bin.24	d__Bacteria	p__Bacteroidota	c__Bacteroidia	o__Bacteroidales	f__GCA-2748055	g__GCA-2748055	s__	3551	3626	1	0	0	0	0	0	1	41	0	0	97.619	1.90476	0.533731	0.0354251	0.935001	4297683	1641	189	254	201558	128792	47462	34666	22739.1	16913.6	316	p__Bacteroidetes	0.386953	0.160713	0.0956368	0.0375326	0.0124615	0.00705001	0.0050658	0	0	0	0	0	0
bin.240	d__Bacteria	p__Chloroflexota	c__Anaerolineae	o__Anaerolineales	f__Anaerolineaceae	g__JAJFTV01	s__	2731	2739	1	0	1	0	1	0	3	48	1	0	92.7273	5.45455	0.486298	0	0.911428	3072258	0	1	1	3072258	3072258	3072258	3072258	3072258	3072258	163	k__Bacteria	0.00801713	0.250328	0.306281	0.355153	0.352831	0.303203	0.250604	0.218069	0.204101	0.209289	0.016082	0.0136342	0.0133825
bin.241	d__Bacteria	p__Actinomycetota	c__Actinomycetia	o__Actinomycetales	f__Dermatophilaceae	g__Phycicoccus_A	s__Phycicoccus_A elongatus	2727	2746	1	0	1	0	1	0	3	44	1	0	94.5946	0	0.693168	0.01056	0.924044	2907133	0	20	20	461203	461203	327715	327715	145357	145357	309	o__Actinomycetales	0.821404	0.458042	0.441044	0.370492	0.253766	0.168504	0.10702	0.0605097	0.0243604	0.00604913	0	0	0
bin.242	d__Bacteria	p__Atribacterota	c__JS1	o__SB-45	f__UBA6794	g__M30B28	s__	1833	1838	2	0	2	0	2	0	6	46	1	0	98.3051	0	0.337043	0.0161186	0.860851	2012153	0	23	23	657064	657064	138764	138764	87484.9	87484.9	105	k__Bacteria	0.0144098	0.0465093	0.0567987	0.063379	0.0783785	0.0822504	0.0922537	0.0889168	0.124911	0.165125	0	0	0
bin.243	d__Bacteria	p__Chloroflexota	c__Anaerolineae	o__Anaerolineales	f__Anaerolineaceae	g__Brevefilum	s__Brevefilum fermentans	2090	2100	1	0	1	0	1	0	3	47	0	2	91.8182	2.90909	0.494375	0	0.88969	2456647	0	1	1	2456647	2456647	2456647	2456647	2456647	2456647	163	k__Bacteria	0	0.15338	0.155505	0.172368	0.193965	0.194598	0.196493	0.204915	0.189056	0.184773	0.0255865	0.0207513	0.0210889
bin.244	d__Bacteria	p__Bacillota_A	c__Clostridia	o__Oscillospirales	f__Oscillospiraceae	g__Evtepia	s__	2075	2071	4	0	4	0	3	0	11	51	1	0	98.9933	1.00671	0.565044	0.0194442	0.862132	2248016	0	4	4	1319424	1319424	1319424	1319424	562004	562004	257	o__Clostridiales	0	0.0181022	0.0217735	0.0562878	0.0402207	0.0637903	0.0521518	0.045686	0.23105	0.280237	0	0	0
bin.246	d__Bacteria	p__Chloroflexota	c__Anaerolineae	o__Anaerolineales	f__Anaerolineaceae	g__T78	s__	2111	2141	1	0	1	0	1	0	3	47	1	0	90	2	0.50626	0.0194595	0.886411	2483779	0	21	21	710734	710734	358828	358828	118275	118275	163	k__Bacteria	0.0682356	0.161472	0.190861	0.20473	0.210795	0.178064	0.153719	0.133464	0.0836457	0.0573369	0.0511827	0.0342858	0
bin.247	d__Bacteria	p__Desulfobacterota	c__Syntrophia	o__Syntrophales	f__Syntrophaceae	g__Syntrophus	s__Syntrophus sp002067745	2641	2674	0	0	0	0	0	0	0	46	1	0	96.4516	5.48387	0.555779	0.0159271	0.871439	2947410	0	21	21	643263	643263	184545	184545	140353	140353	247	c__Deltaproteobacteria	0	0.00648256	0.00490749	0.00671561	0.0174786	0.0312952	0.0377724	0.0436564	0.0692473	0.0621943	0	0	0
bin.249	d__Bacteria	p__Chloroflexota	c__Anaerolineae	o__Anaerolineales	f__Anaerolineaceae	g__	s__	2031	2060	1	0	1	0	1	0	3	45	2	0	90	2.72727	0.457128	0.051619	0.904969	2301579	0	27	27	744166	744166	330839	330839	85243.7	85243.7	163	k__Bacteria	0.228254	0.293675	0.3772	0.392887	0.331682	0.273789	0.229961	0.214703	0.184609	0.297017	0.120772	0.0990994	0.0984403
bin.250	d__Bacteria	p__Spirochaetota	c__UBA4802	o__UBA4802	f__UBA5550	g__RBG-16-49-21	s__	3849	3821	1	0	0	0	0	1	2	44	0	1	97.7528	3.37079	0.578586	0.0189958	0.892608	4287444	0	11	11	1742955	1742955	714163	714163	389768	389768	143	k__Bacteria	0.0309872	0.0239431	0.032583	0.0168223	0.0125368	0.0430157	0.15724	0.0292745	0.0898362	0	0	0	0
bin.251	d__Bacteria	p__Chloroflexota	c__Anaerolineae	o__UBA1429	f__UBA1429	g__DUUT01	s__	4261	4295	0	0	0	0	0	0	0	47	2	1	92.2018	2.75229	0.676528	0.0163098	0.864056	5108725	0	68	68	444937	444937	229927	229927	75128.3	75128.3	160	k__Bacteria	0	0.0140157	0.0163834	0.0204324	0.034268	0.0355213	0.0414619	0.0437168	0.0783895	0.0948008	0	0	0
bin.254	d__Bacteria	p__Spirochaetota	c__Spirochaetia	o__Sphaerochaetales	f__Sphaerochaetaceae	g__Sphaerochaeta	s__Sphaerochaeta sp004294855	1964	1971	2	0	2	0	2	0	6	39	1	0	94.2529	2.29885	0.526265	0.0224387	0.919171	2157880	0	21	21	443049	443049	304129	304129	102756	102756	141	k__Bacteria	0	0	0	0	0.0263259	0.0655724	0.148779	0.292268	0.149317	0.127878	0	0	0
bin.257	d__Bacteria	p__Bacillota_A	c__Clostridia	o__Christensenellales	f__CAG-138	g__Phil1	s__	2516	2483	2	0	2	0	2	0	6	54	1	0	95.5645	0.403226	0.603133	0.00172449	0.89295	2708790	0	3	3	1606876	1606876	1606876	1606876	902930	902930	223	c__Clostridia	0	0	0	0	0.0110954	0.0136339	0.0187708	0.031778	0.165226	0.149212	0	0	0
bin.259	d__Bacteria	p__Desulfobacterota_G	c__Syntrophorhabdia	o__Syntrophorhabdales	f__Syntrophorhabdaceae	g__Syntrophorhabdus	s__	3603	3644	1	0	1	0	1	0	3	47	1	0	92.9032	3.87097	0.451468	0.0109383	0.880849	3690926	0	23	23	767684	767684	459067	459067	160475	160475	247	c__Deltaproteobacteria	0.0244241	0.0816629	0.0766233	0.0645886	0.0824412	0.0835699	0.0882456	0.0978943	0.107352	0.0827565	0	0	0
bin.260	d__Bacteria	p__Atribacterota	c__JS1	o__SB-45	f__UBA6794	g__M30B28	s__	2229	2237	1	0	1	0	1	0	3	40	1	0	93.2203	0	0.328369	0.0153952	0.856135	2327972	0	30	30	849334	849334	219177	219177	77599.1	77599.1	105	k__Bacteria	0	0.0177613	0.0182017	0.0183637	0.01843	0.0199887	0.0233505	0.024824	0.0390153	0.0775042	0	0	0
bin.261	d__Bacteria	p__Chloroflexota	c__Anaerolineae	o__Anaerolineales	f__Anaerolineaceae	g__UBA6107	s__UBA6107 sp012798065	1821	1843	1	0	1	0	1	0	3	45	1	2	90.9091	5.45455	0.522352	0.0161773	0.922452	2001841	0	11	11	677474	677474	469466	469466	181986	181986	163	k__Bacteria	0.0352834	0.0355696	0.044561	0.0538846	0.0572046	0.0566551	0.0643101	0.0828283	0.0686722	0.0790917	0	0	0
bin.263	d__Bacteria	p__Synergistota	c__Synergistia	o__Synergistales	f__Thermovirgaceae	g__58-81	s__	1560	1567	0	1	2	0	0	2	5	43	1	0	98.3051	0	0.607289	0.0472115	0.905792	1654126	0	29	29	271058	271058	180762	180762	57038.8	57038.8	105	k__Bacteria	0	0.0639614	0.0721222	0.102354	0.0751138	0.0641938	0.0536192	0.0515218	0.0478673	0.0326896	0.0397466	0.0256277	0.0242525
bin.264	d__Bacteria	p__Bacteroidota	c__Bacteroidia	o__Bacteroidales	f__Dysgonomonadaceae	g__Proteiniphilum	s__Proteiniphilum sp016839025	2708	2774	2	0	2	0	2	0	6	46	1	0	93.9891	1.0929	0.498822	0.017514	0.896392	2932118	0	30	30	450309	450309	136889	136889	97737.3	97737.3	273	k__Bacteria	0	0	0	0	0	0	0	0	0	0.175509	0	0	0
bin.265	d__Bacteria	p__Chloroflexota	c__Anaerolineae	o__Anaerolineales	f__Anaerolineaceae	g__Flexilinea	s__Flexilinea sp012799995	2194	2228	2	0	2	0	2	0	6	49	1	4	90.9091	2.72727	0.468553	0.0126925	0.895353	2469462	0	8	8	1170455	1170455	331652	331652	308683	308683	163	k__Bacteria	0	0.00735519	0.00963196	0.0137168	0.0235945	0.0278343	0.0360891	0.0442812	0.0359836	0.0624591	0	0	0
bin.266	d__Archaea	p__Halobacteriota	c__Methanosarcinia	o__Methanotrichales	f__Methanotrichaceae	g__Methanothrix_A	s__Methanothrix_A harundinacea_D	2315	2372	2	0	2	0	2	0	6	41	0	1	100	0	0.565761	0.0108449	0.864591	2386094	0	26	26	578350	578350	299828	299828	91772.8	91772.8	227	p__Euryarchaeota	0.216755	0.433011	0.493181	0.51527	0.929482	1.0742	1.18167	1.34393	1.71933	2.05371	0	0	0
bin.267	d__Bacteria	p__Bacteroidota	c__Bacteroidia	o__Bacteroidales	f__Dysgonomonadaceae	g__Petrimonas	s__Petrimonas sp002069095	3024	3014	2	0	2	0	2	0	6	48	1	3	98.9071	1.0929	0.398067	0	0.875219	3679345	0	1	1	3679345	3679345	3679345	3679345	3679345	3679345	273	k__Bacteria	0	1.6171	2.39256	4.12935	4.93644	4.98793	4.86349	4.76426	4.15604	3.38297	41.0256	48.2111	49.1183
bin.268	d__Bacteria	p__Armatimonadota	c__UBA5377	o__UBA1398	f__UBA1398	g__UBA1398	s__UBA1398 sp002305165	3052	3074	0	1	1	0	1	0	3	50	1	3	92.5926	0.925926	0.668536	0.0119607	0.927447	3920971	0	17	17	1107188	1107188	687156	687156	230645	230645	161	k__Bacteria	0.0162736	0.205757	0.288206	0.312007	0.199668	0.179601	0.143314	0.145596	0.112582	0.147212	0	0	0
bin.270	d__Bacteria	p__Actinomycetota	c__Actinomycetia	o__Actinomycetales	f__Actinomycetaceae	g__UBA1383	s__UBA1383 sp002304945	2538	2546	2	0	2	0	2	0	6	46	1	0	98.75	0.833333	0.711885	0.00434179	0.920798	2747490	0	7	7	1010858	1010858	548491	548491	392499	392499	206	p__Actinobacteria	4.91917	3.06812	2.84013	2.22457	1.48792	0.972155	0.63192	0.317363	0.126958	0.0392158	0.0356901	0.0431453	0.0421668
bin.271	d__Bacteria	p__Chloroflexota	c__Anaerolineae	o__Anaerolineales	f__Anaerolineaceae	g__JAGOFZ01	s__JAGOFZ01 sp019136175	2226	2225	0	0	0	0	0	0	0	39	1	0	90.9091	1.81818	0.524212	0.0187748	0.939082	2487999	0	5	5	1090766	1090766	908199	908199	497600	497600	163	k__Bacteria	0.0141813	0.0994269	0.0998527	0.0961914	0.101438	0.0925113	0.0942272	0.0975128	0.0831129	0.0630797	0.0397604	0.0319659	0.0317603
bin.272	d__Bacteria	p__Synergistota	c__Synergistia	o__Synergistales	f__Aminobacteriaceae	g__Aminivibrio	s__Aminivibrio sp012523155	2640	2654	2	0	2	0	2	0	6	41	1	0	93.2203	0	0.546627	0.0390558	0.901809	2868057	0	52	52	487373	487373	217042	217042	55154.9	55154.9	105	k__Bacteria	0	0.0740333	0.0802248	0.0977367	0.10804	0.101938	0.107938	0.108783	0.0883075	0.114405	0	0	0
bin.273	d__Bacteria	p__Acidobacteriota	c__Aminicenantia	o__Aminicenantales	f__UBA4085	g__JAAZPG01	s__JAAZPG01 sp012797375	2388	2394	1	0	1	0	1	0	3	44	1	2	90.2564	1.7094	0.622896	0.0126816	0.910391	2869837	0	11	11	1141832	1141832	492684	492684	260894	260894	188	k__Bacteria	0	0	0.00665426	0.0121427	0.0265552	0.043507	0.0556851	0.0897105	0.105288	0.124737	0	0	0
bin.276	d__Bacteria	p__Bacillota_B	c__Dehalobacteriia	o__UBA4068	f__UBA4068	g__	s__	1739	1734	2	0	2	0	2	0	6	45	1	0	90.574	1.3484	0.430706	0	0.868281	1857661	0	1	1	1857661	1857661	1857661	1857661	1857661	1857661	420	c__Clostridia	0	0	0	0.010596	0.0302886	0.0668381	0.126241	0.209384	0.688556	0.394009	0	0	0
bin.278	d__Bacteria	p__Chloroflexota	c__Anaerolineae	o__Aggregatilineales	f__Aggregatilineaceae	g__UBA2029	s__	3130	3157	2	0	2	0	2	0	6	47	1	1	90	0	0.658201	0.017793	0.863169	3781204	0	136	136	200122	200122	77019	77019	27803	27803	163	k__Bacteria	0	0.0791554	0.0644383	0.0576572	0.0604879	0.0516029	0.0494807	0.0333226	0.0351988	0.0228836	0	0	0
bin.279	d__Archaea	p__Halobacteriota	c__Methanosarcinia	o__Methanotrichales	f__Methanotrichaceae	g__Methanothrix_A	s__Methanothrix_A sp001602645	2310	2331	1	0	1	0	1	0	3	32	0	0	91.4474	0	0.597809	0.0177361	0.862361	2379037	0	11	11	1019352	1019352	452892	452892	216276	216276	227	p__Euryarchaeota	0.0278006	0.0933338	0.109353	0.125247	0.210369	0.239425	0.24762	0.259219	0.313312	0.405756	0	0	0
bin.282	d__Bacteria	p__Chloroflexota	c__Anaerolineae	o__Anaerolineales	f__Anaerolineaceae	g__49-20	s__49-20 sp002436085	1748	1784	1	0	0	0	0	0	1	45	1	0	92.7273	3.81818	0.551536	0.0180433	0.876068	2039714	0	22	22	371456	371456	312910	312910	92714.3	92714.3	163	k__Bacteria	0.0222519	0.204032	0.242233	0.261845	0.209031	0.191432	0.186736	0.198385	0.135913	0.11931	0.0474532	0.0332623	0.0323621
bin.283	d__Bacteria	p__Omnitrophota	c__Omnitrophia	o__Omnitrophales	f__Aquincolibacteriaceae	g__UBA1443	s__UBA1443 sp002329545	1573	1589	0	1	1	0	1	0	3	46	1	2	93.5484	0	0.503539	0.000290376	0.919483	1913121	0	2	2	1783580	1783580	1783580	1783580	956560	956560	152	k__Bacteria	0	0	0.00484641	0.016475	0.047134	0.00842427	0	0	0.289228	0.113537	0	0	0
bin.288	d__Bacteria	p__Bacillota_A	c__Clostridia	o__Lachnospirales	f__Anaerotignaceae	g__Metalachnospira	s__	2828	2784	0	0	2	1	2	0	5	32	1	0	96.4206	0.894855	0.371979	0.0155889	0.862654	2558647	0	30	30	416254	416254	142664	142664	85288.2	85288.2	263	o__Clostridiales	0	0	0	0	0.149012	0.0243856	0.00412191	0	0	0	0	0	0
bin.292	d__Bacteria	p__Desulfobacterota	c__Syntrophia	o__Syntrophales	f__UBA6807	g__UBA6807	s__	2184	2188	1	0	1	0	1	0	3	39	0	0	90.3226	1.93548	0.597515	0.0439581	0.900354	2386739	0	13	13	1025758	1025758	370110	370110	183595	183595	247	c__Deltaproteobacteria	1.79721	1.71127	1.84295	1.46267	0.927406	0.939175	0.959724	0.950572	1.13148	0.914874	0.0509877	0.0493672	0.0480906
bin.293	d__Bacteria	p__Bacillota_A	c__Clostridia	o__Eubacteriales	f__UBA1433	g__UBA1433	s__UBA1433 sp002329295	1704	1698	2	0	2	0	2	0	6	45	1	3	96.0094	0	0.42989	0	0.871606	1821817	0	1	1	1821817	1821817	1821817	1821817	1821817	1821817	249	o__Clostridiales	0	0.0399251	0.0476035	0.133839	0.548617	0.462136	0.560964	0.506399	0.257687	0.303812	0	0	0
bin.294	d__Bacteria	p__Chloroflexota	c__Anaerolineae	o__B4-G1	f__SLSP01	g__PWVB01	s__PWVB01 sp022707665	3503	3517	2	0	2	0	2	0	6	49	1	0	95.4545	0.909091	0.620797	0.0177648	0.914367	4207648	0	30	30	878073	878073	464035	464035	140255	140255	163	k__Bacteria	0.0184896	0.0853533	0.0939426	0.0893835	0.113248	0.101618	0.0851498	0.0538018	0.0339967	0.0314267	0	0	0
bin.297	d__Bacteria	p__Verrucomicrobiota	c__Kiritimatiellia	o__JAAZAB01	f__JAIVGW01	g__	s__	3169	3154	1	0	1	0	1	0	3	49	1	3	92.5676	2.7027	0.609747	0.0207575	0.898134	4082876	0	28	28	611571	611571	278481	278481	145817	145817	230	k__Bacteria	0	0.0142705	0.0107831	0.0392678	0.0965205	0.0709959	0.036342	0.0249112	0.0581911	0.0964429	0	0	0
bin.303	d__Bacteria	p__Chloroflexota	c__Anaerolineae	o__Anaerolineales	f__Anaerolineaceae	g__T78	s__	1849	1865	1	0	1	0	1	0	3	45	1	0	90.9091	2	0.480609	0.0187059	0.904686	2121258	0	14	14	451652	451652	241096	241096	151518	151518	163	k__Bacteria	0.154493	0.160088	0.188471	0.255356	0.252907	0.212354	0.205751	0.265958	0.318258	0.453022	0.0309234	0.0238093	0.0224226
bin.305	d__Bacteria	p__Planctomycetota	c__Planctomycetia	o__Pirellulales	f__Thermoguttaceae	g__	s__	7123	7252	1	0	1	0	1	0	3	112	1	1	96.5517	1.14943	0.639015	0.0120797	0.874832	9335209	0	73	73	753910	753910	349052	349052	127880	127880	142	k__Bacteria	0	0.0330067	0.045078	0.0522484	0.0686882	0.0616333	0.0527439	0.0371217	0.0268642	0.00888989	0	0	0
bin.310	d__Archaea	p__Thermoproteota	c__Bathyarchaeia	o__B26-1	f__UBA233	g__PALSA-986	s__PALSA-986 sp012513715	1872	2042	1	0	1	0	1	0	3	32	0	3	98.1308	4.6729	0.377041	0.038609	0.805832	1851067	0	45	45	168951	168951	62031	62031	41134.8	41134.8	149	k__Archaea	0.00837313	0.0386386	0.0432408	0.0376296	0.0316432	0.0341154	0.0381415	0.0479736	0.0669618	0.0788589	0.0214259	0.0170479	0.0169183
bin.312	d__Bacteria	p__Bacillota_E	c__DTU015	o__DTU015	f__DTU015	g__	s__	2128	2110	2	0	2	0	2	0	6	46	1	0	90.099	0.990099	0.490441	0.00775622	0.868331	2332890	0	10	10	703736	703736	693424	693424	233289	233289	175	p__Firmicutes	0	0.0254552	0.0326085	0.0734323	0.148845	0.18837	0.204377	0.219959	0.595129	1.01966	0	0	0
bin.314	d__Bacteria	p__Chloroflexota	c__Anaerolineae	o__UBA1429	f__UBA1429	g__JAAYDS01	s__	2907	2910	2	0	2	0	2	0	6	51	1	12	98.1651	3.66972	0.671767	0	0.919175	3337107	0	1	1	3337107	3337107	3337107	3337107	3337107	3337107	160	k__Bacteria	0	0.13438	0.152859	0.196886	0.291639	0.290688	0.306658	0.259441	0.261933	0.205033	0.00900522	0.0110834	0.0110804
bin.317	d__Bacteria	p__Bacillota_A	c__Clostridia	o__Christensenellales	f__CAG-74	g__Excrementavichristensenella	s__Excrementavichristensenella sp012520375	2364	2350	1	0	1	0	1	0	3	46	2	0	91.8452	1.07527	0.583737	0.0217223	0.890814	2559932	0	22	22	309216	309216	185492	185492	116361	116361	223	c__Clostridia	0	0.00546707	0.00623011	0.00760595	0.0170568	0.0193216	0.0278475	0.0422619	0.0277808	0.0712654	0	0	0
bin.318	d__Bacteria	p__Bacillota_A	c__Clostridia	o__Saccharofermentanales	f__Fastidiosipilaceae	g__	s__	2279	2308	2	0	2	0	2	0	6	42	1	0	93.1442	0.70922	0.484406	0.0152068	0.869036	2457845	0	19	19	495934	495934	274803	274803	129360	129360	247	o__Clostridiales	0	0	0	0	0	0	0	0.00516407	0.0744703	0.0860231	0	0	0
bin.319	d__Bacteria	p__SLNR01	c__SLNR01	o__SLNR01	f__SLNR01	g__	s__	2351	2346	2	0	2	0	2	0	6	50	0	0	91.1017	1.48305	0.483605	0.0188516	0.871607	2355550	0	16	16	299100	299100	226895	226895	147222	147222	213	p__Firmicutes	0.00661514	0.0235995	0.0151239	0.0105694	0.00748472	0.00986002	0.0160339	0.0367861	0.0678233	0.0582428	0	0	0
bin.324	d__Bacteria	p__Actinomycetota	c__Humimicrobiia	o__Humimicrobiales	f__Humimicrobiaceae	g__Humimicrobium	s__Humimicrobium sp012837825	1505	1500	1	0	1	0	1	0	3	42	0	0	94.0909	1.09091	0.361348	0.0880844	0.889384	1624001	0	18	18	369970	369970	269508	269508	90222.3	90222.3	163	k__Bacteria	0	0.0499855	0.0589814	0.0664941	0.0696116	0.0659543	0.0602284	0.0517792	0.0378545	0.0344984	0.0198332	0.0164623	0.0173633
bin.328	d__Bacteria	p__Planctomycetota	c__Planctomycetia	o__Pirellulales	f__Thermoguttaceae	g__JAAYCB01	s__JAAYCB01 sp023621895	6043	6190	1	0	1	0	1	0	3	58	0	2	95.4038	2.29885	0.642813	0.0158735	0.851355	8390424	0	249	249	159698	159698	71220	71220	33696.5	33696.5	142	k__Bacteria	0	0.128188	0.108939	0.0975283	0.108288	0.0793359	0.0583802	0.0341985	0.0233405	0.0103692	0	0	0
bin.330	d__Bacteria	p__Bacillota_B	c__Dehalobacteriia	o__Dehalobacteriales	f__Dehalobacteriaceae	g__Dehalobacterium	s__	2939	2958	2	0	3	0	3	0	8	47	1	1	92.1556	1.53061	0.419733	0.0164699	0.85598	2911139	0	35	35	392352	392352	188643	188643	83175.4	83175.4	420	c__Clostridia	0	0	0	0.00482578	0.014511	0.0181063	0.0206421	0.017886	0.0390483	0.0748459	0	0	0
bin.331	d__Archaea	p__Halobacteriota	c__Methanosarcinia	o__Methanotrichales	f__Methanotrichaceae	g__Methanothrix	s__Methanothrix sp002505805	2130	2227	1	0	1	0	1	0	3	37	0	0	90.5229	1.63399	0.530096	0.079439	0.863474	2157658	0	71	71	421082	421082	120631	120631	30389.5	30389.5	228	p__Euryarchaeota	0.469541	1.82251	1.90928	1.37464	1.32535	1.41687	1.44345	1.7083	2.19029	2.4748	0	0	0
bin.332	d__Bacteria	p__Desulfobacterota	c__Syntrophia	o__Syntrophales	f__Smithellaceae	g__UBA8904	s__	2449	2443	0	0	0	0	0	0	0	41	1	1	92.9032	3.89401	0.548031	0.017877	0.898984	2649334	0	26	26	598583	598583	238224	238224	101897	101897	247	c__Deltaproteobacteria	0.00834627	0.20771	0.29894	0.343053	0.114935	0.202115	0.255835	0.660587	1.46732	0.760125	0	0	0
bin.334	d__Bacteria	p__Bacteroidota	c__Bacteroidia	o__Bacteroidales	f__4484-276	g__RZYY01	s__RZYY01 sp012516825	2154	2178	1	0	1	0	1	0	3	43	1	1	95.4301	0.537634	0.376527	0	0.893029	2831140	0	1	1	2831140	2831140	2831140	2831140	2831140	2831140	278	k__Bacteria	0	1.91988	2.22077	2.88326	2.55758	1.93271	3.32416	2.5619	4.43363	7.72164	20.1188	18.2306	17.8568
bin.339	d__Bacteria	p__Bacillota_A	c__Clostridia	o__Christensenellales	f__CAG-74	g__JAGVSV01	s__	2155	2158	1	0	1	0	1	0	3	34	1	0	92.7419	0.403226	0.565247	0.0145449	0.921334	2369838	0	27	27	390476	390476	148225	148225	87771.8	87771.8	223	c__Clostridia	0	0.0601681	0.0500365	0.0498792	0.054885	0.0442704	0.0482731	0.0591904	0.0695048	0.094288	0.0142312	0.0159454	0.0153959
bin.341	d__Bacteria	p__Bacillota_A	c__Clostridia	o__Peptostreptococcales	f__Anaerovoracaceae	g__	s__	1889	1896	2	0	2	0	2	0	6	45	0	0	97.8723	1.41844	0.469306	0.00691533	0.923317	1998140	0	6	6	606046	606046	373172	373172	333023	333023	247	o__Clostridiales	0	0.00755123	0.0071411	0.0789715	0.243737	0.243315	0.284713	0.327119	0.606878	1.11446	0	0	0
bin.347	d__Bacteria	p__Synergistota	c__Synergistia	o__Synergistales	f__Aminobacteriaceae	g__JAAYLU01	s__JAAYLU01 sp018436785	2888	2915	3	0	3	0	3	0	9	48	1	0	98.3051	0	0.586273	0.0309141	0.898571	3201984	0	70	70	450210	450210	112208	112208	45742.6	45742.6	105	k__Bacteria	0.0646957	0.0637329	0.0641927	0.0687502	0.0778841	0.0691736	0.0625569	0.0473393	0.0430415	0.0289919	0.0139377	0.0122354	0.0116582
bin.352	d__Bacteria	p__Verrucomicrobiota	c__Kiritimatiellia	o__LD1-PB3_B	f__Lenti-01	g__Lenti-01	s__Lenti-01 sp012514035	2640	2671	0	1	1	0	1	0	3	49	1	2	92.7365	3.40776	0.629995	0.00390769	0.891729	3281133	0	4	4	1671352	1671352	1671352	1671352	820283	820283	230	k__Bacteria	0.0585056	0.0844995	0.130124	0.229191	0.406929	0.370565	0.473383	0.425614	0.357478	0.226677	0	0	0
bin.359	d__Bacteria	p__Bacteroidota	c__Bacteroidia	o__Chitinophagales	f__BACL12	g__UBA11426	s__UBA11426 sp003448375	2580	2778	1	0	0	1	0	0	2	31	1	0	93.4319	1.14943	0.48826	0.0176475	0.936175	2903081	0	375	375	65450	65450	10680	10680	7741.55	7741.55	303	p__Bacteroidetes	0.2892	0.00742067	0	0	0	0	0	0	0	0	0	0	0
bin.363	d__Bacteria	p__Bacillota_A	c__Clostridia	o__Oscillospirales	f__Oscillospiraceae	g__Scatomorpha	s__	1878	1889	2	0	2	0	2	0	6	49	1	0	90.604	0	0.450469	0	0.891228	2032601	0	1	1	2032601	2032601	2032601	2032601	2032601	2032601	263	o__Clostridiales	0	0.0567969	0.0785639	0.195432	0.807714	0.991481	1.14008	1.51903	0.83074	0.820765	0	0	0
bin.372	d__Bacteria	p__Cloacimonadota	c__Cloacimonadia	o__Cloacimonadales	f__Cloacimonadaceae	g__Cloacimonas	s__Cloacimonas acidaminovorans	1387	1701	1	0	0	0	0	0	1	30	1	0	93.0236	5.31136	0.377329	0.0135273	0.887512	1797417	0	398	398	22171	22171	5309	5309	4516.12	4516.12	147	k__Bacteria	0.17532	0.128412	0.0886527	0.0719762	0.026966	0.016062	0.014071	0.0148593	0.0061744	0.0119982	0.0342813	0.0201114	0.018731
bin.375	d__Bacteria	p__Bacteroidota	c__Bacteroidia	o__Bacteroidales	f__Tenuifilaceae	g__	s__	2911	3255	1	2	0	1	0	0	4	44	1	0	93.0952	4.28571	0.407724	0.025212	0.908121	3583153	0	489	489	38790	38790	11107	11107	7327.51	7327.51	316	p__Bacteroidetes	0.223996	0.0633055	0.02031	0	0	0	0	0	0	0	0	0	0
bin.376	d__Bacteria	p__Bacillota_A	c__Clostridia	o__Christensenellales	f__CAG-74	g__DTU024	s__	2574	2667	2	0	0	0	0	0	2	42	1	0	95.587	5.49124	0.57049	0.0456723	0.906758	2786839	0	285	285	67605	67605	18277	18277	9778.38	9778.38	223	c__Clostridia	0	0.0313631	0.0321855	0.040306	0.0525086	0.0474496	0.0452189	0.0389556	0.0319704	0.0377595	0.00935581	0.00922141	0
bin.377	d__Bacteria	p__Actinomycetota	c__Thermoleophilia	o__Solirubrobacterales	f__70-9	g__RHKX01	s__RHKX01 sp020636895	2747	2832	0	0	0	1	0	0	1	48	0	0	93.3621	0.389984	0.704483	0.0121667	0.92115	2911238	0	138	138	149897	149897	47681	47681	21095.9	21095.9	199	p__Actinobacteria	0.180826	0.126007	0.12222	0.0989215	0.0691839	0.0462295	0.0284603	0.015284	0.00591788	0	0	0	0
bin.387	d__Bacteria	p__Bacteroidota	c__Bacteroidia	o__Bacteroidales	f__Lentimicrobiaceae	g__Lentimicrobium	s__Lentimicrobium sp002425985	3166	3383	0	0	0	0	0	0	0	36	1	2	92.7061	1.81004	0.472356	0.0223569	0.885407	3870362	0	507	507	57866	57866	11526	11526	7633.85	7633.85	278	k__Bacteria	0.240934	0.123665	0.100471	0.0354223	0.00937879	0.00451623	0	0	0	0	0.0965544	0.0666224	0.0566558
bin.389	d__Bacteria	p__Pseudomonadota	c__Gammaproteobacteria	o__Chromatiales	f__Chromatiaceae	g__	s__	3880	4053	2	0	0	0	0	0	2	47	1	2	99.0709	0.778474	0.661576	0.0145308	0.859691	4489209	0	287	287	110809	110809	26099	26099	15641.8	15641.8	581	c__Gammaproteobacteria	0.278779	0.0478339	0.0251941	0.0141139	0.00873546	0.00541728	0.00405734	0	0	0	0	0	0
bin.392	d__Bacteria	p__Bacteroidota	c__Bacteroidia	o__Bacteroidales	f__B18-G4	g__	s__	2653	2763	1	0	0	1	0	0	2	22	1	0	93.0108	0.555556	0.517444	0.0239243	0.911992	3138105	0	333	333	79283	79283	15236	15236	9423.74	9423.74	278	k__Bacteria	0.201719	0.0924589	0.0613698	0.0249219	0.0043079	0	0	0	0	0	0	0	0
bin.396	d__Bacteria	p__Pseudomonadota	c__Alphaproteobacteria	o__Rhizobiales	f__Hyphomicrobiaceae	g__JAEUMD01	s__JAEUMD01 sp020638055	3706	3975	2	0	0	0	0	0	2	51	1	1	92.7285	3.02419	0.566853	0.0115132	0.832791	4201793	0	280	280	114511	114511	24743	24743	15006.4	15006.4	413	o__Rhizobiales	0.152109	0.0547993	0.0574856	0.0481593	0.0287681	0.0167786	0.0117395	0.00639345	0	0	0	0	0
bin.397	d__Bacteria	p__Atribacterota	c__JS1	o__SB-45	f__UBA6794	g__JAAYOB01	s__	2091	2319	0	0	0	1	0	0	1	35	1	0	92.4499	0	0.335445	0.0242128	0.862376	2369820	0	335	335	39113	39113	11017	11017	7074.09	7074.09	105	k__Bacteria	0	0.0336657	0.0370157	0.0535191	0.0643424	0.0354884	0.0273215	0.0233863	0.0103952	0.00414576	0	0	0
bin.399	d__Bacteria	p__Actinomycetota	c__Coriobacteriia	o__Coriobacteriales	f__Eggerthellaceae	g__	s__	1739	1764	1	0	0	1	0	0	2	48	1	2	100	0	0.586236	0.0185268	0.904633	2023559	0	62	62	130180	130180	54880	54880	32638	32638	211	p__Actinobacteria	0	0.0260685	0.0882354	0.0904612	0.0408078	0.0809898	0.0546004	0.0256994	0.010391	0.0102852	0	0	0
bin.40	d__Bacteria	p__Pseudomonadota	c__Gammaproteobacteria	o__Burkholderiales	f__Burkholderiaceae_B	g__Ottowia	s__Ottowia sp024235955	3663	3716	1	0	0	0	0	0	1	45	1	0	97.9751	0.350467	0.687597	0.0222579	0.883546	3928658	6540	207	276	163337	135935	32233	22735	18979	14210.6	427	o__Burkholderiales	0.628256	0.237092	0.211302	0.144801	0.0756942	0.0470214	0.0304983	0.0149007	0.00613652	0	0	0	0
bin.400	d__Bacteria	p__Pseudomonadota	c__Gammaproteobacteria	o__Chromatiales	f__Sedimenticolaceae	g__41T-STBD-0c-01a	s__41T-STBD-0c-01a sp024235415	3502	3657	0	0	0	0	0	0	0	34	2	1	93.7895	2.03252	0.6247	0.0166291	0.913119	3556893	0	328	328	59502	59502	17254	17254	10844.2	10844.2	577	c__Gammaproteobacteria	0.397036	0.0880591	0.0603533	0.0381754	0.0200493	0.0125222	0.00863304	0.00385158	0	0	0	0	0
bin.406	d__Bacteria	p__Chloroflexota	c__Anaerolineae	o__Anaerolineales	f__Anaerolineaceae	g__T78	s__T78 sp012839565	1640	1662	1	0	1	0	1	0	3	47	1	0	96.8182	1.81818	0.46725	0.0138031	0.909052	1859620	0	16	16	314352	314352	208430	208430	116226	116226	163	k__Bacteria	0.0503949	0.14237	0.243195	0.560843	0.832615	0.618959	0.41284	0.239359	0.11662	0.0992812	0.138549	0.131765	0.125903
bin.418	d__Bacteria	p__Bacteroidota	c__Bacteroidia	o__Flavobacteriales	f__PHOS-HE28	g__PHOS-HE28	s__PHOS-HE28 sp020635695	3179	3405	1	0	0	1	0	0	2	37	1	0	96.7742	1.88172	0.647443	0.0167155	0.941012	3312579	0	675	675	32072	32072	6208	6208	4907.52	4907.52	278	k__Bacteria	0.313545	0.0179012	0.00670383	0	0	0	0	0	0	0	0	0	0
bin.420	d__Bacteria	p__Spirochaetota	c__UBA4802	o__UBA4802	f__UBA5550	g__JAKLIV01	s__	3413	3511	1	0	0	0	0	0	1	38	1	0	94.3159	2.24719	0.491445	0.0297597	0.89343	3756452	0	251	251	131124	131124	21653	21653	14965.9	14965.9	143	k__Bacteria	0.293252	0.0485057	0.0300911	0	0	0	0	0	0	0	0	0	0
bin.425	d__Bacteria	p__Planctomycetota	c__Planctomycetia	o__Planctomycetales	f__Planctomycetaceae	g__Rubinisphaera	s__Rubinisphaera sp014584345	3853	3951	1	0	0	0	0	2	3	45	1	0	96.6667	1.21212	0.579073	0.0122069	0.857618	5001754	0	193	193	190622	190622	37754	37754	25915.8	25915.8	146	k__Bacteria	0.155431	0.072548	0.0572333	0.0382731	0.0208809	0.0113728	0.00609141	0	0	0	0	0	0
bin.429	d__Bacteria	p__Bacteroidota	c__Bacteroidia	o__Bacteroidales	f__Bacteroidaceae	g__Prevotella	s__Prevotella sp002409785	1852	2048	0	0	0	0	0	0	0	39	1	0	90.6748	2.73086	0.453925	0.0225265	0.894234	2231958	0	340	340	38478	38478	9217	9217	6564.58	6564.58	567	g__Prevotella	0	0.0897726	0.0140812	0.008092	0.00606228	0.00400085	0.00438957	0.0153109	0.0442442	0.0348464	0	0	0
bin.432	d__Bacteria	p__Pseudomonadota	c__Gammaproteobacteria	o__Competibacterales	f__Competibacteraceae	g__Competibacter_A	s__	3570	3875	0	0	0	0	0	0	0	40	0	2	90.6964	6.8094	0.588938	0.018923	0.898465	3661440	0	739	739	36023	36023	5933	5933	4954.59	4954.59	544	c__Gammaproteobacteria	0.281274	0.0665757	0.0325334	0.00844914	0	0	0	0	0	0	0	0	0
bin.436	d__Bacteria	p__Actinomycetota	c__Thermoleophilia	o__Solirubrobacterales	f__70-9	g__67-14	s__67-14 sp020438395	2648	2704	1	0	0	0	0	0	1	55	1	0	99.3247	4.31034	0.651113	0.012977	0.933889	2786233	0	115	115	194529	194529	52078	52078	24228.1	24228.1	199	p__Actinobacteria	0.208146	0.0819528	0.0739685	0.0502901	0.0257889	0.017217	0.0107516	0.00620223	0.002678	0	0	0	0
bin.437	d__Bacteria	p__Acidobacteriota	c__Aminicenantia	o__UBA2199	f__UBA2199	g__UBA876	s__UBA876 sp002294665	2487	2504	0	0	0	1	0	0	1	44	1	2	93.8462	5.12821	0.571341	0.0192866	0.904731	2810938	0	81	81	229676	229676	73231	73231	34702.9	34702.9	188	k__Bacteria	0.0750456	0.0962412	0.129687	0.056902	0.0105197	0.0105233	0.0113594	0.0143518	0.0170278	0.0265795	0	0	0
bin.444	d__Bacteria	p__Planctomycetota	c__Phycisphaerae	o__Sedimentisphaerales	f__SG8-4	g__PLanc-01	s__PLanc-01 sp012719085	3824	4094	0	0	0	0	0	0	0	42	0	0	90.3409	5.21694	0.625025	0.0124966	0.893349	4595304	0	612	612	44815	44815	9934	9934	7508.67	7508.67	143	k__Bacteria	0.0874759	0.0774502	0.0619899	0.0380846	0.0224249	0.0172189	0.0139983	0.0107347	0.0064855	0	0	0	0
bin.451	d__Bacteria	p__Actinomycetota	c__Actinomycetia	o__Propionibacteriales	f__Propionibacteriaceae	g__Propionibacterium	s__Propionibacterium freudenreichii	2197	2287	0	2	0	0	0	0	2	50	1	1	98.7939	0.986842	0.676007	0.0189931	0.882296	2445559	0	239	239	99189	99189	18341	18341	10232.5	10232.5	258	o__Actinomycetales	0	0.0101833	0.0644887	0.215723	0.0880118	0.151164	0.0225131	0.00472032	0	0	0	0	0
bin.452	d__Bacteria	p__Thermotogota	c__Thermotogae	o__Petrotogales	f__Kosmotogaceae	g__Mesotoga	s__	2435	2755	0	0	0	0	0	0	0	37	0	1	90.5956	0.15674	0.457602	0.0179311	0.884817	2635901	0	447	447	33410	33410	8506	8506	5896.87	5896.87	104	k__Bacteria	0.053661	0.171636	0.167433	0.123638	0.0754942	0.0621389	0.0511307	0.0418808	0.0287309	0.0211523	0.0693749	0.0626335	0.0593608
bin.459	d__Bacteria	p__Planctomycetota	c__Planctomycetia	o__Pirellulales	f__Pirellulaceae	g__Anammoximicrobium	s__	7748	7994	0	0	0	1	1	0	2	54	0	4	98.783	1.14943	0.638402	0.0137306	0.877278	10329225	0	991	991	88752	88752	15730	15730	10423	10423	143	k__Bacteria	0	0.104521	0.093011	0.0444476	0.0376294	0.0578157	0.0889119	0.0928962	0.11573	0.085282	0	0	0
bin.460	d__Bacteria	p__Desulfobacterota_F	c__Desulfuromonadia	o__Geobacterales	f__Geobacteraceae	g__RPRC01	s__	3283	3354	2	0	0	0	0	0	2	50	0	2	98.6508	0.645161	0.538363	0.0238522	0.861446	3744511	0	104	104	184011	184011	64934	64934	36004.9	36004.9	247	c__Deltaproteobacteria	0.09794	0.17688	0.145596	0.00926309	0	0	0	0	0	0	0	0	0
bin.462	d__Bacteria	p__Actinomycetota	c__Actinomycetia	o__Actinomycetales	f__Bifidobacteriaceae	g__Aeriscardovia	s__	1196	1226	0	0	0	0	0	0	0	46	1	1	91.3889	0.416667	0.652368	0.0180673	0.876559	1508888	0	79	79	196333	196333	30762	30762	19099.8	19099.8	206	p__Actinobacteria	0	0	0	0.0382564	0.0846461	0.205462	0.192908	0.157567	0.054551	0.00781227	0	0	0
bin.465	d__Bacteria	p__Mcinerneyibacteriota	c__Mcinerneyibacteria	o__Mcinerneyibacteriales	f__DSCS01	g__DSCS01	s__DSCS01 sp016937175	2028	2120	0	1	0	0	0	0	1	40	1	2	96.6292	6.00753	0.509676	0.0222524	0.951908	1968778	0	258	258	72323	72323	13698	13698	7630.92	7630.92	143	k__Bacteria	0.264828	0.0782789	0.0303526	0.00522801	0	0	0	0	0	0	0	0	0
bin.467	d__Bacteria	p__Actinomycetota	c__Actinomycetia	o__Propionibacteriales	f__Nocardioidaceae	g__Marmoricola	s__Marmoricola sp020636935	2547	2675	1	0	0	0	0	0	1	37	1	1	94.1278	5.85986	0.613172	0.0168253	0.942335	2437068	0	379	379	55590	55590	11028	11028	6430.26	6430.26	330	o__Actinomycetales	0.183912	0.0445783	0.0349674	0.0230276	0.013509	0.00864128	0.00497468	0	0	0	0	0	0
bin.469	d__Bacteria	p__PUNC01	c__PUNC01	o__PUNC01	f__PWXJ01	g__PWXJ01	s__	2606	2638	0	1	0	1	1	0	3	45	1	1	97.8495	3.22581	0.644975	0.0218448	0.908249	3040103	0	94	94	174787	174787	60038	60038	32341.5	32341.5	152	k__Bacteria	0.410067	0.021554	0.0115013	0	0	0	0	0	0	0	0	0	0
bin.476	d__Bacteria	p__Bacillota	c__Bacilli	o__Lactobacillales	f__Lactobacillaceae	g__Lentilactobacillus	s__Lentilactobacillus parabuchneri	2074	2333	1	0	0	0	0	0	1	29	1	2	95.2881	1.16319	0.439144	0.016659	0.879422	2226113	0	333	333	48936	48936	9461	9461	6685.02	6685.02	376	o__Lactobacillales	0	0.0436986	0.0687341	0.0883818	0.0298921	0.0174918	0.0183136	0.00631357	0	0	0	0	0
bin.478	d__Bacteria	p__Bacteroidota	c__Bacteroidia	o__Bacteroidales	f__Prolixibacteraceae	g__UBA1413	s__UBA1413 sp012729335	3303	3315	2	0	2	0	2	0	6	47	1	1	98.1183	0.537634	0.531831	0.00699269	0.892639	4168740	0	9	9	1351488	1351488	787843	787843	463193	463193	278	k__Bacteria	0.232251	1.18544	1.19139	0.829246	0.726125	0.643406	0.605133	0.586931	0.424876	0.27347	6.44656	6.71145	6.66183
bin.479	d__Bacteria	p__Bacteroidota	c__Bacteroidia	o__Bacteroidales	f__VadinHA17	g__LD21	s__LD21 sp012519515	2622	2630	2	0	2	0	2	0	6	40	1	0	97.1429	1.19048	0.449315	0.0120154	0.888442	3199522	0	9	9	1116418	1116418	709651	709651	355502	355502	316	p__Bacteroidetes	0.00980583	0.387684	0.525654	0.993444	2.23681	2.45136	2.75567	2.7537	2.2411	2.00619	1.53404	1.42192	1.35249
bin.48	d__Bacteria	p__Pseudomonadota	c__Alphaproteobacteria	o__Rhodobacterales	f__Rhodobacteraceae	g__Albidovulum	s__Albidovulum sp024236495	3324	3385	1	0	0	0	0	0	1	41	1	0	96.9095	0.378788	0.661596	0.0141242	0.91968	3446120	2560	132	172	181381	181381	48138	37615	26107	20020.7	568	f__Rhodobacteraceae	0.478245	0.166313	0.127287	0.0824507	0.0436683	0.0266989	0.0171925	0.00816615	0.0030477	0	0	0	0
bin.480	d__Bacteria	p__Cloacimonadota	c__Cloacimonadia	o__Cloacimonadales	f__Cloacimonadaceae	g__UBA4175	s__UBA4175 sp002379855	1799	1811	2	0	2	0	2	0	6	46	1	3	97.8022	0	0.521586	0	0.88303	2348811	0	1	1	2348811	2348811	2348811	2348811	2348811	2348811	147	k__Bacteria	0	4.14038	2.51932	3.30419	5.36055	4.69317	2.55752	1.9067	5.5277	3.10334	0.41711	0.337912	0.325171
bin.481	d__Bacteria	p__Bacillota	c__Bacilli	o__Lactobacillales	f__Lactobacillaceae	g__Limosilactobacillus	s__Limosilactobacillus pontis	1609	1611	6	0	5	0	5	1	17	63	1	0	98.913	0.543478	0.535535	0.0118198	0.860338	1658824	0	9	9	659692	659692	416168	416168	184314	184314	336	o__Lactobacillales	0	0	0.0426271	0.214342	0.394331	0.32578	0.331785	0.154108	0.0250675	0.00803001	0	0	0
bin.483	d__Bacteria	p__Chloroflexota	c__Anaerolineae	o__Anaerolineales	f__Anaerolineaceae	g__T78	s__T78 sp012800995	1850	1872	1	0	1	0	1	0	3	51	1	0	91.8182	1.81818	0.457993	0.00710711	0.904649	2152997	0	3	3	2044504	2044504	2044504	2044504	717666	717666	163	k__Bacteria	0	0.0164052	0.0273267	0.0540717	0.0711085	0.0764147	0.0814339	0.0989112	0.125604	0.165341	0	0	0
bin.484	d__Bacteria	p__Bacillota_A	c__Clostridia	o__Christensenellales	f__CAG-74	g__Pullichristensenella	s__Pullichristensenella sp002068815	2435	2420	1	0	1	0	1	0	3	41	1	1	93.9516	1.6129	0.646973	0.00967071	0.909872	2673640	0	27	27	353644	353644	245083	245083	99023.7	99023.7	223	c__Clostridia	0.0170185	0.026495	0.031427	0.0389181	0.0573483	0.0571715	0.0597977	0.0496563	0.0466235	0.0630338	0	0	0
bin.485	d__Bacteria	p__Planctomycetota	c__Planctomycetia	o__Pirellulales	f__Thermoguttaceae	g__	s__	6709	6849	1	0	1	0	1	0	3	97	1	3	98.783	0	0.610271	0.00134551	0.854868	8942203	0	2	2	7518133	7518133	7518133	7518133	4.4711e+06	4.4711e+06	142	k__Bacteria	0	0	0	0.00737309	0.0390399	0.153443	0.392257	0.605972	0.362841	0.385831	0	0	0
bin.486	d__Bacteria	p__Bacteroidota	c__Bacteroidia	o__Bacteroidales	f__Dysgonomonadaceae	g__Fermentimonas	s__Fermentimonas sp012838585	2702	2832	2	0	2	0	2	0	6	50	1	2	99.4536	1.63934	0.499432	0	0.90421	3727501	0	1	1	3727501	3727501	3727501	3727501	3727501	3727501	273	k__Bacteria	0	0.0149061	0.02532	0.0894261	0.30567	0.495451	0.846583	1.27282	0.960732	0.87875	0.39965	0.464421	0.470071
bin.487	d__Bacteria	p__Desulfobacterota	c__Syntrophobacteria	o__Syntrophobacterales	f__Syntrophobacteraceae	g__JABUEY01	s__JABUEY01 sp013314815	3635	3722	2	0	2	0	2	0	6	50	1	6	99.5161	2.74194	0.56923	0	0.843853	4291766	0	1	1	4291766	4291766	4291766	4291766	4291766	4291766	247	c__Deltaproteobacteria	0	0.0369598	0.0342124	0.0418663	0.0980904	0.172999	0.230392	0.300311	0.36782	0.261299	0	0	0
bin.488	d__Bacteria	p__Actinomycetota	c__Thermoleophilia	o__RBG-16-64-13	f__RBG-16-64-13	g__JAMDEO01	s__	2404	2428	1	0	1	0	1	0	3	35	1	0	93.6782	3.44828	0.646615	0.0555247	0.912027	2641456	0	27	27	445785	445785	285383	285383	97831.7	97831.7	199	p__Actinobacteria	0.0189042	0.0629465	0.0608407	0.0527031	0.0598654	0.0557044	0.0468491	0.0418596	0.0528663	0.0693165	0	0	0
bin.49	d__Bacteria	p__Bacteroidota	c__Bacteroidia	o__Bacteroidales	f__Tenuifilaceae	g__UBA1064	s__UBA1064 sp002316235	2032	2192	0	0	0	0	0	0	0	28	1	0	92.9365	2.38095	0.450727	0.0193494	0.878681	2436130	970	267	338	42436	42436	12620	10960	9124.08	7204.62	316	p__Bacteroidetes	0.413737	0.139896	0.0728738	0.0289784	0.00944661	0.00466874	0	0	0	0	0	0	0
bin.490	d__Bacteria	p__Chloroflexota	c__Anaerolineae	o__Anaerolineales	f__Anaerolineaceae	g__UBA6107	s__	2064	2074	0	0	0	0	0	0	0	43	1	0	91.8182	2	0.510266	0.0175392	0.918445	2233722	0	10	10	947616	947616	242529	242529	223372	223372	163	k__Bacteria	0.0559717	0.532934	0.589923	0.566796	0.454553	0.366402	0.293764	0.248993	0.165316	0.103759	0.0638418	0.0640091	0.0630409
bin.491	d__Bacteria	p__Bacteroidota	c__Bacteroidia	o__Bacteroidales	f__Prolixibacteraceae	g__UBA1413	s__UBA1413 sp002304925	3053	3069	2	0	2	0	2	0	6	47	1	2	97.8495	1.6129	0.488264	0	0.902491	3902764	0	1	1	3902764	3902764	3902764	3902764	3902764	3902764	278	k__Bacteria	0	0.00898682	0.0124344	0.02806	0.0818546	0.136676	0.240063	0.448974	0.779834	0.99893	0	0	0
bin.492	d__Bacteria	p__Desulfobacterota	c__Syntrophia	o__Syntrophales	f__Smithellaceae	g__UBA8904	s__UBA8904 sp002070455	2773	2767	0	0	0	1	0	0	1	45	1	2	91.2903	5.16129	0.485703	0.0127614	0.888658	2955265	0	26	26	422427	422427	248240	248240	113664	113664	247	c__Deltaproteobacteria	0.0220393	0.0675024	0.11652	0.148427	0.127976	0.199421	0.323462	0.478048	0.448966	0.425933	0	0	0
bin.493	d__Bacteria	p__Desulfobacterota	c__Syntrophobacteria	o__Syntrophobacterales	f__Syntrophobacteraceae	g__JADGQM01	s__	4386	4416	2	0	2	0	2	0	6	48	1	3	99.1935	2.58065	0.580526	0.00388005	0.867502	5035271	0	10	10	1377278	1377278	1202816	1202816	503527	503527	247	c__Deltaproteobacteria	0.00756029	0.254427	0.270056	0.310008	0.499639	0.423393	0.413373	0.352693	0.357849	0.172309	0	0	0
bin.494	d__Bacteria	p__Bacillota_A	c__Clostridia	o__Saccharofermentanales	f__UBA5734	g__	s__	1909	1919	1	0	1	0	1	0	3	41	0	0	93.3806	0	0.492903	0.0145074	0.897752	2150416	0	11	11	740645	740645	307890	307890	195492	195492	247	o__Clostridiales	0	0.0216772	0.0245682	0.0321877	0.0700788	0.0671242	0.0658658	0.0630018	0.0409324	0.0913095	0	0	0
bin.495	d__Bacteria	p__Bacillota_A	c__Clostridia	o__Saccharofermentanales	f__UBA5734	g__	s__	2462	2458	2	0	2	0	2	0	6	44	1	0	100	0.0443262	0.557248	0.0106598	0.899978	2742147	0	3	3	1379280	1379280	1379280	1379280	914049	914049	247	o__Clostridiales	0	0	0	0	0.0123886	0.0435682	0.136931	0.191084	0.158128	0.202308	0	0	0
bin.496	d__Archaea	p__Methanobacteriota	c__Methanobacteria	o__Methanobacteriales	f__Methanobacteriaceae	g__Methanobacterium_A	s__Methanobacterium_A sp002494495	1866	1901	1	0	1	0	1	0	3	41	0	1	98.4	0	0.376866	0.00237386	0.855893	1839970	0	3	3	685844	685844	645103	645103	613323	613323	188	p__Euryarchaeota	0	0.0442443	0.0533786	0.0506545	0.0716864	0.0837494	0.0985675	0.111759	0.0747426	0.101667	0	0	0
bin.497	d__Bacteria	p__Bacillota_A	c__Clostridia	o__Lachnospirales	f__Anaerotignaceae	g__UBA8514	s__	1887	1871	0	0	3	0	3	0	6	47	1	2	98.6577	0	0.362513	0.012224	0.860259	2062715	0	8	8	464591	464591	352690	352690	257839	257839	263	o__Clostridiales	0	0	0	0	0	0	0.205442	0.180229	0.00395859	0	0	0	0
bin.499	d__Bacteria	p__Chloroflexota	c__Anaerolineae	o__Caldilineales	f__Caldilineaceae	g__	s__	3703	3725	2	0	2	0	2	0	6	52	2	3	99.0909	1.81818	0.634129	0.0181715	0.896638	4619617	0	11	11	1473968	1473968	898716	898716	419965	419965	163	k__Bacteria	0	0.0976755	0.108567	0.114094	0.125046	0.107276	0.0939154	0.0731007	0.0568109	0.0391628	0	0	0
bin.500	d__Bacteria	p__Bacillota_A	c__Clostridia	o__Christensenellales	f__UBA1431	g__UBA1431	s__UBA1431 sp002329665	1922	1916	2	0	2	0	2	0	6	45	1	2	91.129	0	0.592693	0.0142863	0.864844	2059505	0	9	9	1296931	1296931	1296931	1296931	228834	228834	223	c__Clostridia	0	0.0254834	0.0196596	0.02426	0.0463115	0.0561467	0.0727152	0.0875657	0.0824064	0.115016	0	0	0
bin.501	d__Bacteria	p__Chloroflexota	c__Anaerolineae	o__Anaerolineales	f__Anaerolineaceae	g__T78	s__	2128	2147	2	0	1	0	1	0	4	47	1	3	92.7273	2.72727	0.48948	0.00818719	0.906737	2384745	0	2	2	2299997	2299997	2299997	2299997	1.19237e+06	1.19237e+06	163	k__Bacteria	0	0.22067	0.284095	0.377018	0.447446	0.439128	0.418691	0.395397	0.309874	0.256508	0.0142488	0.0113521	0
bin.502	d__Bacteria	p__Bacteroidota	c__Bacteroidia	o__Bacteroidales	f__Prolixibacteraceae	g__Mariniphaga	s__	3122	3149	3	0	2	0	2	0	7	44	1	3	99.4624	0.537634	0.414134	0.0161727	0.892987	3727070	0	28	28	998367	998367	435130	435130	133110	133110	278	k__Bacteria	0	0	0	0.00581692	0.0155034	0.0264298	0.0406815	0.0603044	0.2045	0.441092	0	0	0
bin.503	d__Bacteria	p__Bacillota	c__Bacilli	o__Lactobacillales	f__Lactobacillaceae	g__Limosilactobacillus	s__	1646	1637	2	0	2	0	2	0	6	29	1	1	98.3696	0	0.458093	0.011779	0.89474	1821601	0	11	11	477606	477606	236127	236127	165600	165600	336	o__Lactobacillales	0	0.0292178	0.0263042	0.0212246	0.0200848	0.0533232	0.0944931	0.405538	0.148449	0.0480738	0	0	0
bin.504	d__Bacteria	p__Planctomycetota	c__Phycisphaerae	o__Sedimentisphaerales	f__SG8-4	g__PLanc-01	s__	4504	4536	0	1	1	0	1	0	3	54	1	1	98.8636	0	0.626229	0.0103319	0.879953	5841597	0	41	41	1174732	1174732	329106	329106	142478	142478	143	k__Bacteria	0.00767051	0.0540293	0.0454019	0.0331381	0.0350135	0.0482307	0.066507	0.0965995	0.116944	0.0928891	0	0	0
bin.505	d__Bacteria	p__Chloroflexota	c__Anaerolineae	o__Anaerolineales	f__Anaerolineaceae	g__Brevefilum	s__	2390	2393	1	0	1	0	1	0	3	48	1	0	90	4.72727	0.45916	0.0126147	0.872414	2778578	0	2	2	1947414	1947414	1947414	1947414	1389289	1389289	163	k__Bacteria	0.782944	0.390205	0.367474	0.284944	0.14908	0.103414	0.0666002	0.0387533	0.017184	0.00851625	0.108738	0.0778635	0.0761162
bin.506	d__Bacteria	p__Bacteroidota	c__Bacteroidia	o__Bacteroidales	f__Paludibacteraceae	g__JAAYPI01	s__JAAYPI01 sp012519885	1788	1789	2	0	2	0	2	0	6	42	1	0	98.6559	0	0.351921	0.0372271	0.900931	1978702	0	21	21	465746	465746	188558	188558	94223.9	94223.9	278	k__Bacteria	0	0	0	0.0346324	0.00934449	0.0184217	0.024096	0.0213565	0.0291663	0.142724	0	0	0
bin.507	d__Bacteria	p__Moduliflexota	c__Moduliflexia	o__Moduliflexales	f__Moduliflexaceae	g__Vecturithrix	s__	6005	6011	0	0	2	0	2	0	4	49	1	3	91.9694	6.56458	0.473811	0	0.866339	7290101	0	1	1	7290101	7290101	7290101	7290101	7290101	7290101	188	k__Bacteria	0.160164	0.0811169	0.0612978	0.0415024	0.0552411	0.0541035	0.0631131	0.06985	0.06468	0.0603156	0	0	0
bin.508	d__Bacteria	p__Atribacterota	c__JS1	o__SB-45	f__UBA6794	g__UBA6794	s__UBA6794 sp002452835	1517	1512	2	0	2	0	2	0	6	44	1	0	98.3051	5.08475	0.353204	0.011635	0.842867	1718069	0	14	14	552031	552031	240585	240585	122719	122719	105	k__Bacteria	0.024673	0.0717544	0.100842	0.134045	0.167621	0.181119	0.207648	0.230625	0.190891	0.17831	0	0	0
bin.509	d__Bacteria	p__Synergistota	c__Synergistia	o__Synergistales	f__Synergistaceae	g__Syner-03	s__Syner-03 sp012727545	1682	1696	2	0	3	0	2	1	8	40	1	0	91.5254	0	0.474194	0.0101183	0.885948	1865469	0	10	10	419234	419234	288965	288965	186547	186547	105	k__Bacteria	0.0145551	0.0657226	0.0783743	0.105818	0.0773916	0.105135	0.126659	0.198952	0.410415	1.17778	0.0322352	0.0248444	0.0233149
bin.510	d__Bacteria	p__Actinomycetota	c__Coriobacteriia	o__Coriobacteriales	f__Atopobiaceae	g__Olegusella	s__Olegusella sp002407925	1573	1603	1	0	1	0	1	0	3	47	1	0	99.1935	0.806452	0.545412	0.0225326	0.892006	1733461	0	20	20	505263	505263	256424	256424	86673.1	86673.1	211	p__Actinobacteria	0	0.00592827	0.0042846	0	0	0	0.00405549	0.00592171	0.0999424	0.1259	0	0	0
bin.511	d__Bacteria	p__Chloroflexota	c__Anaerolineae	o__Anaerolineales	f__Anaerolineaceae	g__T78	s__	2294	2306	2	0	1	0	1	0	4	48	2	2	90.9091	1.81818	0.483667	0.00798147	0.902811	2549327	0	3	3	1752783	1752783	1752783	1752783	849776	849776	163	k__Bacteria	0	0.0454332	0.0621937	0.104483	0.171257	0.197566	0.223226	0.259993	0.187054	0.24393	0	0	0
bin.512	d__Bacteria	p__Thermotogota	c__Thermotogae	o__Petrotogales	f__Kosmotogaceae	g__Mesotoga	s__Mesotoga sp002752635	2895	3021	0	0	0	0	0	0	0	43	1	3	98.9812	2.50784	0.45812	0.0394997	0.871178	3219645	0	117	117	671441	671441	214887	214887	27518.3	27518.3	104	k__Bacteria	0.110914	0.479437	0.524052	0.442737	0.32476	0.279123	0.246593	0.218691	0.164181	0.137407	0.415869	0.290781	0.287823
bin.515	d__Bacteria	p__Chloroflexota	c__Anaerolineae	o__UBA1429	f__UBA1429	g__JAAYED01	s__	2735	2777	2	0	2	0	2	0	6	50	1	1	98.6239	2.75229	0.625943	0.0277553	0.898601	3140101	0	20	20	2137889	2137889	2137889	2137889	157005	157005	160	k__Bacteria	0.0547509	0.416295	0.44862	0.43316	0.594702	0.590082	0.594026	0.532154	0.594357	0.53738	0.062617	0.0360758	0.0336321
bin.517	d__Bacteria	p__Verrucomicrobiota	c__Kiritimatiellia	o__RFP12	f__UBA1067	g__DUPH01	s__DUPH01 sp012838435	3157	3270	2	0	2	0	2	0	6	47	1	7	93.2432	2.0564	0.602236	0.0261448	0.896962	4525348	0	25	25	1257589	1257589	310880	310880	181014	181014	230	k__Bacteria	0	0.00802299	0.00502586	0.201559	0.178415	0.166806	0.107918	0.0605964	0.143789	0.0423799	0	0	0
bin.518	d__Bacteria	p__Actinomycetota	c__Thermoleophilia	o__RBG-16-64-13	f__RBG-16-64-13	g__JAAYZX01	s__	2236	2265	1	0	1	0	1	0	3	49	1	0	94.3966	4.31034	0.625181	0.0119768	0.9068	2472227	0	18	18	513252	513252	309372	309372	137346	137346	199	p__Actinobacteria	0.0137942	0.153274	0.161928	0.181321	0.1883	0.163275	0.136728	0.105806	0.0927126	0.0598092	0	0	0
bin.519	d__Bacteria	p__Bacteroidota	c__Bacteroidia	o__Bacteroidales	f__VadinHA17	g__LD21	s__	3558	3632	2	0	2	0	2	0	6	40	1	1	92.8571	2.38095	0.440653	0.0144478	0.894016	4351134	0	5	5	3083568	3083568	3083568	3083568	870227	870227	316	p__Bacteroidetes	0.037923	0.293849	0.272233	0.249568	0.270068	0.249879	0.230599	0.18148	0.102951	0.0640608	0.26216	0.22502	0.224803
bin.520	d__Bacteria	p__Chloroflexota	c__Anaerolineae	o__Anaerolineales	f__Anaerolineaceae	g__JAJFTV01	s__	2506	2503	1	0	1	0	1	0	3	49	1	1	97.2727	5.45455	0.548488	0.0191451	0.920293	2799056	0	3	3	2682773	2682773	2682773	2682773	933019	933019	163	k__Bacteria	0	0	0	0	0.00754071	0.0102671	0.0165201	0.0347805	0.109299	0.325788	0	0	0
bin.521	d__Bacteria	p__Actinomycetota	c__Thermoleophilia	o__UBA2241	f__UBA2241	g__	s__	1772	1807	1	0	1	0	1	0	3	38	1	2	91.8103	0	0.661845	0.00965156	0.89826	1923622	0	25	25	334080	334080	130590	130590	76944.9	76944.9	199	p__Actinobacteria	0	0.0266031	0.0290537	0.037633	0.0458658	0.0512738	0.0520168	0.055235	0.0968128	0.0834194	0	0	0
bin.522	d__Bacteria	p__Chloroflexota	c__Anaerolineae	o__Anaerolineales	f__UBA4823	g__JAGUYW01	s__	3414	3479	1	0	1	0	1	0	3	47	1	1	94.876	9.57576	0.533427	0.011272	0.912318	3919106	0	22	22	645287	645287	299912	299912	178141	178141	163	k__Bacteria	0.00704912	0.0312338	0.0347901	0.0338287	0.0477862	0.0507602	0.0545628	0.0585234	0.0493534	0.0391911	0	0	0
bin.523	d__Bacteria	p__Bacillota_A	c__Clostridia	o__Saccharofermentanales	f__Fastidiosipilaceae	g__	s__	2021	2059	3	0	3	0	3	0	9	48	1	2	99.2908	0.70922	0.498765	0	0.891929	2315419	0	1	1	2315419	2315419	2315419	2315419	2315419	2315419	247	o__Clostridiales	0	0.139299	0.119493	0.133973	0.291952	0.276662	0.310028	0.352278	0.412796	0.390003	0	0	0
bin.524	d__Bacteria	p__Bacillota_A	c__Clostridia	o__Saccharofermentanales	f__UBA5734	g__UBA8949	s__UBA8949 sp012520975	2111	2131	2	0	2	0	2	0	6	45	1	1	97.1631	0.70922	0.493568	0.0155536	0.902135	2341457	0	4	4	1223607	1223607	1223607	1223607	585364	585364	247	o__Clostridiales	0	0.0489234	0.0606954	0.0809049	0.151234	0.139618	0.145102	0.14371	0.118731	0.106757	0	0	0
bin.525	d__Bacteria	p__Chloroflexota	c__Anaerolineae	o__CG2-30-64-16	f__CG2-30-64-16	g__MWBF01	s__	4422	4442	2	0	2	0	2	0	6	49	1	5	98.1818	2	0.654849	0.0399721	0.905951	5600082	0	26	26	1395274	1395274	624540	624540	215388	215388	163	k__Bacteria	0.0921139	0.0665796	0.0626791	0.0533722	0.0755489	0.0757545	0.0898735	0.0949741	0.0976505	0.0743997	0	0	0
bin.528	d__Bacteria	p__Bacteroidota	c__Bacteroidia	o__Bacteroidales	f__UBA932	g__DMER64	s__DMER64 sp002305545	2077	2097	3	0	2	0	2	1	8	42	1	1	93.2381	1.42857	0.479541	0.011726	0.932457	2416893	0	9	9	926967	926967	608515	608515	268544	268544	316	p__Bacteroidetes	0.038191	0.00958026	0.0196186	0.0515752	0.0631466	0.0721141	0.0431792	0.0585835	0.0690453	0.0682005	0.0192442	0.0161542	0.0161034
bin.529	d__Bacteria	p__Synergistota	c__Synergistia	o__Synergistales	f__Synergistaceae	g__Syner-03	s__Syner-03 sp002316795	1899	1929	2	0	3	0	3	0	8	45	1	0	100	0	0.496684	0.0171414	0.886863	2118767	0	13	13	1100424	1100424	1100424	1100424	162982	162982	105	k__Bacteria	0	0.0104556	0.0146395	0.0261777	0.0268092	0.0448074	0.0541599	0.0952174	0.176702	0.374054	0	0	0
bin.530	d__Bacteria	p__Desulfobacterota	c__Desulfobacteria	o__Desulfobacterales	f__UBA2245	g__UBA2245	s__	2556	2582	2	0	2	0	2	0	6	50	0	0	97.4194	1.93548	0.535814	0.0141902	0.874233	2984333	0	13	13	585094	585094	430132	430132	229564	229564	247	c__Deltaproteobacteria	0.21319	0.490137	0.357618	0.176098	0.137087	0.159585	0.137129	0.115258	0.0796964	0.0296259	0	0	0
bin.531	d__Bacteria	p__Bacillota_E	c__DTU015	o__DTU015	f__DTU015	g__DULO01	s__	2263	2368	1	1	2	0	2	0	6	47	1	3	91.0891	0.990099	0.550809	0.00437892	0.89203	2530302	0	7	7	835742	835742	560873	560873	361472	361472	175	p__Firmicutes	0	0	0	0	0.00527903	0.012604	0.0143528	0.0105346	0.0589646	0.130101	0	0	0
bin.532	d__Archaea	p__Halobacteriota	c__Methanosarcinia	o__Methanotrichales	f__Methanotrichaceae	g__Methanothrix	s__Methanothrix sp016706325	2341	2430	2	0	2	0	2	0	6	40	0	13	98.0392	0.653595	0.530289	0	0.852498	2539267	0	1	1	2539267	2539267	2539267	2539267	2539267	2539267	228	p__Euryarchaeota	0	0.315171	0.360869	0.540496	0.952369	0.965124	0.865609	0.815307	0.370387	0.464604	0.0435494	0.0387549	0.0366559
bin.534	d__Archaea	p__Methanobacteriota_B	c__Thermococci	o__Methanofastidiosales	f__Methanofastidiosaceae	g__Methanofastidiosum	s__Methanofastidiosum sp012799835	1527	1550	1	0	1	0	1	0	3	44	0	0	92.9555	1.9802	0.340752	0.021439	0.906908	1448550	0	2	2	1443268	1443268	1443268	1443268	724275	724275	299	p__Euryarchaeota	0	0.20321	0.211817	0.282846	0.233577	0.219998	0.204783	0.172713	0.185728	0.187975	0.0405766	0.02834	0.0262223
bin.535	d__Bacteria	p__Atribacterota	c__Atribacteria	o__Atribacterales	f__Caldatribacteriaceae	g__UBA3950	s__UBA3950 sp002385475	1986	1976	2	0	1	0	2	0	5	45	1	0	94.6071	0	0.420202	0.0180261	0.843562	2083247	0	26	26	271428	271428	151278	151278	80124.9	80124.9	105	k__Bacteria	0	0.0751346	0.077054	0.0772189	0.0721086	0.058355	0.045214	0.035311	0.0237266	0.0137166	0	0	0
bin.536	d__Bacteria	p__Bacillota_A	c__Clostridia	o__Christensenellales	f__CAG-74	g__DTU024	s__	2339	2290	3	0	3	0	3	0	9	45	1	2	97.9839	1.20968	0.587208	0.00675232	0.908464	2476011	0	3	3	1250617	1250617	1250617	1250617	825337	825337	223	c__Clostridia	0	0.0554994	0.0670058	0.0898868	0.170434	0.184051	0.20488	0.172028	0.105256	0.213414	0.0229478	0.0165101	0.0169024
bin.537	d__Bacteria	p__Desulfobacterota_F	c__Desulfuromonadia	o__Geobacterales	f__Geobacteraceae	g__RPRC01	s__	3146	3125	2	0	2	0	2	0	6	49	1	2	98.6508	0.645161	0.597493	0.0368373	0.868468	3476021	0	21	21	921973	921973	397879	397879	165525	165525	247	c__Deltaproteobacteria	0	0.0225088	0.0268949	0.0338717	0.0379687	0.0531219	0.0527629	0.0418095	0.0663987	0.0990613	0	0	0
bin.538	d__Archaea	p__Thermoplasmatota	c__Thermoplasmata	o__Methanomassiliicoccales	f__Methanomassiliicoccaceae	g__UBA6	s__UBA6 sp022709105	2108	2150	2	0	1	0	1	0	4	37	0	2	99.1935	0	0.596481	0.00011888	0.874063	2166111	0	2	2	1106719	1106719	1106719	1106719	1.08306e+06	1.08306e+06	187	p__Euryarchaeota	0	0.00515921	0.00627987	0.0166128	0.0489339	0.0672786	0.0794974	0.0880541	0.130127	0.10951	0	0	0
bin.539	d__Bacteria	p__Actinomycetota	c__Thermoleophilia	o__UBA2241	f__UBA2241	g__	s__	1490	1502	1	0	1	0	1	0	3	48	1	1	94.8276	0	0.658274	0	0.924539	1663882	0	1	1	1663882	1663882	1663882	1663882	1663882	1663882	199	p__Actinobacteria	0	0	0	0	0.0240352	0.0847724	0.182655	0.18368	0.312021	0.452521	0	0	0
bin.540	d__Bacteria	p__Bacillota_A	c__Clostridia	o__Saccharofermentanales	f__UBA5734	g__SLHU01	s__SLHU01 sp009929975	2607	2605	2	0	1	0	1	1	5	44	1	0	98.818	0	0.536855	0.0087095	0.918599	2913948	0	4	4	1774288	1774288	1774288	1774288	728487	728487	247	o__Clostridiales	0	0.0188062	0.0250708	0.0405154	0.108389	0.12438	0.138938	0.152758	0.184023	0.306555	0	0	0
bin.541	d__Bacteria	p__Desulfobacterota	c__Desulfobulbia	o__Desulfobulbales	f__Desulfobulbaceae	g__Desulfobulbus	s__	2383	2419	2	0	2	0	2	0	6	48	1	3	100	0	0.541038	0.00974115	0.885531	2708118	0	6	6	1091594	1091594	523783	523783	451353	451353	280	c__Deltaproteobacteria	0	0.0210591	0.0253268	0.0449289	0.238204	0.255253	0.264217	0.170999	0.088125	0.0548751	0	0	0
bin.542	d__Bacteria	p__Bacillota_B	c__Dehalobacteriia	o__UBA7702	f__UBA7702	g__UBA7702	s__	2228	2242	2	0	2	0	2	0	6	48	0	6	90.7051	0.935374	0.499877	0.0169321	0.874117	2347252	0	16	16	709774	709774	329546	329546	146703	146703	420	c__Clostridia	0	0	0	0	0	0	0.0331049	0.0658611	0.0801403	0.0459044	0	0	0
bin.59	d__Bacteria	p__Synergistota	c__Synergistia	o__Synergistales	f__Aminobacteriaceae	g__Aminivibrio	s__Aminivibrio sp009929115	2667	2782	1	0	0	0	0	0	1	33	1	2	100	0	0.599184	0.0346197	0.922968	2834465	0	337	337	135770	135770	13557	13557	8410.88	8410.88	105	k__Bacteria	0.128036	0.144331	0.123941	0.177853	0.271881	0.243615	0.268781	0.251981	0.24481	0.24919	0.039223	0.0321973	0.031554
bin.61	d__Bacteria	p__Bacteroidota	c__Bacteroidia	o__Bacteroidales	f__VadinHA17	g__SR-FBR-E99	s__SR-FBR-E99 sp009881065	2285	2305	1	0	0	0	0	0	1	39	1	0	93.0952	1.90476	0.495839	0.0244305	0.917435	2794361	0	150	150	127522	127522	32175	32175	18629.1	18629.1	316	p__Bacteroidetes	0.0237107	0.239299	0.311948	0.544534	1.09673	1.39532	1.84031	2.60575	2.13572	1.48971	1.7138	1.36559	1.28988
bin.67	d__Bacteria	p__Bacillota_A	c__Clostridia	o__Oscillospirales	f__Oscillospiraceae	g__RGIG529	s__	1407	1481	0	0	0	0	0	0	0	30	1	1	95.6376	0.0209732	0.512282	0.0387479	0.890311	1527479	0	110	110	65317	65317	23837	23837	13886.2	13886.2	263	o__Clostridiales	0	0.155309	0.127958	0.13448	0.21898	0.204665	0.187768	0.167293	0.143979	0.135696	0	0	0
bin.74	d__Archaea	p__Halobacteriota	c__Methanomicrobia	o__Methanomicrobiales	f__Methanoregulaceae	g__SD8	s__SD8 sp018432765	2297	2343	1	0	1	0	1	0	3	44	0	1	99.6732	0.653595	0.547334	0.0218254	0.864156	2329015	0	29	29	399792	399792	161193	161193	80310.9	80310.9	234	p__Euryarchaeota	1.34918	3.40491	4.17598	4.53721	3.97191	4.8995	5.28611	5.86233	5.32821	7.14249	0.422044	0.292197	0.269978
bin.8	d__Bacteria	p__Bacteroidota	c__Bacteroidia	o__Bacteroidales	f__Paludibacteraceae	g__Enterocola	s__Enterocola sp002069025	1835	1979	0	0	0	0	0	0	0	41	1	0	99.1935	0.496905	0.346317	0.0197872	0.927518	2031659	1139	185	226	73199	52278	17633	16230	10981.9	8984.6	278	k__Bacteria	0.00691922	0.0210288	0.254571	0.0888966	0.0213189	0.0231665	0.0312432	0.0174631	0.0133177	0.0553672	0.0629341	0.0459369	0.0453296
bin.91	d__Bacteria	p__Desulfobacterota	c__Desulfomonilia	o__UBA1062	f__UBA1062	g__MWEI01	s__MWEI01 sp002071045	2908	2908	1	0	1	0	1	0	3	47	1	2	98.7097	0.645161	0.599835	0.0138441	0.906639	3041602	0	28	28	653860	653860	140636	140636	108629	108629	247	c__Deltaproteobacteria	0.569783	1.1522	1.26048	1.17791	0.670057	0.708425	0.777544	0.819824	0.81448	0.398796	0	0	0
bin.96	d__Archaea	p__Methanobacteriota	c__Methanobacteria	o__Methanobacteriales	f__Methanobacteriaceae	g__Methanobacterium	s__Methanobacterium sp012838205	2121	2152	1	0	1	0	1	0	3	39	0	1	96	0	0.363536	0.0140334	0.818968	1961614	0	22	22	461847	461847	331971	331971	89164.3	89164.3	188	p__Euryarchaeota	0	0.123918	0.15994	0.187021	0.171758	0.152262	0.12951	0.118255	0.0681172	0.063289	0	0	0
																																				Sum	28.1959	55.3572	57.6725	62.6948	68.0068	70.1244	72.0098	73.0065	73.5347	73.0689	80.3131	83.5974	83.6548
Note: H15, H7, H4, H2 and H1 means the hydraulic retention times of 15, 7, 4, 2 and 1 day, respectively, and the organic loadings increased with the shortened hydraulic retention times.
The number of "_1", "_2" and "_3" means the three biological parallels.
[truncated: 12 more columns]

## Sheet: 2.HQ MiMAG
Supplementary Data 3. Detailed information for MiMAGs recovered from the anaerobic communities
MAGs_ID	Domain	Phylum	Class	Order	Family	Genus	Species	CDS	No. of predicted genes	5S rRNA	5S rRNA (partial)	16S rRNA	16S rRNA (partial)	23S rRNA	23S rRNA (partial)	rRNA	tRNA	tmRNA	repeat_region	Completeness	Contamination	GC	GC std	Coding density	Genome size	# ambiguous bases	No. of scaffolds	No. of contigs	Longest scaffold (bp)	Longest contig (bp)	N50 (scaffolds) (bp)	N50 (contigs) (bp)	Mean scaffold length (bp)	Mean contig length (bp)	Markers	Marker lineage	Seeding (%)	H20 (%)	H15 (%)	H10 (%)	H7 (%)	H5 (%)	H4 (%)	H3 (%)	H2 (%)	H1 (%)	H15_1(%)	H15_2(%)	H15_3(%)
	classified using GTDB-Tk (v2.2.6)							predicted using prokka (v1.13)	predicted using CheckM (v1.1.3)	predicted using prokka (v1.13)										determined using CheckM (v1.1.3)																	Metagenomics reads mapping by coverm (v0.6.1)										Metatranscriptomics reads mapping by coverm (v0.6.1)
bin.112	d__Bacteria	p__Actinomycetota	c__Actinomycetia	o__Nanopelagicales	f__UBA10799	g__JADKAV01	s__JADKAV01 sp016719135	3426	3515	1	0	1	0	1	0	3	50	1	0	95.7786	0	0.658333	0.0109322	0.899923	3532471	0	78	78	354180	354180	131425	131425	45288.1	45288.1	310	o__Actinomycetales	2.70876	1.13143	0.837528	0.504882	0.200754	0.103299	0.0521245	0.0232799	0.00730149	0	0	0	0
bin.132	d__Archaea	p__Thermoplasmatota	c__Thermoplasmata	o__Methanomassiliicoccales	f__Methanomassiliicoccaceae	g__UBA6	s__UBA6 sp012719175	2402	2471	2	0	1	0	1	0	4	36	0	0	97.1774	0	0.572409	0.01724	0.851274	2428747	0	26	26	458959	458959	236317	236317	93413.3	93413.3	187	p__Euryarchaeota	0.00704924	0.224398	0.211291	0.190957	0.21825	0.230904	0.201792	0.178114	0.135635	0.0874694	0	0	0
bin.136	d__Bacteria	p__Chloroflexota	c__Anaerolineae	o__Promineofilales	f__Promineofilaceae	g__JAMLHW01	s__JAMLHW01 sp023954475	4612	4806	1	0	1	0	1	0	3	66	1	1	97.7273	2.90909	0.539985	0.0168174	0.905097	5215334	0	310	310	87218	87218	27977	27977	16823.7	16823.7	163	k__Bacteria	0.855869	0.265387	0.141914	0.0514772	0.0178581	0.0102795	0.00663619	0	0	0	0	0	0
bin.167	d__Bacteria	p__Desulfobacterota	c__Syntrophia	o__Syntrophales	f__Smithellaceae	g__Smithella	s__Smithella sp017993615	2789	2815	1	0	1	0	1	0	3	49	1	4	96.129	3.91705	0.479483	0.0164068	0.874002	3040643	0	26	26	547111	547111	233070	233070	116948	116948	247	c__Deltaproteobacteria	0.244695	0.309711	0.512085	0.618099	0.305434	0.478813	0.655584	0.686298	0.908695	0.884931	0.0165591	0	0
bin.174	d__Bacteria	p__Desulfobacterota	c__Desulfobacteria	o__Desulfobacterales	f__JAHDSC01	g__JAHDSC01	s__JAHDSC01 sp018432925	3217	3210	1	0	1	0	1	0	3	47	0	2	99.3548	1.93548	0.480469	0.0251577	0.834516	3587695	0	29	29	455565	455565	313823	313823	123714	123714	247	c__Deltaproteobacteria	0.124691	0.22467	0.222635	0.262596	0.485319	0.500357	0.64041	0.671543	0.431033	0.122949	0	0	0
bin.189	d__Bacteria	p__Chloroflexota	c__Anaerolineae	o__Anaerolineales	f__Anaerolineaceae	g__49-20	s__	1951	1972	1	0	1	0	1	0	3	47	1	1	91.8182	2	0.546271	0.00496103	0.89361	2286451	0	2	2	2151255	2151255	2151255	2151255	1.14323e+06	1.14323e+06	163	k__Bacteria	0.0316663	0.557269	0.730724	1.03666	1.34356	1.36157	1.31471	1.21776	0.885618	0.644578	0.0706548	0.0628657	0.0612244
bin.190	d__Bacteria	p__Thermotogota	c__Thermotogae	o__Petrotogales	f__Kosmotogaceae	g__Mesotoga	s__Mesotoga prima	2641	2701	1	0	1	0	1	0	3	45	1	0	99.8433	0	0.454741	0.0219557	0.864079	2959956	0	49	49	546167	546167	234885	234885	60407.3	60407.3	104	k__Bacteria	1.15242	5.76933	6.08079	5.04903	3.66558	3.16301	2.77084	2.57261	2.06642	1.70008	2.93683	2.52708	2.46767
bin.200	d__Bacteria	p__Bacillota_B	c__Syntrophomonadia	o__Syntrophomonadales	f__Syntrophomonadaceae	g__PHAA01	s__PHAA01 sp022706565	2603	2640	3	0	3	0	3	0	9	45	1	1	95.6207	1.70554	0.508053	0.00913963	0.871524	2707720	0	7	7	749457	749457	697814	697814	386817	386817	420	c__Clostridia	0.0715768	1.88099	1.86106	2.38192	2.6747	2.77297	2.21764	1.77851	2.07148	2.4827	0.110872	0.0858415	0.0772493
bin.202	d__Bacteria	p__Bacteroidota	c__Bacteroidia	o__Bacteroidales	f__VadinHA17	g__SR-FBR-E99	s__SR-FBR-E99 sp012513795	2882	2884	1	0	1	0	1	0	3	39	1	2	93.0952	2.38095	0.494861	0.00737327	0.9181	3460082	0	12	12	634107	634107	366778	366778	288340	288340	316	p__Bacteroidetes	1.04384	2.8974	3.07482	3.29591	3.48746	3.27306	3.14051	2.83363	2.15057	1.08553	1.21633	1.04204	1.01742
bin.206	d__Archaea	p__Halobacteriota	c__Methanosarcinia	o__Methanotrichales	f__Methanotrichaceae	g__Methanothrix	s__Methanothrix soehngenii	2813	2943	1	0	1	0	1	0	3	37	0	3	99.3464	1.30719	0.516496	0.0160856	0.862905	2864155	0	36	36	183572	183572	102509	102509	79559.9	79559.9	228	p__Euryarchaeota	0.390248	0.921094	1.0185	1.29589	2.34395	2.59353	2.70253	2.91847	3.72991	3.02914	0.121864	0.100156	0.0944337
bin.208	d__Bacteria	p__Verrucomicrobiota	c__Verrucomicrobiae	o__Verrucomicrobiales	f__Akkermansiaceae	g__	s__	4032	4070	1	0	1	0	1	0	3	60	1	1	98.6395	2.04082	0.708359	0.0114361	0.892171	5361518	0	9	9	2121437	2121437	1346336	1346336	595724	595724	229	k__Bacteria	0	0.0168997	0.0278825	0.0823763	0.119811	0.166212	0.203448	0.218896	0.111713	0.0647424	0	0	0
bin.209	d__Bacteria	p__Bacillota	c__Bacilli	o__Lactobacillales	f__Lactobacillaceae	g__Lactobacillus	s__Lactobacillus amylovorus	1825	1810	5	0	5	0	5	0	15	65	1	0	99.026	0	0.382676	0.00610642	0.879496	1839088	0	5	5	961087	961087	961087	961087	367818	367818	430	g__Lactobacillus	0	0	0.0237273	0.222296	0.709169	1.85192	1.94528	1.1431	0.270498	0.132799	0	0	0
bin.210	d__Bacteria	p__Actinomycetota	c__Thermoleophilia	o__UBA2241	f__UBA2241	g__CAIXSE01	s__	1630	1644	1	0	1	0	1	0	3	49	1	3	96.9828	0	0.675759	0.0133814	0.889914	1838892	0	2	2	1836560	1836560	1836560	1836560	919446	919446	199	p__Actinobacteria	0	0.194883	0.176514	0.187306	0.401286	0.403609	0.437828	0.35987	0.418848	0.259567	0	0	0
bin.211	d__Bacteria	p__Armatimonadota	c__UBA5829	o__DSUL01	f__DSUL01	g__JAGVUD01	s__JAGVUD01 sp019136435	3091	3125	1	0	1	0	1	0	3	47	2	5	95.3704	0	0.644008	0.00664686	0.916976	4014759	0	8	8	2351416	2351416	2351416	2351416	501845	501845	161	k__Bacteria	0.0527523	0.194381	0.266974	0.257843	0.277458	0.257335	0.247867	0.207231	0.242994	0.153721	0.0463	0.0495955	0.0477875
bin.212	d__Bacteria	p__UBA1439	c__UBA1439	o__UBA1439	f__UBA1439	g__UBA1439	s__UBA1439 sp002329605	2410	2415	1	0	1	0	1	0	3	46	1	0	93.2432	3.74559	0.682395	0.0152907	0.901334	2733852	0	10	10	1738193	1738193	1738193	1738193	273385	273385	230	k__Bacteria	0.0791183	0.00481074	0	0	0	0	0.0162751	0.103075	0.261368	0.193608	0	0	0
bin.213	d__Bacteria	p__Atribacterota	c__Atribacteria	o__Atribacterales	f__Atribacteraceae	g__Atribacter	s__Atribacter sp002069605	2278	2229	1	0	2	0	1	0	4	44	1	0	100	0	0.385842	0.00722872	0.844242	2492585	0	14	14	569246	569246	363105	363105	178042	178042	105	k__Bacteria	0.016074	0.227103	0.244109	0.275802	0.291928	0.276959	0.253531	0.240051	0.202828	0.200177	0.0130202	0.0116392	0.0113405
bin.214	d__Bacteria	p__Bacteroidota	c__Bacteroidia	o__Bacteroidales	f__Paludibacteraceae	g__W0P28-013	s__W0P28-013 sp012837685	1679	1672	2	0	2	0	2	0	6	48	1	1	97.8495	0.537634	0.401505	0.00589182	0.923871	1952927	0	2	2	1138078	1138078	1138078	1138078	976464	976464	278	k__Bacteria	0	0.00946733	0.0961928	0.208313	0.0864698	0.0489949	0.123646	0.238073	0.0690136	0.0423066	0.0180782	0.0126217	0.0123865
bin.216	d__Bacteria	p__Bacteroidota	c__Bacteroidia	o__Bacteroidales	f__VadinHA17	g__LD21	s__	2637	2717	2	0	2	0	2	0	6	42	1	0	96.6667	1.90476	0.420652	0	0.887008	3356042	0	1	1	3356042	3356042	3356042	3356042	3356042	3356042	316	p__Bacteroidetes	0	0.0989196	0.118646	0.21236	0.512989	0.687195	0.832363	0.956626	0.769065	1.00881	0.139998	0.10091	0.0998102
bin.217	d__Bacteria	p__Desulfobacterota	c__Desulfovibrionia	o__Desulfovibrionales	f__Desulfomicrobiaceae	g__Desulfomicrobium	s__Desulfomicrobium sp023393525	3134	3095	5	0	4	0	4	0	13	67	1	2	99.3827	0	0.610555	0.0078744	0.89382	3441112	0	17	17	1001248	1001248	465029	465029	202418	202418	280	c__Deltaproteobacteria	0	0.101059	0.0882781	0.0679225	0.219962	0.242382	0.404044	0.415336	0.133579	0.0309556	0	0	0
bin.218	d__Bacteria	p__Bacillota_B	c__Desulfotomaculia	o__Desulfotomaculales	f__Pelotomaculaceae	g__DTU098	s__DTU098 sp002305915	2840	2898	4	0	4	0	4	0	12	54	1	4	100	0.632911	0.495596	0	0.824409	3141798	0	1	1	3141798	3141798	3141798	3141798	3141798	3141798	295	p__Firmicutes	0	0.0110319	0.0128459	0.023629	0.089567	0.142592	0.212853	0.49536	0.90235	0.917641	0	0	0
bin.219	d__Bacteria	p__Acidobacteriota	c__UBA6911	o__JAAYUB01	f__JAAYUB01	g__JAAYUB01	s__	3908	3892	1	0	1	0	1	0	3	55	1	1	96.1538	1.7094	0.65322	0.0102463	0.882014	5005259	0	2	2	5003342	5003342	5003342	5003342	2.50263e+06	2.50263e+06	188	k__Bacteria	0.0952111	0.436473	0.320547	0.181962	0.105464	0.0834719	0.0823204	0.07801	0.0966433	0.0710581	0	0	0
bin.220	d__Bacteria	p__Bacillota_A	c__Clostridia	o__Christensenellales	f__CALWSW01	g__	s__	2224	2181	3	0	3	0	3	0	9	52	1	1	99.1935	1.6129	0.580269	0.00566953	0.834136	2470888	0	3	3	1007676	1007676	858349	858349	823629	823629	223	c__Clostridia	0	0.0047352	0.00664498	0.0182129	0.0826015	0.100125	0.231804	0.279028	0.17339	0.158816	0	0	0
bin.221	d__Bacteria	p__Bacillota_A	c__Clostridia	o__Christensenellales	f__SZUA-584	g__SZUA-584	s__	2442	2416	2	0	2	0	2	0	6	48	1	0	99.974	1.6129	0.48795	0	0.888001	2474581	0	1	1	2474581	2474581	2474581	2474581	2474581	2474581	223	c__Clostridia	0	0.0110107	0.0133888	0.0167043	0.0457045	0.0750514	0.107634	0.122101	0.100225	0.110375	0	0	0
bin.222	d__Bacteria	p__Bacillota_B	c__Syntrophomonadia	o__Syntrophomonadales	f__Syntrophomonadaceae	g__JAAYJK01	s__JAAYJK01 sp012520725	2551	2563	2	0	3	0	3	0	8	46	1	4	94.6429	0.765306	0.448188	0.0116296	0.836644	2954364	0	6	6	1252890	1252890	620554	620554	492394	492394	420	c__Clostridia	0	0	0	0	0	0	0	0	0.0195114	0.562018	0	0	0
bin.223	d__Bacteria	p__Desulfobacterota	c__Syntrophia	o__Syntrophales	f__Smithellaceae	g__UBA4810	s__UBA4810 sp002418825	2060	2098	1	0	1	0	1	0	3	44	1	0	90.9677	3.87097	0.450817	0.0202379	0.902105	2194339	0	19	19	467989	467989	337413	337413	115492	115492	247	c__Deltaproteobacteria	0	0.0302798	0.0498813	0.0830473	0.0755703	0.100055	0.10218	0.143425	0.1488	0.101296	0	0	0
bin.224	d__Bacteria	p__Bacillota_A	c__Clostridia	o__Peptostreptococcales	f__Anaerovoracaceae	g__Lentihominibacter	s__	1770	1785	2	0	2	0	2	0	6	41	1	9	95.3901	0.827423	0.447121	0	0.913562	1903420	0	1	1	1903420	1903420	1903420	1903420	1903420	1903420	247	o__Clostridiales	0	0.0638857	0.0644773	0.0908844	0.143077	0.178515	0.184468	0.216177	0.289263	0.514183	0	0	0
bin.225	d__Bacteria	p__Bacillota_A	c__Clostridia	o__Christensenellales	f__CAG-74	g__JAEZHK01	s__	2741	2740	2	0	2	0	2	0	6	41	1	3	94.4892	1.6129	0.643044	0.0156003	0.905558	3015621	0	17	17	590361	590361	292184	292184	177389	177389	223	c__Clostridia	0	0.0544348	0.0573284	0.0559295	0.0863874	0.0685516	0.0512686	0.0475548	0.0612816	0.0973772	0	0	0
bin.226	d__Bacteria	p__Chloroflexota	c__Anaerolineae	o__Anaerolineales	f__Anaerolineaceae	g__Flexilinea	s__Flexilinea sp022837205	2099	2158	1	0	1	0	1	0	3	43	1	0	90	1.81818	0.437524	0.0371897	0.886166	2414990	0	63	63	171004	171004	69517	69517	38333.2	38333.2	163	k__Bacteria	0.0473972	0.0618076	0.0677375	0.0648681	0.0580705	0.0473696	0.0423368	0.0351528	0.0220453	0.0177726	0.0148379	0.012678	0
bin.228	d__Bacteria	p__Bacillota_B	c__Syntrophomonadia	o__Syntrophomonadales	f__Syntrophomonadaceae	g__JAAYBS01	s__JAAYBS01 sp012718855	2313	2307	3	0	3	0	3	0	9	43	0	3	94.7959	1.19048	0.415811	0.0326188	0.87489	2447076	0	19	19	691741	691741	442996	442996	128793	128793	420	c__Clostridia	0.060486	0.0309272	0.0422331	0.0750776	0.017356	0.0437822	0.0317369	0.0712547	0.130006	0.254157	0	0	0
bin.229	d__Bacteria	p__Desulfobacterota	c__Desulfovibrionia	o__Desulfovibrionales	f__Desulfomicrobiaceae	g__Desulfomicrobium	s__Desulfomicrobium sp012729655	2911	2912	5	0	4	0	4	0	13	62	1	1	98.6772	0	0.598085	0.00563431	0.887463	3092487	0	3	3	1902031	1902031	1902031	1902031	1030829	1030829	280	c__Deltaproteobacteria	0	0.198229	0.266493	0.329358	0.920773	1.08132	1.41287	1.46513	0.625414	0.225658	0.0588771	0	0
bin.230	d__Bacteria	p__Atribacterota	c__JS1	o__SB-45	f__UBA6794	g__JAAYOB01	s__	1150	1155	1	0	1	0	1	0	3	42	1	0	94.9153	0	0.36223	0.0095479	0.86009	1286734	0	11	11	273056	273056	176131	176131	116976	116976	105	k__Bacteria	0	0.0519413	0.0650412	0.11293	0.164188	0.168387	0.181783	0.194258	0.178528	0.164272	0.017919	0.0124767	0.0122985
bin.231	d__Archaea	p__Halobacteriota	c__Methanosarcinia	o__Methanosarcinales	f__Methanosarcinaceae	g__Methanomethylovorans	s__Methanomethylovorans sp001896725	2068	2086	2	0	2	0	2	0	6	43	0	3	99.183	0	0.421688	0	0.870574	2244013	0	1	1	2244013	2244013	2244013	2244013	2244013	2244013	228	p__Euryarchaeota	0	0.188747	0.152594	0.128065	0.132075	0.118114	0.0984614	0.087723	0.185277	0.182067	0	0	0
bin.232	d__Bacteria	p__Chloroflexota	c__Anaerolineae	o__DRVO01	f__DRVO01	g__Ch71	s__	2710	2727	1	0	1	0	1	0	3	49	1	5	95.8716	2.01835	0.662539	0.00697591	0.892544	3176408	0	6	6	2091889	2091889	2091889	2091889	529401	529401	160	k__Bacteria	0	0.0343443	0.0388446	0.0463774	0.0691563	0.0633296	0.0639525	0.0612303	0.0882842	0.0807757	0	0	0
bin.233	d__Bacteria	p__Planctomycetota	c__Planctomycetia	o__Pirellulales	f__Thermoguttaceae	g__JABWBD01	s__	8963	9345	1	0	1	0	1	0	3	152	1	3	98.8506	2.87356	0.623715	0.0101703	0.855434	12106195	0	152	152	468910	468910	181279	181279	79646	79646	142	k__Bacteria	0	0.00738495	0.00809566	0.0144718	0.0476344	0.0683467	0.0707641	0.0588752	0.0465473	0.0217482	0	0	0
bin.234	d__Bacteria	p__Bacillota	c__Bacilli	o__Lactobacillales	f__Lactobacillaceae	g__Limosilactobacillus	s__Limosilactobacillus panis	2029	2010	4	0	4	0	4	0	12	42	1	1	98.913	2.71739	0.479189	0.00788333	0.874111	2102796	0	5	5	1366480	1366480	1366480	1366480	420559	420559	336	o__Lactobacillales	0	0	0.00792998	0.0824479	0.495575	1.057	1.19704	1.23939	0.203024	0.0622688	0	0	0
bin.235	d__Bacteria	p__Chloroflexota	c__Anaerolineae	o__UBA1429	f__UBA1429	g__JAAZBY01	s__JAAZBY01 sp012513595	3238	3240	2	0	2	0	2	0	6	54	1	4	94.4954	3.85321	0.687858	0.00758704	0.884333	4034055	0	5	5	1939082	1939082	892173	892173	806811	806811	160	k__Bacteria	0	0.084287	0.100837	0.141873	0.25165	0.2531	0.278406	0.249082	0.276951	0.225059	0	0.0106711	0
bin.236	d__Bacteria	p__Caldisericota	c__Caldisericia	o__JAAYUI01	f__JAAYUI01	g__	s__	1734	1754	1	0	1	0	1	0	3	48	1	0	96.2662	0	0.448405	0	0.916497	2171894	0	1	1	2171894	2171894	2171894	2171894	2171894	2171894	102	k__Bacteria	0.421676	0.329968	0.341481	0.13685	0.00482177	0	0.0429127	0.146069	0.172352	0.572741	0.101844	0.0772494	0.0709403
bin.237	d__Bacteria	p__Actinomycetota	c__Thermoleophilia	o__UBA2241	f__UBA2241	g__CAIXSE01	s__CAIXSE01 sp012719015	2605	2605	1	0	1	0	1	0	3	52	1	1	96.5517	0.287356	0.705008	0.00458831	0.907461	2874789	0	6	6	964258	964258	768903	768903	479132	479132	199	p__Actinobacteria	0.110861	0.428104	0.489013	0.588727	0.697669	0.610722	0.548995	0.398293	0.385586	0.214473	0	0	0
bin.238	d__Bacteria	p__Bacteroidota	c__Bacteroidia	o__Bacteroidales	f__UBA1402	g__UBA1402	s__UBA1402 sp002305085	1955	1967	2	0	2	0	2	0	6	44	1	1	98.3871	0	0.460063	0.0107921	0.937646	2566978	0	5	5	952820	952820	886152	886152	513396	513396	278	k__Bacteria	0	0	0.0352098	0.160677	0.098828	0.135248	0.178576	0.162736	0.0645858	0.0942196	0.0270517	0.023384	0.0234533
bin.239	d__Bacteria	p__Bacillota_A	c__Clostridia	o__Saccharofermentanales	f__UBA5734	g__JAAYBY01	s__JAAYBY01 sp012511525	3180	3151	2	0	2	0	2	0	6	41	1	0	96.0993	1.77305	0.603799	0.0294714	0.908601	3576530	0	67	67	313086	313086	104594	104594	53381	53381	247	o__Clostridiales	0.0142675	0.0479579	0.0436029	0.0387955	0.0464726	0.0421921	0.0442872	0.0443041	0.0595234	0.0568715	0	0	0
bin.241	d__Bacteria	p__Actinomycetota	c__Actinomycetia	o__Actinomycetales	f__Dermatophilaceae	g__Phycicoccus_A	s__Phycicoccus_A elongatus	2727	2746	1	0	1	0	1	0	3	44	1	0	94.5946	0	0.693168	0.01056	0.924044	2907133	0	20	20	461203	461203	327715	327715	145357	145357	309	o__Actinomycetales	0.821404	0.458042	0.441044	0.370492	0.253766	0.168504	0.10702	0.0605097	0.0243604	0.00604913	0	0	0
bin.242	d__Bacteria	p__Atribacterota	c__JS1	o__SB-45	f__UBA6794	g__M30B28	s__	1833	1838	2	0	2	0	2	0	6	46	1	0	98.3051	0	0.337043	0.0161186	0.860851	2012153	0	23	23	657064	657064	138764	138764	87484.9	87484.9	105	k__Bacteria	0.0144098	0.0465093	0.0567987	0.063379	0.0783785	0.0822504	0.0922537	0.0889168	0.124911	0.165125	0	0	0
bin.243	d__Bacteria	p__Chloroflexota	c__Anaerolineae	o__Anaerolineales	f__Anaerolineaceae	g__Brevefilum	s__Brevefilum fermentans	2090	2100	1	0	1	0	1	0	3	47	0	2	91.8182	2.90909	0.494375	0	0.88969	2456647	0	1	1	2456647	2456647	2456647	2456647	2456647	2456647	163	k__Bacteria	0	0.15338	0.155505	0.172368	0.193965	0.194598	0.196493	0.204915	0.189056	0.184773	0.0255865	0.0207513	0.0210889
bin.244	d__Bacteria	p__Bacillota_A	c__Clostridia	o__Oscillospirales	f__Oscillospiraceae	g__Evtepia	s__	2075	2071	4	0	4	0	3	0	11	51	1	0	98.9933	1.00671	0.565044	0.0194442	0.862132	2248016	0	4	4	1319424	1319424	1319424	1319424	562004	562004	257	o__Clostridiales	0	0.0181022	0.0217735	0.0562878	0.0402207	0.0637903	0.0521518	0.045686	0.23105	0.280237	0	0	0
bin.246	d__Bacteria	p__Chloroflexota	c__Anaerolineae	o__Anaerolineales	f__Anaerolineaceae	g__T78	s__	2111	2141	1	0	1	0	1	0	3	47	1	0	90	2	0.50626	0.0194595	0.886411	2483779	0	21	21	710734	710734	358828	358828	118275	118275	163	k__Bacteria	0.0682356	0.161472	0.190861	0.20473	0.210795	0.178064	0.153719	0.133464	0.0836457	0.0573369	0.0511827	0.0342858	0
bin.249	d__Bacteria	p__Chloroflexota	c__Anaerolineae	o__Anaerolineales	f__Anaerolineaceae	g__	s__	2031	2060	1	0	1	0	1	0	3	45	2	0	90	2.72727	0.457128	0.051619	0.904969	2301579	0	27	27	744166	744166	330839	330839	85243.7	85243.7	163	k__Bacteria	0.228254	0.293675	0.3772	0.392887	0.331682	0.273789	0.229961	0.214703	0.184609	0.297017	0.120772	0.0990994	0.0984403
bin.254	d__Bacteria	p__Spirochaetota	c__Spirochaetia	o__Sphaerochaetales	f__Sphaerochaetaceae	g__Sphaerochaeta	s__Sphaerochaeta sp004294855	1964	1971	2	0	2	0	2	0	6	39	1	0	94.2529	2.29885	0.526265	0.0224387	0.919171	2157880	0	21	21	443049	443049	304129	304129	102756	102756	141	k__Bacteria	0	0	0	0	0.0263259	0.0655724	0.148779	0.292268	0.149317	0.127878	0	0	0
bin.257	d__Bacteria	p__Bacillota_A	c__Clostridia	o__Christensenellales	f__CAG-138	g__Phil1	s__	2516	2483	2	0	2	0	2	0	6	54	1	0	95.5645	0.403226	0.603133	0.00172449	0.89295	2708790	0	3	3	1606876	1606876	1606876	1606876	902930	902930	223	c__Clostridia	0	0	0	0	0.0110954	0.0136339	0.0187708	0.031778	0.165226	0.149212	0	0	0
bin.259	d__Bacteria	p__Desulfobacterota_G	c__Syntrophorhabdia	o__Syntrophorhabdales	f__Syntrophorhabdaceae	g__Syntrophorhabdus	s__	3603	3644	1	0	1	0	1	0	3	47	1	0	92.9032	3.87097	0.451468	0.0109383	0.880849	3690926	0	23	23	767684	767684	459067	459067	160475	160475	247	c__Deltaproteobacteria	0.0244241	0.0816629	0.0766233	0.0645886	0.0824412	0.0835699	0.0882456	0.0978943	0.107352	0.0827565	0	0	0
bin.260	d__Bacteria	p__Atribacterota	c__JS1	o__SB-45	f__UBA6794	g__M30B28	s__	2229	2237	1	0	1	0	1	0	3	40	1	0	93.2203	0	0.328369	0.0153952	0.856135	2327972	0	30	30	849334	849334	219177	219177	77599.1	77599.1	105	k__Bacteria	0	0.0177613	0.0182017	0.0183637	0.01843	0.0199887	0.0233505	0.024824	0.0390153	0.0775042	0	0	0
bin.264	d__Bacteria	p__Bacteroidota	c__Bacteroidia	o__Bacteroidales	f__Dysgonomonadaceae	g__Proteiniphilum	s__Proteiniphilum sp016839025	2708	2774	2	0	2	0	2	0	6	46	1	0	93.9891	1.0929	0.498822	0.017514	0.896392	2932118	0	30	30	450309	450309	136889	136889	97737.3	97737.3	273	k__Bacteria	0	0	0	0	0	0	0	0	0	0.175509	0	0	0
bin.265	d__Bacteria	p__Chloroflexota	c__Anaerolineae	o__Anaerolineales	f__Anaerolineaceae	g__Flexilinea	s__Flexilinea sp012799995	2194	2228	2	0	2	0	2	0	6	49	1	4	90.9091	2.72727	0.468553	0.0126925	0.895353	2469462	0	8	8	1170455	1170455	331652	331652	308683	308683	163	k__Bacteria	0	0.00735519	0.00963196	0.0137168	0.0235945	0.0278343	0.0360891	0.0442812	0.0359836	0.0624591	0	0	0
bin.266	d__Archaea	p__Halobacteriota	c__Methanosarcinia	o__Methanotrichales	f__Methanotrichaceae	g__Methanothrix_A	s__Methanothrix_A harundinacea_D	2315	2372	2	0	2	0	2	0	6	41	0	1	100	0	0.565761	0.0108449	0.864591	2386094	0	26	26	578350	578350	299828	299828	91772.8	91772.8	227	p__Euryarchaeota	0.216755	0.433011	0.493181	0.51527	0.929482	1.0742	1.18167	1.34393	1.71933	2.05371	0	0	0
bin.267	d__Bacteria	p__Bacteroidota	c__Bacteroidia	o__Bacteroidales	f__Dysgonomonadaceae	g__Petrimonas	s__Petrimonas sp002069095	3024	3014	2	0	2	0	2	0	6	48	1	3	98.9071	1.0929	0.398067	0	0.875219	3679345	0	1	1	3679345	3679345	3679345	3679345	3679345	3679345	273	k__Bacteria	0	1.6171	2.39256	4.12935	4.93644	4.98793	4.86349	4.76426	4.15604	3.38297	41.0256	48.2111	49.1183
bin.270	d__Bacteria	p__Actinomycetota	c__Actinomycetia	o__Actinomycetales	f__Actinomycetaceae	g__UBA1383	s__UBA1383 sp002304945	2538	2546	2	0	2	0	2	0	6	46	1	0	98.75	0.833333	0.711885	0.00434179	0.920798	2747490	0	7	7	1010858	1010858	548491	548491	392499	392499	206	p__Actinobacteria	4.91917	3.06812	2.84013	2.22457	1.48792	0.972155	0.63192	0.317363	0.126958	0.0392158	0.0356901	0.0431453	0.0421668
bin.272	d__Bacteria	p__Synergistota	c__Synergistia	o__Synergistales	f__Aminobacteriaceae	g__Aminivibrio	s__Aminivibrio sp012523155	2640	2654	2	0	2	0	2	0	6	41	1	0	93.2203	0	0.546627	0.0390558	0.901809	2868057	0	52	52	487373	487373	217042	217042	55154.9	55154.9	105	k__Bacteria	0	0.0740333	0.0802248	0.0977367	0.10804	0.101938	0.107938	0.108783	0.0883075	0.114405	0	0	0
bin.273	d__Bacteria	p__Acidobacteriota	c__Aminicenantia	o__Aminicenantales	f__UBA4085	g__JAAZPG01	s__JAAZPG01 sp012797375	2388	2394	1	0	1	0	1	0	3	44	1	2	90.2564	1.7094	0.622896	0.0126816	0.910391	2869837	0	11	11	1141832	1141832	492684	492684	260894	260894	188	k__Bacteria	0	0	0.00665426	0.0121427	0.0265552	0.043507	0.0556851	0.0897105	0.105288	0.124737	0	0	0
bin.276	d__Bacteria	p__Bacillota_B	c__Dehalobacteriia	o__UBA4068	f__UBA4068	g__	s__	1739	1734	2	0	2	0	2	0	6	45	1	0	90.574	1.3484	0.430706	0	0.868281	1857661	0	1	1	1857661	1857661	1857661	1857661	1857661	1857661	420	c__Clostridia	0	0	0	0.010596	0.0302886	0.0668381	0.126241	0.209384	0.688556	0.394009	0	0	0
bin.278	d__Bacteria	p__Chloroflexota	c__Anaerolineae	o__Aggregatilineales	f__Aggregatilineaceae	g__UBA2029	s__	3130	3157	2	0	2	0	2	0	6	47	1	1	90	0	0.658201	0.017793	0.863169	3781204	0	136	136	200122	200122	77019	77019	27803	27803	163	k__Bacteria	0	0.0791554	0.0644383	0.0576572	0.0604879	0.0516029	0.0494807	0.0333226	0.0351988	0.0228836	0	0	0
bin.279	d__Archaea	p__Halobacteriota	c__Methanosarcinia	o__Methanotrichales	f__Methanotrichaceae	g__Methanothrix_A	s__Methanothrix_A sp001602645	2310	2331	1	0	1	0	1	0	3	32	0	0	91.4474	0	0.597809	0.0177361	0.862361	2379037	0	11	11	1019352	1019352	452892	452892	216276	216276	227	p__Euryarchaeota	0.0278006	0.0933338	0.109353	0.125247	0.210369	0.239425	0.24762	0.259219	0.313312	0.405756	0	0	0
bin.292	d__Bacteria	p__Desulfobacterota	c__Syntrophia	o__Syntrophales	f__UBA6807	g__UBA6807	s__	2184	2188	1	0	1	0	1	0	3	39	0	0	90.3226	1.93548	0.597515	0.0439581	0.900354	2386739	0	13	13	1025758	1025758	370110	370110	183595	183595	247	c__Deltaproteobacteria	1.79721	1.71127	1.84295	1.46267	0.927406	0.939175	0.959724	0.950572	1.13148	0.914874	0.0509877	0.0493672	0.0480906
bin.293	d__Bacteria	p__Bacillota_A	c__Clostridia	o__Eubacteriales	f__UBA1433	g__UBA1433	s__UBA1433 sp002329295	1704	1698	2	0	2	0	2	0	6	45	1	3	96.0094	0	0.42989	0	0.871606	1821817	0	1	1	1821817	1821817	1821817	1821817	1821817	1821817	249	o__Clostridiales	0	0.0399251	0.0476035	0.133839	0.548617	0.462136	0.560964	0.506399	0.257687	0.303812	0	0	0
bin.294	d__Bacteria	p__Chloroflexota	c__Anaerolineae	o__B4-G1	f__SLSP01	g__PWVB01	s__PWVB01 sp022707665	3503	3517	2	0	2	0	2	0	6	49	1	0	95.4545	0.909091	0.620797	0.0177648	0.914367	4207648	0	30	30	878073	878073	464035	464035	140255	140255	163	k__Bacteria	0.0184896	0.0853533	0.0939426	0.0893835	0.113248	0.101618	0.0851498	0.0538018	0.0339967	0.0314267	0	0	0
bin.297	d__Bacteria	p__Verrucomicrobiota	c__Kiritimatiellia	o__JAAZAB01	f__JAIVGW01	g__	s__	3169	3154	1	0	1	0	1	0	3	49	1	3	92.5676	2.7027	0.609747	0.0207575	0.898134	4082876	0	28	28	611571	611571	278481	278481	145817	145817	230	k__Bacteria	0	0.0142705	0.0107831	0.0392678	0.0965205	0.0709959	0.036342	0.0249112	0.0581911	0.0964429	0	0	0
bin.303	d__Bacteria	p__Chloroflexota	c__Anaerolineae	o__Anaerolineales	f__Anaerolineaceae	g__T78	s__	1849	1865	1	0	1	0	1	0	3	45	1	0	90.9091	2	0.480609	0.0187059	0.904686	2121258	0	14	14	451652	451652	241096	241096	151518	151518	163	k__Bacteria	0.154493	0.160088	0.188471	0.255356	0.252907	0.212354	0.205751	0.265958	0.318258	0.453022	0.0309234	0.0238093	0.0224226
bin.305	d__Bacteria	p__Planctomycetota	c__Planctomycetia	o__Pirellulales	f__Thermoguttaceae	g__	s__	7123	7252	1	0	1	0	1	0	3	112	1	1	96.5517	1.14943	0.639015	0.0120797	0.874832	9335209	0	73	73	753910	753910	349052	349052	127880	127880	142	k__Bacteria	0	0.0330067	0.045078	0.0522484	0.0686882	0.0616333	0.0527439	0.0371217	0.0268642	0.00888989	0	0	0
bin.310	d__Archaea	p__Thermoproteota	c__Bathyarchaeia	o__B26-1	f__UBA233	g__PALSA-986	s__PALSA-986 sp012513715	1872	2042	1	0	1	0	1	0	3	32	0	3	98.1308	4.6729	0.377041	0.038609	0.805832	1851067	0	45	45	168951	168951	62031	62031	41134.8	41134.8	149	k__Archaea	0.00837313	0.0386386	0.0432408	0.0376296	0.0316432	0.0341154	0.0381415	0.0479736	0.0669618	0.0788589	0.0214259	0.0170479	0.0169183
bin.312	d__Bacteria	p__Bacillota_E	c__DTU015	o__DTU015	f__DTU015	g__	s__	2128	2110	2	0	2	0	2	0	6	46	1	0	90.099	0.990099	0.490441	0.00775622	0.868331	2332890	0	10	10	703736	703736	693424	693424	233289	233289	175	p__Firmicutes	0	0.0254552	0.0326085	0.0734323	0.148845	0.18837	0.204377	0.219959	0.595129	1.01966	0	0	0
bin.314	d__Bacteria	p__Chloroflexota	c__Anaerolineae	o__UBA1429	f__UBA1429	g__JAAYDS01	s__	2907	2910	2	0	2	0	2	0	6	51	1	12	98.1651	3.66972	0.671767	0	0.919175	3337107	0	1	1	3337107	3337107	3337107	3337107	3337107	3337107	160	k__Bacteria	0	0.13438	0.152859	0.196886	0.291639	0.290688	0.306658	0.259441	0.261933	0.205033	0.00900522	0.0110834	0.0110804
bin.317	d__Bacteria	p__Bacillota_A	c__Clostridia	o__Christensenellales	f__CAG-74	g__Excrementavichristensenella	s__Excrementavichristensenella sp012520375	2364	2350	1	0	1	0	1	0	3	46	2	0	91.8452	1.07527	0.583737	0.0217223	0.890814	2559932	0	22	22	309216	309216	185492	185492	116361	116361	223	c__Clostridia	0	0.00546707	0.00623011	0.00760595	0.0170568	0.0193216	0.0278475	0.0422619	0.0277808	0.0712654	0	0	0
bin.318	d__Bacteria	p__Bacillota_A	c__Clostridia	o__Saccharofermentanales	f__Fastidiosipilaceae	g__	s__	2279	2308	2	0	2	0	2	0	6	42	1	0	93.1442	0.70922	0.484406	0.0152068	0.869036	2457845	0	19	19	495934	495934	274803	274803	129360	129360	247	o__Clostridiales	0	0	0	0	0	0	0	0.00516407	0.0744703	0.0860231	0	0	0
bin.319	d__Bacteria	p__SLNR01	c__SLNR01	o__SLNR01	f__SLNR01	g__	s__	2351	2346	2	0	2	0	2	0	6	50	0	0	91.1017	1.48305	0.483605	0.0188516	0.871607	2355550	0	16	16	299100	299100	226895	226895	147222	147222	213	p__Firmicutes	0.00661514	0.0235995	0.0151239	0.0105694	0.00748472	0.00986002	0.0160339	0.0367861	0.0678233	0.0582428	0	0	0
bin.324	d__Bacteria	p__Actinomycetota	c__Humimicrobiia	o__Humimicrobiales	f__Humimicrobiaceae	g__Humimicrobium	s__Humimicrobium sp012837825	1505	1500	1	0	1	0	1	0	3	42	0	0	94.0909	1.09091	0.361348	0.0880844	0.889384	1624001	0	18	18	369970	369970	269508	269508	90222.3	90222.3	163	k__Bacteria	0	0.0499855	0.0589814	0.0664941	0.0696116	0.0659543	0.0602284	0.0517792	0.0378545	0.0344984	0.0198332	0.0164623	0.0173633
bin.328	d__Bacteria	p__Planctomycetota	c__Planctomycetia	o__Pirellulales	f__Thermoguttaceae	g__JAAYCB01	s__JAAYCB01 sp023621895	6043	6190	1	0	1	0	1	0	3	58	0	2	95.4038	2.29885	0.642813	0.0158735	0.851355	8390424	0	249	249	159698	159698	71220	71220	33696.5	33696.5	142	k__Bacteria	0	0.128188	0.108939	0.0975283	0.108288	0.0793359	0.0583802	0.0341985	0.0233405	0.0103692	0	0	0
bin.330	d__Bacteria	p__Bacillota_B	c__Dehalobacteriia	o__Dehalobacteriales	f__Dehalobacteriaceae	g__Dehalobacterium	s__	2939	2958	2	0	3	0	3	0	8	47	1	1	92.1556	1.53061	0.419733	0.0164699	0.85598	2911139	0	35	35	392352	392352	188643	188643	83175.4	83175.4	420	c__Clostridia	0	0	0	0.00482578	0.014511	0.0181063	0.0206421	0.017886	0.0390483	0.0748459	0	0	0
bin.331	d__Archaea	p__Halobacteriota	c__Methanosarcinia	o__Methanotrichales	f__Methanotrichaceae	g__Methanothrix	s__Methanothrix sp002505805	2130	2227	1	0	1	0	1	0	3	37	0	0	90.5229	1.63399	0.530096	0.079439	0.863474	2157658	0	71	71	421082	421082	120631	120631	30389.5	30389.5	228	p__Euryarchaeota	0.469541	1.82251	1.90928	1.37464	1.32535	1.41687	1.44345	1.7083	2.19029	2.4748	0	0	0
bin.334	d__Bacteria	p__Bacteroidota	c__Bacteroidia	o__Bacteroidales	f__4484-276	g__RZYY01	s__RZYY01 sp012516825	2154	2178	1	0	1	0	1	0	3	43	1	1	95.4301	0.537634	0.376527	0	0.893029	2831140	0	1	1	2831140	2831140	2831140	2831140	2831140	2831140	278	k__Bacteria	0	1.91988	2.22077	2.88326	2.55758	1.93271	3.32416	2.5619	4.43363	7.72164	20.1188	18.2306	17.8568
bin.339	d__Bacteria	p__Bacillota_A	c__Clostridia	o__Christensenellales	f__CAG-74	g__JAGVSV01	s__	2155	2158	1	0	1	0	1	0	3	34	1	0	92.7419	0.403226	0.565247	0.0145449	0.921334	2369838	0	27	27	390476	390476	148225	148225	87771.8	87771.8	223	c__Clostridia	0	0.0601681	0.0500365	0.0498792	0.054885	0.0442704	0.0482731	0.0591904	0.0695048	0.094288	0.0142312	0.0159454	0.0153959
bin.341	d__Bacteria	p__Bacillota_A	c__Clostridia	o__Peptostreptococcales	f__Anaerovoracaceae	g__	s__	1889	1896	2	0	2	0	2	0	6	45	0	0	97.8723	1.41844	0.469306	0.00691533	0.923317	1998140	0	6	6	606046	606046	373172	373172	333023	333023	247	o__Clostridiales	0	0.00755123	0.0071411	0.0789715	0.243737	0.243315	0.284713	0.327119	0.606878	1.11446	0	0	0
bin.347	d__Bacteria	p__Synergistota	c__Synergistia	o__Synergistales	f__Aminobacteriaceae	g__JAAYLU01	s__JAAYLU01 sp018436785	2888	2915	3	0	3	0	3	0	9	48	1	0	98.3051	0	0.586273	0.0309141	0.898571	3201984	0	70	70	450210	450210	112208	112208	45742.6	45742.6	105	k__Bacteria	0.0646957	0.0637329	0.0641927	0.0687502	0.0778841	0.0691736	0.0625569	0.0473393	0.0430415	0.0289919	0.0139377	0.0122354	0.0116582
bin.363	d__Bacteria	p__Bacillota_A	c__Clostridia	o__Oscillospirales	f__Oscillospiraceae	g__Scatomorpha	s__	1878	1889	2	0	2	0	2	0	6	49	1	0	90.604	0	0.450469	0	0.891228	2032601	0	1	1	2032601	2032601	2032601	2032601	2032601	2032601	263	o__Clostridiales	0	0.0567969	0.0785639	0.195432	0.807714	0.991481	1.14008	1.51903	0.83074	0.820765	0	0	0
bin.406	d__Bacteria	p__Chloroflexota	c__Anaerolineae	o__Anaerolineales	f__Anaerolineaceae	g__T78	s__T78 sp012839565	1640	1662	1	0	1	0	1	0	3	47	1	0	96.8182	1.81818	0.46725	0.0138031	0.909052	1859620	0	16	16	314352	314352	208430	208430	116226	116226	163	k__Bacteria	0.0503949	0.14237	0.243195	0.560843	0.832615	0.618959	0.41284	0.239359	0.11662	0.0992812	0.138549	0.131765	0.125903
bin.478	d__Bacteria	p__Bacteroidota	c__Bacteroidia	o__Bacteroidales	f__Prolixibacteraceae	g__UBA1413	s__UBA1413 sp012729335	3303	3315	2	0	2	0	2	0	6	47	1	1	98.1183	0.537634	0.531831	0.00699269	0.892639	4168740	0	9	9	1351488	1351488	787843	787843	463193	463193	278	k__Bacteria	0.232251	1.18544	1.19139	0.829246	0.726125	0.643406	0.605133	0.586931	0.424876	0.27347	6.44656	6.71145	6.66183
bin.479	d__Bacteria	p__Bacteroidota	c__Bacteroidia	o__Bacteroidales	f__VadinHA17	g__LD21	s__LD21 sp012519515	2622	2630	2	0	2	0	2	0	6	40	1	0	97.1429	1.19048	0.449315	0.0120154	0.888442	3199522	0	9	9	1116418	1116418	709651	709651	355502	355502	316	p__Bacteroidetes	0.00980583	0.387684	0.525654	0.993444	2.23681	2.45136	2.75567	2.7537	2.2411	2.00619	1.53404	1.42192	1.35249
bin.480	d__Bacteria	p__Cloacimonadota	c__Cloacimonadia	o__Cloacimonadales	f__Cloacimonadaceae	g__UBA4175	s__UBA4175 sp002379855	1799	1811	2	0	2	0	2	0	6	46	1	3	97.8022	0	0.521586	0	0.88303	2348811	0	1	1	2348811	2348811	2348811	2348811	2348811	2348811	147	k__Bacteria	0	4.14038	2.51932	3.30419	5.36055	4.69317	2.55752	1.9067	5.5277	3.10334	0.41711	0.337912	0.325171
bin.481	d__Bacteria	p__Bacillota	c__Bacilli	o__Lactobacillales	f__Lactobacillaceae	g__Limosilactobacillus	s__Limosilactobacillus pontis	1609	1611	6	0	5	0	5	1	17	63	1	0	98.913	0.543478	0.535535	0.0118198	0.860338	1658824	0	9	9	659692	659692	416168	416168	184314	184314	336	o__Lactobacillales	0	0	0.0426271	0.214342	0.394331	0.32578	0.331785	0.154108	0.0250675	0.00803001	0	0	0
bin.483	d__Bacteria	p__Chloroflexota	c__Anaerolineae	o__Anaerolineales	f__Anaerolineaceae	g__T78	s__T78 sp012800995	1850	1872	1	0	1	0	1	0	3	51	1	0	91.8182	1.81818	0.457993	0.00710711	0.904649	2152997	0	3	3	2044504	2044504	2044504	2044504	717666	717666	163	k__Bacteria	0	0.0164052	0.0273267	0.0540717	0.0711085	0.0764147	0.0814339	0.0989112	0.125604	0.165341	0	0	0
bin.484	d__Bacteria	p__Bacillota_A	c__Clostridia	o__Christensenellales	f__CAG-74	g__Pullichristensenella	s__Pullichristensenella sp002068815	2435	2420	1	0	1	0	1	0	3	41	1	1	93.9516	1.6129	0.646973	0.00967071	0.909872	2673640	0	27	27	353644	353644	245083	245083	99023.7	99023.7	223	c__Clostridia	0.0170185	0.026495	0.031427	0.0389181	0.0573483	0.0571715	0.0597977	0.0496563	0.0466235	0.0630338	0	0	0
bin.485	d__Bacteria	p__Planctomycetota	c__Planctomycetia	o__Pirellulales	f__Thermoguttaceae	g__	s__	6709	6849	1	0	1	0	1	0	3	97	1	3	98.783	0	0.610271	0.00134551	0.854868	8942203	0	2	2	7518133	7518133	7518133	7518133	4.4711e+06	4.4711e+06	142	k__Bacteria	0	0	0	0.00737309	0.0390399	0.153443	0.392257	0.605972	0.362841	0.385831	0	0	0
bin.486	d__Bacteria	p__Bacteroidota	c__Bacteroidia	o__Bacteroidales	f__Dysgonomonadaceae	g__Fermentimonas	s__Fermentimonas sp012838585	2702	2832	2	0	2	0	2	0	6	50	1	2	99.4536	1.63934	0.499432	0	0.90421	3727501	0	1	1	3727501	3727501	3727501	3727501	3727501	3727501	273	k__Bacteria	0	0.0149061	0.02532	0.0894261	0.30567	0.495451	0.846583	1.27282	0.960732	0.87875	0.39965	0.464421	0.470071
bin.487	d__Bacteria	p__Desulfobacterota	c__Syntrophobacteria	o__Syntrophobacterales	f__Syntrophobacteraceae	g__JABUEY01	s__JABUEY01 sp013314815	3635	3722	2	0	2	0	2	0	6	50	1	6	99.5161	2.74194	0.56923	0	0.843853	4291766	0	1	1	4291766	4291766	4291766	4291766	4291766	4291766	247	c__Deltaproteobacteria	0	0.0369598	0.0342124	0.0418663	0.0980904	0.172999	0.230392	0.300311	0.36782	0.261299	0	0	0
bin.488	d__Bacteria	p__Actinomycetota	c__Thermoleophilia	o__RBG-16-64-13	f__RBG-16-64-13	g__JAMDEO01	s__	2404	2428	1	0	1	0	1	0	3	35	1	0	93.6782	3.44828	0.646615	0.0555247	0.912027	2641456	0	27	27	445785	445785	285383	285383	97831.7	97831.7	199	p__Actinobacteria	0.0189042	0.0629465	0.0608407	0.0527031	0.0598654	0.0557044	0.0468491	0.0418596	0.0528663	0.0693165	0	0	0
bin.491	d__Bacteria	p__Bacteroidota	c__Bacteroidia	o__Bacteroidales	f__Prolixibacteraceae	g__UBA1413	s__UBA1413 sp002304925	3053	3069	2	0	2	0	2	0	6	47	1	2	97.8495	1.6129	0.488264	0	0.902491	3902764	0	1	1	3902764	3902764	3902764	3902764	3902764	3902764	278	k__Bacteria	0	0.00898682	0.0124344	0.02806	0.0818546	0.136676	0.240063	0.448974	0.779834	0.99893	0	0	0
bin.493	d__Bacteria	p__Desulfobacterota	c__Syntrophobacteria	o__Syntrophobacterales	f__Syntrophobacteraceae	g__JADGQM01	s__	4386	4416	2	0	2	0	2	0	6	48	1	3	99.1935	2.58065	0.580526	0.00388005	0.867502	5035271	0	10	10	1377278	1377278	1202816	1202816	503527	503527	247	c__Deltaproteobacteria	0.00756029	0.254427	0.270056	0.310008	0.499639	0.423393	0.413373	0.352693	0.357849	0.172309	0	0	0
bin.494	d__Bacteria	p__Bacillota_A	c__Clostridia	o__Saccharofermentanales	f__UBA5734	g__	s__	1909	1919	1	0	1	0	1	0	3	41	0	0	93.3806	0	0.492903	0.0145074	0.897752	2150416	0	11	11	740645	740645	307890	307890	195492	195492	247	o__Clostridiales	0	0.0216772	0.0245682	0.0321877	0.0700788	0.0671242	0.0658658	0.0630018	0.0409324	0.0913095	0	0	0
bin.495	d__Bacteria	p__Bacillota_A	c__Clostridia	o__Saccharofermentanales	f__UBA5734	g__	s__	2462	2458	2	0	2	0	2	0	6	44	1	0	100	0.0443262	0.557248	0.0106598	0.899978	2742147	0	3	3	1379280	1379280	1379280	1379280	914049	914049	247	o__Clostridiales	0	0	0	0	0.0123886	0.0435682	0.136931	0.191084	0.158128	0.202308	0	0	0
bin.496	d__Archaea	p__Methanobacteriota	c__Methanobacteria	o__Methanobacteriales	f__Methanobacteriaceae	g__Methanobacterium_A	s__Methanobacterium_A sp002494495	1866	1901	1	0	1	0	1	0	3	41	0	1	98.4	0	0.376866	0.00237386	0.855893	1839970	0	3	3	685844	685844	645103	645103	613323	613323	188	p__Euryarchaeota	0	0.0442443	0.0533786	0.0506545	0.0716864	0.0837494	0.0985675	0.111759	0.0747426	0.101667	0	0	0
bin.499	d__Bacteria	p__Chloroflexota	c__Anaerolineae	o__Caldilineales	f__Caldilineaceae	g__	s__	3703	3725	2	0	2	0	2	0	6	52	2	3	99.0909	1.81818	0.634129	0.0181715	0.896638	4619617	0	11	11	1473968	1473968	898716	898716	419965	419965	163	k__Bacteria	0	0.0976755	0.108567	0.114094	0.125046	0.107276	0.0939154	0.0731007	0.0568109	0.0391628	0	0	0
bin.500	d__Bacteria	p__Bacillota_A	c__Clostridia	o__Christensenellales	f__UBA1431	g__UBA1431	s__UBA1431 sp002329665	1922	1916	2	0	2	0	2	0	6	45	1	2	91.129	0	0.592693	0.0142863	0.864844	2059505	0	9	9	1296931	1296931	1296931	1296931	228834	228834	223	c__Clostridia	0	0.0254834	0.0196596	0.02426	0.0463115	0.0561467	0.0727152	0.0875657	0.0824064	0.115016	0	0	0
bin.501	d__Bacteria	p__Chloroflexota	c__Anaerolineae	o__Anaerolineales	f__Anaerolineaceae	g__T78	s__	2128	2147	2	0	1	0	1	0	4	47	1	3	92.7273	2.72727	0.48948	0.00818719	0.906737	2384745	0	2	2	2299997	2299997	2299997	2299997	1.19237e+06	1.19237e+06	163	k__Bacteria	0	0.22067	0.284095	0.377018	0.447446	0.439128	0.418691	0.395397	0.309874	0.256508	0.0142488	0.0113521	0
bin.502	d__Bacteria	p__Bacteroidota	c__Bacteroidia	o__Bacteroidales	f__Prolixibacteraceae	g__Mariniphaga	s__	3122	3149	3	0	2	0	2	0	7	44	1	3	99.4624	0.537634	0.414134	0.0161727	0.892987	3727070	0	28	28	998367	998367	435130	435130	133110	133110	278	k__Bacteria	0	0	0	0.00581692	0.0155034	0.0264298	0.0406815	0.0603044	0.2045	0.441092	0	0	0
bin.503	d__Bacteria	p__Bacillota	c__Bacilli	o__Lactobacillales	f__Lactobacillaceae	g__Limosilactobacillus	s__	1646	1637	2	0	2	0	2	0	6	29	1	1	98.3696	0	0.458093	0.011779	0.89474	1821601	0	11	11	477606	477606	236127	236127	165600	165600	336	o__Lactobacillales	0	0.0292178	0.0263042	0.0212246	0.0200848	0.0533232	0.0944931	0.405538	0.148449	0.0480738	0	0	0
bin.505	d__Bacteria	p__Chloroflexota	c__Anaerolineae	o__Anaerolineales	f__Anaerolineaceae	g__Brevefilum	s__	2390	2393	1	0	1	0	1	0	3	48	1	0	90	4.72727	0.45916	0.0126147	0.872414	2778578	0	2	2	1947414	1947414	1947414	1947414	1389289	1389289	163	k__Bacteria	0.782944	0.390205	0.367474	0.284944	0.14908	0.103414	0.0666002	0.0387533	0.017184	0.00851625	0.108738	0.0778635	0.0761162
bin.506	d__Bacteria	p__Bacteroidota	c__Bacteroidia	o__Bacteroidales	f__Paludibacteraceae	g__JAAYPI01	s__JAAYPI01 sp012519885	1788	1789	2	0	2	0	2	0	6	42	1	0	98.6559	0	0.351921	0.0372271	0.900931	1978702	0	21	21	465746	465746	188558	188558	94223.9	94223.9	278	k__Bacteria	0	0	0	0.0346324	0.00934449	0.0184217	0.024096	0.0213565	0.0291663	0.142724	0	0	0
bin.509	d__Bacteria	p__Synergistota	c__Synergistia	o__Synergistales	f__Synergistaceae	g__Syner-03	s__Syner-03 sp012727545	1682	1696	2	0	3	0	2	1	8	40	1	0	91.5254	0	0.474194	0.0101183	0.885948	1865469	0	10	10	419234	419234	288965	288965	186547	186547	105	k__Bacteria	0.0145551	0.0657226	0.0783743	0.105818	0.0773916	0.105135	0.126659	0.198952	0.410415	1.17778	0.0322352	0.0248444	0.0233149
bin.510	d__Bacteria	p__Actinomycetota	c__Coriobacteriia	o__Coriobacteriales	f__Atopobiaceae	g__Olegusella	s__Olegusella sp002407925	1573	1603	1	0	1	0	1	0	3	47	1	0	99.1935	0.806452	0.545412	0.0225326	0.892006	1733461	0	20	20	505263	505263	256424	256424	86673.1	86673.1	211	p__Actinobacteria	0	0.00592827	0.0042846	0	0	0	0.00405549	0.00592171	0.0999424	0.1259	0	0	0
bin.511	d__Bacteria	p__Chloroflexota	c__Anaerolineae	o__Anaerolineales	f__Anaerolineaceae	g__T78	s__	2294	2306	2	0	1	0	1	0	4	48	2	2	90.9091	1.81818	0.483667	0.00798147	0.902811	2549327	0	3	3	1752783	1752783	1752783	1752783	849776	849776	163	k__Bacteria	0	0.0454332	0.0621937	0.104483	0.171257	0.197566	0.223226	0.259993	0.187054	0.24393	0	0	0
bin.515	d__Bacteria	p__Chloroflexota	c__Anaerolineae	o__UBA1429	f__UBA1429	g__JAAYED01	s__	2735	2777	2	0	2	0	2	0	6	50	1	1	98.6239	2.75229	0.625943	0.0277553	0.898601	3140101	0	20	20	2137889	2137889	2137889	2137889	157005	157005	160	k__Bacteria	0.0547509	0.416295	0.44862	0.43316	0.594702	0.590082	0.594026	0.532154	0.594357	0.53738	0.062617	0.0360758	0.0336321
bin.517	d__Bacteria	p__Verrucomicrobiota	c__Kiritimatiellia	o__RFP12	f__UBA1067	g__DUPH01	s__DUPH01 sp012838435	3157	3270	2	0	2	0	2	0	6	47	1	7	93.2432	2.0564	0.602236	0.0261448	0.896962	4525348	0	25	25	1257589	1257589	310880	310880	181014	181014	230	k__Bacteria	0	0.00802299	0.00502586	0.201559	0.178415	0.166806	0.107918	0.0605964	0.143789	0.0423799	0	0	0
bin.518	d__Bacteria	p__Actinomycetota	c__Thermoleophilia	o__RBG-16-64-13	f__RBG-16-64-13	g__JAAYZX01	s__	2236	2265	1	0	1	0	1	0	3	49	1	0	94.3966	4.31034	0.625181	0.0119768	0.9068	2472227	0	18	18	513252	513252	309372	309372	137346	137346	199	p__Actinobacteria	0.0137942	0.153274	0.161928	0.181321	0.1883	0.163275	0.136728	0.105806	0.0927126	0.0598092	0	0	0
bin.519	d__Bacteria	p__Bacteroidota	c__Bacteroidia	o__Bacteroidales	f__VadinHA17	g__LD21	s__	3558	3632	2	0	2	0	2	0	6	40	1	1	92.8571	2.38095	0.440653	0.0144478	0.894016	4351134	0	5	5	3083568	3083568	3083568	3083568	870227	870227	316	p__Bacteroidetes	0.037923	0.293849	0.272233	0.249568	0.270068	0.249879	0.230599	0.18148	0.102951	0.0640608	0.26216	0.22502	0.224803
bin.521	d__Bacteria	p__Actinomycetota	c__Thermoleophilia	o__UBA2241	f__UBA2241	g__	s__	1772	1807	1	0	1	0	1	0	3	38	1	2	91.8103	0	0.661845	0.00965156	0.89826	1923622	0	25	25	334080	334080	130590	130590	76944.9	76944.9	199	p__Actinobacteria	0	0.0266031	0.0290537	0.037633	0.0458658	0.0512738	0.0520168	0.055235	0.0968128	0.0834194	0	0	0
bin.523	d__Bacteria	p__Bacillota_A	c__Clostridia	o__Saccharofermentanales	f__Fastidiosipilaceae	g__	s__	2021	2059	3	0	3	0	3	0	9	48	1	2	99.2908	0.70922	0.498765	0	0.891929	2315419	0	1	1	2315419	2315419	2315419	2315419	2315419	2315419	247	o__Clostridiales	0	0.139299	0.119493	0.133973	0.291952	0.276662	0.310028	0.352278	0.412796	0.390003	0	0	0
bin.524	d__Bacteria	p__Bacillota_A	c__Clostridia	o__Saccharofermentanales	f__UBA5734	g__UBA8949	s__UBA8949 sp012520975	2111	2131	2	0	2	0	2	0	6	45	1	1	97.1631	0.70922	0.493568	0.0155536	0.902135	2341457	0	4	4	1223607	1223607	1223607	1223607	585364	585364	247	o__Clostridiales	0	0.0489234	0.0606954	0.0809049	0.151234	0.139618	0.145102	0.14371	0.118731	0.106757	0	0	0
bin.525	d__Bacteria	p__Chloroflexota	c__Anaerolineae	o__CG2-30-64-16	f__CG2-30-64-16	g__MWBF01	s__	4422	4442	2	0	2	0	2	0	6	49	1	5	98.1818	2	0.654849	0.0399721	0.905951	5600082	0	26	26	1395274	1395274	624540	624540	215388	215388	163	k__Bacteria	0.0921139	0.0665796	0.0626791	0.0533722	0.0755489	0.0757545	0.0898735	0.0949741	0.0976505	0.0743997	0	0	0
bin.528	d__Bacteria	p__Bacteroidota	c__Bacteroidia	o__Bacteroidales	f__UBA932	g__DMER64	s__DMER64 sp002305545	2077	2097	3	0	2	0	2	1	8	42	1	1	93.2381	1.42857	0.479541	0.011726	0.932457	2416893	0	9	9	926967	926967	608515	608515	268544	268544	316	p__Bacteroidetes	0.038191	0.00958026	0.0196186	0.0515752	0.0631466	0.0721141	0.0431792	0.0585835	0.0690453	0.0682005	0.0192442	0.0161542	0.0161034
bin.529	d__Bacteria	p__Synergistota	c__Synergistia	o__Synergistales	f__Synergistaceae	g__Syner-03	s__Syner-03 sp002316795	1899	1929	2	0	3	0	3	0	8	45	1	0	100	0	0.496684	0.0171414	0.886863	2118767	0	13	13	1100424	1100424	1100424	1100424	162982	162982	105	k__Bacteria	0	0.0104556	0.0146395	0.0261777	0.0268092	0.0448074	0.0541599	0.0952174	0.176702	0.374054	0	0	0
bin.530	d__Bacteria	p__Desulfobacterota	c__Desulfobacteria	o__Desulfobacterales	f__UBA2245	g__UBA2245	s__	2556	2582	2	0	2	0	2	0	6	50	0	0	97.4194	1.93548	0.535814	0.0141902	0.874233	2984333	0	13	13	585094	585094	430132	430132	229564	229564	247	c__Deltaproteobacteria	0.21319	0.490137	0.357618	0.176098	0.137087	0.159585	0.137129	0.115258	0.0796964	0.0296259	0	0	0
bin.531	d__Bacteria	p__Bacillota_E	c__DTU015	o__DTU015	f__DTU015	g__DULO01	s__	2263	2368	1	1	2	0	2	0	6	47	1	3	91.0891	0.990099	0.550809	0.00437892	0.89203	2530302	0	7	7	835742	835742	560873	560873	361472	361472	175	p__Firmicutes	0	0	0	0	0.00527903	0.012604	0.0143528	0.0105346	0.0589646	0.130101	0	0	0
bin.532	d__Archaea	p__Halobacteriota	c__Methanosarcinia	o__Methanotrichales	f__Methanotrichaceae	g__Methanothrix	s__Methanothrix sp016706325	2341	2430	2	0	2	0	2	0	6	40	0	13	98.0392	0.653595	0.530289	0	0.852498	2539267	0	1	1	2539267	2539267	2539267	2539267	2539267	2539267	228	p__Euryarchaeota	0	0.315171	0.360869	0.540496	0.952369	0.965124	0.865609	0.815307	0.370387	0.464604	0.0435494	0.0387549	0.0366559
bin.534	d__Archaea	p__Methanobacteriota_B	c__Thermococci	o__Methanofastidiosales	f__Methanofastidiosaceae	g__Methanofastidiosum	s__Methanofastidiosum sp012799835	1527	1550	1	0	1	0	1	0	3	44	0	0	92.9555	1.9802	0.340752	0.021439	0.906908	1448550	0	2	2	1443268	1443268	1443268	1443268	724275	724275	299	p__Euryarchaeota	0	0.20321	0.211817	0.282846	0.233577	0.219998	0.204783	0.172713	0.185728	0.187975	0.0405766	0.02834	0.0262223
bin.535	d__Bacteria	p__Atribacterota	c__Atribacteria	o__Atribacterales	f__Caldatribacteriaceae	g__UBA3950	s__UBA3950 sp002385475	1986	1976	2	0	1	0	2	0	5	45	1	0	94.6071	0	0.420202	0.0180261	0.843562	2083247	0	26	26	271428	271428	151278	151278	80124.9	80124.9	105	k__Bacteria	0	0.0751346	0.077054	0.0772189	0.0721086	0.058355	0.045214	0.035311	0.0237266	0.0137166	0	0	0
bin.536	d__Bacteria	p__Bacillota_A	c__Clostridia	o__Christensenellales	f__CAG-74	g__DTU024	s__	2339	2290	3	0	3	0	3	0	9	45	1	2	97.9839	1.20968	0.587208	0.00675232	0.908464	2476011	0	3	3	1250617	1250617	1250617	1250617	825337	825337	223	c__Clostridia	0	0.0554994	0.0670058	0.0898868	0.170434	0.184051	0.20488	0.172028	0.105256	0.213414	0.0229478	0.0165101	0.0169024
bin.537	d__Bacteria	p__Desulfobacterota_F	c__Desulfuromonadia	o__Geobacterales	f__Geobacteraceae	g__RPRC01	s__	3146	3125	2	0	2	0	2	0	6	49	1	2	98.6508	0.645161	0.597493	0.0368373	0.868468	3476021	0	21	21	921973	921973	397879	397879	165525	165525	247	c__Deltaproteobacteria	0	0.0225088	0.0268949	0.0338717	0.0379687	0.0531219	0.0527629	0.0418095	0.0663987	0.0990613	0	0	0
bin.538	d__Archaea	p__Thermoplasmatota	c__Thermoplasmata	o__Methanomassiliicoccales	f__Methanomassiliicoccaceae	g__UBA6	s__UBA6 sp022709105	2108	2150	2	0	1	0	1	0	4	37	0	2	99.1935	0	0.596481	0.00011888	0.874063	2166111	0	2	2	1106719	1106719	1106719	1106719	1.08306e+06	1.08306e+06	187	p__Euryarchaeota	0	0.00515921	0.00627987	0.0166128	0.0489339	0.0672786	0.0794974	0.0880541	0.130127	0.10951	0	0	0
bin.539	d__Bacteria	p__Actinomycetota	c__Thermoleophilia	o__UBA2241	f__UBA2241	g__	s__	1490	1502	1	0	1	0	1	0	3	48	1	1	94.8276	0	0.658274	0	0.924539	1663882	0	1	1	1663882	1663882	1663882	1663882	1663882	1663882	199	p__Actinobacteria	0	0	0	0	0.0240352	0.0847724	0.182655	0.18368	0.312021	0.452521	0	0	0
bin.540	d__Bacteria	p__Bacillota_A	c__Clostridia	o__Saccharofermentanales	f__UBA5734	g__SLHU01	s__SLHU01 sp009929975	2607	2605	2	0	1	0	1	1	5	44	1	0	98.818	0	0.536855	0.0087095	0.918599	2913948	0	4	4	1774288	1774288	1774288	1774288	728487	728487	247	o__Clostridiales	0	0.0188062	0.0250708	0.0405154	0.108389	0.12438	0.138938	0.152758	0.184023	0.306555	0	0	0
bin.541	d__Bacteria	p__Desulfobacterota	c__Desulfobulbia	o__Desulfobulbales	f__Desulfobulbaceae	g__Desulfobulbus	s__	2383	2419	2	0	2	0	2	0	6	48	1	3	100	0	0.541038	0.00974115	0.885531	2708118	0	6	6	1091594	1091594	523783	523783	451353	451353	280	c__Deltaproteobacteria	0	0.0210591	0.0253268	0.0449289	0.238204	0.255253	0.264217	0.170999	0.088125	0.0548751	0	0	0
bin.542	d__Bacteria	p__Bacillota_B	c__Dehalobacteriia	o__UBA7702	f__UBA7702	g__UBA7702	s__	2228	2242	2	0	2	0	2	0	6	48	0	6	90.7051	0.935374	0.499877	0.0169321	0.874117	2347252	0	16	16	709774	709774	329546	329546	146703	146703	420	c__Clostridia	0	0	0	0	0	0	0.0331049	0.0658611	0.0801403	0.0459044	0	0	0
bin.74	d__Archaea	p__Halobacteriota	c__Methanomicrobia	o__Methanomicrobiales	f__Methanoregulaceae	g__SD8	s__SD8 sp018432765	2297	2343	1	0	1	0	1	0	3	44	0	1	99.6732	0.653595	0.547334	0.0218254	0.864156	2329015	0	29	29	399792	399792	161193	161193	80310.9	80310.9	234	p__Euryarchaeota	1.34918	3.40491	4.17598	4.53721	3.97191	4.8995	5.28611	5.86233	5.32821	7.14249	0.422044	0.292197	0.269978
bin.91	d__Bacteria	p__Desulfobacterota	c__Desulfomonilia	o__UBA1062	f__UBA1062	g__MWEI01	s__MWEI01 sp002071045	2908	2908	1	0	1	0	1	0	3	47	1	2	98.7097	0.645161	0.599835	0.0138441	0.906639	3041602	0	28	28	653860	653860	140636	140636	108629	108629	247	c__Deltaproteobacteria	0.569783	1.1522	1.26048	1.17791	0.670057	0.708425	0.777544	0.819824	0.81448	0.398796	0	0	0
bin.96	d__Archaea	p__Methanobacteriota	c__Methanobacteria	o__Methanobacteriales	f__Methanobacteriaceae	g__Methanobacterium	s__Methanobacterium sp012838205	2121	2152	1	0	1	0	1	0	3	39	0	1	96	0	0.363536	0.0140334	0.818968	1961614	0	22	22	461847	461847	331971	331971	89164.3	89164.3	188	p__Euryarchaeota	0	0.123918	0.15994	0.187021	0.171758	0.152262	0.12951	0.118255	0.0681172	0.063289	0	0	0
																																				Sum	19.8709	44.3716	46.1899	50.6341	58.5253	60.2006	61.2989	60.7294	61.8687	63.7267	76.4133	80.7487	80.9349
Note: H15, H7, H4, H2 and H1 means the hydraulic retention times of 15, 7, 4, 2 and 1 day, respectively, and the organic loadings increased with the shortened hydraulic retention times.
The number of "_1", "_2" and "_3" means the three biological parallels.
[truncated: 12 more columns]

## Sheet: 3.Contig=1 MiMAG
Supplementary Data 3. Detailed information for MiMAGs with contig=1 recovered from the anaerobic communities
MAGs_ID	Domain	Phylum	Class	Order	Family	Genus	Species	CDS	No. of predicted genes	5S rRNA	5S rRNA (partial)	16S rRNA	16S rRNA (partial)	23S rRNA	23S rRNA (partial)	rRNA	tRNA	tmRNA	repeat_region	Completeness	Contamination	GC	GC std	Coding density	Genome size	# ambiguous bases	No. of scaffolds	No. of contigs	Longest scaffold (bp)	Longest contig (bp)	N50 (scaffolds) (bp)	N50 (contigs) (bp)	Mean scaffold length (bp)	Mean contig length (bp)	Markers	Marker lineage	Seeding (%)	H20 (%)	H15 (%)	H10 (%)	H7 (%)	H5 (%)	H4 (%)	H3 (%)	H2 (%)	H1 (%)	H15_1(%)	H15_2(%)	H15_3(%)
	classified using GTDB-Tk (v2.2.6)							predicted using prokka (v1.13)	predicted using CheckM (v1.1.3)	predicted using prokka (v1.13)										determined using CheckM (v1.1.3)																	Metagenomics reads mapping by coverm (v0.6.1)										Metatranscriptomics reads mapping by coverm (v0.6.1)
bin.216	d__Bacteria	p__Bacteroidota	c__Bacteroidia	o__Bacteroidales	f__VadinHA17	g__LD21	s__	2637	2717	2	0	2	0	2	0	6	42	1	0	96.6667	1.90476	0.420652	0	0.887008	3356042	0	1	1	3356042	3356042	3356042	3356042	3356042	3356042	316	p__Bacteroidetes	0	0.0989196	0.118646	0.21236	0.512989	0.687195	0.832363	0.956626	0.769065	1.00881	0.139998	0.10091	0.0998102
bin.218	d__Bacteria	p__Bacillota_B	c__Desulfotomaculia	o__Desulfotomaculales	f__Pelotomaculaceae	g__DTU098	s__DTU098 sp002305915	2840	2898	4	0	4	0	4	0	12	54	1	4	100	0.632911	0.495596	0	0.824409	3141798	0	1	1	3141798	3141798	3141798	3141798	3141798	3141798	295	p__Firmicutes	0	0.0110319	0.0128459	0.023629	0.089567	0.142592	0.212853	0.49536	0.90235	0.917641	0	0	0
bin.221	d__Bacteria	p__Bacillota_A	c__Clostridia	o__Christensenellales	f__SZUA-584	g__SZUA-584	s__	2442	2416	2	0	2	0	2	0	6	48	1	0	99.974	1.6129	0.48795	0	0.888001	2474581	0	1	1	2474581	2474581	2474581	2474581	2474581	2474581	223	c__Clostridia	0	0.0110107	0.0133888	0.0167043	0.0457045	0.0750514	0.107634	0.122101	0.100225	0.110375	0	0	0
bin.224	d__Bacteria	p__Bacillota_A	c__Clostridia	o__Peptostreptococcales	f__Anaerovoracaceae	g__Lentihominibacter	s__	1770	1785	2	0	2	0	2	0	6	41	1	9	95.3901	0.827423	0.447121	0	0.913562	1903420	0	1	1	1903420	1903420	1903420	1903420	1903420	1903420	247	o__Clostridiales	0	0.0638857	0.0644773	0.0908844	0.143077	0.178515	0.184468	0.216177	0.289263	0.514183	0	0	0
bin.231	d__Archaea	p__Halobacteriota	c__Methanosarcinia	o__Methanosarcinales	f__Methanosarcinaceae	g__Methanomethylovorans	s__Methanomethylovorans sp001896725	2068	2086	2	0	2	0	2	0	6	43	0	3	99.183	0	0.421688	0	0.870574	2244013	0	1	1	2244013	2244013	2244013	2244013	2244013	2244013	228	p__Euryarchaeota	0	0.188747	0.152594	0.128065	0.132075	0.118114	0.0984614	0.087723	0.185277	0.182067	0	0	0
bin.236	d__Bacteria	p__Caldisericota	c__Caldisericia	o__JAAYUI01	f__JAAYUI01	g__	s__	1734	1754	1	0	1	0	1	0	3	48	1	0	96.2662	0	0.448405	0	0.916497	2171894	0	1	1	2171894	2171894	2171894	2171894	2171894	2171894	102	k__Bacteria	0.421676	0.329968	0.341481	0.13685	0.00482177	0	0.0429127	0.146069	0.172352	0.572741	0.101844	0.0772494	0.0709403
bin.243	d__Bacteria	p__Chloroflexota	c__Anaerolineae	o__Anaerolineales	f__Anaerolineaceae	g__Brevefilum	s__Brevefilum fermentans	2090	2100	1	0	1	0	1	0	3	47	0	2	91.8182	2.90909	0.494375	0	0.88969	2456647	0	1	1	2456647	2456647	2456647	2456647	2456647	2456647	163	k__Bacteria	0	0.15338	0.155505	0.172368	0.193965	0.194598	0.196493	0.204915	0.189056	0.184773	0.0255865	0.0207513	0.0210889
bin.267	d__Bacteria	p__Bacteroidota	c__Bacteroidia	o__Bacteroidales	f__Dysgonomonadaceae	g__Petrimonas	s__Petrimonas sp002069095	3024	3014	2	0	2	0	2	0	6	48	1	3	98.9071	1.0929	0.398067	0	0.875219	3679345	0	1	1	3679345	3679345	3679345	3679345	3679345	3679345	273	k__Bacteria	0	1.6171	2.39256	4.12935	4.93644	4.98793	4.86349	4.76426	4.15604	3.38297	41.0256	48.2111	49.1183
bin.276	d__Bacteria	p__Bacillota_B	c__Dehalobacteriia	o__UBA4068	f__UBA4068	g__	s__	1739	1734	2	0	2	0	2	0	6	45	1	0	90.574	1.3484	0.430706	0	0.868281	1857661	0	1	1	1857661	1857661	1857661	1857661	1857661	1857661	420	c__Clostridia	0	0	0	0.010596	0.0302886	0.0668381	0.126241	0.209384	0.688556	0.394009	0	0	0
bin.293	d__Bacteria	p__Bacillota_A	c__Clostridia	o__Eubacteriales	f__UBA1433	g__UBA1433	s__UBA1433 sp002329295	1704	1698	2	0	2	0	2	0	6	45	1	3	96.0094	0	0.42989	0	0.871606	1821817	0	1	1	1821817	1821817	1821817	1821817	1821817	1821817	249	o__Clostridiales	0	0.0399251	0.0476035	0.133839	0.548617	0.462136	0.560964	0.506399	0.257687	0.303812	0	0	0
bin.314	d__Bacteria	p__Chloroflexota	c__Anaerolineae	o__UBA1429	f__UBA1429	g__JAAYDS01	s__	2907	2910	2	0	2	0	2	0	6	51	1	12	98.1651	3.66972	0.671767	0	0.919175	3337107	0	1	1	3337107	3337107	3337107	3337107	3337107	3337107	160	k__Bacteria	0	0.13438	0.152859	0.196886	0.291639	0.290688	0.306658	0.259441	0.261933	0.205033	0.00900522	0.0110834	0.0110804
bin.334	d__Bacteria	p__Bacteroidota	c__Bacteroidia	o__Bacteroidales	f__4484-276	g__RZYY01	s__RZYY01 sp012516825	2154	2178	1	0	1	0	1	0	3	43	1	1	95.4301	0.537634	0.376527	0	0.893029	2831140	0	1	1	2831140	2831140	2831140	2831140	2831140	2831140	278	k__Bacteria	0	1.91988	2.22077	2.88326	2.55758	1.93271	3.32416	2.5619	4.43363	7.72164	20.1188	18.2306	17.8568
bin.363	d__Bacteria	p__Bacillota_A	c__Clostridia	o__Oscillospirales	f__Oscillospiraceae	g__Scatomorpha	s__	1878	1889	2	0	2	0	2	0	6	49	1	0	90.604	0	0.450469	0	0.891228	2032601	0	1	1	2032601	2032601	2032601	2032601	2032601	2032601	263	o__Clostridiales	0	0.0567969	0.0785639	0.195432	0.807714	0.991481	1.14008	1.51903	0.83074	0.820765	0	0	0
bin.480	d__Bacteria	p__Cloacimonadota	c__Cloacimonadia	o__Cloacimonadales	f__Cloacimonadaceae	g__UBA4175	s__UBA4175 sp002379855	1799	1811	2	0	2	0	2	0	6	46	1	3	97.8022	0	0.521586	0	0.88303	2348811	0	1	1	2348811	2348811	2348811	2348811	2348811	2348811	147	k__Bacteria	0	4.14038	2.51932	3.30419	5.36055	4.69317	2.55752	1.9067	5.5277	3.10334	0.41711	0.337912	0.325171
bin.486	d__Bacteria	p__Bacteroidota	c__Bacteroidia	o__Bacteroidales	f__Dysgonomonadaceae	g__Fermentimonas	s__Fermentimonas sp012838585	2702	2832	2	0	2	0	2	0	6	50	1	2	99.4536	1.63934	0.499432	0	0.90421	3727501	0	1	1	3727501	3727501	3727501	3727501	3727501	3727501	273	k__Bacteria	0	0.0149061	0.02532	0.0894261	0.30567	0.495451	0.846583	1.27282	0.960732	0.87875	0.39965	0.464421	0.470071
bin.487	d__Bacteria	p__Desulfobacterota	c__Syntrophobacteria	o__Syntrophobacterales	f__Syntrophobacteraceae	g__JABUEY01	s__JABUEY01 sp013314815	3635	3722	2	0	2	0	2	0	6	50	1	6	99.5161	2.74194	0.56923	0	0.843853	4291766	0	1	1	4291766	4291766	4291766	4291766	4291766	4291766	247	c__Deltaproteobacteria	0	0.0369598	0.0342124	0.0418663	0.0980904	0.172999	0.230392	0.300311	0.36782	0.261299	0	0	0
bin.491	d__Bacteria	p__Bacteroidota	c__Bacteroidia	o__Bacteroidales	f__Prolixibacteraceae	g__UBA1413	s__UBA1413 sp002304925	3053	3069	2	0	2	0	2	0	6	47	1	2	97.8495	1.6129	0.488264	0	0.902491	3902764	0	1	1	3902764	3902764	3902764	3902764	3902764	3902764	278	k__Bacteria	0	0.00898682	0.0124344	0.02806	0.0818546	0.136676	0.240063	0.448974	0.779834	0.99893	0	0	0
bin.523	d__Bacteria	p__Bacillota_A	c__Clostridia	o__Saccharofermentanales	f__Fastidiosipilaceae	g__	s__	2021	2059	3	0	3	0	3	0	9	48	1	2	99.2908	0.70922	0.498765	0	0.891929	2315419	0	1	1	2315419	2315419	2315419	2315419	2315419	2315419	247	o__Clostridiales	0	0.139299	0.119493	0.133973	0.291952	0.276662	0.310028	0.352278	0.412796	0.390003	0	0	0
bin.532	d__Archaea	p__Halobacteriota	c__Methanosarcinia	o__Methanotrichales	f__Methanotrichaceae	g__Methanothrix	s__Methanothrix sp016706325	2341	2430	2	0	2	0	2	0	6	40	0	13	98.0392	0.653595	0.530289	0	0.852498	2539267	0	1	1	2539267	2539267	2539267	2539267	2539267	2539267	228	p__Euryarchaeota	0	0.315171	0.360869	0.540496	0.952369	0.965124	0.865609	0.815307	0.370387	0.464604	0.0435494	0.0387549	0.0366559
bin.539	d__Bacteria	p__Actinomycetota	c__Thermoleophilia	o__UBA2241	f__UBA2241	g__	s__	1490	1502	1	0	1	0	1	0	3	48	1	1	94.8276	0	0.658274	0	0.924539	1663882	0	1	1	1663882	1663882	1663882	1663882	1663882	1663882	199	p__Actinobacteria	0	0	0	0	0.0240352	0.0847724	0.182655	0.18368	0.312021	0.452521	0	0	0
																																				Sum	0.421676	9.28073	8.82295	12.4682	17.409	16.9527	17.2296	17.3294	21.9675	22.8683	62.2811	67.4928	68.0099
Note: H15, H7, H4, H2 and H1 means the hydraulic retention times of 15, 7, 4, 2 and 1 day, respectively, and the organic loadings increased with the shortened hydraulic retention times.
The number of "_1", "_2" and "_3" means the three biological parallels.
[truncated: 12 more columns]

## Sheet: 4.Circular MAG
Supplementary Data 3. Detailed information for circular genomes recovered from the anaerobic communities
MAGs_ID	Domain	Phylum	Class	Order	Family	Genus	Species	CDS	No. of predicted genes	5S rRNA	5S rRNA (partial)	16S rRNA	16S rRNA (partial)	23S rRNA	23S rRNA (partial)	rRNA	tRNA	tmRNA	repeat_region	Completeness	Contamination	GC	GC std	Coding density	Genome size	# ambiguous bases	No. of scaffolds	No. of contigs	Longest scaffold (bp)	Longest contig (bp)	N50 (scaffolds) (bp)	N50 (contigs) (bp)	Mean scaffold length (bp)	Mean contig length (bp)	Markers	Marker lineage	Seeding (%)	H20 (%)	H15 (%)	H10 (%)	H7 (%)	H5 (%)	H4 (%)	H3 (%)	H2 (%)	H1 (%)	H15_1(%)	H15_2(%)	H15_3(%)
	classified using GTDB-Tk (v2.2.6)							predicted using prokka (v1.13)	predicted using CheckM (v1.1.3)	predicted using prokka (v1.13)										determined using CheckM (v1.1.3)																	Metagenomics reads mapping by coverm (v0.6.1)										Metatranscriptomics reads mapping by coverm (v0.6.1)
bin.218	d__Bacteria	p__Bacillota_B	c__Desulfotomaculia	o__Desulfotomaculales	f__Pelotomaculaceae	g__DTU098	s__DTU098 sp002305915	2840	2898	4	0	4	0	4	0	12	54	1	4	100	0.632911	0.495596	0	0.824409	3141798	0	1	1	3141798	3141798	3141798	3141798	3141798	3141798	295	p__Firmicutes	0	0.0110319	0.0128459	0.023629	0.089567	0.142592	0.212853	0.49536	0.90235	0.917641	0	0	0
bin.236	d__Bacteria	p__Caldisericota	c__Caldisericia	o__JAAYUI01	f__JAAYUI01	g__	s__	1734	1754	1	0	1	0	1	0	3	48	1	0	96.2662	0	0.448405	0	0.916497	2171894	0	1	1	2171894	2171894	2171894	2171894	2171894	2171894	102	k__Bacteria	0.421676	0.329968	0.341481	0.13685	0.00482177	0	0.0429127	0.146069	0.172352	0.572741	0.101844	0.0772494	0.0709403
bin.267	d__Bacteria	p__Bacteroidota	c__Bacteroidia	o__Bacteroidales	f__Dysgonomonadaceae	g__Petrimonas	s__Petrimonas sp002069095	3024	3014	2	0	2	0	2	0	6	48	1	3	98.9071	1.0929	0.398067	0	0.875219	3679345	0	1	1	3679345	3679345	3679345	3679345	3679345	3679345	273	k__Bacteria	0	1.6171	2.39256	4.12935	4.93644	4.98793	4.86349	4.76426	4.15604	3.38297	41.0256	48.2111	49.1183
bin.276	d__Bacteria	p__Bacillota_B	c__Dehalobacteriia	o__UBA4068	f__UBA4068	g__	s__	1739	1734	2	0	2	0	2	0	6	45	1	0	90.574	1.3484	0.430706	0	0.868281	1857661	0	1	1	1857661	1857661	1857661	1857661	1857661	1857661	420	c__Clostridia	0	0	0	0.010596	0.0302886	0.0668381	0.126241	0.209384	0.688556	0.394009	0	0	0
bin.314	d__Bacteria	p__Chloroflexota	c__Anaerolineae	o__UBA1429	f__UBA1429	g__JAAYDS01	s__	2907	2910	2	0	2	0	2	0	6	51	1	12	98.1651	3.66972	0.671767	0	0.919175	3337107	0	1	1	3337107	3337107	3337107	3337107	3337107	3337107	160	k__Bacteria	0	0.13438	0.152859	0.196886	0.291639	0.290688	0.306658	0.259441	0.261933	0.205033	0.00900522	0.0110834	0.0110804
bin.486	d__Bacteria	p__Bacteroidota	c__Bacteroidia	o__Bacteroidales	f__Dysgonomonadaceae	g__Fermentimonas	s__Fermentimonas sp012838585	2702	2832	2	0	2	0	2	0	6	50	1	2	99.4536	1.63934	0.499432	0	0.90421	3727501	0	1	1	3727501	3727501	3727501	3727501	3727501	3727501	273	k__Bacteria	0	0.0149061	0.02532	0.0894261	0.30567	0.495451	0.846583	1.27282	0.960732	0.87875	0.39965	0.464421	0.470071
bin.487	d__Bacteria	p__Desulfobacterota	c__Syntrophobacteria	o__Syntrophobacterales	f__Syntrophobacteraceae	g__JABUEY01	s__JABUEY01 sp013314815	3635	3722	2	0	2	0	2	0	6	50	1	6	99.5161	2.74194	0.56923	0	0.843853	4291766	0	1	1	4291766	4291766	4291766	4291766	4291766	4291766	247	c__Deltaproteobacteria	0	0.0369598	0.0342124	0.0418663	0.0980904	0.172999	0.230392	0.300311	0.36782	0.261299	0	0	0
bin.532	d__Archaea	p__Halobacteriota	c__Methanosarcinia	o__Methanotrichales	f__Methanotrichaceae	g__Methanothrix	s__Methanothrix sp016706325	2341	2430	2	0	2	0	2	0	6	40	0	13	98.0392	0.653595	0.530289	0	0.852498	2539267	0	1	1	2539267	2539267	2539267	2539267	2539267	2539267	228	p__Euryarchaeota	0	0.315171	0.360869	0.540496	0.952369	0.965124	0.865609	0.815307	0.370387	0.464604	0.0435494	0.0387549	0.0366559
																																				Sum	0.421676	2.45952	3.32015	5.1691	6.70889	7.12162	7.49474	8.26295	7.88017	7.07705	41.5797	48.8026	49.707
Note: H15, H7, H4, H2 and H1 means the hydraulic retention times of 15, 7, 4, 2 and 1 day, respectively, and the organic loadings increased with the shortened hydraulic retention times.
The number of "_1", "_2" and "_3" means the three biological parallels.
[truncated: 12 more columns]
