# Supplementary material for: Metatranscriptomics-guided genome-scale metabolic reconstruction reveals the carbon flux and trophic interaction in methanogenic communities
Source: Microbiome. 2024 Jul 5;12:121. doi: 10.1186/s40168-024-01830-z (PMC11225162; doi:10.1186/s40168-024-01830-z)
Supplement: Supplementary file 6 — Supplementary Material 5. [file 40168_2024_1830_MOESM5_ESM.xlsx]

## Sheet: 1.Pathway
Supplementary Data 4. Summary of functional gene families related to 90 anaerobic pathways
Pathway name	Step	KO	Gene name	Enzyme name	EC number	Substrate	Product
Methanogenesis I, acetate => methane	1	K00925	ackA	acetate kinase	2.7.2.1	Acetate	Acetyl phosphate
Methanogenesis I, acetate => methane	1	K00625	E2.3.1.8, pta	phosphate acetyltransferase	2.3.1.8	Acetyl phosphate	Acetyl-CoA
Methanogenesis I, acetate => methane	1	K01895	ACSS1_2, acs	acetyl-CoA synthetase	6.2.1.1	Acetate	Acetyl-CoA
Methanogenesis I, acetate => methane	2	K00193	cdhC	acetyl-CoA decarbonylase/synthase, CODH/ACS complex subunit beta	2.3.1.169	Acetyl-CoA	5-Methyl-THMPT
Methanogenesis I, acetate => methane	2	K00197	cdhE, acsC	acetyl-CoA decarbonylase/synthase, CODH/ACS complex subunit gamma	2.1.1.245	Acetyl-CoA	5-Methyl-THMPT
Methanogenesis I, acetate => methane	2	K00194	cdhD, acsD	acetyl-CoA decarbonylase/synthase, CODH/ACS complex subunit delta	2.1.1.245	Acetyl-CoA	5-Methyl-THMPT
Methanogenesis I, acetate => methane	3	K00577	mtrA	tetrahydromethanopterin S-methyltransferase subunit A	2.1.1.86	5-Methyl-THMPT	Methyl-CoM
Methanogenesis I, acetate => methane	3	K00578	mtrB	tetrahydromethanopterin S-methyltransferase subunit B	2.1.1.86	5-Methyl-THMPT	Methyl-CoM
Methanogenesis I, acetate => methane	3	K00579	mtrC	tetrahydromethanopterin S-methyltransferase subunit C	2.1.1.86	5-Methyl-THMPT	Methyl-CoM
Methanogenesis I, acetate => methane	3	K00580	mtrD	tetrahydromethanopterin S-methyltransferase subunit D	2.1.1.86	5-Methyl-THMPT	Methyl-CoM
Methanogenesis I, acetate => methane	3	K00581	mtrE	tetrahydromethanopterin S-methyltransferase subunit E	2.1.1.86	5-Methyl-THMPT	Methyl-CoM
Methanogenesis I, acetate => methane	3	K00582	mtrF	tetrahydromethanopterin S-methyltransferase subunit F	2.1.1.86	5-Methyl-THMPT	Methyl-CoM
Methanogenesis I, acetate => methane	3	K00583	mtrG	tetrahydromethanopterin S-methyltransferase subunit G	2.1.1.86	5-Methyl-THMPT	Methyl-CoM
Methanogenesis I, acetate => methane	3	K00584	mtrH	tetrahydromethanopterin S-methyltransferase subunit H	2.1.1.86	5-Methyl-THMPT	Methyl-CoM
Methanogenesis I, acetate => methane	4	K00399	mcrA	methyl-coenzyme M reductase alpha subunit	2.8.4.1	Methyl-CoM	Methane
Methanogenesis I, acetate => methane	4	K00401	mcrB	methyl-coenzyme M reductase beta subunit	2.8.4.1	Methyl-CoM	Methane
Methanogenesis I, acetate => methane	4	K00402	mcrG	methyl-coenzyme M reductase gamma subunit	2.8.4.1	Methyl-CoM	Methane
Methanogenesis I, acetate => methane	5	K22480	hdrA1	heterodisulfide reductase subunit A1	1.8.7.3	CoM-S-S-CoB	Coenzyme B; Coenzyme M
Methanogenesis I, acetate => methane	5	K22481	hdrB1	heterodisulfide reductase subunit B1	1.8.7.3	CoM-S-S-CoB	Coenzyme B; Coenzyme M
Methanogenesis I, acetate => methane	5	K22482	hdrC1	heterodisulfide reductase subunit C1	1.8.7.3	CoM-S-S-CoB	Coenzyme B; Coenzyme M
Methanogenesis I, acetate => methane	5	K03388	hdrA2	heterodisulfide reductase subunit A2	1.8.7.3 1.8.98.4 1.8.98.5 1.8.98.6	CoM-S-S-CoB	Coenzyme B; Coenzyme M
Methanogenesis I, acetate => methane	5	K03389	hdrB2	heterodisulfide reductase subunit B2	1.8.7.3 1.8.98.4 1.8.98.5 1.8.98.6	CoM-S-S-CoB	Coenzyme B; Coenzyme M
Methanogenesis I, acetate => methane	5	K03390	hdrC2	heterodisulfide reductase subunit C2	1.8.7.3 1.8.98.4 1.8.98.5 1.8.98.6	CoM-S-S-CoB	Coenzyme B; Coenzyme M
Methanogenesis I, acetate => methane	5	K08264	hdrD	heterodisulfide reductase subunit D	1.8.98.1	CoM-S-S-CoB	Coenzyme B; Coenzyme M
Methanogenesis I, acetate => methane	5	K08265	hdrE	heterodisulfide reductase subunit E	1.8.98.1	CoM-S-S-CoB	Coenzyme B; Coenzyme M
Methanogenesis I, acetate => methane	5	K14126	mvhA, vhuA, vhcA	F420-non-reducing hydrogenase large subunit	1.12.99.- 1.8.98.5	CoM-S-S-CoB	Coenzyme B; Coenzyme M
Methanogenesis I, acetate => methane	5	K14128	mvhG, vhuG, vhcG	F420-non-reducing hydrogenase small subunit	1.12.99.- 1.8.98.5	CoM-S-S-CoB	Coenzyme B; Coenzyme M
Methanogenesis I, acetate => methane	5	K14127	mvhD, vhuD, vhcD	F420-non-reducing hydrogenase iron-sulfur subunit	1.12.99.- 1.8.98.5 1.8.98.6	CoM-S-S-CoB	Coenzyme B; Coenzyme M
Methanogenesis I, acetate => methane	5	K22516	fdhA	formate dehydrogenase (coenzyme F420) alpha subunit	1.17.98.3 1.8.98.6	CoM-S-S-CoB	Coenzyme B; Coenzyme M
Methanogenesis I, acetate => methane	5	K00125	fdhB	formate dehydrogenase (coenzyme F420) beta subunit	1.17.98.3 1.8.98.6	CoM-S-S-CoB	Coenzyme B; Coenzyme M
Methanogenesis II, CO2 => methane	1	K00200	fwdA, fmdA	formylmethanofuran dehydrogenase subunit A	1.2.7.12	CO2	Formylmethanofuran (MFR-CHO)
Methanogenesis II, CO2 => methane	1	K00201	fwdB, fmdB	formylmethanofuran dehydrogenase subunit B	1.2.7.12	CO2	Formylmethanofuran (MFR-CHO)
Methanogenesis II, CO2 => methane	1	K00202	fwdC, fmdC	formylmethanofuran dehydrogenase subunit C	1.2.7.12	CO2	Formylmethanofuran (MFR-CHO)
Methanogenesis II, CO2 => methane	1	K00203	fwdD, fmdD	formylmethanofuran dehydrogenase subunit D	1.2.7.12	CO2	Formylmethanofuran (MFR-CHO)
Methanogenesis II, CO2 => methane	1	K00204	fwdH	4Fe-4S ferredoxin		CO2	Formylmethanofuran (MFR-CHO)
Methanogenesis II, CO2 => methane	1	K00205	fwdF, fmdF	4Fe-4S ferredoxin		CO2	Formylmethanofuran (MFR-CHO)
Methanogenesis II, CO2 => methane	1	K11261	fwdE, fmdE	formylmethanofuran dehydrogenase subunit E	1.2.7.12	CO2	Formylmethanofuran (MFR-CHO)
Methanogenesis II, CO2 => methane	1	K11260	fwdG	4Fe-4S ferredoxin		CO2	Formylmethanofuran (MFR-CHO)
Methanogenesis II, CO2 => methane	2	K00672	ftr	formylmethanofuran--tetrahydromethanopterin N-formyltransferase	2.3.1.101	formylmethanofuran (MFR-CHO)	N5-Formyl-THMPT (HCO-H4MPT)
Methanogenesis II, CO2 => methane	3	K01499	mch	methenyltetrahydromethanopterin cyclohydrolase	3.5.4.27	N5-Formyl-THMPT (HCO-H4MPT)	5,10-Methennyl-THMPT(CH=H4MPT)
Methanogenesis II, CO2 => methane	4	K00319	mtd	methylenetetrahydromethanopterin dehydrogenase	1.5.98.1	5,10-Methennyl-THMPT(CH=H4MPT)	5,10-Methylene-THMPT
Methanogenesis II, CO2 => methane	4	K13942	hmd	5,10-methenyltetrahydromethanopterin hydrogenase	1.12.98.2	5,10-Methennyl-THMPT(CH=H4MPT)	5,10-Methylene-THMPT
Methanogenesis II, CO2 => methane	5	K00320	mer	5,10-methylenetetrahydromethanopterin reductase	1.5.98.2	5,10-Methylene-THMPT	5-Methyl-THM(S)PT
Methanogenesis II, CO2 => methane	6	K00577	mtrA	tetrahydromethanopterin S-methyltransferase subunit A	2.1.1.86	5-Methyl-THMPT	Methyl-CoM
Methanogenesis II, CO2 => methane	6	K00578	mtrB	tetrahydromethanopterin S-methyltransferase subunit B	2.1.1.86	5-Methyl-THMPT	Methyl-CoM
Methanogenesis II, CO2 => methane	6	K00579	mtrC	tetrahydromethanopterin S-methyltransferase subunit C	2.1.1.86	5-Methyl-THMPT	Methyl-CoM
Methanogenesis II, CO2 => methane	6	K00580	mtrD	tetrahydromethanopterin S-methyltransferase subunit D	2.1.1.86	5-Methyl-THMPT	Methyl-CoM
Methanogenesis II, CO2 => methane	6	K00581	mtrE	tetrahydromethanopterin S-methyltransferase subunit E	2.1.1.86	5-Methyl-THMPT	Methyl-CoM
Methanogenesis II, CO2 => methane	6	K00582	mtrF	tetrahydromethanopterin S-methyltransferase subunit F	2.1.1.86	5-Methyl-THMPT	Methyl-CoM
Methanogenesis II, CO2 => methane	6	K00583	mtrG	tetrahydromethanopterin S-methyltransferase subunit G	2.1.1.86	5-Methyl-THMPT	Methyl-CoM
Methanogenesis II, CO2 => methane	6	K00584	mtrH	tetrahydromethanopterin S-methyltransferase subunit H	2.1.1.86	5-Methyl-THMPT	Methyl-CoM
Methanogenesis II, CO2 => methane	7	K00399	mcrA	methyl-coenzyme M reductase alpha subunit	2.8.4.1	Methyl-CoM	Methane
Methanogenesis II, CO2 => methane	7	K00401	mcrB	methyl-coenzyme M reductase beta subunit	2.8.4.1	Methyl-CoM	Methane
Methanogenesis II, CO2 => methane	7	K00402	mcrG	methyl-coenzyme M reductase gamma subunit	2.8.4.1	Methyl-CoM	Methane
Methanogenesis II, CO2 => methane	8	K22480	hdrA1	heterodisulfide reductase subunit A1	1.8.7.3	CoM-S-S-CoB	Coenzyme B; Coenzyme M
Methanogenesis II, CO2 => methane	8	K22481	hdrB1	heterodisulfide reductase subunit B1	1.8.7.3	CoM-S-S-CoB	Coenzyme B; Coenzyme M
Methanogenesis II, CO2 => methane	8	K22482	hdrC1	heterodisulfide reductase subunit C1	1.8.7.3	CoM-S-S-CoB	Coenzyme B; Coenzyme M
Methanogenesis II, CO2 => methane	8	K03388	hdrA2	heterodisulfide reductase subunit A2	1.8.98.5	CoM-S-S-CoB	Coenzyme B; Coenzyme M
Methanogenesis II, CO2 => methane	8	K03389	hdrB2	heterodisulfide reductase subunit B2	1.8.98.5	CoM-S-S-CoB	Coenzyme B; Coenzyme M
Methanogenesis II, CO2 => methane	8	K03390	hdrC2	heterodisulfide reductase subunit C2	1.8.98.5	CoM-S-S-CoB	Coenzyme B; Coenzyme M
Methanogenesis II, CO2 => methane	8	K08264	hdrD	heterodisulfide reductase subunit D	1.8.98.1	CoM-S-S-CoB	Coenzyme B; Coenzyme M
Methanogenesis II, CO2 => methane	8	K08265	hdrE	heterodisulfide reductase subunit E	1.8.98.1	CoM-S-S-CoB	Coenzyme B; Coenzyme M
Methanogenesis II, CO2 => methane	8	K14126	mvhA, vhuA, vhcA	F420-non-reducing hydrogenase large subunit	1.8.98.5	CoM-S-S-CoB	Coenzyme B; Coenzyme M
Methanogenesis II, CO2 => methane	8	K14128	mvhG, vhuG, vhcG	F420-non-reducing hydrogenase small subunit	1.8.98.5	CoM-S-S-CoB	Coenzyme B; Coenzyme M
Methanogenesis II, CO2 => methane	8	K14127	mvhD, vhuD, vhcD	F420-non-reducing hydrogenase iron-sulfur subunit	1.8.98.5	CoM-S-S-CoB	Coenzyme B; Coenzyme M
Methanogenesis II, CO2 => methane	8	K22516	fdhA	formate dehydrogenase (coenzyme F420) alpha subunit	1.8.98.6	CoM-S-S-CoB	Coenzyme B; Coenzyme M
Methanogenesis II, CO2 => methane	8	K00125	fdhB	formate dehydrogenase (coenzyme F420) beta subunit	1.8.98.6	CoM-S-S-CoB	Coenzyme B; Coenzyme M
Methanogenesis III, methanol => methane	1	K14080	mtaA	[methyl-Co(III) methanol/glycine betaine-specific corrinoid protein]:coenzyme M methyltransferase	2.1.1.246 2.1.1.377	Methanol	Methyl-CoM
Methanogenesis III, methanol => methane	1	K04480	mtaB	methanol---5-hydroxybenzimidazolylcobamide Co-methyltransferase	2.1.1.90	Methanol	Methyl-CoM
Methanogenesis III, methanol => methane	1	K14081	mtaC	methanol corrinoid protein		Methanol	Methyl-CoM
Methanogenesis III, methanol => methane	2	K00399	mcrA	methyl-coenzyme M reductase alpha subunit	2.8.4.1	Methyl-CoM	Methane
Methanogenesis III, methanol => methane	2	K00401	mcrB	methyl-coenzyme M reductase beta subunit	2.8.4.1	Methyl-CoM	Methane
Methanogenesis III, methanol => methane	2	K00402	mcrG	methyl-coenzyme M reductase gamma subunit	2.8.4.1	Methyl-CoM	Methane
Methanogenesis III, methanol => methane	3	K22480	hdrA1	heterodisulfide reductase subunit A1	1.8.7.3	CoM-S-S-CoB	Coenzyme B; Coenzyme M
Methanogenesis III, methanol => methane	3	K22481	hdrB1	heterodisulfide reductase subunit B1	1.8.7.3	CoM-S-S-CoB	Coenzyme B; Coenzyme M
Methanogenesis III, methanol => methane	3	K22482	hdrC1	heterodisulfide reductase subunit C1	1.8.7.3	CoM-S-S-CoB	Coenzyme B; Coenzyme M
Methanogenesis III, methanol => methane	3	K03388	hdrA2	heterodisulfide reductase subunit A2	1.8.7.3 1.8.98.4 1.8.98.5 1.8.98.6	CoM-S-S-CoB	Coenzyme B; Coenzyme M
Methanogenesis III, methanol => methane	3	K03389	hdrB2	heterodisulfide reductase subunit B2	1.8.7.3 1.8.98.4 1.8.98.5 1.8.98.6	CoM-S-S-CoB	Coenzyme B; Coenzyme M
Methanogenesis III, methanol => methane	3	K03390	hdrC2	heterodisulfide reductase subunit C2	1.8.7.3 1.8.98.4 1.8.98.5 1.8.98.6	CoM-S-S-CoB	Coenzyme B; Coenzyme M
Methanogenesis III, methanol => methane	3	K08264	hdrD	heterodisulfide reductase subunit D	1.8.98.1	CoM-S-S-CoB	Coenzyme B; Coenzyme M
Methanogenesis III, methanol => methane	3	K08265	hdrE	heterodisulfide reductase subunit E	1.8.98.1	CoM-S-S-CoB	Coenzyme B; Coenzyme M
Methanogenesis III, methanol => methane	3	K14126	mvhA, vhuA, vhcA	F420-non-reducing hydrogenase large subunit	1.12.99.- 1.8.98.5	CoM-S-S-CoB	Coenzyme B; Coenzyme M
Methanogenesis III, methanol => methane	3	K14128	mvhG, vhuG, vhcG	F420-non-reducing hydrogenase small subunit	1.12.99.- 1.8.98.5	CoM-S-S-CoB	Coenzyme B; Coenzyme M
Methanogenesis III, methanol => methane	3	K14127	mvhD, vhuD, vhcD	F420-non-reducing hydrogenase iron-sulfur subunit	1.12.99.- 1.8.98.5 1.8.98.6	CoM-S-S-CoB	Coenzyme B; Coenzyme M
Methanogenesis III, methanol => methane	3	K22516	fdhA	formate dehydrogenase (coenzyme F420) alpha subunit	1.17.98.3 1.8.98.6	CoM-S-S-CoB	Coenzyme B; Coenzyme M
Methanogenesis III, methanol => methane	3	K00125	fdhB	formate dehydrogenase (coenzyme F420) beta subunit	1.17.98.3 1.8.98.6	CoM-S-S-CoB	Coenzyme B; Coenzyme M
Methanogenesis IV, methylamine => methane	1	K14082	mtbA	[methyl-Co(III) methylamine-specific corrinoid protein]:coenzyme M methyltransferase	2.1.1.247
Methanogenesis IV, methylamine => methane	2	K16176	mtmB	methylamine---corrinoid protein Co-methyltransferase	2.1.1.248	Methylamine	Methyl-CoM
Methanogenesis IV, methylamine => methane	2	K16177	mtmC	monomethylamine corrinoid protein		Methylamine	Methyl-CoM
Methanogenesis IV, methylamine => methane	2	K16178	mtbB	dimethylamine---corrinoid protein Co-methyltransferase	2.1.1.249	Dimethylamine	Methyl-CoM
Methanogenesis IV, methylamine => methane	2	K16179	mtbC	dimethylamine corrinoid protein		Dimethylamine	Methyl-CoM
Methanogenesis IV, methylamine => methane	2	K14083	mttB	trimethylamine---corrinoid protein Co-methyltransferase	2.1.1.250	Trimethylamine	Methyl-CoM
Methanogenesis IV, methylamine => methane	2	K14084	mttC	trimethylamine corrinoid protein		Trimethylamine	Methyl-CoM
Methanogenesis IV, methylamine => methane	3	K00399	mcrA	methyl-coenzyme M reductase alpha subunit	2.8.4.1	Methyl-CoM	Methane
Methanogenesis IV, methylamine => methane	3	K00401	mcrB	methyl-coenzyme M reductase beta subunit	2.8.4.1	Methyl-CoM	Methane
Methanogenesis IV, methylamine => methane	3	K00402	mcrG	methyl-coenzyme M reductase gamma subunit	2.8.4.1	Methyl-CoM	Methane
Methanogenesis IV, methylamine => methane	4	K22480	hdrA1	heterodisulfide reductase subunit A1	1.8.7.3	CoM-S-S-CoB	Coenzyme B; Coenzyme M
Methanogenesis IV, methylamine => methane	4	K22481	hdrB1	heterodisulfide reductase subunit B1	1.8.7.3	CoM-S-S-CoB	Coenzyme B; Coenzyme M
Methanogenesis IV, methylamine => methane	4	K22482	hdrC1	heterodisulfide reductase subunit C1	1.8.7.3	CoM-S-S-CoB	Coenzyme B; Coenzyme M
Methanogenesis IV, methylamine => methane	4	K03388	hdrA2	heterodisulfide reductase subunit A2	1.8.7.3 1.8.98.4 1.8.98.5 1.8.98.6	CoM-S-S-CoB	Coenzyme B; Coenzyme M
Methanogenesis IV, methylamine => methane	4	K03389	hdrB2	heterodisulfide reductase subunit B2	1.8.7.3 1.8.98.4 1.8.98.5 1.8.98.6	CoM-S-S-CoB	Coenzyme B; Coenzyme M
Methanogenesis IV, methylamine => methane	4	K03390	hdrC2	heterodisulfide reductase subunit C2	1.8.7.3 1.8.98.4 1.8.98.5 1.8.98.6	CoM-S-S-CoB	Coenzyme B; Coenzyme M
Methanogenesis IV, methylamine => methane	4	K08264	hdrD	heterodisulfide reductase subunit D	1.8.98.1	CoM-S-S-CoB	Coenzyme B; Coenzyme M
Methanogenesis IV, methylamine => methane	4	K08265	hdrE	heterodisulfide reductase subunit E	1.8.98.1	CoM-S-S-CoB	Coenzyme B; Coenzyme M
Methanogenesis IV, methylamine => methane	4	K14126	mvhA, vhuA, vhcA	F420-non-reducing hydrogenase large subunit	1.12.99.- 1.8.98.5	CoM-S-S-CoB	Coenzyme B; Coenzyme M
Methanogenesis IV, methylamine => methane	4	K14128	mvhG, vhuG, vhcG	F420-non-reducing hydrogenase small subunit	1.12.99.- 1.8.98.5	CoM-S-S-CoB	Coenzyme B; Coenzyme M
Methanogenesis IV, methylamine => methane	4	K14127	mvhD, vhuD, vhcD	F420-non-reducing hydrogenase iron-sulfur subunit	1.12.99.- 1.8.98.5 1.8.98.6	CoM-S-S-CoB	Coenzyme B; Coenzyme M
Methanogenesis IV, methylamine => methane	4	K22516	fdhA	formate dehydrogenase (coenzyme F420) alpha subunit	1.17.98.3 1.8.98.6	CoM-S-S-CoB	Coenzyme B; Coenzyme M
Methanogenesis IV, methylamine => methane	4	K00125	fdhB	formate dehydrogenase (coenzyme F420) beta subunit	1.17.98.3 1.8.98.6	CoM-S-S-CoB	Coenzyme B; Coenzyme M
Acetate syntrophic degradation I, acetate => CO2	1	K01895	ACSS, acs	acetyl-CoA synthetase	6.2.1.1	Acetate	Acetyl-CoA
Acetate syntrophic degradation I, acetate => CO2	1	K00925	ackA	acetate kinase	2.7.2.1	Acetate	Acetyl-phosphate
Acetate syntrophic degradation I, acetate => CO2	1	K00625	E2.3.1.8, pta	phosphate acetyltransferase	2.3.1.8	Acetyl-phosphate	Acetyl-CoA
Acetate syntrophic degradation I, acetate => CO2	1	K13788	pta	phosphate acetyltransferase	2.3.1.8	Acetyl-phosphate	Acetyl-CoA
Acetate syntrophic degradation I, acetate => CO2	1	K15024	K15024	putative phosphotransacetylase	2.3.1.8	Acetyl-phosphate	Acetyl-CoA
Acetate syntrophic degradation I, acetate => CO2	2	K14138	acsB	acetyl-CoA synthase	2.3.1.169	Acetyl-CoA + a [Co(I) corrinoid Fe-S protein]	CO + CoA + a [methyl-Co(III) corrinoid Fe-S protein]
Acetate syntrophic degradation I, acetate => CO2	3	K15023	acsE	5-methyltetrahydrofolate corrinoid/iron sulfur protein methyltransferase	2.1.1.258	A [methyl-Co(III) corrinoid Fe-S protein] + tetrahydrofolate (THF)	a [Co(I) corrinoid Fe-S protein] + 5-methyl-THF
Acetate syntrophic degradation I, acetate => CO2	4	K00297	metF, MTHFR	methylenetetrahydrofolate reductase (NADPH)	1.5.1.20	5-methyl-THF	5,10-methylene-THF
Acetate syntrophic degradation I, acetate => CO2	5	K01491	folD	methylenetetrahydrofolate dehydrogenase (NADP+) / methenyltetrahydrofolate cyc	1.5.1.5	5,10-methylene-THF	5,10-methenyl-THF
Acetate syntrophic degradation I, acetate => CO2	6	K01491	folD	methylenetetrahydrofolate dehydrogenase (NADP+) / methenyltetrahydrofolate cyc	3.5.4.9	5,10-methenyl-THF	10-Formyl-THF
Acetate syntrophic degradation I, acetate => CO2	7	K01938	fhs	formate--tetrahydrofolate ligase	6.3.4.3	10-Formyl-THF	Formate
Acetate syntrophic degradation I, acetate => CO2	8	K05299	fdhA	formate dehydrogenase (NADP+) alpha subunit	1.17.1.10	Formate	CO2
Acetate syntrophic degradation I, acetate => CO2	8	K15022	fdhB	formate dehydrogenase (NADP+) beta subunit	1.17.1.10	Formate	CO2
Acetate syntrophic degradation I, acetate => CO2	9	K00198	cooS, acsA	anaerobic carbon-monoxide dehydrogenase catalytic subunit	1.2.7.4	CO	CO2
Acetate syntrophic degradation I, acetate => CO2	9	K00196	cooF	anaerobic carbon-monoxide dehydrogenase iron sulfur subunit	1.2.7.4	CO	CO2
Acetate syntrophic degradation II, acetate => CO2	1	K00925	ackA	acetate kinase	2.7.2.1	Acetate	Acetyl-phosphate
Acetate syntrophic degradation II, acetate => CO2	1	K01895	ACSS, acs	acetyl-CoA synthetase	6.2.1.1	Acetate	Acetyl-CoA
Acetate syntrophic degradation II, acetate => CO2	1	K13788	pta	phosphate acetyltransferase	2.3.1.8	Acetyl-CoA	Acetyl-phosphate
Acetate syntrophic degradation II, acetate => CO2	1	K00625	E2.3.1.8, pta	phosphate acetyltransferase	2.3.1.8	Acetyl-CoA	Acetyl-phosphate
Acetate syntrophic degradation II, acetate => CO2	1	K15024	K15024	putative phosphotransacetylase	2.3.1.8	Acetyl-CoA	Acetyl-phosphate
Acetate syntrophic degradation II, acetate => CO2	1	K04020	eutD	phosphotransacetylase		Acetyl-CoA	Acetyl-phosphate
Acetate syntrophic degradation II, acetate => CO2	2	K10670	grdA	glycine/sarcosine/betaine reductase complex component A	1.21.4.2	Acetyl-phosphate	Glycine
Acetate syntrophic degradation II, acetate => CO2	2	K10671	grdE	glycine reductase complex component B subunit alpha and beta	1.21.4.2	Acetyl-phosphate	Glycine
Acetate syntrophic degradation II, acetate => CO2	2	K10672	grdB	glycine reductase complex component B subunit gamma	1.21.4.2	Acetyl-phosphate	Glycine
Acetate syntrophic degradation II, acetate => CO2	2	K21576	grdD	glycine/sarcosine/betaine reductase complex component C subunit alpha	1.21.4.2	Acetyl-phosphate	Glycine
Acetate syntrophic degradation II, acetate => CO2	2	K21577	grdC	glycine/sarcosine/betaine reductase complex component C subunit beta	1.21.4.2	Acetyl-phosphate	Glycine
Acetate syntrophic degradation II, acetate => CO2	2	K00384	trxB, TRR	thioredoxin reductase (NADPH)	1.8.1.9	Thioredoxin disulfide	Thioredoxin
Acetate syntrophic degradation II, acetate => CO2	3	K00281	GLDC, gcvP	glycine dehydrogenase	1.4.4.2	Glycine; Lipoylprotein	S-Aminomethyldihydrolipoylprotein; CO2
Acetate syntrophic degradation II, acetate => CO3	3	K00282	gcvPA	glycine dehydrogenase subunit 1	1.4.4.2	Glycine; Lipoylprotein	S-Aminomethyldihydrolipoylprotein; CO2
Acetate syntrophic degradation II, acetate => CO4	3	K00283	gcvPB	glycine dehydrogenase subunit 2	1.4.4.2	Glycine; Lipoylprotein	S-Aminomethyldihydrolipoylprotein; CO2
Acetate syntrophic degradation II, acetate => CO5	3	K00605	gcvT, AMT	aminomethyltransferase	2.1.2.10	S-Aminomethyldihydrolipoylprotein	5,10-Methylene-THF; Dihydrolipoylprotein; Ammonia
Acetate syntrophic degradation II, acetate => CO6	3	K00382	DLD, lpd, pdhD	dihydrolipoamide dehydrogenase	1.8.1.4	Dihydrolipoylprotein	Lipoylprotein
Acetate syntrophic degradation II, acetate => CO2	3	K02437	gcvH, GCSH	glycine cleavage system H protein
Acetate syntrophic degradation II, acetate => CO2	4	K01491	folD	methylenetetrahydrofolate dehydrogenase (NADP+) / methenyltetrahydrofolate cyc	1.5.1.5	5,10-methylene-THF	5,10-methenyl-THF
Acetate syntrophic degradation II, acetate => CO2	5	K01491	folD	methylenetetrahydrofolate dehydrogenase (NADP+) / methenyltetrahydrofolate cyc	3.5.4.9	5,10-methenyl-THF	10-Formyl-THF
Acetate syntrophic degradation II, acetate => CO2	6	K01938	fhs	formate--tetrahydrofolate ligase	6.3.4.3	10-Formyl-THF	Formate
Acetate syntrophic degradation II, acetate => CO2	7	K05299	fdhA	formate dehydrogenase (NADP+) alpha subunit	1.17.1.10	Formate	CO2
Acetate syntrophic degradation II, acetate => CO2	7	K15022	fdhB	formate dehydrogenase (NADP+) beta subunit	1.17.1.10	Formate	CO2
Propionate syntrophic degradation, propionate => acetate	1	K01895	ACSS, acs	acetyl-CoA synthetase	6.2.1.1	Propionate	Propionyl-CoA
Propionate syntrophic degradation, propionate => acetate	1	K01908	prpE	propionyl-CoA synthetase	6.2.1.17	Propionate	Propionyl-CoA
Propionate syntrophic degradation, propionate => acetate	1	K01026	pct	propionate CoA-transferase	2.8.3.1	Propionate	Propionyl-CoA
Propionate syntrophic degradation, propionate => acetate	1	K01905	acdA	acetate---CoA ligase (ADP-forming) subunit alpha	6.2.1.13	Propionate	Propionyl-CoA
Propionate syntrophic degradation, propionate => acetate	1	K22224	acdB	acetate---CoA ligase (ADP-forming) subunit beta	6.2.1.13	Propionate	Propionyl-CoA
Propionate syntrophic degradation, propionate => acetate	1	K00925	ackA	acetate kinase	2.7.2.1	Propionate	Propionyl-phosphate
Propionate syntrophic degradation, propionate => acetate	1	K00932	tdcD	propionate kinase	2.7.2.15	Propionate	Propionyl-phosphate
Propionate syntrophic degradation, propionate => acetate	1	K19697	pduW	propionate kinase	2.7.2.15	Propionate	Propionyl-phosphate
Propionate syntrophic degradation, propionate => acetate	1	K00625	E2.3.1.8, pta	phosphate acetyltransferase	2.3.1.8	Propionyl-phosphate	Propionyl-CoA
Propionate syntrophic degradation, propionate => acetate	1	K13788	pta	phosphate acetyltransferase	2.3.1.8	Propionyl-phosphate	Propionyl-CoA
Propionate syntrophic degradation, propionate => acetate	1	K15024	K15024	putative phosphotransacetylase	2.3.1.8	Propionyl-phosphate	Propionyl-CoA
Propionate syntrophic degradation, propionate => acetate	1	K13923	pduL	phosphate propanoyltransferase	2.3.1.222	Propionyl-phosphate	Propionyl-CoA
Propionate syntrophic degradation, propionate => acetate	2	K22568	pccX	acetyl-CoA/propionyl-CoA carboxylase, PccX subunit	6.4.1.3	Propionyl-CoA	(S)-2-Methyl-malonyl-CoA
Propionate syntrophic degradation, propionate => acetate	2	K01964	K01964	acetyl-CoA/propionyl-CoA carboxylase	6.4.1.3	Propionyl-CoA	(S)-2-Methyl-malonyl-CoA
Propionate syntrophic degradation, propionate => acetate	2	K01965	PCCA, pccA	propionyl-CoA carboxylase alpha chain	6.4.1.3	Propionyl-CoA	(S)-2-Methyl-malonyl-CoA
Propionate syntrophic degradation, propionate => acetate	2	K01966	PCCB, pccB	propionyl-CoA carboxylase beta chain	6.4.1.3	Propionyl-CoA	(S)-2-Methyl-malonyl-CoA
Propionate syntrophic degradation, propionate => acetate	2	K15036	K15036	acetyl-CoA/propionyl-CoA carboxylase	6.4.1.3	Propionyl-CoA	(S)-2-Methyl-malonyl-CoA
Propionate syntrophic degradation, propionate => acetate	2	K15037	K15037	biotin carboxyl carrier protein	6.4.1.3	Propionyl-CoA	(S)-2-Methyl-malonyl-CoA
Propionate syntrophic degradation, propionate => acetate	2	K11263	bccA, pccA	acetyl-CoA/propionyl-CoA carboxylase, biotin carboxylase, biotin carboxyl carrier protein	6.4.1.3	Propionyl-CoA	(S)-2-Methyl-malonyl-CoA
Propionate syntrophic degradation, propionate => acetate	2	K18472	accD6	acetyl-CoA/propionyl-CoA carboxylase carboxyl transferase subunit	6.4.1.3	Propionyl-CoA	(S)-2-Methyl-malonyl-CoA
Propionate syntrophic degradation, propionate => acetate	2	K19312	pccB	acetyl-CoA/propionyl-CoA carboxylase carboxyl transferase subunit	6.4.1.3	Propionyl-CoA	(S)-2-Methyl-malonyl-CoA
Propionate syntrophic degradation, propionate => acetate	2	K03416	E2.1.3.1-5S	methylmalonyl-CoA carboxyltransferase 5S subunit	2.1.3.1	Propionyl-CoA	(S)-2-Methyl-malonyl-CoA
Propionate syntrophic degradation, propionate => acetate	2	K17489	E2.1.3.1-12S	methylmalonyl-CoA carboxyltransferase 12S subunit	2.1.3.1	Propionyl-CoA	(S)-2-Methyl-malonyl-CoA
Propionate syntrophic degradation, propionate => acetate	2	K17490	E2.1.3.1-1.3S	methylmalonyl-CoA carboxyltransferase 1.3S subunit	2.1.3.1	Propionyl-CoA	(S)-2-Methyl-malonyl-CoA
Propionate syntrophic degradation, propionate => acetate	3	K05606	MCEE, epi	methylmalonyl-CoA/ethylmalonyl-CoA epimerase	5.1.99.1	(S)-2-Methyl-malonyl-CoA	(R)-Methyl-malonyl-CoA
Propionate syntrophic degradation, propionate => acetate	4	K01847	MUT	methylmalonyl-CoA mutase	5.4.99.2	(R)-Methyl-malonyl-CoA	Succinyl-CoA
Propionate syntrophic degradation, propionate => acetate	4	K01849	E5.4.99.2B, mcmA2	methylmalonyl-CoA mutase, C-terminal domain	5.4.99.2	(R)-Methyl-malonyl-CoA	Succinyl-CoA
Propionate syntrophic degradation, propionate => acetate	4	K01848	E5.4.99.2A, mcmA1	methylmalonyl-CoA mutase, N-terminal domain	5.4.99.2	(R)-Methyl-malonyl-CoA	Succinyl-CoA
Propionate syntrophic degradation, propionate => acetate	5	K01899	LSC1	succinyl-CoA synthetase alpha subunit	6.2.1.4/5	Succinyl-CoA	Succinate
Propionate syntrophic degradation, propionate => acetate	5	K01900	LSC2	succinyl-CoA synthetase beta subunit	6.2.1.4/5	Succinyl-CoA	Succinate
Propionate syntrophic degradation, propionate => acetate	5	K01903	sucC	succinyl-CoA synthetase beta subunit	6.2.1.5	Succinyl-CoA	Succinate
Propionate syntrophic degradation, propionate => acetate	5	K01902	sucD	succinyl-CoA synthetase alpha subunit	6.2.1.5	Succinyl-CoA	Succinate
Propionate syntrophic degradation, propionate => acetate	6	K00244	frdA	fumarate reductase flavoprotein subunit	1.3.5.4	Succinate	Funamarate
Propionate syntrophic degradation, propionate => acetate	6	K00245	frdB	fumarate reductase iron-sulfur subunit	1.3.5.4	Succinate	Funamarate
Propionate syntrophic degradation, propionate => acetate	6	K00246	frdC	fumarate reductase subunit C	1.3.5.4	Succinate	Funamarate
Propionate syntrophic degradation, propionate => acetate	6	K00247	frdD	fumarate reductase subunit D	1.3.5.4	Succinate	Funamarate
Propionate syntrophic degradation, propionate => acetate	6	K00241	sdhC, frdC	succinate dehydrogenase / fumarate reductase, cytochrome b subunit	1.3.5.4	Succinate	Funamarate
Propionate syntrophic degradation, propionate => acetate	6	K00242	sdhD, frdD	succinate dehydrogenase / fumarate reductase, membrane anchor subunit	1.3.5.4	Succinate	Funamarate
Propionate syntrophic degradation, propionate => acetate	6	K00234	sdhA, frdA	succinate dehydrogenase (ubiquinone) flavoprotein subunit	1.3.5.1	Succinate	Funamarate
Propionate syntrophic degradation, propionate => acetate	6	K00235	SDHB, SDH2	succinate dehydrogenase (ubiquinone) iron-sulfur subunit	1.3.5.1	Succinate	Funamarate
Propionate syntrophic degradation, propionate => acetate	6	K00236	SDHC, SDH3	succinate dehydrogenase (ubiquinone) cytochrome b560 subunit	1.3.5.4	Succinate	Funamarate
Propionate syntrophic degradation, propionate => acetate	6	K00237	SDHD, SDH4	succinate dehydrogenase (ubiquinone) membrane anchor subunit	1.3.5.4	Succinate	Funamarate
Propionate syntrophic degradation, propionate => acetate	6	K00239	sdhA, frdA	succinate dehydrogenase / fumarate reductase, flavoprotein subunit	1.3.5.1	Succinate	Funamarate
Propionate syntrophic degradation, propionate => acetate	6	K00240	sdhB, frdB	succinate dehydrogenase / fumarate reductase, iron-sulfur subunit	1.3.5.1	Succinate	Funamarate
Propionate syntrophic degradation, propionate => acetate	6	K00241	sdhC, frdC	succinate dehydrogenase / fumarate reductase, cytochrome b subunit	1.3.5.1	Succinate	Funamarate
Propionate syntrophic degradation, propionate => acetate	6	K00242	sdhD, frdD	succinate dehydrogenase / fumarate reductase, membrane anchor subunit	1.3.5.1	Succinate	Funamarate
Propionate syntrophic degradation, propionate => acetate	6	K18859	sdhD, frdD	succinate dehydrogenase / fumarate reductase, subunit D	1.3.5.1	Succinate	Funamarate
Propionate syntrophic degradation, propionate => acetate	6	K18860	sdhD, frdD	succinate dehydrogenase / fumarate reductase, subunit D	1.3.5.1	Succinate	Funamarate
Propionate syntrophic degradation, propionate => acetate	7	K01675	fumD	fumarate hydratase D	4.2.1.2	Fumarate	(S)-malate
Propionate syntrophic degradation, propionate => acetate	7	K01676	E4.2.1.2A, fumA, fumB	fumarate hydratase, class I	4.2.1.2	Fumarate	(S)-malate
Propionate syntrophic degradation, propionate => acetate	7	K01677	E4.2.1.2AA, fumA	fumarate hydratase subunit alpha	4.2.1.2	Fumarate	(S)-malate
Propionate syntrophic degradation, propionate => acetate	7	K01678	E4.2.1.2AB, fumB	fumarate hydratase subunit beta	4.2.1.2	Fumarate	(S)-malate
Propionate syntrophic degradation, propionate => acetate	7	K01679	E4.2.1.2B, fumC, FH	fumarate hydratase, class II	4.2.1.2	Fumarate	(S)-malate
Propionate syntrophic degradation, propionate => acetate	7	K01774	fumE	fumarate hydratase E	4.2.1.2	Fumarate	(S)-malate
Propionate syntrophic degradation, propionate => acetate	8	K00025	MDH1	malate dehydrogenase	1.1.1.37	(S)-malate	Oxaloacetate
Propionate syntrophic degradation, propionate => acetate	8	K00026	MDH2	malate dehydrogenase	1.1.1.38	(S)-malate	Oxaloacetate
Propionate syntrophic degradation, propionate => acetate	8	K00024	mdh	malate dehydrogenase	1.1.1.39	(S)-malate	Oxaloacetate
Propionate syntrophic degradation, propionate => acetate	9	K01958	PC,pyc	pyruvate carboxylase	6.4.1.1	Oxaloacetate	Pyruvate
Propionate syntrophic degradation, propionate => acetate	9	K01959	pycA	pyruvate carboxylase subunit A	6.4.1.1	Oxaloacetate	Pyruvate
Propionate syntrophic degradation, propionate => acetate	9	K01960	pycB	pyruvate carboxylase subunit B	6.4.1.1	Oxaloacetate	Pyruvate
Propionate syntrophic degradation, propionate => acetate	9	K01007	pps, ppsA	pyruvate, water dikinase	2.7.9.2	Oxaloacetate	Pyruvate
Propionate syntrophic degradation, propionate => acetate	9	K01006	ppdK	pyruvate, orthophosphate dikinase	2.7.9.1	Oxaloacetate	Pyruvate
Propionate syntrophic degradation, propionate => acetate	10	K00174	korA, oorA, oforA	2-oxoglutarate/2-oxoacid ferredoxin oxidoreductase subunit alpha	1.2.7.11	Pyruvate	Acetyl-CoA
Propionate syntrophic degradation, propionate => acetate	10	K00175	korB, oorB, oforB	2-oxoglutarate/2-oxoacid ferredoxin oxidoreductase subunit beta	1.2.7.11	Pyruvate	Acetyl-CoA
Propionate syntrophic degradation, propionate => acetate	10	K00169	porA	pyruvate ferredoxin oxidoreductase alpha subunit	1.2.7.1	Pyruvate	Acetyl-CoA
Propionate syntrophic degradation, propionate => acetate	10	K00170	porB	pyruvate ferredoxin oxidoreductase beta subunit	1.2.7.1	Pyruvate	Acetyl-CoA
Propionate syntrophic degradation, propionate => acetate	10	K00171	porD	pyruvate ferredoxin oxidoreductase delta subunit	1.2.7.1	Pyruvate	Acetyl-CoA
Propionate syntrophic degradation, propionate => acetate	10	K00172	porC, porG	pyruvate ferredoxin oxidoreductase gamma subunit	1.2.7.1	Pyruvate	Acetyl-CoA
Propionate syntrophic degradation, propionate => acetate	10	K00189	vorG, porG	2-oxoisovalerate/pyruvate ferredoxin oxidoreductase gamma subunit [EC:1.2.7.7 1.2.7.1]	1.2.7.1	Pyruvate	Acetyl-CoA
Propionate syntrophic degradation, propionate => acetate	10	K03737	por, nifJ	pyruvate-ferredoxin/flavodoxin oxidoreductase	1.2.7.-	Pyruvate	Acetyl-CoA
Propionate syntrophic degradation, propionate => acetate	11	K01905	acdA	acetate---CoA ligase (ADP-forming) subunit alpha	6.2.1.13	Acetyl-CoA	Acetate
Propionate syntrophic degradation, propionate => acetate	11	K22224	acdB	acetate---CoA ligase (ADP-forming) subunit beta	6.2.1.13	Acetyl-CoA	Acetate
Propionate syntrophic degradation, propionate => acetate	11	K01895	ACSS1_2, acs	acetyl-CoA synthetase	6.2.1.1	Acetyl-CoA	Acetate
Propionate syntrophic degradation, propionate => acetate	11	K00625	pta	phosphate acetyltransferase	2.3.1.8	Acetyl-CoA	Acetyl phosphate
Propionate syntrophic degradation, propionate => acetate	11	K13788	pta	phosphate acetyltransferase	2.3.1.8	Acetyl-CoA	Acetyl phosphate
Propionate syntrophic degradation, propionate => acetate	11	K15024		putative phosphotransacetylase	2.3.1.8	Acetyl-CoA	Acetyl phosphate
Propionate syntrophic degradation, propionate => acetate	11	K00925	ackA	acetate kinase	2.7.2.1	Acetyl phosphate	Acetate
Butyrate syntrophic degradation, butyrate => acetyl-CoA	1	K00929	buk	butyrate kinase	2.7.2.7	Butyrate	Butyryl-phosphate
Butyrate syntrophic degradation, butyrate => acetyl-CoA	1	K00634	ptb	phosphate butyryltransferase	2.3.1.19	Butyryl-phosphate	Butyryl-CoA
Butyrate syntrophic degradation, butyrate => acetyl-CoA	1	K01034	atoD	acetate CoA/acetoacetate CoA-transferase alpha subunit	2.8.3.8	Butyrate	Butyryl-CoA
Butyrate syntrophic degradation, butyrate => acetyl-CoA	1	K01035	atoA	acetate CoA/acetoacetate CoA-transferase beta subunit	2.8.3.8	Butyrate	Butyryl-CoA
Butyrate syntrophic degradation, butyrate => acetyl-CoA	1	K19709	ydiF	acetate CoA-transferase	2.8.3.8	Butyrate	Butyryl-CoA
Butyrate syntrophic degradation, butyrate => acetyl-CoA	1	K01896	ACSM	medium-chain acyl-CoA synthetase	6.2.1.2	Butyrate	Butyryl-CoA
Butyrate syntrophic degradation, butyrate => acetyl-CoA	2	K00248	ACADS, bcd	butyryl-CoA dehydrogenase	1.3.8.1	Butyryl-CoA	Crotonoyl-CoA
Butyrate syntrophic degradation, butyrate => acetyl-CoA	3	K01825	fadB	3-hydroxyacyl-CoA dehydrogenase / enoyl-CoA hydratase / 3-hydroxybutyryl-CoA e	4.2.1.17	Crotonoyl-CoA	(S)-3-Hydroxybutanoyl-CoA
Butyrate syntrophic degradation, butyrate => acetyl-CoA	3	K01782	fadJ	3-hydroxyacyl-CoA dehydrogenase / enoyl-CoA hydratase / 3-hydroxybutyryl-CoA e	4.2.1.17	Crotonoyl-CoA	(S)-3-Hydroxybutanoyl-CoA
Butyrate syntrophic degradation, butyrate => acetyl-CoA	3	K01692	paaF, echA	enoyl-CoA hydratase	4.2.1.17	Crotonoyl-CoA	(S)-3-Hydroxybutanoyl-CoA
Butyrate syntrophic degradation, butyrate => acetyl-CoA	3	K01715	crt	enoyl-CoA hydratase	4.2.1.17	Crotonoyl-CoA	(S)-3-Hydroxybutanoyl-CoA
Butyrate syntrophic degradation, butyrate => acetyl-CoA	3	K07515	HADHA	enoyl-CoA hydratase / long-chain 3-hydroxyacyl-CoA dehydrogenase	4.2.1.17	Crotonoyl-CoA	(S)-3-Hydroxybutanoyl-CoA
Butyrate syntrophic degradation, butyrate => acetyl-CoA	3	K07514	EHHADH	enoyl-CoA hydratase / 3-hydroxyacyl-CoA dehydrogenase / 3,2-trans-enoyl-CoA isomerase	4.2.1.17	Crotonoyl-CoA	(S)-3-Hydroxybutanoyl-CoA
Butyrate syntrophic degradation, butyrate => acetyl-CoA	3	K07511	ECHS1	enoyl-CoA hydratase	4.2.1.17	Crotonoyl-CoA	(S)-3-Hydroxybutanoyl-CoA
Butyrate syntrophic degradation, butyrate => acetyl-CoA	3	K17865	croR	3-hydroxybutyryl-CoA dehydratase	4.2.1.55	Crotonoyl-CoA	(R)-3-Hydroxybutanoyl-CoA
Butyrate syntrophic degradation, butyrate => acetyl-CoA	4	K00022	HADH	3-hydroxyacyl-CoA dehydrogenase	1.1.1.35	(S)-3-Hydroxybutanoyl-CoA	Acetoacetyl-CoA
Butyrate syntrophic degradation, butyrate => acetyl-CoA	4	K07516	fadN	3-hydroxyacyl-CoA dehydrogenase	1.1.1.35	(S)-3-Hydroxybutanoyl-CoA	Acetoacetyl-CoA
Butyrate syntrophic degradation, butyrate => acetyl-CoA	4	K01825	fadB	3-hydroxyacyl-CoA dehydrogenase / enoyl-CoA hydratase / 3-hydroxybutyryl-CoA e	1.1.1.35	(S)-3-Hydroxybutanoyl-CoA	Acetoacetyl-CoA
Butyrate syntrophic degradation, butyrate => acetyl-CoA	4	K01782	fadJ	3-hydroxyacyl-CoA dehydrogenase / enoyl-CoA hydratase / 3-hydroxybutyryl-CoA e	1.1.1.35	(S)-3-Hydroxybutanoyl-CoA	Acetoacetyl-CoA
Butyrate syntrophic degradation, butyrate => acetyl-CoA	4	K07514	EHHADH	enoyl-CoA hydratase / 3-hydroxyacyl-CoA dehydrogenase / 3,2-trans-enoyl-CoA isomerase	1.1.1.35	(S)-3-Hydroxybutanoyl-CoA	Acetoacetyl-CoA
Butyrate syntrophic degradation, butyrate => acetyl-CoA	4	K00074	paaH, hbd, fadB, mmgB	3-hydroxybutyryl-CoA dehydrogenase	1.1.1.157	(S)-3-Hydroxybutanoyl-CoA	Acetoacetyl-CoA
Butyrate syntrophic degradation, butyrate => acetyl-CoA	4	K00023	phbB	acetoacetyl-CoA reductase	1.1.1.36	(R)-3-Hydroxybutanoyl-CoA	Acetoacetyl-CoA
Butyrate syntrophic degradation, butyrate => acetyl-CoA	5	K00626	E2.3.1.9, atoB	acetyl-CoA C-acetyltransferase	2.3.1.9	Acetoacetyl-CoA	Acetyl-CoA
Pyruvate degradation, pyruvate => acetate	1	K00163	aceE	pyruvate dehydrogenase E1 component	1.2.4.1	Pyruvate	Acetyl-CoA
Pyruvate degradation, pyruvate => acetate	1	K00627	DLAT, aceF, pdhC	pyruvate dehydrogenase E2 component (dihydrolipoamide acetyltransferase	2.3.1.12	Pyruvate	Acetyl-CoA
Pyruvate degradation, pyruvate => acetate	1	K00169	porA	pyruvate ferredoxin oxidoreductase alpha subunit	1.2.7.1	Pyruvate	Acetyl-CoA
Pyruvate degradation, pyruvate => acetate	1	K03737	por, nifJ	pyruvate-ferredoxin/flavodoxin oxidoreductase	1.2.7.1	Pyruvate	Acetyl-CoA
Pyruvate degradation, pyruvate => acetate	1	K00174	korA, oorA, oforA	2-oxoglutarate/2-oxoacid ferredoxin oxidoreductase subunit alpha	1.2.7.11	Pyruvate	Acetyl-CoA
Pyruvate degradation, pyruvate => acetate	1	K00656	E2.3.1.54, pflD	formate C-acetyltransferase	2.3.1.54	Pyruvate	Acetyl-CoA
Pyruvate degradation, pyruvate => acetate	2	K13788	pta	phosphate acetyltransferase	2.3.1.8	Acetyl-CoA	Acetyl phosphate
Pyruvate degradation, pyruvate => acetate	2	K04020	eutD	phosphotransacetylase		Acetyl-CoA	Acetyl phosphate
Pyruvate degradation, pyruvate => acetate	3	K01512	acyP	acylphosphatase	3.6.1.7	Acetyl phosphate	Acetate
Pyruvate degradation, pyruvate => acetate	3	K00925	ackA	acetate kinase	2.7.2.1	Acetyl phosphate	Acetate
Pyruvate degradation, pyruvate => ethanol	1	K00163	aceE	pyruvate dehydrogenase E1 component	1.2.4.1	Pyruvate	Acetyl-CoA
Pyruvate degradation, pyruvate => ethanol	1	K00627	DLAT, aceF, pdhC	pyruvate dehydrogenase E2 component (dihydrolipoamide acetyltransferase	2.3.1.12	Pyruvate	Acetyl-CoA
Pyruvate degradation, pyruvate => ethanol	1	K00169	porA	pyruvate ferredoxin oxidoreductase alpha subunit	1.2.7.1	Pyruvate	Acetyl-CoA
Pyruvate degradation, pyruvate => ethanol	1	K03737	por, nifJ	pyruvate-ferredoxin/flavodoxin oxidoreductase	1.2.7.1	Pyruvate	Acetyl-CoA
Pyruvate degradation, pyruvate => ethanol	1	K00174	korA, oorA, oforA	2-oxoglutarate/2-oxoacid ferredoxin oxidoreductase subunit alpha	1.2.7.11	Pyruvate	Acetyl-CoA
Pyruvate degradation, pyruvate => ethanol	1	K00656	E2.3.1.54, pflD	formate C-acetyltransferase	2.3.1.54	Pyruvate	Acetyl-CoA
Pyruvate degradation, pyruvate => ethanol	2	K00132	E1.2.1.10	acetaldehyde dehydrogenase (acetylating)	1.2.1.10	Acetyl-CoA	Acetaldehyde
Pyruvate degradation, pyruvate => ethanol	2	K01568	PDC, pdc	pyruvate decarboxylase	4.1.1.1	Acetyl-CoA	Acetaldehyde
Pyruvate degradation, pyruvate => ethanol	3	K13951	ADH1_7	alcohol dehydrogenase 1/7	1.1.1.1	Acetaldehyde	Ethanol
Pyruvate degradation, pyruvate => ethanol	3	K14028	mdh1, mxaF	methanol dehydrogenase (cytochrome c) subunit 1	1.1.2.7	Acetaldehyde	Ethanol
Pyruvate degradation, pyruvate => ethanol	3	K00114	exaA	alcohol dehydrogenase (cytochrome c)	1.1.2.8	Acetaldehyde	Ethanol
Pyruvate degradation, pyruvate => ethanol	3	K00002	AKR1A1, adh	alcohol dehydrogenase (NADP+)	1.1.1.2	Acetaldehyde	Ethanol
Pyruvate degradation, pyruvate => ethanol	3	K04022	eutG	alcohol dehydrogenase		Acetaldehyde	Ethanol
Pyruvate degradation, pyruvate => lactate	1	K00016	LDH, ldh	L-lactate dehydrogenase	1.1.1.27	Pyruvate	L-Lactate
Pyruvate degradation, pyruvate => lactate	1	K00101	lldD	L-lactate dehydrogenase (cytochrome)	1.1.2.3	Pyruvate	L-Lactate
Pyruvate degradation, pyruvate => lactate	1	K00102	LDHD, dld	D-lactate dehydrogenase (cytochrome)	1.1.2.4	Pyruvate	D-Lactate
Pyruvate degradation, pyruvate => lactate	1	K03777	dld	D-lactate dehydrogenase (quinone)	1.1.5.12	Pyruvate	D-Lactate
Lactate degradation, lactate => propionate	1	K01026	pct	propionate CoA-transferase	2.8.3.1	(R)-Lactate	Lactoyl-CoA
Lactate degradation, lactate => propionate	2	K20626	lcdA	lactoyl-CoA dehydratase subunit alpha	4.2.1.54	Lactoyl-CoA	Acryloyl-CoA
Lactate degradation, lactate => propionate	2	K20627	lcdB	lactoyl-CoA dehydratase subunit beta	4.2.1.54	Lactoyl-CoA	Acryloyl-CoA
Lactate degradation, lactate => propionate	3	K19745	acuI	acrylyl-CoA reductase (NADPH)	1.3.1.-	Acryloyl-CoA	Propanoyl-CoA
Lactate degradation, lactate => propionate	3	K20143	acrC	acrylyl-CoA reductase (NADH)	1.3.1.95	Acryloyl-CoA	Propanoyl-CoA
Lactate degradation, lactate => propionate	4	K01026	pct	propionate CoA-transferase	2.8.3.1	Propanoyl-CoA	Propanoate; Acetyl-CoA
Ethanol degradation, ethanol => acetyl-CoA	1	K13954	yiaY	alcohol dehydrogenase	1.1.1.1	Ethanol	Acetaldehyde
Ethanol degradation, ethanol => acetyl-CoA	1	K00001	E1.1.1.1, adh	alcohol dehydrogenase	1.1.1.1	Ethanol	Acetaldehyde
Ethanol degradation, ethanol => acetyl-CoA	1	K00121	frmA, ADH5, adhC	S-(hydroxymethyl)glutathione dehydrogenase / alcohol dehydrogenase	1.1.1.1	Ethanol	Acetaldehyde
Ethanol degradation, ethanol => acetyl-CoA	1	K04072	adhE	acetaldehyde dehydrogenase / alcohol dehydrogenase	1.1.1.1	Ethanol	Acetaldehyde
Ethanol degradation, ethanol => acetyl-CoA	2	K00132	E1.2.1.10	acetaldehyde dehydrogenase (acetylating)	1.2.1.10	Acetaldehyde	Acetyl-CoA
Ethanol degradation, ethanol => acetyl-CoA	2	K04072	adhE	acetaldehyde dehydrogenase / alcohol dehydrogenase	1.2.1.10	Acetaldehyde	Acetyl-CoA
Ethanol degradation, ethanol => acetyl-CoA	2	K04073	mhpF	acetaldehyde dehydrogenase	1.2.1.10	Acetaldehyde	Acetyl-CoA
Ethanol degradation, ethanol => acetyl-CoA	2	K18366	bphJ, xylQ, nahO, tesF	acetaldehyde/propanal dehydrogenase	1.2.1.10	Acetaldehyde	Acetyl-CoA
Ethanol degradation, ethanol => acetyl-CoA	2	K04021	eutE	aldehyde dehydrogenase		Acetaldehyde	Acetyl-CoA
Glycolysis, glucose => pyruvate	1	K00844	HK	hexokinase	2.7.1.1	Glucose	alpha-D-Glucose 6P
Glycolysis, glucose => pyruvate	1	K12407	GCK	glucokinase	2.7.1.2	Glucose	alpha-D-Glucose 6P
Glycolysis, glucose => pyruvate	1	K00845	glk	glucokinase	2.7.1.2	Glucose	alpha-D-Glucose 6P
Glycolysis, glucose => pyruvate	1	K25026	glk	glucokinase	2.7.1.2	Glucose	alpha-D-Glucose 6P
Glycolysis, glucose => pyruvate	1	K00886	ppgK	polyphosphate glucokinase	2.7.1.63	Glucose	alpha-D-Glucose 6P
Glycolysis, glucose => pyruvate	1	K08074	ADPGK	ADP-dependent glucokinase	2.7.1.147	Glucose	alpha-D-Glucose 6P
Glycolysis, glucose => pyruvate	1	K00918	pfkC	ADP-dependent phosphofructokinase/glucokinase	2.7.1.147	Glucose	alpha-D-Glucose 6P
Glycolysis, glucose => pyruvate	2	K01810	GPI, pgi	glucose-6-phosphate isomerase	5.3.1.9	alpha-D-Glucose 6P	beta-D-Fructose 6P
Glycolysis, glucose => pyruvate	2	K06859	pgi1	glucose-6-phosphate isomerase, archaeal	5.3.1.9	alpha-D-Glucose 6P	beta-D-Fructose 6P
Glycolysis, glucose => pyruvate	2	K13810	tal-pgi	transaldolase / glucose-6-phosphate isomerase	5.3.1.9	alpha-D-Glucose 6P	beta-D-Fructose 6P
Glycolysis, glucose => pyruvate	2	K15916	pgi-pmi	glucose/mannose-6-phosphate isomerase	5.3.1.9	alpha-D-Glucose 6P	beta-D-Fructose 6P
Glycolysis, glucose => pyruvate	3	K00850	pfkA, PFK	6-phosphofructokinase 1	2.7.1.11	beta-D-Fructose 6P	beta-D-Fructose 1,6-P2
Glycolysis, glucose => pyruvate	3	K16370	pfkB	6-phosphofructokinase 2	2.7.1.11	beta-D-Fructose 6P	beta-D-Fructose 1,6-P2
Glycolysis, glucose => pyruvate	3	K21071	pfk, pfp	ATP-dependent phosphofructokinase / diphosphate-dependent phosphofructokinase	2.7.1.11	beta-D-Fructose 6P	beta-D-Fructose 1,6-P2
Glycolysis, glucose => pyruvate	3	K00918	pfkC	ADP-dependent phosphofructokinase/glucokinase	2.7.1.146	beta-D-Fructose 6P	beta-D-Fructose 1,6-P2
Glycolysis, glucose => pyruvate	4	K01623	ALDO	fructose-bisphosphate aldolase, class I	4.1.2.13	beta-D-Fructose 1,6-P2	Glyceraldehyde-3P
Glycolysis, glucose => pyruvate	4	K01624	FBA, fbaA	fructose-bisphosphate aldolase, class II	4.1.2.13	beta-D-Fructose 1,6-P2	Glyceraldehyde-3P
Glycolysis, glucose => pyruvate	4	K11645	fbaB	fructose-bisphosphate aldolase, class I	4.1.2.13	beta-D-Fructose 1,6-P2	Glyceraldehyde-3P
Glycolysis, glucose => pyruvate	4	K16305	K16305	fructose-bisphosphate aldolase / 6-deoxy-5-ketofructose 1-phosphate synthase	4.1.2.13	beta-D-Fructose 1,6-P2	Glyceraldehyde-3P
Glycolysis, glucose => pyruvate	4	K16306	K16306	fructose-bisphosphate aldolase / 2-amino-3,7-dideoxy-D-threo-hept-6-ulosonate synthase	4.1.2.13	beta-D-Fructose 1,6-P2	Glyceraldehyde-3P
Glycolysis, glucose => pyruvate	5	K01803	TPI, tpiA	triosephosphate isomerase (TIM)	5.3.1.1	Glycerone-P	Glyceraldehyde-3P
Glycolysis, glucose => pyruvate	6	K00134	GAPDH, gapA	glyceraldehyde 3-phosphate dehydrogenase (phosphorylating)	1.2.1.12	Glyceraldehyde-3P	Glycerate-1,3P2
Glycolysis, glucose => pyruvate	6	K00150	gap2	glyceraldehyde-3-phosphate dehydrogenase (NAD(P))	1.2.1.59	Glyceraldehyde-3P	Glycerate-1,3P2
Glycolysis, glucose => pyruvate	6	K00927	PGK, pgk	phosphoglycerate kinase	2.7.2.3	Glycerate-1,3P2	Glycerate-3P
Glycolysis, glucose => pyruvate	6	K11389	gapor	glyceraldehyde-3-phosphate dehydrogenase (ferredoxin)	1.2.7.6	Glyceraldehyde-3P	Glycerate-3P
Glycolysis, glucose => pyruvate	7	K01834	PGAM, gpmA	2,3-bisphosphoglycerate-dependent phosphoglycerate mutase	5.4.2.11	Glycerate-3P	Glycerate-2P
Glycolysis, glucose => pyruvate	7	K15633	gpmI	2,3-bisphosphoglycerate-independent phosphoglycerate mutase	5.4.2.12	Glycerate-3P	Glycerate-2P
Glycolysis, glucose => pyruvate	7	K15634	gpmB	2,3-bisphosphoglycerate-dependent phosphoglycerate mutase	5.4.2.11	Glycerate-3P	Glycerate-2P
Glycolysis, glucose => pyruvate	7	K15635	apgM	2,3-bisphosphoglycerate-independent phosphoglycerate mutase	5.4.2.12	Glycerate-3P	Glycerate-2P
Glycolysis, glucose => pyruvate	8	K01689	ENO, eno	enolase	4.2.1.11	Glycerate-2P	Phosphoenolpyruvate
Glycolysis, glucose => pyruvate	9	K00873	PK, pyk	pyruvate kinase	2.7.1.40	Phosphoenolpyruvate	Pyruvate
Glycolysis, glucose => pyruvate	9	K12406	PKLR	pyruvate kinase isozymes R/L	2.7.1.40	Phosphoenolpyruvate	Pyruvate
Entner-Doudoroff pathway I, beta-D-glucose 6P => pyruvate	1	K00036	G6PD, zwf	glucose-6-phosphate 1-dehydrogenase	1.1.1.49	beta-D-Glucose 6P	D-Glucono-1,5-lactone-6P
Entner-Doudoroff pathway I, beta-D-glucose 6P => pyruvate	2	K01057	PGLS, pgl, devB	6-phosphogluconolactonase	3.1.1.31	D-Glucono-1,5-lactone-6P	D-gluconate-6P
Entner-Doudoroff pathway I, beta-D-glucose 6P => pyruvate	2	K07404	pgl	6-phosphogluconolactonase	3.1.1.31	D-Glucono-1,5-lactone-6P	D-gluconate-6P
Entner-Doudoroff pathway I, beta-D-glucose 6P => pyruvate	3	K01690	edd	phosphogluconate dehydratase	4.2.1.12	D-gluconate-6P	2-Dehydro-3-deoxy-6-phospho-D-gluconate
Entner-Doudoroff pathway I, beta-D-glucose 6P => pyruvate	4	K01625	eda	2-dehydro-3-deoxyphosphogluconate aldolase / (4S)-4-hydroxy-2-oxoglutarate aldolase	4.1.2.14 4.1.3.42	2-Dehydro-3-deoxy-6-phospho-D-gluconate	Pyruvate; D-Glyceraldehyde-3P
Entner-Doudoroff pathway I, beta-D-glucose 6P => pyruvate	5	K00134	GAPDH, gapA	glyceraldehyde 3-phosphate dehydrogenase (phosphorylating)	1.2.1.12	Glyceraldehyde-3P	Glycerate-1,3P2
Entner-Doudoroff pathway I, beta-D-glucose 6P => pyruvate	5	K00150	gap2	glyceraldehyde-3-phosphate dehydrogenase (NAD(P))	1.2.1.59	Glyceraldehyde-3P	Glycerate-1,3P2
Entner-Doudoroff pathway I, beta-D-glucose 6P => pyruvate	5	K00927	PGK, pgk	phosphoglycerate kinase	2.7.2.3	Glycerate-1,3P2	Glycerate-3P
Entner-Doudoroff pathway I, beta-D-glucose 6P => pyruvate	5	K11389	gapor	glyceraldehyde-3-phosphate dehydrogenase (ferredoxin)	1.2.7.6	Glyceraldehyde-3P	Glycerate-3P
Entner-Doudoroff pathway I, beta-D-glucose 6P => pyruvate	6	K01834	PGAM, gpmA	2,3-bisphosphoglycerate-dependent phosphoglycerate mutase	5.4.2.11	Glycerate-3P	Glycerate-2P
Entner-Doudoroff pathway I, beta-D-glucose 6P => pyruvate	6	K15633	gpmI	2,3-bisphosphoglycerate-independent phosphoglycerate mutase	5.4.2.12	Glycerate-3P	Glycerate-2P
Entner-Doudoroff pathway I, beta-D-glucose 6P => pyruvate	6	K15634	gpmB	2,3-bisphosphoglycerate-dependent phosphoglycerate mutase	5.4.2.11	Glycerate-3P	Glycerate-2P
Entner-Doudoroff pathway I, beta-D-glucose 6P => pyruvate	6	K15635	apgM	2,3-bisphosphoglycerate-independent phosphoglycerate mutase	5.4.2.12	Glycerate-3P	Glycerate-2P
Entner-Doudoroff pathway I, beta-D-glucose 6P => pyruvate	7	K01689	ENO, eno	enolase	4.2.1.11	Glycerate-2P	Phosphoenolpyruvate
Entner-Doudoroff pathway I, beta-D-glucose 6P => pyruvate	8	K00873	PK, pyk	pyruvate kinase	2.7.1.40	Phosphoenolpyruvate	Pyruvate
Entner-Doudoroff pathway I, beta-D-glucose 6P => pyruvate	8	K12406	PKLR	pyruvate kinase isozymes R/L	2.7.1.40	Phosphoenolpyruvate	Pyruvate
Entner-Doudoroff pathway II, glucose => pyruvate	1	K19813	gdh	glucose dehydrogenase	1.1.5.9	D-Glucose	D-Glucono-1,5-lactone
Entner-Doudoroff pathway II, glucose => pyruvate	1	K18124	gdh2, gdhA	glucose/galactose 1-dehydrogenase (NADP+)	1.1.1.360	D-Glucose	D-Glucono-1,5-lactone
Entner-Doudoroff pathway II, glucose => pyruvate	2	K01053	gnl, RGN	gluconolactonase	3.1.1.17	D-Glucono-1,5-lactone	D-Gluconate
Entner-Doudoroff pathway II, glucose => pyruvate	3	K05308	gnaD	gluconate/galactonate dehydratase	4.2.1.140	D-Gluconate	2-Dehydro-3-deoxy-D-gluconate
Entner-Doudoroff pathway II, glucose => pyruvate	4	K18126	sskdgK	2-dehydro-3-deoxygluconokinase / 2-dehydro-3-deoxygalactonokinase	2.7.1.178	2-Dehydro-3-deoxy-D-gluconate	2-Dehydro-3-deoxy-D-gluconate 6-phosphate
Entner-Doudoroff pathway II, glucose => pyruvate	4	K00874	kdgK	2-dehydro-3-deoxygluconokinase	2.7.1.45	2-Dehydro-3-deoxy-D-gluconate	2-Dehydro-3-deoxy-D-gluconate 6-phosphate
Entner-Doudoroff pathway II, glucose => pyruvate	5	K11395	kdpgA	2-dehydro-3-deoxy-phosphogluconate/2-dehydro-3-deoxy-6-phosphogalactonate aldolase	4.1.2.55	2-Dehydro-3-deoxy-D-gluconate 6-phosphate	Pyruvate; D-Glyceraldehyde 3-phosphate
Entner-Doudoroff pathway II, glucose => pyruvate	5	K17463	dgaF	2-dehydro-3-deoxy-phosphogluconate aldolase	4.1.2.14	2-Dehydro-3-deoxy-D-gluconate 6-phosphate	Pyruvate; D-Glyceraldehyde 3-phosphate
Entner-Doudoroff pathway II, glucose => pyruvate	5	K01625	eda	2-dehydro-3-deoxyphosphogluconate aldolase / (4S)-4-hydroxy-2-oxoglutarate aldolase	4.1.2.14	2-Dehydro-3-deoxy-D-gluconate 6-phosphate	Pyruvate; D-Glyceraldehyde 3-phosphate
Entner-Doudoroff pathway II, glucose => pyruvate	6	K00131	gapN	glyceraldehyde-3-phosphate dehydrogenase (NADP+)	1.2.1.9	D-Glyceraldehyde 3-phosphate	D-Glycerate 3-phosphate
Entner-Doudoroff pathway II, glucose => pyruvate	6	K18978	gapN	glyceraldehyde-3-phosphate dehydrogenase [NAD(P)+]	1.2.1.90	D-Glyceraldehyde 3-phosphate	D-Glycerate 3-phosphate
Entner-Doudoroff pathway II, glucose => pyruvate	7	K01834	PGAM, gpmA	2,3-bisphosphoglycerate-dependent phosphoglycerate mutase	5.4.2.11	D-Glycerate 3-phosphate	D-Glycerate 2-phosphate
Entner-Doudoroff pathway II, glucose => pyruvate	7	K15633	gpmI	2,3-bisphosphoglycerate-independent phosphoglycerate mutase	5.4.2.12	D-Glycerate 3-phosphate	D-Glycerate 2-phosphate
Entner-Doudoroff pathway II, glucose => pyruvate	7	K15634	gpmB	2,3-bisphosphoglycerate-dependent phosphoglycerate mutase	5.4.2.11	D-Glycerate 3-phosphate	D-Glycerate 2-phosphate
Entner-Doudoroff pathway II, glucose => pyruvate	7	K15635	apgM	2,3-bisphosphoglycerate-independent phosphoglycerate mutase	5.4.2.12	D-Glycerate 3-phosphate	D-Glycerate 2-phosphate
Entner-Doudoroff pathway II, glucose => pyruvate	8	K01689	ENO, eno	enolase	4.2.1.11	D-Glycerate 2-phosphate	Phosphoenolpyruvate
Entner-Doudoroff pathway II, glucose => pyruvate	9	K00873	PK, pyk	pyruvate kinase	2.7.1.40	Phosphoenolpyruvate	Pyruvate
Entner-Doudoroff pathway II, glucose => pyruvate	9	K12406	PKLR	pyruvate kinase isozymes R/L	2.7.1.40	Phosphoenolpyruvate	Pyruvate
Glycerol degradation I, glycerol => sn-glycerol 3-phosphate => glycerone-P	1	K00864	glpK, GK	glycerol kinase	2.7.1.30	Glycerol	sn-glycerol 3-phosphate
Glycerol degradation I, glycerol => sn-glycerol 3-phosphate => glycerone-P	1	K19583	GK5	putative glycerol kinase 5	2.7.1.30	Glycerol	sn-glycerol 3-phosphate
Glycerol degradation I, glycerol => sn-glycerol 3-phosphate => glycerone-P	2	K00057	gpsA	glycerol-3-phosphate dehydrogenase (NAD(P)+)	1.1.1.94	sn-glycerol 3-phosphate	Glycerone-P
Glycerol degradation I, glycerol => sn-glycerol 3-phosphate => glycerone-P	2	K00111	glpA, glpD	glycerol-3-phosphate dehydrogenase	1.1.5.3	sn-glycerol 3-phosphate	Glycerone-P
Glycerol degradation I, glycerol => sn-glycerol 3-phosphate => glycerone-P	2	K00112	glpB	glycerol-3-phosphate dehydrogenase subunit B	1.1.5.3	sn-glycerol 3-phosphate	Glycerone-P
Glycerol degradation I, glycerol => sn-glycerol 3-phosphate => glycerone-P	2	K00113	glpC	glycerol-3-phosphate dehydrogenase subunit C		sn-glycerol 3-phosphate	Glycerone-P
Glycerol degradation II, glycerol => dihydroxyacetone => glycerone-P	1	K00005	gldA	glycerol dehydrogenase	1.1.1.6	Glycerol	Dihydroxyacetone
Glycerol degradation II, glycerol => dihydroxyacetone => glycerone-P	1	K22251	golD	glycerol dehydrogenase	1.1.1.6	Glycerol	Dihydroxyacetone
Glycerol degradation II, glycerol => dihydroxyacetone => glycerone-P	1	K18097	GCY1	glycerol 2-dehydrogenase (NADP+)	1.1.1.156	Glycerol	Dihydroxyacetone
Glycerol degradation II, glycerol => dihydroxyacetone => glycerone-P	2	K00863	DAK, TKFC	dihydroxyacetone kinase	2.7.1.29	Dihydroxyacetone	Glycerone-P
Glycerol degradation II, glycerol => dihydroxyacetone => glycerone-P	2	K05878	dhaK	phosphoenolpyruvate---glycerone phosphotransferase subunit DhaK	2.7.1.121	Dihydroxyacetone	Glycerone-P
Glycerol degradation II, glycerol => dihydroxyacetone => glycerone-P	2	K05879	dhaL	phosphoenolpyruvate---glycerone phosphotransferase subunit DhaL	2.7.1.121	Dihydroxyacetone	Glycerone-P
Glycerol degradation II, glycerol => dihydroxyacetone => glycerone-P	2	K05881	dhaM	phosphoenolpyruvate---glycerone phosphotransferase subunit DhaM	2.7.1.121	Dihydroxyacetone	Glycerone-P
Glycerol degradation III, glycerol => 1,3-Propanediol	1	K06120	dhaB	glycerol dehydratase large subunit	4.2.1.30	Glycerol	3-Hydroxypropanal
Glycerol degradation III, glycerol => 1,3-Propanediol	1	K06121	dhbC	glycerol dehydratase medium subunit	4.2.1.30	Glycerol	3-Hydroxypropanal
Glycerol degradation III, glycerol => 1,3-Propanediol	1	K06122	dhbE	glycerol dehydratase small subunit	4.2.1.30	Glycerol	3-Hydroxypropanal
Glycerol degradation III, glycerol => 1,3-Propanediol	2	K00086	dhaT	1,3-propanediol dehydrogenase	1.1.1.202	3-Hydroxypropanal	1,3-Propanediol
Triacylglycerol degradation, triacylglycerol => glycerol + fatty acid	1	K01046	lip, TGL2	triacylglycerol lipase	3.1.1.3	Triacylglycerol	1,2-Diacyl-sn-glycerol; Fatty acid; Monoacylglycerol
Triacylglycerol degradation, triacylglycerol => glycerol + fatty acid	1	K12298	CEL	bile salt-stimulated lipase	3.1.1.3 3.1.1.13	Triacylglycerol	1,2-Diacyl-sn-glycerol; Fatty acid; Monoacylglycerol
Triacylglycerol degradation, triacylglycerol => glycerol + fatty acid	1	K16816	PNPLA2, ATGL	patatin-like phospholipase domain-containing protein 2	3.1.1.3	Triacylglycerol	1,2-Diacyl-sn-glycerol; Fatty acid; Monoacylglycerol
Triacylglycerol degradation, triacylglycerol => glycerol + fatty acid	1	K13534	PNPLA3	patatin-like phospholipase domain-containing protein 3	3.1.1.3 2.3.1.-	Triacylglycerol	1,2-Diacyl-sn-glycerol; Fatty acid; Monoacylglycerol
Triacylglycerol degradation, triacylglycerol => glycerol + fatty acid	1	K14073	PNLIP, PL	pancreatic triacylglycerol lipase	3.1.1.3	Triacylglycerol	1,2-Diacyl-sn-glycerol; Fatty acid; Monoacylglycerol
Triacylglycerol degradation, triacylglycerol => glycerol + fatty acid	1	K14074	PNLIPRP1, PLRP1	pancreatic lipase-related protein 1	3.1.1.3	Triacylglycerol	1,2-Diacyl-sn-glycerol; Fatty acid; Monoacylglycerol
Triacylglycerol degradation, triacylglycerol => glycerol + fatty acid	1	K14075	PNLIPRP2, PLRP2	pancreatic lipase-related protein 2	3.1.1.3	Triacylglycerol	1,2-Diacyl-sn-glycerol; Fatty acid; Monoacylglycerol
Triacylglycerol degradation, triacylglycerol => glycerol + fatty acid	1	K14076	PNLIPRP3, PLRP3	pancreatic lipase-related protein 3	3.1.1.3	Triacylglycerol	1,2-Diacyl-sn-glycerol; Fatty acid; Monoacylglycerol
Triacylglycerol degradation, triacylglycerol => glycerol + fatty acid	1	K22283	LIPC	hepatic triacylglycerol lipase	3.1.1.3	Triacylglycerol	1,2-Diacyl-sn-glycerol; Fatty acid; Monoacylglycerol
Triacylglycerol degradation, triacylglycerol => glycerol + fatty acid	1	K14452	LIPF	gastric triacylglycerol lipase	3.1.1.3	Triacylglycerol	1,2-Diacyl-sn-glycerol; Fatty acid; Monoacylglycerol
Triacylglycerol degradation, triacylglycerol => glycerol + fatty acid	1	K22284	LIPG	endothelial lipase	3.1.1.3	Triacylglycerol	1,2-Diacyl-sn-glycerol; Fatty acid; Monoacylglycerol
Triacylglycerol degradation, triacylglycerol => glycerol + fatty acid	1	K14674	TGL4	TAG lipase / steryl ester hydrolase / phospholipase A2 / LPA acyltransferase	3.1.1.3 3.1.1.13 3.1.1.4 2.3.1.51	Triacylglycerol	1,2-Diacyl-sn-glycerol; Fatty acid; Monoacylglycerol
Triacylglycerol degradation, triacylglycerol => glycerol + fatty acid	1	K14675	TGL3	TAG lipase / lysophosphatidylethanolamine acyltransferase	3.1.1.3 2.3.1.-	Triacylglycerol	1,2-Diacyl-sn-glycerol; Fatty acid; Monoacylglycerol
Triacylglycerol degradation, triacylglycerol => glycerol + fatty acid	1	K17900	ATG15, AUT5	lipase ATG15	3.1.1.3	Triacylglycerol	1,2-Diacyl-sn-glycerol; Fatty acid; Monoacylglycerol
Triacylglycerol degradation, triacylglycerol => glycerol + fatty acid	2	K01054	MGLL	acylglycerol lipase	3.1.1.23	Monoacylglycerol	Glycerol; Fatty acid
Triacylglycerol degradation, triacylglycerol => glycerol + fatty acid	2	K25824	ABHD16A	abhydrolase domain-containing protein 16A	3.1.1.23 3.1.-.-	Monoacylglycerol	Glycerol; Fatty acid
Long chain fatty acid beta-oxidation, LFCAs => Acetyl-CoA	1	K00232	E1.3.3.6, ACOX1, ACOX3	acyl-CoA oxidase	1.3.3.6	Fatty acyl-CoA	Trans-Tetradec-2-enoyl-CoA
Long chain fatty acid beta-oxidation, LFCAs => Acetyl-CoA	1	K00249	ACADM, acd	acyl-CoA dehydrogenase	1.3.8.7	Fatty acyl-CoA	Trans-Tetradec-2-enoyl-CoA
Long chain fatty acid beta-oxidation, LFCAs => Acetyl-CoA	1	K00255	ACADL	long-chain-acyl-CoA dehydrogenase	1.3.8.8	Fatty acyl-CoA	Trans-Tetradec-2-enoyl-CoA
Long chain fatty acid beta-oxidation, LFCAs => Acetyl-CoA	1	K06445	fadE	acyl-CoA dehydrogenase	1.3.99.-	Fatty acyl-CoA	Trans-Tetradec-2-enoyl-CoA
Long chain fatty acid beta-oxidation, LFCAs => Acetyl-CoA	1	K09479	ACADVL	very long chain acyl-CoA dehydrogenase	1.3.8.9	Fatty acyl-CoA	Trans-Tetradec-2-enoyl-CoA
Long chain fatty acid beta-oxidation, LFCAs => Acetyl-CoA	2	K01692	paaF, echA	enoyl-CoA hydratase	4.2.1.17	Trans-Tetradec-2-enoyl-CoA	3-L-Hydroxyacyl-CoA
Long chain fatty acid beta-oxidation, LFCAs => Acetyl-CoA	2	K07511	ECHS1	enoyl-CoA hydratase	4.2.1.17	Trans-Tetradec-2-enoyl-CoA	3-L-Hydroxyacyl-CoA
Long chain fatty acid beta-oxidation, LFCAs => Acetyl-CoA	2	K13767	fadB	enoyl-CoA hydratase	4.2.1.17	Trans-Tetradec-2-enoyl-CoA	3-L-Hydroxyacyl-CoA
Long chain fatty acid beta-oxidation, LFCAs => Acetyl-CoA	3	K00022	HADH	3-hydroxyacyl-CoA dehydrogenase	1.1.1.35	3-L-Hydroxyacyl-CoA	Beta-Ketoacyl-CoA
Long chain fatty acid beta-oxidation, LFCAs => Acetyl-CoA	3	K07516	fadN	3-hydroxyacyl-CoA dehydrogenase	1.1.1.35	3-L-Hydroxyacyl-CoA	Beta-Ketoacyl-CoA
Long chain fatty acid beta-oxidation, LFCAs => Acetyl-CoA	3	K01825	fadB	3-hydroxyacyl-CoA dehydrogenase / enoyl-CoA hydratase / 3-hydroxybutyryl-CoA epimerase / enoyl-CoA isomerase	1.1.1.35 4.2.1.17 5.1.2.3 5.3.3.8	3-L-Hydroxyacyl-CoA	Beta-Ketoacyl-CoA
Long chain fatty acid beta-oxidation, LFCAs => Acetyl-CoA	3	K01782	fadJ	3-hydroxyacyl-CoA dehydrogenase / enoyl-CoA hydratase / 3-hydroxybutyryl-CoA epimerase	1.1.1.35 4.2.1.17 5.1.2.3	3-L-Hydroxyacyl-CoA	Beta-Ketoacyl-CoA
Long chain fatty acid beta-oxidation, LFCAs => Acetyl-CoA	3	K07514	EHHADH	enoyl-CoA hydratase / 3-hydroxyacyl-CoA dehydrogenase / 3,2-trans-enoyl-CoA isomerase	4.2.1.17 1.1.1.35 5.3.3.8	3-L-Hydroxyacyl-CoA	Beta-Ketoacyl-CoA
Long chain fatty acid beta-oxidation, LFCAs => Acetyl-CoA	3	K07515	HADHA	enoyl-CoA hydratase / long-chain 3-hydroxyacyl-CoA dehydrogenase	4.2.1.17 1.1.1.211	3-L-Hydroxyacyl-CoA	Beta-Ketoacyl-CoA
Long chain fatty acid beta-oxidation, LFCAs => Acetyl-CoA	3	K10527	MFP2	enoyl-CoA hydratase/3-hydroxyacyl-CoA dehydrogenase	4.2.1.17 1.1.1.35 1.1.1.211	3-L-Hydroxyacyl-CoA	Beta-Ketoacyl-CoA
Long chain fatty acid beta-oxidation, LFCAs => Acetyl-CoA	4	K00632	fadA, fadI	acetyl-CoA acyltransferase	2.3.1.16	Beta-Ketoacyl-CoA	Acetyl-CoA; Fatty acyl-CoA
Long chain fatty acid beta-oxidation, LFCAs => Acetyl-CoA	4	K07513	ACAA1	acetyl-CoA acyltransferase 1	2.3.1.16	Beta-Ketoacyl-CoA	Acetyl-CoA; Fatty acyl-CoA
Long chain fatty acid beta-oxidation, LFCAs => Acetyl-CoA	4	K07508	ACAA2	acetyl-CoA acyltransferase 2	2.3.1.16	Beta-Ketoacyl-CoA	Acetyl-CoA; Fatty acyl-CoA
Long chain fatty acid beta-oxidation, LFCAs => Acetyl-CoA	4	K07509	HADHB	acetyl-CoA acyltransferase	2.3.1.16	Beta-Ketoacyl-CoA	Acetyl-CoA; Fatty acyl-CoA
Fructose degradation I, fructose => beta-D-fructose-6P	1	K00847	E2.7.1.4, scrK	fructokinase	2.7.1.4	D-Fructose	beta-D-Fructose 6-phosphate
Fructose degradation I, fructose => beta-D-fructose-6P	1	K00844	HK	hexokinase	2.7.1.1	D-Fructose	beta-D-Fructose 6-phosphate
Fructose degradation II, fructose => beta-D-fructose-1,6-P2	1	K02768	fruB	fructose PTS system EIIA component	2.7.1.202	D-Fructose	D-Fructose 1-phosphate
Fructose degradation II, fructose => beta-D-fructose-1,6-P2	1	K02769	fruAb	fructose PTS system EIIB component	2.7.1.202	D-Fructose	D-Fructose 1-phosphate
Fructose degradation II, fructose => beta-D-fructose-1,6-P2	1	K02770	fruA	fructose PTS system EIIBC or EIIC component	2.7.1.202	D-Fructose	D-Fructose 1-phosphate
Fructose degradation II, fructose => beta-D-fructose-1,6-P2	1	K02771	levD	fructose PTS system EIID component		D-Fructose	D-Fructose 1-phosphate
Fructose degradation II, fructose => beta-D-fructose-1,6-P2	1	K11194	levE	fructose PTS system EIIA component	2.7.1.202	D-Fructose	D-Fructose 1-phosphate
Fructose degradation II, fructose => beta-D-fructose-1,6-P2	1	K11195	levF	fructose PTS system EIIB component	2.7.1.202	D-Fructose	D-Fructose 1-phosphate
Fructose degradation II, fructose => beta-D-fructose-1,6-P2	1	K11196	levG	fructose PTS system EIIC component		D-Fructose	D-Fructose 1-phosphate
Fructose degradation II, fructose => beta-D-fructose-1,6-P2	2	K00882	fruK	1-phosphofructokinase	2.7.1.56	D-Fructose 1-phosphate	beta-D-Fructose 1,6-bisphosphate
Galactose degradation I, Leloir pathway, galactose => alpha-D-glucose-1P	1	K01785	galM, GALM	aldose 1-epimerase	5.1.3.3	D-Galactose	alpha-D-Galactose
Galactose degradation I, Leloir pathway, galactose => alpha-D-glucose-1P	2	K00849	galK	galactokinase	2.7.1.6	alpha-D-Galactose	alpha-D-Galactose 1-phosphate
Galactose degradation I, Leloir pathway, galactose => alpha-D-glucose-1P	3	K00965	galT, GALT	UDPglucose--hexose-1-phosphate uridylyltransferase	2.7.7.12	alpha-D-Galactose 1-phosphate	alpha-D-Glucose 1-phosphate; UDP-D-galactose
Galactose degradation I, Leloir pathway, galactose => alpha-D-glucose-1P	4	K01784	galE, GALE	UDP-glucose 4-epimerase	5.1.3.2	UDP-D-galactose	UDP-D-glucose
Galactose degradation II, D-galactose => D-glyceraldehyde-3P	1	K00035	gal	D-galactose 1-dehydrogenase	1.1.1.48	D-Galactose	D-Galactono-1,4-lactone
Galactose degradation II, D-galactose => D-glyceraldehyde-3P	1	K22215	galD	galactose dehydrogenase	1.1.1.48	D-Galactose	D-Galactono-1,4-lactone
Galactose degradation II, D-galactose => D-glyceraldehyde-3P	2			1,4-lactonase	3.1.1.25	D-Galactono-1,4-lactone	D-Galactonate
Galactose degradation II, D-galactose => D-glyceraldehyde-3P	3	K01684	dgoD	galactonate dehydratase	4.2.1.6	D-Galactonate	2-Dehydro-3-deoxy-D-galactonate
Galactose degradation II, D-galactose => D-glyceraldehyde-3P	3	K05308	gnaD	gluconate/galactonate dehydratase	4.2.1.140	D-Galactonate	2-Dehydro-3-deoxy-D-galactonate
Galactose degradation II, D-galactose => D-glyceraldehyde-3P	4	K00883	dgoK	2-dehydro-3-deoxygalactonokinase	2.7.1.58	2-Dehydro-3-deoxy-D-galactonate	2-Dehydro-3-deoxy-D-galactonate 6-phosphate
Galactose degradation II, D-galactose => D-glyceraldehyde-3P	4	K18126	sskdgK	2-dehydro-3-deoxygluconokinase / 2-dehydro-3-deoxygalactonokinase	2.7.1.178	2-Dehydro-3-deoxy-D-galactonate	2-Dehydro-3-deoxy-D-galactonate 6-phosphate
Galactose degradation II, D-galactose => D-glyceraldehyde-3P	5	K01631	dgoA	2-dehydro-3-deoxyphosphogalactonate aldolase	4.1.2.21	2-Dehydro-3-deoxy-D-galactonate 6-phosphate	D-Glyceraldehyde 3-phosphate; Pyruvate
Galactose degradation II, D-galactose => D-glyceraldehyde-3P	5	K11395	kdpgA	2-dehydro-3-deoxy-phosphogluconate/2-dehydro-3-deoxy-6-phosphogalactonate aldolase	4.1.2.55	2-Dehydro-3-deoxy-D-galactonate 6-phosphate	D-Glyceraldehyde 3-phosphate; Pyruvate
Trehalose degradation I, trehalose => D-glucose-6P	1	K02777	crr	sugar PTS system EIIA component	2.7.1.-	Trehalose (extracellular)	Trehalose 6-phosphate
Trehalose degradation I, trehalose => D-glucose-6P	1	K02819	treB, treP	trehalose PTS system EIIBC or EIIBCA component	2.7.1.201	Trehalose (extracellular)	Trehalose 6-phosphate
Trehalose degradation I, trehalose => D-glucose-6P	2	K01226	treC	trehalose-6-phosphate hydrolase	3.2.1.93	Trehalose 6-phosphate	D-glucose; D-glucose 6-phosphate
Trehalose degradation I, trehalose => D-glucose-6P	2	K01232	glvA	maltose-6'-phosphate glucosidase	3.2.1.122	Trehalose 6-phosphate	D-glucose; D-glucose 6-phosphate
Trehalose degradation I, trehalose => D-glucose-6P	3	K00844	HK	hexokinase	2.7.1.1	D-glucose	D-glucose 6-phosphate
Trehalose degradation I, trehalose => D-glucose-6P	3	K00845	glk	glucokinase	2.7.1.2	D-glucose	D-glucose 6-phosphate
Trehalose degradation I, trehalose => D-glucose-6P	3	K25026	glk	glucokinase	2.7.1.2	D-glucose	D-glucose 6-phosphate
Trehalose degradation II, trehalose => D-glucose-6P	1	K01194	TREH, treA, treF	alpha,alpha-trehalase	3.2.1.28	alpha,alpha-trehalose	beta-D-glucose; alpha-D-glucose
Trehalose degradation II, trehalose => D-glucose-6P	1	K22934	E3.2.1.28	alpha,alpha-trehalase	3.2.1.28	alpha,alpha-trehalose	beta-D-glucose; alpha-D-glucose
Trehalose degradation II, trehalose => D-glucose-6P	2	K00844	HK	hexokinase	2.7.1.1	D-glucose	D-glucose 6-phosphate
Trehalose degradation II, trehalose => D-glucose-6P	2	K00845	glk	glucokinase	2.7.1.2	D-glucose	D-glucose 6-phosphate
Trehalose degradation II, trehalose => D-glucose-6P	2	K25026	glk	glucokinase	2.7.1.2	D-glucose	D-glucose 6-phosphate
Trehalose degradation III, trehalose => D-glucose-6P	1	K02777	crr	sugar PTS system EIIA component	2.7.1.-	Trehalose (extracellular)	Trehalose 6-phosphate
Trehalose degradation III, trehalose => D-glucose-6P	1	K02819	treB, treP	trehalose PTS system EIIBC or EIIBCA component	2.7.1.201	Trehalose (extracellular)	Trehalose 6-phosphate
Trehalose degradation III, trehalose => D-glucose-6P	2	K03731	E2.4.1.216	trehalose 6-phosphate phosphorylase	2.4.1.216	Trehalose 6-phosphate	β-D-glucopyranose 1-phosphate; β-D-glucose 6-phosphate
Trehalose degradation III, trehalose => D-glucose-6P	3	K01838	pgmB	beta-phosphoglucomutase	5.4.2.6	β-D-glucopyranose 1-phosphate	D-glucose 6-phosphate
Trehalose degradation IV, trehalose => D-glucose-6P	1	K05342	treP	alpha,alpha-trehalose phosphorylase	2.4.1.64	alpha,alpha-trehalose	D-glucose; beta-D-glucose 1-phosphate
Trehalose degradation IV, trehalose => D-glucose-6P	2	K01838	pgmB	beta-phosphoglucomutase	5.4.2.6	beta-D-glucose 1-phosphate	D-glucose 6-phosphate
Trehalose degradation IV, trehalose => D-glucose-6P	2	K00844	HK	hexokinase	2.7.1.1	D-glucose	D-glucose 6-phosphate
Trehalose degradation IV, trehalose => D-glucose-6P	2	K00845	glk	glucokinase	2.7.1.2	D-glucose	D-glucose 6-phosphate
Trehalose degradation IV, trehalose => D-glucose-6P	2	K25026	glk	glucokinase	2.7.1.2	D-glucose	D-glucose 6-phosphate
Lactose degradation I, lactose => alpha-D-glucose	1	K01190	lacZ	beta-galactosidase	3.2.1.23	Lactose	alpha-D-Glucose; D-Galactose
Lactose degradation I, lactose => alpha-D-glucose	1	K12111	ebgA	evolved beta-galactosidase subunit alpha	3.2.1.23	Lactose	alpha-D-Glucose; D-Galactose
Lactose degradation I, lactose => alpha-D-glucose	1	K12112	ebgC	evolved beta-galactosidase subunit beta	3.2.1.23	Lactose	alpha-D-Glucose; D-Galactose
Lactose degradation I, lactose => alpha-D-glucose	1	K12309	GLB1, ELNR1	beta-galactosidase	3.2.1.23	Lactose	alpha-D-Glucose; D-Galactose
Lactose degradation II, lactose => glycerone-P	1	K02786	lacF	lactose PTS system EIIA component	2.7.1.207	Lactose	Lactose 6'-phosphate
Lactose degradation II, lactose => glycerone-P	1	K02788	lacE	lactose PTS system EIICB component	2.7.1.207	Lactose	Lactose 6'-phosphate
Lactose degradation II, lactose => glycerone-P	2	K01220	E3.2.1.85, lacG	6-phospho-beta-galactosidase	3.2.1.85	Lactose 6'-phosphate	D-Galactose 6-phosphate
Lactose degradation II, lactose => glycerone-P	3	K01819	E5.3.1.26, lacA, lacB	galactose-6-phosphate isomerase	5.3.1.26	D-Galactose 6-phosphate	D-Tagatose 6-phosphate
Lactose degradation II, lactose => glycerone-P	4	K00850	pfkA, PFK	6-phosphofructokinase 1	2.7.1.11	D-Tagatose 6-phosphate	D-Tagatose 1,6-bisphosphate
Lactose degradation II, lactose => glycerone-P	4	K16370	pfkB	6-phosphofructokinase 2	2.7.1.11	D-Tagatose 6-phosphate	D-Tagatose 1,6-bisphosphate
Lactose degradation II, lactose => glycerone-P	5	K01635	lacD	tagatose 1,6-diphosphate aldolase	4.1.2.40	D-Tagatose 1,6-bisphosphate	Glycerone phosphate; D-glyceraldehyde 3-phosphate
Lactose degradation II, lactose => glycerone-P	5	K08302	gatY-kbaY	tagatose 1,6-diphosphate aldolase GatY/KbaY	4.1.2.40	D-Tagatose 1,6-bisphosphate	Glycerone phosphate; D-glyceraldehyde 3-phosphate
Lactose degradation II, lactose => glycerone-P	5	K16371	gatZ-kbaZ	D-tagatose-1,6-bisphosphate aldolase subunit GatZ/KbaZ	4.1.2.40	D-Tagatose 1,6-bisphosphate	Glycerone phosphate; D-glyceraldehyde 3-phosphate
Sucrose degradation I, sucrose => D-glucose	1	K00690	E2.4.1.7	sucrose phosphorylase	2.4.1.7	Sucrose	D-Fructose; D-Glucose 1-phosphate
Sucrose degradation I, sucrose => D-glucose	1	K01203	SI	sucrase-isomaltase	3.2.1.48	Sucrose	D-Fructose; D-Glucose
Sucrose degradation I, sucrose => D-glucose	1	K01193	INV, sacA	beta-fructofuranosidase	3.2.1.26	Sucrose	D-Fructose; D-Glucose
Sucrose degradation I, sucrose => D-glucose	1	K12047	MGAM	maltase-glucoamylase	3.2.1.20	Sucrose	D-Fructose; D-Glucose
Sucrose degradation I, sucrose => D-glucose	1	K01187	malZ	alpha-glucosidase	3.2.1.20	Sucrose	D-Fructose; D-Glucose
Sucrose degradation I, sucrose => D-glucose	1	K12316	GAA	lysosomal alpha-glucosidase	3.2.1.20	Sucrose	D-Fructose; D-Glucose
Sucrose degradation I, sucrose => D-glucose	1	K12317	GANC	neutral alpha-glucosidase C	3.2.1.20	Sucrose	D-Fructose; D-Glucose
Sucrose degradation I, sucrose => D-glucose	1	K15922	yihQ	sulfoquinovosidase	3.2.1.199	Sucrose	D-Fructose; D-Glucose
Sucrose degradation II, sucrose => D-glucose-6P	1	K02810	scrA, sacP, sacX, ptsS	sucrose PTS system EIIBCA or EIIBC component	2.7.1.211	Sucrose (extracellular)	Sucrose 6-phosphate
Sucrose degradation II, sucrose => D-glucose-6P	2	K01193	INV, sacA	beta-fructofuranosidase	3.2.1.26	Sucrose 6-phosphate	D-Fructose; D-Glucose 6-phosphate
Sucrose degradation II, sucrose => D-glucose-6P	3	K00847	E2.7.1.4, scrK	fructokinase	2.7.1.4	D-Fructose	D-fructose 6-phosphate
Mannose degradation, mannose => D-fructose-6P	1	K02793	manXa	mannose PTS system EIIA component	2.7.1.191	Mannose	D-Mannose 6-phosphate
Mannose degradation, mannose => D-fructose-6P	1	K02794	manX	mannose PTS system EIIAB component	2.7.1.191	Mannose	D-Mannose 6-phosphate
Mannose degradation, mannose => D-fructose-6P	1	K02795	manY	mannose PTS system EIIC component		Mannose	D-Mannose 6-phosphate
Mannose degradation, mannose => D-fructose-6P	1	K02796	manZ	mannose PTS system EIID component		Mannose	D-Mannose 6-phosphate
Mannose degradation, mannose => D-fructose-6P	1	K00844	HK	hexokinase	2.7.1.1	Mannose	D-Mannose 6-phosphate
Mannose degradation, mannose => D-fructose-6P	2	K01809	manA, MPI	mannose-6-phosphate isomerase	5.3.1.8	D-Mannose 6-phosphate	D-fructose 6-phosphate
Fucose degradation I, fucose => glycerone-P	1	K01818	fucI	L-fucose/D-arabinose isomerase	5.3.1.25	L-Fucose	L-Fuculose
Fucose degradation I, fucose => glycerone-P	2	K00879	fucK	L-fuculokinase	2.7.1.51	L-Fuculose	L-Fuculose 1-phosphate
Fucose degradation I, fucose => glycerone-P	3	K01628	fucA	L-fuculose-phosphate aldolase	4.1.2.17	L-Fuculose 1-phosphate	Glycerone phosphate
Fucose degradation II, fucose => pyruvate + (S)-lactate	1	K02431	fucU, FUOM	L-fucose mutarotase	5.1.3.29	α-L-Fucopyranose	β-L-Fucopyranose
Fucose degradation II, fucose => pyruvate + (S)-lactate	2	K18333	K18333	L-fucose dehydrogenase	1.1.1.122	β-L-Fucopyranose	L-Fucono-1,5-lactone
Fucose degradation II, fucose => pyruvate + (S)-lactate	3	K07046	K07046	L-fuconolactonase	3.1.1.-	L-Fucono-1,5-lactone	L-Fuconate
Fucose degradation II, fucose => pyruvate + (S)-lactate	4	K18334	fucD	L-fuconate dehydratase	4.2.1.68	L-Fuconate	2-dehydro-3-deoxy-L-fuconate
Fucose degradation II, fucose => pyruvate + (S)-lactate	5	K18335	K18335	2-keto-3-deoxy-L-fuconate dehydrogenase	1.1.1.-	2-dehydro-3-deoxy-L-fuconate	2,4-Diketo-3-deoxy-L-fuconate
Fucose degradation II, fucose => pyruvate + (S)-lactate	6	K18336	lra6	2,4-didehydro-3-deoxy-L-rhamnonate hydrolase	3.7.1.26	2,4-Diketo-3-deoxy-L-fuconate	Pyruvate; (S)-lactate
Rhamnose degradation I, rhamnose => glycerone-P	1	K03534	rhaM	L-rhamnose mutarotase	5.1.3.32	α-L-rhamnopyranose	β-L-rhamnopyranose
Rhamnose degradation I, rhamnose => glycerone-P	2	K01813	rhaA	L-rhamnose isomerase	5.3.1.14	β-L-rhamnopyranose	L-Rhamnulose
Rhamnose degradation I, rhamnose => glycerone-P	2	K01820	rhaA	L-rhamnose isomerase / sugar isomerase	5.3.1.14 5.3.1.-	β-L-rhamnopyranose	L-Rhamnulose
Rhamnose degradation I, rhamnose => glycerone-P	3	K00848	rhaB	rhamnulokinase	2.7.1.5	L-Rhamnulose	L-rhamnulose 1-phosphate
Rhamnose degradation I, rhamnose => glycerone-P	4	K01629	rhaD	rhamnulose-1-phosphate aldolase	4.1.2.19	L-rhamnulose 1-phosphate	glycerone phosphate; (S)-lactaldehyde
Rhamnose degradation II, rhamnose => pyruvate + (S)-lactate	1	K18337	LRA1	L-rhamnose 1-dehydrogenase	1.1.1.378 1.1.1.377 1.1.1.173	L-Rhamnose	L-Rhamnono-1,4-lactone
Rhamnose degradation II, rhamnose => pyruvate + (S)-lactate	2	K18338	LRA2	L-rhamnono-1,4-lactonase	3.1.1.65	L-Rhamnono-1,4-lactone	L-Rhamnonate
Rhamnose degradation II, rhamnose => pyruvate + (S)-lactate	3	K12661	LRA3, rhmD	L-rhamnonate dehydratase	4.2.1.90	L-Rhamnonate	2-dehydro-3-deoxy-L-rhamnonate
Rhamnose degradation II, rhamnose => pyruvate + (S)-lactate	4	K21883	lra5	2-dehydro-3-deoxy-L-rhamnonate dehydrogenase (NAD+)	1.1.1.401	2-dehydro-3-deoxy-L-rhamnonate	2,4-didehydro-3-deoxy-L-rhamnonate
Rhamnose degradation II, rhamnose => pyruvate + (S)-lactate	5	K18336	lra6	2,4-didehydro-3-deoxy-L-rhamnonate hydrolase	3.7.1.26	2,4-didehydro-3-deoxy-L-rhamnonate	Pyruvate; (S)-lactate
Rhamnose degradation III, rhamnose => (S)-lactate	1	K18337	LRA1	L-rhamnose 1-dehydrogenase	1.1.1.378 1.1.1.173	L-Rhamnose	L-Rhamnono-1,4-lactone
Rhamnose degradation III, rhamnose => (S)-lactate	2	K18338	LRA2	L-rhamnono-1,4-lactonase	3.1.1.65	L-Rhamnono-1,4-lactone	L-Rhamnonate
Rhamnose degradation III, rhamnose => (S)-lactate	3	K12661	LRA3, rhmD	L-rhamnonate dehydratase	4.2.1.90	L-Rhamnonate	2-dehydro-3-deoxy-L-rhamnonate
Rhamnose degradation III, rhamnose => (S)-lactate	4	K12660	rhmA	2-dehydro-3-deoxy-L-rhamnonate aldolase	4.1.2.53	2-dehydro-3-deoxy-L-rhamnonate	(S)-lactaldehyde; Pyruvate
Rhamnose degradation III, rhamnose => (S)-lactate	4	K18339	LRA4	2-keto-3-deoxy-L-rhamnonate aldolase	4.1.2.53	2-dehydro-3-deoxy-L-rhamnonate	(S)-lactaldehyde; Pyruvate
Rhamnose degradation III, rhamnose => (S)-lactate	5	K07248	aldA	lactaldehyde dehydrogenase / glycolaldehyde dehydrogenase	1.2.1.22	(S)-lactaldehyde	(S)-lactate
Rhamnose degradation III, rhamnose => (S)-lactate	5	K19266	E1.2.1.22	lactaldehyde dehydrogenase	1.2.1.22	(S)-lactaldehyde	(S)-lactate
Galacturonic acid degradation, galacturonic acid => glyceraldehyde-3P + pyruvate	1	K01812	uxaC	glucuronate isomerase	5.3.1.12	D-Galacturonic acid	D-Tagaturonic acid
Galacturonic acid degradation, galacturonic acid => glyceraldehyde-3P + pyruvate	2	K00041	uxaB	tagaturonate reductase	1.1.1.58	D-Tagaturonic acid	D-Altronate
Galacturonic acid degradation, galacturonic acid => glyceraldehyde-3P + pyruvate	3	K01685	uxaA	altronate hydrolase	4.2.1.7	D-Altronate	2-Dehydro-3-deoxy-D-gluconate
Galacturonic acid degradation, galacturonic acid => glyceraldehyde-3P + pyruvate	3	K16849	uxaA1	altronate dehydratase small subunit	4.2.1.7	D-Altronate	2-Dehydro-3-deoxy-D-gluconate
Galacturonic acid degradation, galacturonic acid => glyceraldehyde-3P + pyruvate	3	K16850	uxaA2	altronate dehydratase large subunit	4.2.1.7	D-Altronate	2-Dehydro-3-deoxy-D-gluconate
Galacturonic acid degradation, galacturonic acid => glyceraldehyde-3P + pyruvate	4	K00874	kdgK	2-dehydro-3-deoxygluconokinase	2.7.1.45	2-Dehydro-3-deoxy-D-gluconate	2-Dehydro-3-deoxy-6-phospho-D-gluconate
Galacturonic acid degradation, galacturonic acid => glyceraldehyde-3P + pyruvate	5	K01625	eda	2-dehydro-3-deoxyphosphogluconate aldolase / (4S)-4-hydroxy-2-oxoglutarate aldolase	4.1.2.14 4.1.3.42	2-Dehydro-3-deoxy-6-phospho-D-gluconate	Glyceraldehyde 3-phosphate; pyruvate
Galacturonic acid degradation, galacturonic acid => glyceraldehyde-3P + pyruvate	5	K17463	dgaF	2-dehydro-3-deoxy-phosphogluconate aldolase	4.1.2.14	2-Dehydro-3-deoxy-6-phospho-D-gluconate	Glyceraldehyde 3-phosphate; pyruvate
Xylose degradation I, xylose isomeras pathway	1	K01805	xylA	xylose isomerase	5.3.1.5	D-Xylose	D-Xylulose
Xylose degradation I, xylose isomeras pathway	2	K00854	xylB, XYLB	xylulokinase	2.7.1.17	D-Xylulose	D-Xylulose 5-phosphate
Xylose degradation II, xylose oxidoreductase pathway	1	K17743	XR	D-xylose reductase	1.1.1.307	D-Xylose	Xylitol
Xylose degradation II, xylose oxidoreductase pathway	1	K00011	AKR1B	aldehyde reductase	1.1.1.21	D-Xylulose	Xylitol
Xylose degradation II, xylose oxidoreductase pathway	2	K05351	E1.1.1.9	D-xylulose reductase	1.1.1.9	Xylitol	D-xylulose
Xylose degradation II, xylose oxidoreductase pathway	2	K00008	SORD, gutB	L-iditol 2-dehydrogenase	1.1.1.14	Xylitol	D-xylulose
Xylose degradation II, xylose oxidoreductase pathway	3	K00854	xylB, XYLB	xylulokinase	2.7.1.17	D-Xylulose	D-Xylulose 5-phosphate
Xylose degradation III, xylonate hydratase pathway	1	K14275	xad	D-xylonate dehydratase	4.2.1.82	D-Xylonate	2-Dehydro-3-deoxy-D-xylonate
Xylose degradation IV, xylonate weimburg/dahms pathway	1	K00078	DHDH	dihydrodiol dehydrogenase / D-xylose 1-dehydrogenase (NADP)	1.1.1.179	D-Xylose	D-Xylonolactone
Xylose degradation IV, xylonate weimburg/dahms pathway	1	K14273	xdh	D-xylose 1-dehydrogenase (NADP+, D-xylono-1,5-lactone-forming)	1.1.1.179	D-Xylulose	D-Xylonolactone
Xylose degradation IV, xylonate weimburg/dahms pathway	2	K14274	xylC	xylono-1,5-lactonase	3.1.1.110	D-Xylonolactone	D-Xylonate
Xylose degradation IV, xylonate weimburg/dahms pathway	3	K14275	xad	D-xylonate dehydratase	4.2.1.82	D-Xylonate	2-Dehydro-3-deoxy-D-xylonate
Glutamate degradation I, glutamate => pyruvate	1	K01846	glmE, mutE, mamB	methylaspartate mutase sigma subunit	5.4.99.1	L-Glutamate	(2S,3S)-3-Methylaspartate
Glutamate degradation I, glutamate => pyruvate	1	K19268	glmS, mutS, mamA	methylaspartate mutase epsilon subunit	5.4.99.1	L-Glutamate	(2S,3S)-3-Methylaspartate
Glutamate degradation I, glutamate => pyruvate	2	K04835	mal	methylaspartate ammonia-lyase	4.3.1.2	(2S,3S)-3-Methylaspartate	Mesaconate
Glutamate degradation I, glutamate => pyruvate	3			citramalate dehydratase	4.2.1.34	Mesaconate	(S)-Citramalate
Glutamate degradation I, glutamate => pyruvate	4			citramalate lyase	4.1.3.22	(S)-Citramalate	Acetate; Pyruvate
Glutamate degradation II, glutamate => propanoate	1	K01846	glmE, mutE, mamB	methylaspartate mutase sigma subunit	5.4.99.1	L-Glutamate	(2S,3S)-3-Methylaspartate
Glutamate degradation II, glutamate => propanoate	1	K19268	glmS, mutS, mamA	methylaspartate mutase epsilon subunit	5.4.99.1	L-Glutamate	(2S,3S)-3-Methylaspartate
Glutamate degradation II, glutamate => propanoate	2	K04835	mal	methylaspartate ammonia-lyase	4.3.1.2	(2S,3S)-3-Methylaspartate	Mesaconate
Glutamate degradation II, glutamate => propanoate	3			mesaconase	4.2.1.34	Mesaconate	(S)-Citramalate
Glutamate degradation II, glutamate => propanoate	4			citramalate lyase	4.1.3.22	(S)-Citramalate	Pyruvate
Glutamate degradation II, glutamate => propanoate	5	K03416	E2.1.3.1-5S	methylmalonyl-CoA carboxyltransferase 5S subunit	2.1.3.1	Pyruvate	Oxaloacetate
Glutamate degradation II, glutamate => propanoate	5	K17489	E2.1.3.1-12S	methylmalonyl-CoA carboxyltransferase 12S subunit	2.1.3.1	Pyruvate	Oxaloacetate
Glutamate degradation II, glutamate => propanoate	5	K17490	E2.1.3.1-1.3S	methylmalonyl-CoA carboxyltransferase 1.3S subunit	2.1.3.1	Pyruvate	Oxaloacetate
Glutamate degradation II, glutamate => propanoate	6	K00024	mdh	malate dehydrogenase	1.1.1.37	Oxaloacetate	(S)-malate
Glutamate degradation II, glutamate => propanoate	7	K01676	E4.2.1.2A, fumA, fumB	fumarate hydratase, class I	4.2.1.2	(S)-malate	Fumarate
Glutamate degradation II, glutamate => propanoate	8	K00239	sdhA, frdA	succinate dehydrogenase / fumarate reductase, flavoprotein subunit	1.3.5.1 1.3.5.4	Fumarate	Succinate
Glutamate degradation II, glutamate => propanoate	8	K00244	frdA	fumarate reductase flavoprotein subunit	1.3.5.4	Fumarate	Succinate
Glutamate degradation II, glutamate => propanoate	8	K18209	tfrA	fumarate reductase (CoM/CoB) subunit A	1.3.4.1	Fumarate	Succinate
Glutamate degradation II, glutamate => propanoate	8	K18556	frdA	NADH-dependent fumarate reductase subunit A	1.3.1.6	Fumarate	Succinate
Glutamate degradation II, glutamate => propanoate	9	K01899	LSC1	succinyl-CoA synthetase alpha subunit	6.2.1.4 6.2.1.5	Succinate	Succinyl-CoA; Propanoate
Glutamate degradation II, glutamate => propanoate	9	K01902	sucD	succinyl-CoA synthetase alpha subunit	6.2.1.4 6.2.1.5	Succinate	Succinyl-CoA; Propanoate
Glutamate degradation II, glutamate => propanoate	10	K01847	MUT	methylmalonyl-CoA mutase	5.4.99.2	Succinyl-CoA	(R)-Methylmalonyl-CoA
Glutamate degradation II, glutamate => propanoate	11	K05606	MCEE, epi	methylmalonyl-CoA/ethylmalonyl-CoA epimerase	5.1.99.1	(R)-Methylmalonyl-CoA	(S)-Methylmalonyl-CoA
Glutamate degradation II, glutamate => propanoate	12	K11264	scpB, mmcD	methylmalonyl-CoA decarboxylase	4.1.1.-	(S)-Methylmalonyl-CoA	Propanoyl-CoA
Glutamate degradation II, glutamate => propanoate	12	K03416	E2.1.3.1-5S	methylmalonyl-CoA carboxyltransferase 5S subunit	2.1.3.1	(S)-Methylmalonyl-CoA	Propanoyl-CoA
Glutamate degradation III, glutamate => butyrate	1	K01846	glmE, mutE, mamB	methylaspartate mutase sigma subunit	5.4.99.1	L-Glutamate	(2S,3S)-3-Methylaspartate
Glutamate degradation III, glutamate => butyrate	1	K19268	glmS, mutS, mamA	methylaspartate mutase epsilon subunit	5.4.99.1	L-Glutamate	(2S,3S)-3-Methylaspartate
Glutamate degradation III, glutamate => butyrate	2	K04835	mal	methylaspartate ammonia-lyase	4.3.1.2	(2S,3S)-3-Methylaspartate	Mesaconate
Glutamate degradation III, glutamate => butyrate	3			mesaconase	4.2.1.34	Mesaconate	(S)-Citramalate
Glutamate degradation III, glutamate => butyrate	4			citramalate lyase	4.1.3.22	(S)-Citramalate	Acetate; Pyruvate
Glutamate degradation III, glutamate => butyrate	5	K00169	porA	pyruvate ferredoxin oxidoreductase alpha subunit	1.2.7.1	Pyruvate	Acetyl-CoA
Glutamate degradation III, glutamate => butyrate	5	K00170	porB	pyruvate ferredoxin oxidoreductase beta subunit	1.2.7.1	Pyruvate	Acetyl-CoA
Glutamate degradation III, glutamate => butyrate	5	K00171	porD	pyruvate ferredoxin oxidoreductase delta subunit	1.2.7.1	Pyruvate	Acetyl-CoA
Glutamate degradation III, glutamate => butyrate	5	K00172	porC, porG	pyruvate ferredoxin oxidoreductase gamma subunit	1.2.7.1	Pyruvate	Acetyl-CoA
Glutamate degradation III, glutamate => butyrate	5	K00189	vorG, porG	2-oxoisovalerate/pyruvate ferredoxin oxidoreductase gamma subunit	1.2.7.1	Pyruvate	Acetyl-CoA
Glutamate degradation III, glutamate => butyrate	5	K03737	por, nifJ	pyruvate-ferredoxin/flavodoxin oxidoreductase	1.2.7.1	Pyruvate	Acetyl-CoA
Glutamate degradation III, glutamate => butyrate	6	K00626	E2.3.1.9, atoB	acetyl-CoA C-acetyltransferase	2.3.1.9	Acetyl-CoA	Acetoacetyl-CoA
Glutamate degradation III, glutamate => butyrate	6	K00632	fadA, fadI	acetyl-CoA acyltransferase	2.3.1.16	Acetyl-CoA	Acetoacetyl-CoA
Glutamate degradation III, glutamate => butyrate	7	K00022	HADH	3-hydroxyacyl-CoA dehydrogenase	1.1.1.35	Acetoacetyl-CoA	(S)-3-Hydroxybutanoyl-CoA
Glutamate degradation III, glutamate => butyrate	7	K07516	fadN	3-hydroxyacyl-CoA dehydrogenase	1.1.1.35	Acetoacetyl-CoA	(S)-3-Hydroxybutanoyl-CoA
Glutamate degradation III, glutamate => butyrate	7	K01825	fadB	3-hydroxyacyl-CoA dehydrogenase / enoyl-CoA hydratase / 3-hydroxybutyryl-CoA e	1.1.1.35	Acetoacetyl-CoA	(S)-3-Hydroxybutanoyl-CoA
Glutamate degradation III, glutamate => butyrate	7	K01782	fadJ	3-hydroxyacyl-CoA dehydrogenase / enoyl-CoA hydratase / 3-hydroxybutyryl-CoA e	1.1.1.35	Acetoacetyl-CoA	(S)-3-Hydroxybutanoyl-CoA
Glutamate degradation III, glutamate => butyrate	7	K07514	EHHADH	enoyl-CoA hydratase / 3-hydroxyacyl-CoA dehydrogenase / 3,2-trans-enoyl-CoA isomerase	1.1.1.35	Acetoacetyl-CoA	(S)-3-Hydroxybutanoyl-CoA
Glutamate degradation III, glutamate => butyrate	7	K00074	paaH, hbd, fadB, mmgB	3-hydroxybutyryl-CoA dehydrogenase	1.1.1.157	Acetoacetyl-CoA	(S)-3-Hydroxybutanoyl-CoA
Glutamate degradation III, glutamate => butyrate	8	K01825	fadB	3-hydroxyacyl-CoA dehydrogenase / enoyl-CoA hydratase / 3-hydroxybutyryl-CoA e	4.2.1.17	(S)-3-Hydroxybutanoyl-CoA	Crotonoyl-CoA
Glutamate degradation III, glutamate => butyrate	8	K01782	fadJ	3-hydroxyacyl-CoA dehydrogenase / enoyl-CoA hydratase / 3-hydroxybutyryl-CoA e	4.2.1.17	(S)-3-Hydroxybutanoyl-CoA	Crotonoyl-CoA
Glutamate degradation III, glutamate => butyrate	8	K01692	paaF, echA	enoyl-CoA hydratase	4.2.1.17	(S)-3-Hydroxybutanoyl-CoA	Crotonoyl-CoA
Glutamate degradation III, glutamate => butyrate	8	K01715	crt	enoyl-CoA hydratase	4.2.1.17	(S)-3-Hydroxybutanoyl-CoA	Crotonoyl-CoA
Glutamate degradation III, glutamate => butyrate	8	K07515	HADHA	enoyl-CoA hydratase / long-chain 3-hydroxyacyl-CoA dehydrogenase	4.2.1.17	(S)-3-Hydroxybutanoyl-CoA	Crotonoyl-CoA
Glutamate degradation III, glutamate => butyrate	8	K07514	EHHADH	enoyl-CoA hydratase / 3-hydroxyacyl-CoA dehydrogenase / 3,2-trans-enoyl-CoA isomerase	4.2.1.17	(S)-3-Hydroxybutanoyl-CoA	Crotonoyl-CoA
Glutamate degradation III, glutamate => butyrate	8	K07511	ECHS1	enoyl-CoA hydratase	4.2.1.17	(S)-3-Hydroxybutanoyl-CoA	Crotonoyl-CoA
Glutamate degradation III, glutamate => butyrate	9	K00248	ACADS, bcd	butyryl-CoA dehydrogenase	1.3.8.1	Crotonoyl-CoA	Butyryl-CoA
Glutamate degradation III, glutamate => butyrate	10	K00634	ptb	phosphate butyryltransferase	2.3.1.19	Butyryl-CoA	Butyryl-phosphate
Glutamate degradation III, glutamate => butyrate	11	K00929	buk	butyrate kinase	2.7.2.7	Butyryl-phosphate	Butyrate
Glutamate degradation IV, glutamate => butyrate	1	K00260	gudB, rocG	glutamate dehydrogenase	1.4.1.2	L-glutamate	2-oxoglutarate
Glutamate degradation IV, glutamate => butyrate	1	K15371	GDH2	glutamate dehydrogenase	1.4.1.2	L-glutamate	2-oxoglutarate
Glutamate degradation IV, glutamate => butyrate	1	K00262	E1.4.1.4, gdhA	glutamate dehydrogenase (NADP+)	1.4.1.4	L-glutamate	2-oxoglutarate
Glutamate degradation IV, glutamate => butyrate	2	K25634	hgdH	2-oxoglutarate reductase	1.1.1.399	2-oxoglutarate	(R)-2-hydroxyglutarate
Glutamate degradation IV, glutamate => butyrate	3	K01039	gctA	glutaconate CoA-transferase, subunit A	2.8.3.12	(R)-2-hydroxyglutarate	2-Hydroxyglutaryl-CoA
Glutamate degradation IV, glutamate => butyrate	3	K01040	gctB	glutaconate CoA-transferase, subunit B	2.8.3.12	(R)-2-hydroxyglutarate	2-Hydroxyglutaryl-CoA
Glutamate degradation IV, glutamate => butyrate	4	K20903	hgdA	(R)-2-hydroxyglutaryl-CoA dehydratase subunit alpha	4.2.1.167	2-Hydroxyglutaryl-CoA	(E)-glutaconyl-CoA
Glutamate degradation IV, glutamate => butyrate	4	K20904	hgdB	(R)-2-hydroxyglutaryl-CoA dehydratase subunit beta	4.2.1.167	2-Hydroxyglutaryl-CoA	(E)-glutaconyl-CoA
Glutamate degradation IV, glutamate => butyrate	5	K01615	gcdA	glutaconyl-CoA decarboxylase subunit alpha	7.2.4.5	(E)-glutaconyl-CoA	Crotonyl-CoA
Glutamate degradation IV, glutamate => butyrate	5	K23351	gcdC, mmdC	glutaconyl-CoA/methylmalonyl-CoA decarboxylase subunit gamma	7.2.4.5	(E)-glutaconyl-CoA	Crotonyl-CoA
Glutamate degradation IV, glutamate => butyrate	5	K23352	gcdD, mmdD	glutaconyl-CoA/methylmalonyl-CoA decarboxylase subunit delta	7.2.4.5	(E)-glutaconyl-CoA	Crotonyl-CoA
Glutamate degradation IV, glutamate => butyrate	6	K17829	ccrA	crotonyl-CoA reductase	1.3.1.86	Crotonoyl-CoA	Butanoyl-CoA
Glutamate degradation IV, glutamate => butyrate	6	K00209	fabV, ter	enoyl-[acyl-carrier protein] reductase / trans-2-enoyl-CoA reductase (NAD+)	1.3.1.44	Crotonoyl-CoA	Butanoyl-CoA
Glutamate degradation IV, glutamate => butyrate	7	K01034	atoD	acetate CoA/acetoacetate CoA-transferase alpha subunit	2.8.3.8	Butanoyl-CoA	Butyrate; Acetatyl-CoA
Glutamate degradation IV, glutamate => butyrate	7	K01035	atoA	acetate CoA/acetoacetate CoA-transferase beta subunit	2.8.3.8	Butanoyl-CoA	Butyrate; Acetatyl-CoA
Glutamate degradation IV, glutamate => butyrate	7	K19709	ydiF	acetate CoA-transferase	2.8.3.8	Butanoyl-CoA	Butyrate; Acetatyl-CoA
Alanine degradation I, alanine => pyruvate	1	K00259	ald	alanine dehydrogenase	1.4.1.1	L-Alanine	Pyruvate
Alanine degradation I, alanine => pyruvate	1	K19244	ala	alanine dehydrogenase	1.4.1.1	L-Alanine	Pyruvate
Alanine degradation II, alanine => pyruvate	1	K01775	alr	alanine racemase	5.1.1.1	L-Alanine	D-Alanine
Alanine degradation II, alanine => pyruvate	2	K00824	dat	D-alanine transaminase	2.6.1.21	D-Alanine	Pyruvate
Alanine degradation III, alanine => pyruvate + L-glutamate	1	K00814	GPT, ALT	alanine transaminase	2.6.1.2	L-Alanine	Pyruvate; L-glutamate
Alanine degradation III, alanine => pyruvate + L-glutamate	1	K14260	alaA	alanine-synthesizing transaminase	2.6.1.2	L-Alanine	Pyruvate; L-glutamate
Alanine degradation III, alanine => pyruvate + L-glutamate	2	K15371	GDH2	glutamate dehydrogenase	1.4.1.2	L-glutamate	2-Oxoglutarate; Ammonia
Alanine degradation III, alanine => pyruvate + L-glutamate	2	K00260	gudB, rocG	glutamate dehydrogenase	1.4.1.2	L-glutamate	2-Oxoglutarate; Ammonia
Alanine degradation III, alanine => pyruvate + L-glutamate	2	K00262	E1.4.1.4, gdhA	glutamate dehydrogenase (NADP+)	1.4.1.4	L-glutamate	2-Oxoglutarate; Ammonia
Arginine degradation I, L-arginine => L-glutamate	1	K00673	astA	arginine N-succinyltransferase	2.3.1.109	Arginine	N2-Succinyl-L-arginine
Arginine degradation I, L-arginine => L-glutamate	2	K01484	astB	succinylarginine dihydrolase	3.5.3.23	N2-Succinyl-L-arginine	N2-Succinyl-L-ornithine
Arginine degradation I, L-arginine => L-glutamate	3	K00840	astC	succinylornithine aminotransferase	2.6.1.81	N2-Succinyl-L-ornithine	N-Succinyl-L-glutamate 5-semialdehyde
Arginine degradation I, L-arginine => L-glutamate	4	K06447	astD	succinylglutamic semialdehyde dehydrogenase	1.2.1.71	N-Succinyl-L-glutamate 5-semialdehyde	N-Succinyl-L-glutamate
Arginine degradation I, L-arginine => L-glutamate	5	K05526	astE	succinylglutamate desuccinylase	3.5.1.96	N-Succinyl-L-glutamate	Glutamate
Arginine degradation II, L-arginine => L-glutamate	1	K01476	E3.5.3.1, rocF, arg	arginase	3.5.3.1	L-arginine	L-Ornithine
Arginine degradation II, L-arginine => L-glutamate	2	K00819	rocD, OAT	ornithine--oxo-acid transaminase	2.6.1.13	L-Ornithine	L-glutamate 5-semialdehyde
Arginine degradation II, L-arginine => L-glutamate	3	K00294	E1.2.1.88	1-pyrroline-5-carboxylate dehydrogenase	1.2.1.88	L-glutamate 5-semialdehyde	L-Glutamate
Arginine degradation II, L-arginine => L-glutamate	3	K13821	putA	1-pyrroline-5-carboxylate dehydrogenase	1.2.1.88	L-glutamate 5-semialdehyde	L-Glutamate
Arginine degradation III, L-arginine => L-proline	1	K01478	arcA	arginine deiminase	3.5.3.6	Arginine	Citrulline
Arginine degradation III, L-arginine => L-proline	2	K00611	OTC, argF, argI	ornithine carbamoyltransferase	2.1.3.3	Citrulline	L-Ornithine
Arginine degradation III, L-arginine => L-proline	3	K00819	rocD, OAT	ornithine--oxo-acid transaminase	2.6.1.13	L-Ornithine	L-glutamate 5-semialdehyde
Arginine degradation III, L-arginine => L-proline	3	K00819	rocD, OAT	ornithine--oxo-acid transaminase	2.6.1.13	L-glutamate 5-semialdehyde	(S)-1-Pyrroline-5-carboxylate
Arginine degradation III, L-arginine => L-proline	4	K00286	proC	pyrroline-5-carboxylate reductase	1.5.1.2	(S)-1-Pyrroline-5-carboxylate	L-Proline
Arginine degradation IV, L-arginine => 4-aminobutanoate	1	K12252	aruH	arginine:pyruvate transaminase	2.6.1.84	L-arginine	5-Guanidino-2-oxopentanoate
Arginine degradation IV, L-arginine => 4-aminobutanoate	2	K12253	aruI	5-guanidino-2-oxopentanoate decarboxylase	4.1.1.75	5-Guanidino-2-oxopentanoate	4-guanidinobutanal
Arginine degradation IV, L-arginine => 4-aminobutanoate	3	K12254	kauB	4-guanidinobutyraldehyde dehydrogenase / NAD-dependent aldehyde dehydrogenase	1.2.1.54	4-guanidinobutanal	4-guanidinobutanoate
Arginine degradation IV, L-arginine => 4-aminobutanoate	4	K12255	gbuA	guanidinobutyrase	3.5.3.7	4-guanidinobutanoate	4-aminobutanoate
Arginine degradation IV, L-arginine => 4-aminobutanoate	4	K25365	gbh	guanidinobutyrase / D-arginase	3.5.3.7	4-guanidinobutanoate	4-aminobutanoate
Arginine degradation V, L-arginine => acetyl-CoA + D-alanine	1	K01478	arcA	arginine deiminase	3.5.3.6	L-Arginine	L-Citrulline
Arginine degradation V, L-arginine => acetyl-CoA + D-alanine	2	K00611	OTC, argF, argI	ornithine carbamoyltransferase	2.1.3.3	L-Citrulline	L-Ornithine
Arginine degradation V, L-arginine => acetyl-CoA + D-alanine	3	K21898	orr	ornithine racemase	5.1.1.12	L-Ornithine	D-Ornithine
Arginine degradation V, L-arginine => acetyl-CoA + D-alanine	3	K25316	racX, ygeA	amino-acid racemase	5.1.1.10	L-Ornithine	D-Ornithine
Arginine degradation V, L-arginine => acetyl-CoA + D-alanine	3	K25317	alr, bsrV	amino-acid racemase	5.1.1.10	L-Ornithine	D-Ornithine
Arginine degradation V, L-arginine => acetyl-CoA + D-alanine	4	K17898	oraE	D-ornithine 4,5-aminomutase subunit beta	5.4.3.5	D-Ornithine	(2R,4S)-2,4-Diaminopentanoate
Arginine degradation V, L-arginine => acetyl-CoA + D-alanine	4	K17899	oraS	D-ornithine 4,5-aminomutase subunit alpha	5.4.3.5	D-Ornithine	(2R,4S)-2,4-Diaminopentanoate
Arginine degradation V, L-arginine => acetyl-CoA + D-alanine	5	K21672	ord	2,4-diaminopentanoate dehydrogenase	1.4.1.12	(2R,4S)-2,4-Diaminopentanoate	(2R)-2-amino-4-oxopentanoate
Arginine degradation V, L-arginine => acetyl-CoA + D-alanine	6	K21399	ortA	2-amino-4-ketopentanoate thiolase alpha subunit	2.3.1.263	(2R)-2-amino-4-oxopentanoate	Acetyl-CoA; D-Alanine
Arginine degradation V, L-arginine => acetyl-CoA + D-alanine	6	K21400	ortB	2-amino-4-ketopentanoate thiolase beta subunit	2.3.1.263	(2R)-2-amino-4-oxopentanoate	Acetyl-CoA; D-Alanine
Arginine degradation VI, arginine => L-ornithine	1	K01478	arcA	arginine deiminase	3.5.3.6	L-Arginine	L-Citrulline
Arginine degradation VI, arginine => L-ornithine	2	K00611	OTC, argF, argI	ornithine carbamoyltransferase	2.1.3.3	L-Citrulline	L-Ornithine; Carbamoyl-P
Arginine degradation VI, arginine => L-ornithine	3	K00926	arcC	carbamate kinase	2.7.2.2	Carbamoyl-P	NH3; HCO3-
Arginine degradation VII, arginine => 5-aminovalerate	1	K01478	arcA	arginine deiminase	3.5.3.6	Arginine	Citrulline
Arginine degradation VII, arginine => 5-aminovalerate	2	K00611	OTC, argF, argI	ornithine carbamoyltransferase	2.1.3.3	Citrulline	L-Ornithine; Carbamoyl-P
Arginine degradation VII, arginine => 5-aminovalerate	3	K01750	E4.3.1.12, ocd	ornithine cyclodeaminase	4.3.1.12	L-Ornithine	L-Proline
Arginine degradation VII, arginine => 5-aminovalerate	4	K01777	prdF	proline racemase	5.1.1.4	L-Proline	D-Proline
Arginine degradation VII, arginine => 5-aminovalerate	5	K10793	prdA	D-proline reductase (dithiol) PrdA	1.21.4.1	D-Proline	5-aminovalerate
Arginine degradation VII, arginine => 5-aminovalerate	5	K10794	prdB	D-proline reductase (dithiol) PrdB	1.21.4.1	D-Proline	5-aminovalerate
Asparagine degradation, L-asparagine => L-aspartate	1	K01424	E3.5.1.1, ansA, ansB	L-asparaginase	3.5.1.1	L-Asparagine	L-Aspartate; Ammonia
Asparagine degradation, L-asparagine => L-aspartate	1	K13051	ASRGL1, iaaA	L-asparaginase / beta-aspartyl-peptidase	3.5.1.1	L-Asparagine	L-Aspartate; Ammonia
Asparagine degradation, L-asparagine => L-aspartate	1	K05597	aspQ, ansB, ansA	glutamin-(asparagin-)ase	3.5.1.38	L-Asparagine	L-Aspartate; Ammonia
Aspartate degradation I, aspartate => pyruvate	1	K00811	ASP5	aspartate aminotransferase, chloroplastic	2.6.1.1	L-Aspartate	Oxaloacetate
Aspartate degradation I, aspartate => pyruvate	1	K00812	aspB	aspartate aminotransferase	2.6.1.1	L-Aspartate	Oxaloacetate
Aspartate degradation I, aspartate => pyruvate	1	K00813	aspC	aspartate aminotransferase	2.6.1.1	L-Aspartate	Oxaloacetate
Aspartate degradation I, aspartate => pyruvate	1	K11358	yhdR	aspartate aminotransferase	2.6.1.1	L-Aspartate	Oxaloacetate
Aspartate degradation I, aspartate => pyruvate	1	K14454	GOT1	aspartate aminotransferase, cytoplasmic	2.6.1.1	L-Aspartate	Oxaloacetate
Aspartate degradation I, aspartate => pyruvate	1	K14455	GOT2	aspartate aminotransferase, mitochondrial	2.6.1.1	L-Aspartate	Oxaloacetate
Aspartate degradation I, aspartate => pyruvate	2	K01571	oadA	oxaloacetate decarboxylase (Na+ extruding) subunit alpha	7.2.4.2	Oxaloacetate	Pyruvate
Aspartate degradation I, aspartate => pyruvate	2	K01573	oadG	oxaloacetate decarboxylase (Na+ extruding) subunit gamma	7.2.4.2	Oxaloacetate	Pyruvate
Aspartate degradation I, aspartate => pyruvate	2	K01003	bcpA	oxaloacetate decarboxylase	4.1.1.112	Oxaloacetate	Pyruvate
Aspartate degradation II, aspartate => glutamine + fumarate	1	K07791	dcuA	anaerobic C4-dicarboxylate transporter DcuA
Aspartate degradation II, aspartate => glutamine + fumarate	1	K07792	dcuB	anaerobic C4-dicarboxylate transporter DcuB
Aspartate degradation II, aspartate => glutamine + fumarate	1	K01744	aspA	aspartate ammonia-lyase	4.3.1.1	L-aspartate	Fumarate; NH3
Aspartate degradation II, aspartate => glutamine + fumarate	2	K01915	glnA, GLUL	glutamine synthetase	6.3.1.2	NH3; L-glutamate	L-glutamine
Cysteine degradation I, L-cysteine => L-serine	1	K01738	cysK	cysteine synthase	2.5.1.47	L-Cysteine	O-Acetyl-L-serine
Cysteine degradation I, L-cysteine => L-serine	2	K00640	cysE	serine O-acetyltransferase	2.3.1.30	O-Acetyl-L-serine	L-serine; Acetyl-CoA
Cysteine degradation I, L-cysteine => L-serine	2	K23304	cysE	serine O-acetyltransferase	2.3.1.30	O-Acetyl-L-serine	L-serine; Acetyl-CoA
Cysteine degradation II, L-cysteine => pyruvate	1	K22207	LCD	L-cysteine desulfhydrase	4.4.1.28	Cysteine	Pyruvate; Hydrogen sulfide; Ammonia
Cysteine degradation II, L-cysteine => pyruvate	1	K20021	E4.4.1.28	L-cysteine desulfidase	4.4.1.28	Cysteine	Pyruvate; Hydrogen sulfide; Ammonia
Cysteine degradation II, L-cysteine => pyruvate	1	K17217	mccB	cystathionine gamma-lyase / homocysteine desulfhydrase	4.4.1.1	Cysteine	Pyruvate; Hydrogen sulfide; Ammonia
Glutamine degradation I, L-glutamine => L-glutamate	1	K01425	glsA, GLS	glutaminase	3.5.1.2	L-glutamine	L-glutamate
Glutamine degradation I, L-glutamine => L-glutamate	1	K23265	purQ	phosphoribosylformylglycinamidine synthase subunit PurQ / glutaminase	3.5.1.2	L-glutamine	L-glutamate
Glutamine degradation I, L-glutamine => L-glutamate	1	K05597	aspQ, ansB, ansA	glutamin-(asparagin-)ase	3.5.1.38	L-glutamine	L-glutamate
Glutamine degradation II, L-glutamine => L-glutamate	1	K00265	gltB	glutamate synthase (NADPH) large chain	1.4.1.13	L-Glutamine	L-Glutamate
Glutamine degradation II, L-glutamine => L-glutamate	1	K00266	gltD	glutamate synthase (NADPH) small chain	1.4.1.13	L-Glutamine	L-Glutamate
Glycine degradation I, glycine => formate	1	K00281	GLDC, gcvP	glycine dehydrogenase	1.4.4.2	Glycine; Lipoylprotein	S-Aminomethyldihydrolipoylprotein; CO2
Glycine degradation I, glycine => formate	1	K00282	gcvPA	glycine dehydrogenase subunit 1	1.4.4.2	Glycine; Lipoylprotein	S-Aminomethyldihydrolipoylprotein; CO2
Glycine degradation I, glycine => formate	1	K00283	gcvPB	glycine dehydrogenase subunit 2	1.4.4.2	Glycine; Lipoylprotein	S-Aminomethyldihydrolipoylprotein; CO2
Glycine degradation I, glycine => formate	1	K00605	gcvT, AMT	aminomethyltransferase	2.1.2.10	S-Aminomethyldihydrolipoylprotein	5,10-Methylene-THF; Dihydrolipoylprotein; Ammonia
Glycine degradation I, glycine => formate	1	K00382	DLD, lpd, pdhD	dihydrolipoamide dehydrogenase	1.8.1.4	Dihydrolipoylprotein	Lipoylprotein
Glycine degradation I, glycine => formate	1	K02437	gcvH, GCSH	glycine cleavage system H protein
Glycine degradation I, glycine => formate	2	K01491	folD	methylenetetrahydrofolate dehydrogenase (NADP+) / methenyltetrahydrofolate cyc	1.5.1.5	5,10-Methylene-THF	5,10-Methenyl-THF
Glycine degradation I, glycine => formate	3	K01491	folD	methylenetetrahydrofolate dehydrogenase (NADP+) / methenyltetrahydrofolate cyc	3.5.4.9	5,10-methenyl-THF	10-Formyl-THF
Glycine degradation I, glycine => formate	4	K01938	fhs	formate--tetrahydrofolate ligase	6.3.4.3	10-Formyl-THF	Formate
Glycine degradation II, glycine => acetate	1	K10670	grdA	glycine/sarcosine/betaine reductase complex component A	1.21.4.2	Glycine	Acetyl-phosphate
Glycine degradation II, glycine => acetate	1	K10671	grdE	glycine reductase complex component B subunit alpha and beta	1.21.4.2	Glycine	Acetyl-phosphate
Glycine degradation II, glycine => acetate	1	K10672	grdB	glycine reductase complex component B subunit gamma	1.21.4.2	Glycine	Acetyl-phosphate
Glycine degradation II, glycine => acetate	1	K21576	grdD	glycine/sarcosine/betaine reductase complex component C subunit alpha	1.21.4.2	Glycine	Acetyl-phosphate
Glycine degradation II, glycine => acetate	1	K21577	grdC	glycine/sarcosine/betaine reductase complex component C subunit beta	1.21.4.2	Glycine	Acetyl-phosphate
Glycine degradation II, glycine => acetate	2	K00925	ackA	acetate kinase	2.7.2.1	Acetyl-phosphate	Acetate
Histidine degradation, histidine => glutamate	1	K01745	hutH, HAL	histidine ammonia-lyase	4.3.1.3	Histidine	Urocanate
Histidine degradation, histidine => glutamate	2	K01712	hutU, UROC1	urocanate hydratase	4.2.1.49	Urocanate	4-Imidazolone-5-propanoate
Histidine degradation, histidine => glutamate	3	K01468	hutI, AMDHD1	imidazolonepropionase	3.5.2.7	4-Imidazolone-5-propanoate	N-Formimino-L-glutamate
Histidine degradation, histidine => glutamate	4	K01479	hutG	formiminoglutamase	3.5.3.8	N-Formimino-L-glutamate	Glutamate
Histidine degradation, histidine => glutamate	4	K00603	fctD	glutamate formiminotransferase / 5-formyltetrahydrofolate cyclo-ligase	2.1.2.5	N-Formimino-L-glutamate	Glutamate
Histidine degradation, histidine => glutamate	4	K13990	FTCD	glutamate formiminotransferase / formiminotetrahydrofolate cyclodeaminase	2.1.2.5	N-Formimino-L-glutamate	Glutamate
Histidine degradation, histidine => glutamate	4	K05603	hutF	formimidoylglutamate deiminase	3.5.3.13	N-Formimino-L-glutamate	N-Formyl-L-glutamate
Histidine degradation, histidine => glutamate	4	K01458	hutG	N-formylglutamate deformylase	3.5.1.68	N-Formyl-L-glutamate	Glutamate
Isoleucine degradation I, isoleucine => acetyl-CoA + propanoyl-CoA	1	K00826	E2.6.1.42, ilvE	branched-chain amino acid aminotransferase	2.6.1.42	Isoleucine	(S)-3-Methyl-2-oxopentanoate
Isoleucine degradation I, isoleucine => acetyl-CoA + propanoyl-CoA	2	K00166	BCKDHA, bkdA1	2-oxoisovalerate dehydrogenase E1 component alpha subunit	1.2.4.4	(S)-3-Methyl-2-oxopentanoate	(S)-2-Methylbutanoyl-CoA
Isoleucine degradation I, isoleucine => acetyl-CoA + propanoyl-CoA	2	K00167	BCKDHB, bkdA2	2-oxoisovalerate dehydrogenase E1 component beta subunit	1.2.4.4	(S)-3-Methyl-2-oxopentanoate	(S)-2-Methylbutanoyl-CoA
Isoleucine degradation I, isoleucine => acetyl-CoA + propanoyl-CoA	2	K11381	bkdA	2-oxoisovalerate dehydrogenase E1 component	1.2.4.4	(S)-3-Methyl-2-oxopentanoate	(S)-2-Methylbutanoyl-CoA
Isoleucine degradation I, isoleucine => acetyl-CoA + propanoyl-CoA	2	K09699	DBT, bkdB	2-oxoisovalerate dehydrogenase E2 component (dihydrolipoyl transacylase)	2.3.1.168	(S)-3-Methyl-2-oxopentanoate	(S)-2-Methylbutanoyl-CoA
Isoleucine degradation I, isoleucine => acetyl-CoA + propanoyl-CoA	2	K00382	DLD, lpd, pdhD	dihydrolipoamide dehydrogenase	1.8.1.4	(S)-3-Methyl-2-oxopentanoate	(S)-2-Methylbutanoyl-CoA
Isoleucine degradation I, isoleucine => acetyl-CoA + propanoyl-CoA	3	K00248	ACADS, bcd	butyryl-CoA dehydrogenase	1.3.8.1	(S)-2-Methylbutanoyl-CoA	trans-2-Methylbut-2-enoyl-CoA
Isoleucine degradation I, isoleucine => acetyl-CoA + propanoyl-CoA	3	K00249	ACADM, acd	acyl-CoA dehydrogenase	1.3.8.7	(S)-2-Methylbutanoyl-CoA	trans-2-Methylbut-2-enoyl-CoA
Isoleucine degradation I, isoleucine => acetyl-CoA + propanoyl-CoA	4	K01692	paaF, echA	enoyl-CoA hydratase	4.2.1.17	trans-2-Methylbut-2-enoyl-CoA	(S)-3-Hydroxy-2-methylbutyryl-CoA
Isoleucine degradation I, isoleucine => acetyl-CoA + propanoyl-CoA	4	K01825	fadB	3-hydroxyacyl-CoA dehydrogenase / enoyl-CoA hydratase / 3-hydroxybutyryl-CoA epimerase / enoyl-CoA isomerase	4.2.1.17	trans-2-Methylbut-2-enoyl-CoA	(S)-3-Hydroxy-2-methylbutyryl-CoA
Isoleucine degradation I, isoleucine => acetyl-CoA + propanoyl-CoA	4	K01782	fadJ	3-hydroxyacyl-CoA dehydrogenase / enoyl-CoA hydratase / 3-hydroxybutyryl-CoA epimerase	4.2.1.17	trans-2-Methylbut-2-enoyl-CoA	(S)-3-Hydroxy-2-methylbutyryl-CoA
Isoleucine degradation I, isoleucine => acetyl-CoA + propanoyl-CoA	5	K01825	fadB	3-hydroxyacyl-CoA dehydrogenase / enoyl-CoA hydratase / 3-hydroxybutyryl-CoA epimerase / enoyl-CoA isomerase	1.1.1.35	(S)-3-Hydroxy-2-methylbutyryl-CoA	2-Methylacetoacetyl-CoA
Isoleucine degradation I, isoleucine => acetyl-CoA + propanoyl-CoA	5	K01782	fadJ	3-hydroxyacyl-CoA dehydrogenase / enoyl-CoA hydratase / 3-hydroxybutyryl-CoA epimerase	1.1.1.35	(S)-3-Hydroxy-2-methylbutyryl-CoA	2-Methylacetoacetyl-CoA
Isoleucine degradation I, isoleucine => acetyl-CoA + propanoyl-CoA	6	K00632	fadA, fadI	acetyl-CoA acyltransferase	2.3.1.16	2-Methylacetoacetyl-CoA	Acetyl-CoA; Propanoyl-CoA
Isoleucine degradation I, isoleucine => acetyl-CoA + propanoyl-CoA	6	K07513	ACAA1	acetyl-CoA acyltransferase 1	2.3.1.16	2-Methylacetoacetyl-CoA	Acetyl-CoA; Propanoyl-CoA
Isoleucine degradation I, isoleucine => acetyl-CoA + propanoyl-CoA	6	K07508	ACAA2	acetyl-CoA acyltransferase 2	2.3.1.16	2-Methylacetoacetyl-CoA	Acetyl-CoA; Propanoyl-CoA
Isoleucine degradation II, isoleucine => 2-methylbutyrate	1	K00826	E2.6.1.42, ilvE	branched-chain amino acid aminotransferase	2.6.1.42	Isoleucine	(S)-3-Methyl-2-oxopentanoate
Isoleucine degradation II, isoleucine => 2-methylbutyrate	2	K00186	vorA	2-oxoisovalerate ferredoxin oxidoreductase alpha subunit	1.2.7.7	(S)-3-Methyl-2-oxopentanoate	(S)-2-Methylbutanoyl-CoA
Isoleucine degradation II, isoleucine => 2-methylbutyrate	2	K00187	vorB	2-oxoisovalerate ferredoxin oxidoreductase beta subunit	1.2.7.7	(S)-3-Methyl-2-oxopentanoate	(S)-2-Methylbutanoyl-CoA
Isoleucine degradation II, isoleucine => 2-methylbutyrate	2	K00188	vorD	2-oxoisovalerate ferredoxin oxidoreductase delta subunit	1.2.7.7	(S)-3-Methyl-2-oxopentanoate	(S)-2-Methylbutanoyl-CoA
Isoleucine degradation II, isoleucine => 2-methylbutyrate	2	K00189	vorG, porG	2-oxoisovalerate/pyruvate ferredoxin oxidoreductase gamma subunit	1.2.7.7	(S)-3-Methyl-2-oxopentanoate	(S)-2-Methylbutanoyl-CoA
Isoleucine degradation II, isoleucine => 2-methylbutyrate	3	K02614	paaI	acyl-CoA thioesterase	3.1.2.-	(S)-2-Methylbutanoyl-CoA	2-Methylbutyrate
Isoleucine degradation II, isoleucine => 2-methylbutyrate	3	K07107	ybgC	acyl-CoA thioester hydrolase	3.1.2.-	(S)-2-Methylbutanoyl-CoA	2-Methylbutyrate
Isoleucine degradation II, isoleucine => 2-methylbutyrate	3	K10804	tesA	acyl-CoA thioesterase I	3.1.2.-	(S)-2-Methylbutanoyl-CoA	2-Methylbutyrate
Isoleucine degradation II, isoleucine => 2-methylbutyrate	3	K10805	tesB	acyl-CoA thioesterase II	3.1.2.-	(S)-2-Methylbutanoyl-CoA	2-Methylbutyrate
Isoleucine degradation II, isoleucine => 2-methylbutyrate	3	K10806	yciA	acyl-CoA thioesterase YciA	3.1.2.-	(S)-2-Methylbutanoyl-CoA	2-Methylbutyrate
Isoleucine degradation II, isoleucine => 2-methylbutyrate	3	K12500	tesC	thioesterase III	3.1.2.-	(S)-2-Methylbutanoyl-CoA	2-Methylbutyrate
Leucine degradation I, leucine => acetoacetate + acetyl-CoA	1	K00826	E2.6.1.42, ilvE	branched-chain amino acid aminotransferase	2.6.1.42	Leucine	4-Methyl-2-oxopentanoate
Leucine degradation I, leucine => acetoacetate + acetyl-CoA	2	K00166	BCKDHA, bkdA1	2-oxoisovalerate dehydrogenase E1 component alpha subunit	1.2.4.4	4-Methyl-2-oxopentanoate	3-Methylbutanoyl-CoA
Leucine degradation I, leucine => acetoacetate + acetyl-CoA	2	K00167	BCKDHB, bkdA2	2-oxoisovalerate dehydrogenase E1 component beta subunit	1.2.4.4	4-Methyl-2-oxopentanoate	3-Methylbutanoyl-CoA
Leucine degradation I, leucine => acetoacetate + acetyl-CoA	2	K11381	bkdA	2-oxoisovalerate dehydrogenase E1 component	1.2.4.4	4-Methyl-2-oxopentanoate	3-Methylbutanoyl-CoA
Leucine degradation I, leucine => acetoacetate + acetyl-CoA	2	K09699	DBT, bkdB	2-oxoisovalerate dehydrogenase E2 component (dihydrolipoyl transacylase)	2.3.1.168	4-Methyl-2-oxopentanoate	3-Methylbutanoyl-CoA
Leucine degradation I, leucine => acetoacetate + acetyl-CoA	2	K00382	DLD, lpd, pdhD	dihydrolipoamide dehydrogenase	1.8.1.4	4-Methyl-2-oxopentanoate	3-Methylbutanoyl-CoA
Leucine degradation I, leucine => acetoacetate + acetyl-CoA	3	K00253	IVD, ivd	isovaleryl-CoA dehydrogenase	1.3.8.4	3-Methylbutanoyl-CoA	3-Methylcrotonyl-CoA
Leucine degradation I, leucine => acetoacetate + acetyl-CoA	3	K00249	ACADM, acd	acyl-CoA dehydrogenase	1.3.8.7	3-Methylbutanoyl-CoA	3-Methylcrotonyl-CoA
Leucine degradation I, leucine => acetoacetate + acetyl-CoA	4	K01968	E6.4.1.4A	3-methylcrotonyl-CoA carboxylase alpha subunit	6.4.1.4	3-Methylcrotonyl-CoA	3-Methylglutaconyl-CoA
Leucine degradation I, leucine => acetoacetate + acetyl-CoA	4	K01969	E6.4.1.4B	3-methylcrotonyl-CoA carboxylase beta subunit	6.4.1.4	3-Methylcrotonyl-CoA	3-Methylglutaconyl-CoA
Leucine degradation I, leucine => acetoacetate + acetyl-CoA	5	K05607	AUH	methylglutaconyl-CoA hydratase	4.2.1.18	3-Methylglutaconyl-CoA	(S)-3-Hydroxy-3-methylglutaryl-CoA
Leucine degradation I, leucine => acetoacetate + acetyl-CoA	5	K13766	liuC	methylglutaconyl-CoA hydratase	4.2.1.18	3-Methylglutaconyl-CoA	(S)-3-Hydroxy-3-methylglutaryl-CoA
Leucine degradation I, leucine => acetoacetate + acetyl-CoA	6	K01640	HMGCL, hmgL	hydroxymethylglutaryl-CoA lyase	4.1.3.4	(S)-3-Hydroxy-3-methylglutaryl-CoA	Acetoacetate; Acetyl-CoA
Leucine degradation II, leucine => 3-methylbutyrate	1	K00826	E2.6.1.42, ilvE	branched-chain amino acid aminotransferase	2.6.1.42	Leucine	4-Methyl-2-oxopentanoate
Leucine degradation II, leucine => 3-methylbutyrate	2	K00186	vorA	2-oxoisovalerate ferredoxin oxidoreductase alpha subunit	1.2.7.7	4-Methyl-2-oxopentanoate	3-Methylbutanoyl-CoA
Leucine degradation II, leucine => 3-methylbutyrate	2	K00187	vorB	2-oxoisovalerate ferredoxin oxidoreductase beta subunit	1.2.7.7	4-Methyl-2-oxopentanoate	3-Methylbutanoyl-CoA
Leucine degradation II, leucine => 3-methylbutyrate	2	K00188	vorD	2-oxoisovalerate ferredoxin oxidoreductase delta subunit	1.2.7.7	4-Methyl-2-oxopentanoate	3-Methylbutanoyl-CoA
Leucine degradation II, leucine => 3-methylbutyrate	2	K00189	vorG, porG	2-oxoisovalerate/pyruvate ferredoxin oxidoreductase gamma subunit	1.2.7.7	4-Methyl-2-oxopentanoate	3-Methylbutanoyl-CoA
Leucine degradation II, leucine => 3-methylbutyrate	3	K02614	paaI	acyl-CoA thioesterase	3.1.2.-	3-Methylbutanoyl-CoA	3-Methylbutyrate
Leucine degradation II, leucine => 3-methylbutyrate	3	K07107	ybgC	acyl-CoA thioester hydrolase	3.1.2.-	3-Methylbutanoyl-CoA	3-Methylbutyrate
Leucine degradation II, leucine => 3-methylbutyrate	3	K10804	tesA	acyl-CoA thioesterase I	3.1.2.-	3-Methylbutanoyl-CoA	3-Methylbutyrate
Leucine degradation II, leucine => 3-methylbutyrate	3	K10805	tesB	acyl-CoA thioesterase II	3.1.2.-	3-Methylbutanoyl-CoA	3-Methylbutyrate
Leucine degradation II, leucine => 3-methylbutyrate	3	K10806	yciA	acyl-CoA thioesterase YciA	3.1.2.-	3-Methylbutanoyl-CoA	3-Methylbutyrate
Leucine degradation II, leucine => 3-methylbutyrate	3	K12500	tesC	thioesterase III	3.1.2.-	3-Methylbutanoyl-CoA	3-Methylbutyrate
Leucine degradation III, leucine => 4-methylpentanoate	1	K00826	E2.6.1.42, ilvE	branched-chain amino acid aminotransferase	2.6.1.42	Leucine	4-Methyl-2-oxopentanoate
Leucine degradation III, leucine => 4-methylpentanoate	2	K17064	ddh	D-2-hydroxyacid dehydrogenase (NADP+)	1.1.1.272	4-Methyl-2-oxopentanoate	(R)-2-hydroxy-4-methylpentanoate
Leucine degradation III, leucine => 4-methylpentanoate	3	K20882	hadA	(R)-2-hydroxy-4-methylpentanoate CoA-transferase	2.8.3.24	(R)-2-hydroxy-4-methylpentanoate	(R)-2-hydroxy-4-methylpentanoyl-CoA; 4-methylpentanoate
Leucine degradation III, leucine => 4-methylpentanoate	4	K20025	hadB	(R)-2-hydroxyisocaproyl-CoA dehydratase alpha subunit	4.2.1.157	(R)-2-hydroxy-4-methylpentanoyl-CoA	4-methylpent-2-enoyl-CoA
Leucine degradation III, leucine => 4-methylpentanoate	4	K20026	hadC	(R)-2-hydroxyisocaproyl-CoA dehydratase beta subunit	4.2.1.157	(R)-2-hydroxy-4-methylpentanoyl-CoA	4-methylpent-2-enoyl-CoA
Leucine degradation III, leucine => 4-methylpentanoate	5	K00209	fabV, ter	enoyl-[acyl-carrier protein] reductase / trans-2-enoyl-CoA reductase (NAD+)	1.3.1.44	4-methylpent-2-enoyl-CoA	4-methylpentanoyl-CoA
Lysine degradation III, lysine => butyrate + acetate	1	K01843	kamA	lysine 2,3-aminomutase	5.4.3.2	Lysine	L-beta-Lysine
Lysine degradation III, lysine => butyrate + acetate	2	K01844	kamD	beta-lysine 5,6-aminomutase alpha subunit	5.4.3.3	L-beta-Lysine	3,5-Diaminohexanoate
Lysine degradation III, lysine => butyrate + acetate	2	K18011	kamE	beta-lysine 5,6-aminomutase beta subunit	5.4.3.3	L-beta-Lysine	3,5-Diaminohexanoate
Lysine degradation III, lysine => butyrate + acetate	3	K18012	kdd	L-erythro-3,5-diaminohexanoate dehydrogenase	1.4.1.11	3,5-Diaminohexanoate	5-Amino-3-oxohexanoate
Lysine degradation III, lysine => butyrate + acetate	4	K18013	kce	3-keto-5-aminohexanoate cleavage enzyme	2.3.1.247	5-Amino-3-oxohexanoate	L-3-Aminobutyryl-CoA; Acetoacetate
Lysine degradation III, lysine => butyrate + acetate	5	K18014	kal	3-aminobutyryl-CoA ammonia-lyase	4.3.1.14	L-3-Aminobutyryl-CoA	Crotonyl-CoA
Lysine degradation III, lysine => butyrate + acetate	6	K17829	ccrA	crotonyl-CoA reductase	1.3.1.86	Crotonyl-CoA	Butanoyl-CoA
Lysine degradation III, lysine => butyrate + acetate	6	K00209	fabV, ter	enoyl-[acyl-carrier protein] reductase / trans-2-enoyl-CoA reductase (NAD+)	1.3.1.44	Crotonyl-CoA	Butanoyl-CoA
Lysine degradation III, lysine => butyrate + acetate	7	K01034	atoD	acetate CoA/acetoacetate CoA-transferase alpha subunit	2.8.3.9	Butanoyl-CoA; Acetoacetate	Butyrate; Acetoacetyl-CoA
Lysine degradation III, lysine => butyrate + acetate	7	K01035	atoA	acetate CoA/acetoacetate CoA-transferase beta subunit	2.8.3.9	Butanoyl-CoA; Acetoacetate	Butyrate; Acetoacetyl-CoA
Lysine degradation III, lysine => butyrate + acetate	8	K00632	fadA, fadI	acetyl-CoA acyltransferase	2.3.1.16	Acetoacetyl-CoA	Acetyl-CoA
Lysine degradation III, lysine => butyrate + acetate	8	K07513	ACAA1	acetyl-CoA acyltransferase 1	2.3.1.16	Acetoacetyl-CoA	Acetyl-CoA
Lysine degradation III, lysine => butyrate + acetate	8	K07508	ACAA2	acetyl-CoA acyltransferase 2	2.3.1.16	Acetoacetyl-CoA	Acetyl-CoA
Lysine degradation III, lysine => butyrate + acetate	8	K07509	HADHB	acetyl-CoA acyltransferase	2.3.1.16	Acetoacetyl-CoA	Acetyl-CoA
Lysine degradation III, lysine => butyrate + acetate	8	K00626	ACAT, atoB	acetyl-CoA C-acetyltransferase	2.3.1.9	Acetoacetyl-CoA	Acetyl-CoA
Lysine degradation III, lysine => butyrate + acetate	9	K00625	E2.3.1.8, pta	phosphate acetyltransferase	2.3.1.8	Acetyl-CoA	Acetyl phosphate
Lysine degradation III, lysine => butyrate + acetate	9	K13788	pta	phosphate acetyltransferase	2.3.1.8	Acetyl-CoA	Acetyl phosphate
Lysine degradation III, lysine => butyrate + acetate	9	K15024	K15024	putative phosphotransacetylase	2.3.1.8	Acetyl-CoA	Acetyl phosphate
Lysine degradation III, lysine => butyrate + acetate	10	K00925	ackA	acetate kinase	2.7.2.1	Acetyl phosphate	Acetate
Lysine syntrophic degradation I, lysine => acetate	1	K01582	E4.1.1.18, ldcC, cadA	lysine decarboxylase	4.1.1.18	L-Lysine	Cadaverine
Lysine syntrophic degradation I, lysine => acetate	2	K09251	patA	putrescine aminotransferase	2.6.1.82	Cadaverine	5-Aminopentanal
Lysine syntrophic degradation I, lysine => acetate	3	K00137	prr	aminobutyraldehyde dehydrogenase	1.2.1.19	5-Aminopentanal	4-Aminobutanoate
Lysine syntrophic degradation I, lysine => acetate	4	K07250	gabT	4-aminobutyrate aminotransferase / (S)-3-amino-2-methylpropionate transaminase / 5-aminovalerate transaminase	2.6.1.48	4-Aminobutanoate	Glutarate semialdehyde
Lysine syntrophic degradation I, lysine => acetate	4	K14268	davT, gabT	5-aminovalerate/4-aminobutyrate aminotransferase	2.6.1.48	4-Aminobutanoate	Glutarate semialdehyde
Lysine syntrophic degradation I, lysine => acetate	5	K00135	gabD	succinate-semialdehyde dehydrogenase / glutarate-semialdehyde dehydrogenase	1.2.1.20	Glutarate semialdehyde	Glutarate
Lysine syntrophic degradation I, lysine => acetate	6			glutarate---CoA ligase	6.2.1.6	Glutarate	Glutaryl-CoA
Lysine syntrophic degradation I, lysine => acetate	7	K00252	GCDH, gcdH	glutaryl-CoA dehydrogenase	1.3.8.6	Glutaryl-CoA	Crotonoyl-CoA
Lysine syntrophic degradation I, lysine => acetate	8	K01692	paaF, echA	enoyl-CoA hydratase	4.2.1.17	Crotonyl-CoA	(S)-3-Hydroxybutanoyl-CoA
Lysine syntrophic degradation I, lysine => acetate	8	K07511	ECHS1	enoyl-CoA hydratase	4.2.1.17	Crotonyl-CoA	(S)-3-Hydroxybutanoyl-CoA
Lysine syntrophic degradation I, lysine => acetate	8	K13767	fadB	enoyl-CoA hydratase	4.2.1.17	Crotonyl-CoA	(S)-3-Hydroxybutanoyl-CoA
Lysine syntrophic degradation I, lysine => acetate	9	K00022	HADH	3-hydroxyacyl-CoA dehydrogenase	1.1.1.35	(S)-3-Hydroxybutanoyl-CoA	Acetoacetyl-CoA
Lysine syntrophic degradation I, lysine => acetate	9	K07516	fadN	3-hydroxyacyl-CoA dehydrogenase	1.1.1.35	(S)-3-Hydroxybutanoyl-CoA	Acetoacetyl-CoA
Lysine syntrophic degradation I, lysine => acetate	10	K00632	fadA, fadI	acetyl-CoA acyltransferase	2.3.1.16	Acetoacetyl-CoA	Acetyl-CoA
Lysine syntrophic degradation I, lysine => acetate	10	K07513	ACAA1	acetyl-CoA acyltransferase 1	2.3.1.16	Acetoacetyl-CoA	Acetyl-CoA
Lysine syntrophic degradation I, lysine => acetate	10	K07508	ACAA2	acetyl-CoA acyltransferase 2	2.3.1.16	Acetoacetyl-CoA	Acetyl-CoA
Lysine syntrophic degradation I, lysine => acetate	10	K07509	HADHB	acetyl-CoA acyltransferase	2.3.1.16	Acetoacetyl-CoA	Acetyl-CoA
Lysine syntrophic degradation I, lysine => acetate	11	K00625	E2.3.1.8, pta	phosphate acetyltransferase	2.3.1.8	Acetyl-CoA	Acetyl phosphate
Lysine syntrophic degradation I, lysine => acetate	11	K13788	pta	phosphate acetyltransferase	2.3.1.8	Acetyl-CoA	Acetyl phosphate
Lysine syntrophic degradation I, lysine => acetate	11	K15024	K15024	putative phosphotransacetylase	2.3.1.8	Acetyl-CoA	Acetyl phosphate
Lysine syntrophic degradation I, lysine => acetate	12	K00925	ackA	acetate kinase	2.7.2.1	Acetyl phosphate	Acetate
Lysine syntrophic degradation II, lysine => butyrate	1	K01582	E4.1.1.18, ldcC, cadA	lysine decarboxylase	4.1.1.18	L-Lysine	Cadaverine
Lysine syntrophic degradation II, lysine => butyrate	2	K09251	patA	putrescine aminotransferase	2.6.1.82	Cadaverine	5-Aminopentanal
Lysine syntrophic degradation II, lysine => butyrate	3	K00137	prr	aminobutyraldehyde dehydrogenase	1.2.1.19	5-Aminopentanal	4-Aminobutanoate
Lysine syntrophic degradation II, lysine => butyrate	4	K07250	gabT	4-aminobutyrate aminotransferase / (S)-3-amino-2-methylpropionate transaminase / 5-aminovalerate transaminase	2.6.1.48	4-Aminobutanoate	Glutarate semialdehyde
Lysine syntrophic degradation II, lysine => butyrate	4	K14268	davT, gabT	5-aminovalerate/4-aminobutyrate aminotransferase	2.6.1.48	4-Aminobutanoate	Glutarate semialdehyde
Lysine syntrophic degradation II, lysine => butyrate	5	K00135	gabD	succinate-semialdehyde dehydrogenase / glutarate-semialdehyde dehydrogenase	1.2.1.20	Glutarate semialdehyde	Glutarate
Lysine syntrophic degradation II, lysine => butyrate	6			glutarate---CoA ligase	6.2.1.6	Glutarate	Glutaryl-CoA
Lysine syntrophic degradation II, lysine => butyrate	7	K00252	GCDH, gcdH	glutaryl-CoA dehydrogenase	1.3.8.6	Glutaryl-CoA	Crotonoyl-CoA
Lysine syntrophic degradation II, lysine => butyrate	8	K17829	ccrA	crotonyl-CoA reductase	1.3.1.86	Crotonoyl-CoA	Butanoyl-CoA
Lysine syntrophic degradation II, lysine => butyrate	8	K00209	fabV, ter	enoyl-[acyl-carrier protein] reductase / trans-2-enoyl-CoA reductase (NAD+)	1.3.1.44	Crotonoyl-CoA	Butanoyl-CoA
Lysine syntrophic degradation II, lysine => butyrate	9	K01034	atoD	acetate CoA/acetoacetate CoA-transferase alpha subunit	2.8.3.8	Butanoyl-CoA	Butyrate
Lysine syntrophic degradation II, lysine => butyrate	9	K01035	atoA	acetate CoA/acetoacetate CoA-transferase beta subunit	2.8.3.8	Butanoyl-CoA	Butyrate
Lysine syntrophic degradation II, lysine => butyrate	9	K19709	ydiF	acetate CoA-transferase	2.8.3.8	Butanoyl-CoA	Butyrate
Methionine degradation I, L-methionine => L-homocysteine	1	K00789	metK, MAT	S-adenosylmethionine synthetase	2.5.1.6	Methionine	S-Adenosyl-L-methionine
Methionine degradation I, L-methionine => L-homocysteine	2	K00558	DNMT1, dcm	DNA (cytosine-5)-methyltransferase 1	2.1.1.37	S-Adenosyl-L-methionine	S-Adenosyl-L-homocysteine
Methionine degradation I, L-methionine => L-homocysteine	2	K17398	DNMT3A	DNA (cytosine-5)-methyltransferase 3A	2.1.1.37	S-Adenosyl-L-methionine	S-Adenosyl-L-homocysteine
Methionine degradation I, L-methionine => L-homocysteine	2	K17399	DNMT3B	DNA (cytosine-5)-methyltransferase 3B	2.1.1.37	S-Adenosyl-L-methionine	S-Adenosyl-L-homocysteine
Methionine degradation I, L-methionine => L-homocysteine	3	K01251	E3.3.1.1, ahcY	adenosylhomocysteinase	3.3.1.1	S-Adenosyl-L-homocysteine	L-Homocysteine
Methionine degradation II, L-methionine => 2-oxobutanoate	1	K01761	E4.4.1.11	methionine-gamma-lyase	4.4.1.11	L-Methionine	2-Oxobutanoate; Methanethiol; Ammonia
Proline degradation I, L-proline => L-glutamate	1	K00286	proC	pyrroline-5-carboxylate reductase	1.5.1.2	L-Proline	(S)-1-Pyrroline-5-carboxylate
Proline degradation I, L-proline => L-glutamate	1	K00318	PRODH, fadM, putB	proline dehydrogenase	1.5.5.2	L-Proline	(S)-1-Pyrroline-5-carboxylate
Proline degradation I, L-proline => L-glutamate	1	K13821	putA	proline dehydrogenase / delta 1-pyrroline-5-carboxylate dehydrogenase	1.5.5.2	L-Proline	(S)-1-Pyrroline-5-carboxylate
Proline degradation I, L-proline => L-glutamate	2	K00294	E1.2.1.88	1-pyrroline-5-carboxylate dehydrogenase	1.2.1.88	(S)-1-Pyrroline-5-carboxylate	L-Glutamate
Proline degradation I, L-proline => L-glutamate	2	K13821	putA	proline dehydrogenase / delta 1-pyrroline-5-carboxylate dehydrogenase	1.2.1.88	(S)-1-Pyrroline-5-carboxylate	L-Glutamate
Proline degradation II, L-proline => 5-aminovalerate	1	K01777	prdF	proline racemase	5.1.1.4	L-Proline	D-Proline
Proline degradation II, L-proline => 5-aminovalerate	2	K10793	prdA	D-proline reductase (dithiol) PrdA	1.21.4.1	D-Proline	5-aminovalerate
Proline degradation II, L-proline => 5-aminovalerate	2	K10794	prdB	D-proline reductase (dithiol) PrdB	1.21.4.1	D-Proline	5-aminovalerate
Proline degradation II, L-proline => 5-aminovalerate	2	K03615	PrdC	proline reductase-associated electron transfer protein	7.1.1.11 7.2.1.2	D-Proline	5-aminovalerate
Serine degradation I, serine => pyruvate	1	K01752	E4.3.1.17, sdaA, sdaB, tdcG	L-serine dehydratase	4.3.1.17	Serine	Pyruvate; Ammonia
Serine degradation I, serine => pyruvate	1	K17989	SDS, SDH, CHA1	L-serine/L-threonine ammonia-lyase	4.3.1.17	Serine	Pyruvate; Ammonia
Serine degradation II, serine => glycine	1	K00600	glyA, SHMT	glycine hydroxymethyltransferase	2.1.2.1	Serine	Glycine; 5,10-Methylene-THF
Threonine degradation I, L-threonine => glycine	1	K15789	TDH	threonine 3-dehydrogenase	1.1.1.103	Threonine	L-2-Amino-3-oxobutanoic acid
Threonine degradation I, L-threonine => glycine	1	K00060	tdh	threonine 3-dehydrogenase	1.1.1.103	Threonine	L-2-Amino-3-oxobutanoic acid
Threonine degradation I, L-threonine => glycine	2	K00639	kbl, GCAT	glycine C-acetyltransferase	2.3.1.29	L-2-Amino-3-oxobutanoic acid	Glycine; Acetyl-CoA
Threonine degradation II, L-threonine => acetyl-CoA	1	K01620	ltaE	threonine aldolase	4.1.2.48	L-Threonine	Glycine; Acetaldehyde
Threonine degradation II, L-threonine => acetyl-CoA	2	K00132	E1.2.1.10	acetaldehyde dehydrogenase (acetylating)	1.2.1.10	Acetaldehyde	Acetyl-CoA
Threonine degradation II, L-threonine => acetyl-CoA	2	K04072	adhE	acetaldehyde dehydrogenase / alcohol dehydrogenase	1.2.1.10	Acetaldehyde	Acetyl-CoA
Threonine degradation II, L-threonine => acetyl-CoA	2	K04073	mhpF	acetaldehyde dehydrogenase	1.2.1.10	Acetaldehyde	Acetyl-CoA
Threonine degradation II, L-threonine => acetyl-CoA	2	K18366	bphJ, xylQ, nahO, tesF	acetaldehyde/propanal dehydrogenase	1.2.1.10	Acetaldehyde	Acetyl-CoA
Threonine degradation III, L-threonine => propionate	1	K17989	SDS, SDH, CHA1	L-serine/L-threonine ammonia-lyase	4.3.1.19	Threonine	2-ketobutyrate
Threonine degradation III, L-threonine => propionate	1	K01754	E4.3.1.19, ilvA, tdcB	threonine dehydratase	4.3.1.19	Threonine	2-ketobutyrate
Threonine degradation III, L-threonine => propionate	2	K00656	E2.3.1.54, pflD	formate C-acetyltransferase	2.3.1.54	2-ketobutyrate	Propanoyl-CoA
Threonine degradation III, L-threonine => propionate	3	K00625	E2.3.1.8, pta	phosphate acetyltransferase	2.3.1.8	Propanoyl-CoA	Propionyl phosphate
Threonine degradation III, L-threonine => propionate	3	K13788	pta	phosphate acetyltransferase	2.3.1.8	Propanoyl-CoA	Propionyl phosphate
Threonine degradation III, L-threonine => propionate	3	K13923	pduL	phosphate propanoyltransferase	2.3.1.222	Propanoyl-CoA	Propionyl phosphate
Threonine degradation III, L-threonine => propionate	3	K15024	K15024	putative phosphotransacetylase	2.3.1.8	Propanoyl-CoA	Propionyl phosphate
Threonine degradation III, L-threonine => propionate	4	K00932	tdcD	propionate kinase	2.7.2.15	Propionyl phosphate	Propionate
Threonine degradation III, L-threonine => propionate	4	K19697	pduW	propionate kinase	2.7.2.15	Propionyl phosphate	Propionate
Trytophan degradation I, L-tryptophan => pyruvate	1	K01667	tnaA	tryptophanase	4.1.99.1	L-tryptophan	pyruvate; indole
Trytophan degradation II, L-tryptophan => indole-propionate	1	K14265	Tam1	tryptophan aminotransferase	2.6.1.27	L-Tryptophan	(Indol-3-yl)pyruvate
Trytophan degradation II, L-tryptophan => indole-propionate	1	K00838	ARO8	aromatic amino acid aminotransferase I / 2-aminoadipate transaminase	2.6.1.27	L-Tryptophan	(Indol-3-yl)pyruvate
Trytophan degradation II, L-tryptophan => indole-propionate	2	K23109	fldH	aromatic 2-oxoacid reductase	1.1.1.110	(Indol-3-yl)pyruvate	(R)-(Indol-3-yl)lactate
Trytophan degradation II, L-tryptophan => indole-propionate	3	K13607	fldA	3-(aryl)acryloyl-CoA:(R)-3-(aryl)lactate CoA-transferase	2.8.3.17	(R)-(Indol-3-yl)lactate	3-(indol-3-yl)acrylate
Trytophan degradation II, L-tryptophan => indole-propionate	4	K23110	fldB	(R)-3-(aryl)lactoyl-CoA dehydratase alpha subunit	4.2.1.175	3-(indol-3-yl)acryloyl-CoA	(R)-3-(indol-3-yl)lactoyl-CoA
Trytophan degradation II, L-tryptophan => indole-propionate	5	K23111	fldC	(R)-3-(aryl)lactoyl-CoA dehydratase beta subunit	4.2.1.175	3-(indol-3-yl)acryloyl-CoA	(R)-3-(indol-3-yl)lactoyl-CoA
Trytophan degradation II, L-tryptophan => indole-propionate	5	K24016	acdA	3-(aryl)acrylate reductase	1.3.8.15	3-(indol-3-yl)acrylate	indole-propionate
Tyrosine degradation, L-tyrosine => phloretate	1	K00815	TAT	tyrosine aminotransferase	2.6.1.5	L-Tyrosine	4-Hydroxyphenylpyruvate
Tyrosine degradation, L-tyrosine => phloretate	1	K00838	ARO8	aromatic amino acid aminotransferase I / 2-aminoadipate transaminase	2.6.1.5	L-Tyrosine	4-Hydroxyphenylpyruvate
Tyrosine degradation, L-tyrosine => phloretate	1	K00832	tyrB	aromatic-amino-acid transaminase	2.6.1.57	L-Tyrosine	4-Hydroxyphenylpyruvate
Tyrosine degradation, L-tyrosine => phloretate	1	K05821	ARO9	aromatic amino acid aminotransferase II	2.6.1.58	L-Tyrosine	4-Hydroxyphenylpyruvate
Tyrosine degradation, L-tyrosine => phloretate	2	K23109	fldH	aromatic 2-oxoacid reductase	1.1.1.110	4-Hydroxyphenylpyruvate	(R)-3-(4-Hydroxyphenyl)lactate
Tyrosine degradation, L-tyrosine => phloretate	3	K13607	fldA	3-(aryl)acryloyl-CoA:(R)-3-(aryl)lactate CoA-transferase	2.8.3.17	(R)-3-(4-Hydroxyphenyl)lactate	4-coumarate
Tyrosine degradation, L-tyrosine => phloretate	4	K23110	fldB	(R)-3-(aryl)lactoyl-CoA dehydratase alpha subunit	4.2.1.175	(E)-4-coumaroyl-CoA	(R)-3-(4-hydroxyphenyl)lactoyl-CoA
Tyrosine degradation, L-tyrosine => phloretate	5	K23111	fldC	(R)-3-(aryl)lactoyl-CoA dehydratase beta subunit	4.2.1.175	(E)-4-coumaroyl-CoA	(R)-3-(4-hydroxyphenyl)lactoyl-CoA
Tyrosine degradation, L-tyrosine => phloretate	5	K24016	acdA	3-(aryl)acrylate reductase	1.3.8.15	4-coumarate	phloretate
Valine degradation I, L-valine => propanoyl-CoA	1	K00826	E2.6.1.42, ilvE	branched-chain amino acid aminotransferase	2.6.1.42	Valine	3-Methyl-2-oxobutanoate
Valine degradation I, L-valine => propanoyl-CoA	2	K00166	BCKDHA, bkdA1	2-oxoisovalerate dehydrogenase E1 component alpha subunit	1.2.4.4	3-Methyl-2-oxobutanoate	Isobutyryl-CoA
Valine degradation I, L-valine => propanoyl-CoA	2	K00167	BCKDHB, bkdA2	2-oxoisovalerate dehydrogenase E1 component beta subunit	1.2.4.4	3-Methyl-2-oxobutanoate	Isobutyryl-CoA
Valine degradation I, L-valine => propanoyl-CoA	2	K11381	bkdA	2-oxoisovalerate dehydrogenase E1 component	1.2.4.4	3-Methyl-2-oxobutanoate	Isobutyryl-CoA
Valine degradation I, L-valine => propanoyl-CoA	2	K09699	DBT, bkdB	2-oxoisovalerate dehydrogenase E2 component (dihydrolipoyl transacylase)	2.3.1.168	3-Methyl-2-oxobutanoate	Isobutyryl-CoA
Valine degradation I, L-valine => propanoyl-CoA	2	K00382	DLD, lpd, pdhD	dihydrolipoamide dehydrogenase	1.8.1.4	3-Methyl-2-oxobutanoate	Isobutyryl-CoA
Valine degradation I, L-valine => propanoyl-CoA	3	K00248	ACADS, bcd	butyryl-CoA dehydrogenase	1.3.8.1	Isobutyryl-CoA	Methacrylyl-CoA
Valine degradation I, L-valine => propanoyl-CoA	3	K00249	ACADM, acd	acyl-CoA dehydrogenase	1.3.8.7	Isobutyryl-CoA	Methacrylyl-CoA
Valine degradation I, L-valine => propanoyl-CoA	4	K01692	paaF, echA	enoyl-CoA hydratase	4.2.1.17	Methacrylyl-CoA	(S)-3-Hydroxyisobutyryl-CoA
Valine degradation I, L-valine => propanoyl-CoA	4	K07511	ECHS1	enoyl-CoA hydratase	4.2.1.17	Methacrylyl-CoA	(S)-3-Hydroxyisobutyryl-CoA
Valine degradation I, L-valine => propanoyl-CoA	4	K01825	fadB	3-hydroxyacyl-CoA dehydrogenase / enoyl-CoA hydratase / 3-hydroxybutyryl-CoA epimerase / enoyl-CoA isomerase	4.2.1.17	Methacrylyl-CoA	(S)-3-Hydroxyisobutyryl-CoA
Valine degradation I, L-valine => propanoyl-CoA	4	K01782	fadJ	3-hydroxyacyl-CoA dehydrogenase / enoyl-CoA hydratase / 3-hydroxybutyryl-CoA epimerase	4.2.1.17	Methacrylyl-CoA	(S)-3-Hydroxyisobutyryl-CoA
Valine degradation I, L-valine => propanoyl-CoA	4	K07514	EHHADH	enoyl-CoA hydratase / 3-hydroxyacyl-CoA dehydrogenase / 3,2-trans-enoyl-CoA isomerase	4.2.1.17	Methacrylyl-CoA	(S)-3-Hydroxyisobutyryl-CoA
Valine degradation I, L-valine => propanoyl-CoA	4	K07515	HADHA	enoyl-CoA hydratase / long-chain 3-hydroxyacyl-CoA dehydrogenase	4.2.1.17	Methacrylyl-CoA	(S)-3-Hydroxyisobutyryl-CoA
Valine degradation I, L-valine => propanoyl-CoA	5	K05605	HIBCH	3-hydroxyisobutyryl-CoA hydrolase	3.1.2.4	(S)-3-Hydroxyisobutyryl-CoA	(S)-3-Hydroxyisobutyrate
Valine degradation I, L-valine => propanoyl-CoA	6	K01825	fadB	3-hydroxyacyl-CoA dehydrogenase / enoyl-CoA hydratase / 3-hydroxybutyryl-CoA epimerase / enoyl-CoA isomerase	1.1.1.35	(S)-3-Hydroxyisobutyrate	(S)-Methylmalonate semialdehyde
Valine degradation I, L-valine => propanoyl-CoA	6	K01782	fadJ	3-hydroxyacyl-CoA dehydrogenase / enoyl-CoA hydratase / 3-hydroxybutyryl-CoA epimerase	1.1.1.35	(S)-3-Hydroxyisobutyrate	(S)-Methylmalonate semialdehyde
Valine degradation I, L-valine => propanoyl-CoA	6	K00020	HIBADH, mmsB	3-hydroxyisobutyrate dehydrogenase	1.1.1.31	(S)-3-Hydroxyisobutyrate	(S)-Methylmalonate semialdehyde
Valine degradation I, L-valine => propanoyl-CoA	6	K23146	HPD1	3-hydroxyisobutyrate/3-hydroxypropionate dehydrogenase	1.1.1.31	(S)-3-Hydroxyisobutyrate	(S)-Methylmalonate semialdehyde
Valine degradation I, L-valine => propanoyl-CoA	7	K00140	mmsA, iolA, ALDH6A1	malonate-semialdehyde dehydrogenase (acetylating) / methylmalonate-semialdehyde dehydrogenase	1.2.1.27	(S)-Methylmalonate semialdehyde	Propanoyl-CoA
Valine degradation II, L-valine => 2-methylpropanoate	1	K00826	E2.6.1.42, ilvE	branched-chain amino acid aminotransferase	2.6.1.42	Valine	3-Methyl-2-oxobutanoate
Valine degradation II, L-valine => 2-methylpropanoate	2	K00186	vorA	2-oxoisovalerate ferredoxin oxidoreductase alpha subunit	1.2.7.7	3-Methyl-2-oxobutanoate	2-Methylpropionyl-CoA
Valine degradation II, L-valine => 2-methylpropanoate	2	K00187	vorB	2-oxoisovalerate ferredoxin oxidoreductase beta subunit	1.2.7.7	3-Methyl-2-oxobutanoate	2-Methylpropionyl-CoA
Valine degradation II, L-valine => 2-methylpropanoate	2	K00188	vorD	2-oxoisovalerate ferredoxin oxidoreductase delta subunit	1.2.7.7	3-Methyl-2-oxobutanoate	2-Methylpropionyl-CoA
Valine degradation II, L-valine => 2-methylpropanoate	2	K00189	vorG, porG	2-oxoisovalerate/pyruvate ferredoxin oxidoreductase gamma subunit	1.2.7.7	3-Methyl-2-oxobutanoate	2-Methylpropionyl-CoA
Valine degradation II, L-valine => 2-methylpropanoate	3	K02614	paaI	acyl-CoA thioesterase	3.1.2.-	2-Methylpropionyl-CoA	2-Methylpropionate
Valine degradation II, L-valine => 2-methylpropanoate	3	K07107	ybgC	acyl-CoA thioester hydrolase	3.1.2.-	2-Methylpropionyl-CoA	2-Methylpropionate
Valine degradation II, L-valine => 2-methylpropanoate	3	K10804	tesA	acyl-CoA thioesterase I	3.1.2.-	2-Methylpropionyl-CoA	2-Methylpropionate
Valine degradation II, L-valine => 2-methylpropanoate	3	K10805	tesB	acyl-CoA thioesterase II	3.1.2.-	2-Methylpropionyl-CoA	2-Methylpropionate
Valine degradation II, L-valine => 2-methylpropanoate	3	K10806	yciA	acyl-CoA thioesterase YciA	3.1.2.-	2-Methylpropionyl-CoA	2-Methylpropionate
Valine degradation II, L-valine => 2-methylpropanoate	3	K12500	tesC	thioesterase III	3.1.2.-	2-Methylpropionyl-CoA	2-Methylpropionate

## Sheet: 2.Pathway Module
Supplementary Data 4. Summary of module information related to 90 anaerobic pathways
Module	DEFINITION
Methanogenesis I, acetate => methane	((K00925 K00625),K01895) (K00193+K00197+K00194) (K00577+K00578+K00579+K00580+K00581-K00582-K00583+K00584) (K00399+K00401+K00402) (K22480+K22481+K22482,K03388+K03389+K03390,K08264+K08265)
Methanogenesis II, CO2 => methane	(K00200+K00201+K00202+K00203-K11261+(K00205,K11260,K00204)) K00672 K01499 (K00319,K13942) K00320 (K00577+K00578+K00579+K00580+K00581-K00582-K00583+K00584) (K00399+K00401+K00402) (K22480+K22481+K22482,K03388+K03389+K03390,K08264+K08265)
Methanogenesis III, methanol => methane	K14080+K04480+K14081 K00399+K00401+K00402 (K22480+K22481+K22482,K03388+K03389+K03390,K08264+K08265)
Methanogenesis IV, methylamine => methane	K14082 ((K16177-K16176),(K16179-K16178),(K14084-K14083)) K00399+K00401+K00402 (K22480+K22481+K22482,K03388+K03389+K03390,K08264+K08265,K22516+K00125))
Acetate syntrophic degradation I, acetate => CO2	(K01895,K00925+(K00625,K13788,K15024)) K14138 K15023 K00297 K01491 K01491 K01938 (K05299+K15022) (K00198+K00196)
Acetate syntrophic degradation II, acetate => CO2	(K01895,K00925+(K00625,K13788,K15024)) (K10670+K10671+K10672+K21576+K21577+K00384) ((K00281,K00282+K00283)+K00382+K00605+K02437) K01491 K01938 (K05299+K15022)
Propionate syntrophic degradation, propionate => acetate	(K01895,K01908,K01026,K01905+K22224,(K00925,K00932,K19697)+(K00625,K13788,K15024,K13923)) (K01965+K01966,K11263+(K18472,K19312+K22568),K01964+K15036+K15037,K03416+K17489+K17490) K05606 (K01847,K01848+K01849) (K01902+K01903,K01899+K01900) (K00234+K00235+K00236+K00237,K00239+K00240+K00241+(K00242,K18859,K18860),K00244+K00245+K00246+K00247) (K01676,K01679,K01677+K01678,K01675,K01774) (K00026,K00025,…
Butyrate syntrophic degradation, butyrate => acetyl-CoA	(K01034+K01035,K00929+K00634,K19709,K01896) K00248 (K01825,K01782,K01692,K01715,K07515,K07514,K07511,K17865) (K00022,K07516,K01825,K01782,K07514,K00074,K00023) K00626
Pyruvate degradation, pyruvate => acetate	(K00163,K00627,K00169,K03737,K00174,K00656) (K13788,K04020) (K01512,K00925)
Pyruvate degradation, pyruvate => ethanol	((K00163,K00627,K00169,K03737,K00174,K00656) K00132) K01568 (K13951,K14028,K00114,K00002,K04022)
Pyruvate degradation, pyruvate => lactate	K00016,K00101,K00102,K03777
Lactate degradation, lactate => propionate	K01026 (K20626+K20627) (K19745,K20143) K01026
Ethanol degradation, ethanol => acetyl-CoA	(K13954,K00001,K00121,K04072) (K00132,K04072,K04073,K18366,K04021)
Glycolysis, glucose => pyruvate	(K00844,K12407,K00845,K25026,K00886,K08074,K00918) (K01810,K06859,K13810,K15916) (K00850,K16370,K21071,K00918) (K01623,K01624,K11645,K16305,K16306) K01803 ((K00134,K00150) K00927,K11389) (K01834,K15633,K15634,K15635) K01689 (K00873,K12406)
Entner-Doudoroff pathway I, beta-D-glucose 6P => pyruvate	K00036 (K01057,K07404) K01690 K01625 ((K00134,K00150) K00927,K11389) (K01834,K15633,K15634,K15635) K01689 (K00873,K12406)
Entner-Doudoroff pathway II, glucose => pyruvate	(K19813,K18124) K01053 K05308 (K18126,K00874) (K11395,K17463,K01625) (K00131,K18978) (K01834,K15633,K15634,K15635) K01689 (K00873,K12406)
Glycerol degradation I, glycerol => sn-glycerol 3-phosphate => glycerone-P	(K00864,K19583) (K00057,K00111,K00112+K00113)
Glycerol degradation II, glycerol => dihydroxyacetone => glycerone-P	(K00005,K22251,K18097) (K00863,K05878+K05879+K05881)
Glycerol degradation III, glycerol => 1,3-Propanediol	(K06120+K06121+K06122) K00086
Long chain fatty acid beta-oxidation, LFCAs => Acetyl-CoA	(K00232,K00249,K00255,K06445,K09479) (((K01692,K07511,K13767) (K00022,K07516)),K01825,K01782,K07514,K07515,K10527) (K00632,K07508,K07509,K07513)
Triacylglycerol degradation, triacylglycerol => glycerol + fatty acid	(K01046,K12298,K16816,K13534,K14073,K14074,K14075,K14076,K22283,K14452,K22284,K14674,K14675,K17900) (K01054,K25824)
Fructose degradation I, fructose => beta-D-fructose-6P	(K00847,K00844)
Fructose degradation II, fructose => beta-D-fructose-1,6-P2	(K02768+K02769+K02770,K02771+K11194+K11195+K11196) K00882
Galactose degradation I, Leloir pathway, galactose => alpha-D-glucose-1P	K01785 K00849 K00965 K01784
Galactose degradation II, D-galactose => D-glyceraldehyde-3P	(K00035,K22215) (K01684,K05308) (K00883,K18126) (K01631,K11395)
Trehalose degradation I, trehalose => D-glucose-6P	(K02777,K02819) (K01226,K01232) (K00844,K00845,K25026)
Trehalose degradation II, trehalose => D-glucose-6P	(K01194,K22934) (K00844,K00845,K25026)
Trehalose degradation III, trehalose => D-glucose-6P	(K02777,K02819) K03731 K01838
Trehalose degradation IV, trehalose => D-glucose-6P	K05342 (K01838,K00844,K00845,K25026)
Lactose degradation I, lactose => alpha-D-glucose	(K01190,(K12111+K12112),K12309)
Lactose degradation II, lactose => glycerone-P	(K02786,K02788) K01220 K01819 (K00850,K16370) (K01635,K08302,K16371)
Sucrose degradation I, sucrose => D-glucose	(K00690,K01203,K01193,K12047,K01187,K12316,K12317,K15922)
Sucrose degradation II, sucrose => D-glucose-6P	K02810 K01193 K00847
Mannose degradation, mannose => D-fructose-6P	(K00844,(K02793+K02794+K02795+K02796)) K01809
Fucose degradation I, fucose => glycerone-P	K01818 K00879 K01628
Fucose degradation II, fucose => pyruvate + (S)-lactate	K02431 K18333 K07046 K18334 K18335 K18336
Rhamnose degradation I, rhamnose => glycerone-P	K03534 (K01813,K01820) K00848 K01629
Rhamnose degradation II, rhamnose => pyruvate + (S)-lactate	K18337 K18338 K12661 K21883 K18336
Rhamnose degradation III, rhamnose => (S)-lactate	K18337 K18338 K12661 (K12660,K18339) (K07248,K19266)
Galacturonic acid degradation, galacturonic acid => glyceraldehyde-3P + pyruvate	K01812 K00041 (K01685,K16849+K16850) K00874 (K01625,K17463)
Xylose degradation I, xylose isomeras pathway	K01805 K00854
Xylose degradation II, xylose oxidoreductase pathway	(K17743,K00011) (K05351,K00008) K00854
Xylose degradation III, xylonate hydratase pathway	K14275
Xylose degradation IV, xylonate weimburgdahms pathway	(K00078,K14273) K14274 K14275
Glutamate degradation I, glutamate => pyruvate	(K01846+K19268) K04835
Glutamate degradation II, glutamate => propanoate	(K01846+K19268) K04835 (K03416+K17489+K17490) K00024 K01676 (K00239,K00244,K18209,K18556) (K01899,K01902) K01847 K05606 (K11264,K03416)
Glutamate degradation III, glutamate => butyrate	(K01846+K19268) K04835 (K00169+K00170+K00171+K00172,K00189,K03737) (K00626,K00632) (K00022,K07516,K01825,K01782,K07514,K00074) (K01825,K01782,K01692,K01715,K07515,K07514,K07511) K00248 K00634 K00929
Glutamate degradation IV, glutamate => butyrate	(K00260,K15371,K00262) K25634 (K01039+K01040) (K20903+K20904) (K01615+K23351+K23352) (K17829,K00209) (K01034+K01035,K19709)
Alanine degradation I, alanine => pyruvate	K00259,K19244
Alanine degradation II, alanine => pyruvate	K01775 K00824
Alanine degradation III, alanine => pyruvate + L-glutamate	(K00814,K14260) (K15371,K00260,K00262)
Arginine degradation I, L-arginine => L-glutamate	K00673 K01484 K00840 K06447 K05526
Arginine degradation II, L-arginine => L-glutamate	K01476 K00819 (K00294,K13821)
Arginine degradation III, L-arginine => L-proline	K01478 K00611 K00819 K00286
Arginine degradation IV, L-arginine => 4-aminobutanoate	K12252 K12253 K12254 (K12255,K25365)
Arginine degradation V, L-arginine => acetyl-CoA + D-alanine	K01478 K00611 (K21898,K25316,K25317) (K17898+K17899) K21672 (K21399+K21400)
Arginine degradation VI, arginine => L-ornithine	K01478 K00611 K00926
Arginine degradation VII, arginine => 5-aminovalerate	K01478 K00611 K01750 K01777 (K10793,K10794)
Asparagine degradation, L-asparagine => L-aspartate	K01424,K13051,K05597
Aspartate degradation I, aspartate => pyruvate	(K00811,K00812,K00813,K11358,K14454,K14455) (K01571+K01573,K01003)
Aspartate degradation II, aspartate => glutamine + fumarate	(K07791,K07792,K01744) K01915
Cysteine degradation I, L-cysteine => L-serine	K01738 (K00640,K23304)
Cysteine degradation II, L-cysteine => pyruvate	K22207,K20021,K17217
Glutamine degradation I, L-glutamine => L-glutamate	K01425,K23265,K05597
Glutamine degradation II, L-glutamine => L-glutamate	K00265+K00266
Glycine degradation I, glycine => formate	((K00281,K00282+K00283)+K00382+K00605+K02437) K01491 K01938
Glycine degradation II, glycine => acetate	(K10670+K10671-K10672+K21576-K21577) K00925
Histidine degradation, histidine => glutamate	K01745 K01712 K01468 (K01479,K00603,K13990,(K05603 K01458))
Isoleucine degradation I, isoleucine => acetyl-CoA + propanoyl-CoA	K00826 ((K00166+K00167,K11381)+K09699+K00382) (K00248,K00249) (K01692,K01825,K01782) (K01825,K01782) (K00632,K07513,K07508)
Isoleucine degradation II, isoleucine => 2-methylbutyrate	K00826 (K00186,K00187,K00188,K00189) (K02614,K07107,K10804,K10805,K10806,K12500)
Leucine degradation I, leucine => acetoacetate + acetyl-CoA	K00826 ((K00166+K00167,K11381)+K09699+K00382) (K00253,K00249) (K01968+K01969) (K05607,K13766) K01640
Leucine degradation II, leucine => 3-methylbutyrate	K00826 (K00186,K00187,K00188,K00189) (K02614,K07107,K10804,K10805,K10806,K12500)
Leucine degradation III, leucine => 4-methylpentanoate	K00826 K17064 K20882 (K20025+K20026) K00209
Lysine degradation III, lysine => butyrate + acetate	K01843 (K01844+K18011) K18012 K18013 K18014 (K17829,K00209) (K01034+K01035) (K00632,K07513,K07508,K07509,K00626) (K00625,K13788,K15024) K00925
Lysine syntrophic degradation I, lysine => acetate	K01582 K09251 K00137 (K07250,K14268) K00135 K00252 (K01692,K07511,K13767) (K00022,K07516) (K00632,K07513,K07508,K07509) (K00625,K13788,K15024) K00925
Lysine syntrophic degradation II, lysine => butyrate	K01582 K09251 K00137 (K07250,K14268) K00135 K00252 (K17829,K00209) (K01034+K01035,K19709)
Methionine degradation I, L-methionine => L-homocysteine	K00789 (K00558,K17398,K17399) K01251
Methionine degradation II, L-methionine => 2-oxobutanoate	K01761
Proline degradation I, L-proline => L-glutamate	(K00286,K00318,K13821) (K00294,K13821)
Proline degradation II, L-proline => 5-aminovalerate	K01777 (K10793,K10794,K03615)
Serine degradation I, serine => pyruvate	K01752,K17989
Serine degradation II, serine => glycine	K00600
Threonine degradation I, L-threonine => glycine	(K15789,K00060) K00639
Threonine degradation II, L-threonine => acetyl-CoA	K01620 (K00128,K00149,K14085,K00129,K00138)
Threonine degradation III, L-threonine => propionate	(K17989,K01754) K00656 (K00625,K13788,K13923,K15024) (K00932,K19697)
Trytophan degradation I, L-tryptophan => pyruvate	K01667
Trytophan degradation II, L-tryptophan => indole-propionate	(K14265,K00838) K23109 (K13607,K23110+K23111) K24016
Tyrosine degradation, L-tyrosine => phloretate	(K00815,K00838,K00832,K05821) K23109 (K13607,K23110+K23111) K24016
Valine degradation I, L-valine => propanoyl-CoA	K00826 ((K00166+K00167,K11381)+K09699+K00382) (K00248,K00249) ((K01692,K07511),K01825,K01782,K07514,K07515) K05605 (K01825,K01782,K00020,K23146) K00140
Valine degradation II, L-valine => 2-methylpropanoate	K00826 (K00186,K00187,K00188,K00189) (K02614,K07107,K10804,K10805,K10806,K12500)

## Sheet: 3.Function
Supplementary Data 4. Summary of functional gene related to functional modules
Functional module	KO	Gene name	Enzyme name	EC number
Flagellar assembly related	K02408	fliE	flagellar hook-basal body complex protein FliE
Flagellar assembly related	K02409	fliF	flagellar M-ring protein FliF
Flagellar assembly related	K02410	fliG	flagellar motor switch protein FliG
Flagellar assembly related	K02411	fliH	flagellar assembly protein FliH
Flagellar assembly related	K02412	fliI	flagellum-specific ATP synthase	7.4.2.8
Flagellar assembly related	K02413	fliJ	flagellar protein FliJ
Flagellar assembly related	K02414	fliK	flagellar hook-length control protein FliK
Flagellar assembly related	K02415	fliL	flagellar protein FliL
Flagellar assembly related	K02416	fliM	flagellar motor switch protein FliM
Flagellar assembly related	K02417	fliN	flagellar motor switch protein FliN
Flagellar assembly related	K02418	fliO, fliZ	flagellar protein FliO/FliZ
Flagellar assembly related	K02419	fliP	flagellar biosynthesis protein FliP
Flagellar assembly related	K02420	fliQ	flagellar biosynthesis protein FliQ
Flagellar assembly related	K02421	fliR	flagellar biosynthesis protein FliR
Flagellar assembly related	K03516	flhE	flagellar protein FlhE
Flagellar assembly related	K02386	flgA	flagellar basal body P-ring formation protein FlgA
Flagellar assembly related	K02387	flgB	flagellar basal-body rod protein FlgB
Flagellar assembly related	K02388	flgC	flagellar basal-body rod protein FlgC
Flagellar assembly related	K02389	flgD	flagellar basal-body rod modification protein FlgD
Flagellar assembly related	K02390	flgE	flagellar hook protein FlgE
Flagellar assembly related	K02391	flgF	flagellar basal-body rod protein FlgF
Flagellar assembly related	K02392	flgG	flagellar basal-body rod protein FlgG
Flagellar assembly related	K02393	flgH	flagellar L-ring protein FlgH
Flagellar assembly related	K02394	flgI	flagellar P-ring protein FlgI
Flagellar assembly related	K02395	flgJ	peptidoglycan hydrolase FlgJ
Flagellar assembly related	K02396	flgK	flagellar hook-associated protein 1
Flagellar assembly related	K02397	flgL	flagellar hook-associated protein 3 FlgL
Flagellar assembly related	K24344	flgO	flagellar H-ring protein FlgO
Flagellar assembly related	K09860	flgP	outer membrane protein FlgP
Flagellar assembly related	K24346	flgQ	flagellar motility protein FlgQ
Flagellar assembly related	K24343	flgT	flagellar H-ring protein FlgT
Flagellar assembly related	K21217	motX	sodium-type polar flagellar protein MotX
Flagellar assembly related	K21218	motY	sodium-type flagellar protein MotY
Flagellar assembly related	K02406	fliC, hag	flagellin
Flagellar assembly related	K02407	fliD	flagellar hook-associated protein 2
Flagellar assembly related	K02422	fliS	flagellar secretion chaperone FliS
Flagellar assembly related	K02423	fliT	flagellar protein FliT
Flagellar assembly related	K02556	motA	chemotaxis protein MotA
Flagellar assembly related	K02557	motB	chemotaxis protein MotB
Flagellar assembly related	K10564	motC	chemotaxis protein MotC
Flagellar assembly related	K10565	motD	chemotaxis protein MotD
Flagellar assembly related	K02398	flgM	negative regulator of flagellin synthesis FlgM
Flagellar assembly related	K02399	flgN	flagellar biosynthesis protein FlgN
Flagellar assembly related	K02424	fliY, tcyA	L-cystine transport system substrate-binding protein
Flagellar assembly related	K02425	fliZ	regulator of sigma S factor FliZ
Pilus assembly related	K02279	cpaB, rcpC	pilus assembly protein CpaB
Pilus assembly related	K02280	cpaC, rcpA	pilus assembly protein CpaC
Pilus assembly related	K02281	cpaD	pilus assembly protein CpaD
Pilus assembly related	K02282	cpaE, tadZ	pilus assembly protein CpaE
Pilus assembly related	K02283	cpaF, tadA	pilus assembly protein CpaF	7.4.2.8
Pilus assembly related	K02650	pilA	type IV pilus assembly protein PilA
Pilus assembly related	K02651	flp, pilA	pilus assembly protein Flp/PilA
Pilus assembly related	K02652	pilB	type IV pilus assembly protein PilB
Pilus assembly related	K02653	pilC	type IV pilus assembly protein PilC
Pilus assembly related	K02655	pilE	type IV pilus assembly protein PilE
Pilus assembly related	K02656	pilF	type IV pilus assembly protein PilF
Pilus assembly related	K02657	pilG	twitching motility two-component system response regulator PilG
Pilus assembly related	K02658	pilH	twitching motility two-component system response regulator PilH
Pilus assembly related	K02659	pilI	twitching motility protein PilI
Pilus assembly related	K02660	pilJ	twitching motility protein PilJ
Pilus assembly related	K02661	pilK	type IV pilus assembly protein PilK
Pilus assembly related	K02662	pilM	type IV pilus assembly protein PilM
Pilus assembly related	K02663	pilN	type IV pilus assembly protein PilN
Pilus assembly related	K02664	pilO	type IV pilus assembly protein PilO
Pilus assembly related	K02665	pilP	type IV pilus assembly protein PilP
Pilus assembly related	K02666	pilQ	type IV pilus assembly protein PilQ
Pilus assembly related	K02669	pilT	twitching motility protein PilT
Pilus assembly related	K02670	pilU	twitching motility protein PilU
Pilus assembly related	K02671	pilV	type IV pilus assembly protein PilV
Pilus assembly related	K02672	pilW	type IV pilus assembly protein PilW
Pilus assembly related	K02673	pilX	type IV pilus assembly protein PilX
Pilus assembly related	K02674	pilY1	type IV pilus assembly protein PilY1
Pilus assembly related	K02675	pilY2	type IV pilus assembly protein PilY2
Pilus assembly related	K02676	pilZ	type IV pilus assembly protein PilZ
Pilus assembly related	K08086	fimV	pilus assembly protein FimV
Pilus assembly related	K10919	tcpH	toxin coregulated pilus biosynthesis protein H
Pilus assembly related	K10920	tcpP	toxin coregulated pilus biosynthesis protein P
Pilus assembly related	K10923	tcpN, toxT	AraC family transcriptional regulator, TCP pilus virulence regulatory protein
Pilus assembly related	K10930	tcpA	toxin coregulated pilin
Pilus assembly related	K10931	tcpB	toxin coregulated pilus biosynthesis protein B
Pilus assembly related	K10932	tcpC	toxin coregulated pilus biosynthesis outer membrane protein C
Pilus assembly related	K10933	tcpD	toxin coregulated pilus biosynthesis protein D
Pilus assembly related	K10934	tcpE	toxin coregulated pilus biosynthesis protein E
Pilus assembly related	K10935	tcpF	toxin coregulated pilus biosynthesis protein F
Pilus assembly related	K10961	tcpI	toxin coregulated pilus biosynthesis protein I
Pilus assembly related	K10962	tcpQ	toxin coregulated pilus biosynthesis protein Q
Pilus assembly related	K10963	tcpR	toxin coregulated pilus biosynthesis protein R
Pilus assembly related	K10964	tcpS	toxin coregulated pilus biosynthesis protein S
Pilus assembly related	K10965	tcpT	toxin coregulated pilus biosynthesis protein T
Pilus assembly related	K10966	tcpJ	toxin coregulated pilus biosynthesis protein J	3.4.23.43 2.1.1.-
Pilus assembly related	K12057	traF	conjugal transfer pilus assembly protein TraF
Pilus assembly related	K12059	trbC	conjugal transfer pilus assembly protein TrbC
Pilus assembly related	K12060	traU	conjugal transfer pilus assembly protein TraU
Pilus assembly related	K12061	traW	conjugal transfer pilus assembly protein TraW
Pilus assembly related	K12062	trbI	conjugal transfer pilin signal peptidase TrbI
Pilus assembly related	K12064	traV	conjugal transfer pilus assembly protein TraV
Pilus assembly related	K12065	traB	conjugal transfer pilus assembly protein TraB
Pilus assembly related	K12066	traK	conjugal transfer pilus assembly protein TraK
Pilus assembly related	K12067	traE	conjugal transfer pilus assembly protein TraE
Pilus assembly related	K12068	traL	conjugal transfer pilus assembly protein TraL
Pilus assembly related	K12069	traA	conjugal transfer pilus assembly protein TraA
Pilus assembly related	K12070	traI	conjugal transfer pilus assembly protein TraI
Pilus assembly related	K12071	traD	conjugal transfer pilus assembly protein TraD
Pilus assembly related	K12072	traH	conjugative transfer pilus assembly protein TraH
Pilus assembly related	K12288	hofM	pilus assembly protein HofM
Pilus assembly related	K12289	hofN	pilus assembly protein HofN
Pilus assembly related	K12290	hofO	pilus assembly protein HofO
Pilus assembly related	K12291	hofP	pilus assembly protein HofP
Pilus assembly related	K12509	rcpB	pilus assembly protein RcpB
Pilus assembly related	K12517	papA	major pilin subunit PapA
Pilus assembly related	K12520	papE	minor pilin subunit PapE
Pilus assembly related	K12521	papF	minor pilin subunit PapF
Pilus assembly related	K12523	papK	minor pilin subunit PapK
Pilus assembly related	K23255	pilA	archaeal type IV pilus assembly protein PilA
Pilus assembly related	K23985	pilOP	type IV pilus assembly protein PilOP
F-type ATPase, prokaryotes and chloroplasts	K02111	ATPF1A, atpA	F-type H+-transporting ATPase subunit ATPase subunit alpha	7.1.2.2
F-type ATPase, prokaryotes and chloroplasts	K02112	ATPF1B, atpD	F-type H+-transporting ATPase subunit beta	7.1.2.2
F-type ATPase, prokaryotes and chloroplasts	K02113	ATPF1D, atpH	F-type H+-transporting ATPase subunit delta
F-type ATPase, prokaryotes and chloroplasts	K02114	ATPF1E, atpC	F-type H+-transporting ATPase subunit gamma epsilon
F-type ATPase, prokaryotes and chloroplasts	K02115	ATPF1G, atpG	F-type H+-transporting ATPase subunit gamma
F-type ATPase, prokaryotes and chloroplasts	K02108	ATPF0A, atpB	F-type H+-transporting ATPase subunit a
F-type ATPase, prokaryotes and chloroplasts	K02109	ATPF0B, atpF	F-type H+-transporting ATPase subunit b
F-type ATPase, prokaryotes and chloroplasts	K02110	ATPF0C, atpE	F-type H+-transporting ATPase subunit c
VA-type ATPase, prokaryotes	K02117	ATPVA, ntpA, atpA	V/A-type H+-transporting ATPase subunit A	7.1.2.2, 7.1.2.1
VA-type ATPase, prokaryotes	K02118	ATPVB, ntpB, atpB	V/A-type H+-transporting ATPase subunit B
VA-type ATPase, prokaryotes	K02119	ATPVC, ntpC, atpC	V/A-type H+-transporting ATPase subunit C
VA-type ATPase, prokaryotes	K02120	ATPVD, ntpD, atpD	V/A-type H+-transporting ATPase subunit D
VA-type ATPase, prokaryotes	K02121	ATPVE, ntpE, atpE	V/A-type H+-transporting ATPase subunit E
VA-type ATPase, prokaryotes	K02122	ATPVF, ntpF, atpF	V/A-type H+-transporting ATPase subunit F
VA-type ATPase, prokaryotes	K02107	ATPVG, ahaH, atpH	V/A-type H+-transporting ATPase subunit G/H
VA-type ATPase, prokaryotes	K02123	ATPVI, ntpI, atpI	V/A-type H+-transporting ATPase subunit I
VA-type ATPase, prokaryotes	K02124	ATPVK, ntpK, atpK	V/A-type H+-transporting ATPase subunit K
Rnf	K03612	rnfG	H+/Na+-translocating ferredoxin:NAD+ oxidoreductase subunit G
Rnf	K03613	rnfE	H+/Na+-translocating ferredoxin:NAD+ oxidoreductase subunit E
Rnf	K03614	rnfD	H+/Na+-translocating ferredoxin:NAD+ oxidoreductase subunit D	7.1.1.11, 7.2.1.2
Rnf	K03615	rnfC	H+/Na+-translocating ferredoxin:NAD+ oxidoreductase subunit C	7.1.1.11, 7.2.1.2
Rnf	K03616	rnfB	H+/Na+-translocating ferredoxin:NAD+ oxidoreductase subunit B	7.1.1.11, 7.2.1.2
Rnf	K03617	rnfA	H+/Na+-translocating ferredoxin:NAD+ oxidoreductase subunit A
Rnf	K25008	rnfC2	Ion-translocating oxidoreductase complex subunit C	7.-.-.-
Nuo	K00331	nuoB	NADH-quinone oxidoreductase subunit B	7.1.1.2
Nuo	K00332	nuoC	NADH-quinone oxidoreductase subunit C	7.1.1.2
Nuo	K00333	nuoD	NADH-quinone oxidoreductase subunit D	7.1.1.2
Nuo	K00334	nuoE	NADH-quinone oxidoreductase subunit E	7.1.1.2
Nuo	K00335	nuoF	NADH-quinone oxidoreductase subunit F	7.1.1.2
Nuo	K00336	nuoG	NADH-quinone oxidoreductase subunit G	7.1.1.2
Nuo	K00337	nuoH	NADH-quinone oxidoreductase subunit H	7.1.1.2
Nuo	K00338	nuoI	NADH-quinone oxidoreductase subunit I	7.1.1.2
Nuo	K00339	nuoJ	NADH-quinone oxidoreductase subunit J	7.1.1.2
Nuo	K00340	nuoK	NADH-quinone oxidoreductase subunit K	7.1.1.2
Nuo	K00341	nuoL	NADH-quinone oxidoreductase subunit L	7.1.1.2
Nuo	K00342	nuoM	NADH-quinone oxidoreductase subunit M	7.1.1.2
Nuo	K00343	nuoN	NADH-quinone oxidoreductase subunit N	7.1.1.2
Nuo	K13378	nuoCD	NADH-quinone oxidoreductase subunit C/D	7.1.1.2
Nuo	K13380	nuoBCD	NADH-quinone oxidoreductase subunit B/C/D	7.1.1.2
Nuo	K15863	nuoLM	NADH-quinone oxidoreductase subunit L/M	7.1.1.2
Nfn	K00265	nfnA	glutamate synthase (NADPH) large chain	1.4.1.13
Nfn	K00266	nfnA	glutamate synthase (NADPH) small chain	1.4.1.13
Nfn	K10679	nfnB, nfsB	nitroreductase / dihydropteridine reductase	1.-.-.- 1.5.1.34
Nqr	K00346	nqrA	Na+-transporting NADH:ubiquinone oxidoreductase subunit A	7.2.1.1
Nqr	K00347	nqrB	Na+-transporting NADH:ubiquinone oxidoreductase subunit B	7.2.1.1
Nqr	K00348	nqrC	Na+-transporting NADH:ubiquinone oxidoreductase subunit C	7.2.1.1
Nqr	K00349	nqrD	Na+-transporting NADH:ubiquinone oxidoreductase subunit D	7.2.1.1
Nqr	K00350	nqrE	Na+-transporting NADH:ubiquinone oxidoreductase subunit E	7.2.1.1
Nqr	K00351	nqrF	Na+-transporting NADH:ubiquinone oxidoreductase subunit F	7.2.1.1
FixABCX	K00313	fixC	electron transfer flavoprotein-quinone oxidoreductase	1.5.5.-
FixABCX	K03521	fixA, etfB	electron transfer flavoprotein beta subunit
FixABCX	K03522	fixB, etfA	electron transfer flavoprotein alpha subunit
FixABCX	K03855	fixX	ferredoxin like protein
FixABCX	K00311	ETFDH	electron-transferring-flavoprotein dehydrogenase	1.5.5.1
Heterodisulfide reductase	K03388	hdrA2	heterodisulfide reductase subunit A2	1.8.7.3 1.8.98.4 1.8.98.5 1.8.98.6
Heterodisulfide reductase	K03389	hdrB2	heterodisulfide reductase subunit B2	1.8.7.3 1.8.98.4 1.8.98.5 1.8.98.6
Heterodisulfide reductase	K03390	hdrC2	heterodisulfide reductase subunit C2	1.8.7.3 1.8.98.4 1.8.98.5 1.8.98.6
Heterodisulfide reductase	K08264	hdrD	heterodisulfide reductase subunit D	1.8.98.1
Heterodisulfide reductase	K08265	hdrE	heterodisulfide reductase subunit E	1.8.98.1
Heterodisulfide reductase	K22480	hdrA1	heterodisulfide reductase subunit A1	1.8.7.3
Heterodisulfide reductase	K22481	hdrB1	heterodisulfide reductase subunit B1	1.8.7.3
Heterodisulfide reductase	K22482	hdrC1	heterodisulfide reductase subunit C1	1.8.7.3
Heterodisulfide reductase	K18500	hmeC	heterodisulfide reductase cytochrome b-like subunit
Heterodisulfide reductase	K18501	hmeD	heterodisulfide reductase iron-sulfur subunit
Heterodisulfide reductase	K14126	mvhA, vhuA, vhcA	F420-non-reducing hydrogenase large subunit	1.8.98.5
Heterodisulfide reductase	K14127	mvhD, vhuD, vhcD	F420-non-reducing hydrogenase iron-sulfur subunit	1.8.98.5 1.8.98.6
Heterodisulfide reductase	K14128	mvhG, vhuG, vhcG	F420-non-reducing hydrogenase small subunit	1.8.98.5
Hydrogenase	K18016	mbhL	membrane-bound hydrogenase subunit alpha	1.12.7.2
Hydrogenase	K18017	mbhK	membrane-bound hydrogenase subunit beta	1.12.7.2
Hydrogenase	K18023	mbhJ	membrane-bound hydrogenase subunit mbhJ	1.12.7.2
Hydrogenase	K17992	hndB	NADP-reducing hydrogenase subunit HndB	1.12.1.3
Hydrogenase	K18330	hndA	NADP-reducing hydrogenase subunit HndA	1.12.1.3
Hydrogenase	K18331	hndC	NADP-reducing hydrogenase subunit HndC	1.12.1.3
Hydrogenase	K18332	hndD	NADP-reducing hydrogenase subunit HndD	1.12.1.3
Hydrogenase	K06862	ehbQ	energy-converting hydrogenase B subunit Q
Hydrogenase	K14110	ehbA	energy-converting hydrogenase B subunit A
Hydrogenase	K14111	ehbB	energy-converting hydrogenase B subunit B
Hydrogenase	K14112	ehbC	energy-converting hydrogenase B subunit C
Hydrogenase	K14113	ehbD	energy-converting hydrogenase B subunit D
Hydrogenase	K14114	ehbE	energy-converting hydrogenase B subunit E
Hydrogenase	K14115	ehbF	energy-converting hydrogenase B subunit F
Hydrogenase	K14116	ehbG	energy-converting hydrogenase B subunit G
Hydrogenase	K14117	ehbH	energy-converting hydrogenase B subunit H
Hydrogenase	K14118	ehbI	energy-converting hydrogenase B subunit I
Hydrogenase	K14119	ehbJ	energy-converting hydrogenase B subunit J
Hydrogenase	K14120	ehbK	energy-converting hydrogenase B subunit K
Hydrogenase	K14121	ehbL	energy-converting hydrogenase B subunit L
Hydrogenase	K14122	ehbM	energy-converting hydrogenase B subunit M
Hydrogenase	K14123	ehbN	energy-converting hydrogenase B subunit N
Hydrogenase	K14124	ehbO	energy-converting hydrogenase B subunit O
Hydrogenase	K14125	ehbP	energy-converting hydrogenase B subunit P
Hydrogenase	K14086	echA	ech hydrogenase subunit A
Hydrogenase	K14087	echB	ech hydrogenase subunit B
Hydrogenase	K14088	echC	ech hydrogenase subunit C
Hydrogenase	K14089	echD	ech hydrogenase subunit D
Hydrogenase	K14090	echE	ech hydrogenase subunit E
Hydrogenase	K14091	echF	ech hydrogenase subunit F
Hydrogenase	K14092	ehaA	energy-converting hydrogenase A subunit A
Hydrogenase	K14093	ehaB	energy-converting hydrogenase A subunit B
Hydrogenase	K14094	ehaC	energy-converting hydrogenase A subunit C
Hydrogenase	K14095	ehaD	energy-converting hydrogenase A subunit D
Hydrogenase	K14096	ehaE	energy-converting hydrogenase A subunit E
Hydrogenase	K14097	ehaF	energy-converting hydrogenase A subunit F
Hydrogenase	K14098	ehaG	energy-converting hydrogenase A subunit G
Hydrogenase	K14099	ehaH	energy-converting hydrogenase A subunit H
Hydrogenase	K14100	ehaI	energy-converting hydrogenase A subunit I
Hydrogenase	K14101	ehaJ	energy-converting hydrogenase A subunit J
Hydrogenase	K14102	ehaK	energy-converting hydrogenase A subunit K
Hydrogenase	K14103	ehaL	energy-converting hydrogenase A subunit L
Hydrogenase	K14104	ehaM	energy-converting hydrogenase A subunit M
Hydrogenase	K14105	ehaN	energy-converting hydrogenase A subunit N
Hydrogenase	K14106	ehaO	energy-converting hydrogenase A subunit O
Hydrogenase	K14107	ehaP	energy-converting hydrogenase A subunit P
Hydrogenase	K14108	ehaQ	energy-converting hydrogenase A subunit Q
Hydrogenase	K14109	ehaR	energy-converting hydrogenase A subunit R
Formate dehydrogenase	K00122	FDH	formate dehydrogenase	1.17.1.9
Formate dehydrogenase	K00123	fdoG, fdhF, fdwA	formate dehydrogenase major subunit	1.17.1.9
Formate dehydrogenase	K00124	fdoH, fdsB	formate dehydrogenase iron-sulfur subunit
Formate dehydrogenase	K00125	fdhB	formate dehydrogenase (coenzyme F420) beta subunit	1.17.98.3, 1.8.98.6
Formate dehydrogenase	K00126	fdsD	formate dehydrogenase subunit delta	1.17.1.9
Formate dehydrogenase	K00127	fdoI, fdsG	formate dehydrogenase subunit gamma
Formate dehydrogenase	K05299	fdhA	formate dehydrogenase (NADP+) alpha subunit	1.17.1.10
Formate dehydrogenase	K08348	fdnG	formate dehydrogenase-N, alpha subunit	1.17.5.3
Formate dehydrogenase	K08349	fdnH	formate dehydrogenase-N, beta subunit
Formate dehydrogenase	K08350	fdnI	formate dehydrogenase-N, gamma subunit
Formate dehydrogenase	K15022	fdhB	formate dehydrogenase (NADP+) beta subunit	1.17.1.10
Formate dehydrogenase	K22015	fdhF	formate dehydrogenase (hydrogenase)	1.17.98.4, 1.17.98.-
Formate dehydrogenase	K22338	hylA	formate dehydrogenase (NAD+, ferredoxin) subunit A	1.17.1.11
Formate dehydrogenase	K22339	hylB	formate dehydrogenase (NAD+, ferredoxin) subunit B	1.17.1.11
Formate dehydrogenase	K22340	hylC	formate dehydrogenase (NAD+, ferredoxin) subunit C	1.17.1.11
Formate dehydrogenase	K22341	fdhF2	formate dehydrogenase (NAD+, ferredoxin) subunit	1.17.1.11
Formate dehydrogenase	K22515	fdwB	formate dehydrogenase beta subunit	1.17.1.9
Formate dehydrogenase	K22516	fdhA	formate dehydrogenase (coenzyme F420) alpha subunit	1.17.98.3, 1.8.98.6
Type I Secretory system	K12340	tolC, bepC, cyaE, raxC, sapF, rsaF, hasF	outer membrane protein
Type I Secretory system	K11003	hlyD, cyaD	membrane fusion protein, hemolysin D
Type I Secretory system	K11004	hlyB, cyaB	ATP-binding cassette, subfamily B, bacterial HlyB/CyaB
Type II Secretory system	K02453	gspD	general secretion pathway protein D
Type II Secretory system	K02465	gspS	general secretion pathway protein S
Type II Secretory system	K02452	gspC	general secretion pathway protein C
Type II Secretory system	K02455	gspF	general secretion pathway protein F
Type II Secretory system	K02456	gspG	general secretion pathway protein G
Type II Secretory system	K02457	gspH	general secretion pathway protein H
Type II Secretory system	K02458	gspI	general secretion pathway protein I
Type II Secretory system	K02459	gspJ	general secretion pathway protein J
Type II Secretory system	K02460	gspK	general secretion pathway protein K
Type II Secretory system	K02461	gspL	general secretion pathway protein L
Type II Secretory system	K02462	gspM	general secretion pathway protein M
Type II Secretory system	K02454	gspE	general secretion pathway protein E	7.4.2.8
Type II Secretory system	K02464	gspO	general secretion pathway protein O	3.4.23.43 2.1.1.-
Type III Secretory system	K04058	yscW, sctW	type III secretion protein W
Type III Secretory system	K04056	yscO, sctO	type III secretion protein O
Type III Secretory system	K04057	yscP, sctP	type III secretion protein P
Type III Secretory system	K04059	yscX, sctX	type III secretion protein X
Type III Secretory system	K03221	yscF, sctF, ssaG, prgI	type III secretion protein F
Type III Secretory system	K03219	yscC, sctC, ssaC	type III secretion protein C
Type III Secretory system	K03222	yscJ, sctJ, hrcJ, ssaJ	type III secretion protein J
Type III Secretory system	K03226	yscR, sctR, hrcR, ssaR	type III secretion protein R
Type III Secretory system	K03227	yscS, sctS, hrcS, ssaS	type III secretion protein S
Type III Secretory system	K03228	yscT, sctT, hrcT, ssaT	type III secretion protein T
Type III Secretory system	K03229	yscU, sctU, hrcU, ssaU	type III secretion protein U
Type III Secretory system	K03230	yscV, sctV, hrcV, ssaV, invA	type III secretion protein V
Type III Secretory system	K03224	yscN, sctN, hrcN, ssaN	ATP synthase in type III secretion protein N	7.4.2.8
Type III Secretory system	K03225	yscQ, sctQ, hrcQ, ssaQ, spaO	type III secretion protein Q
Type III Secretory system	K03223	yscL, sctL	type III secretion protein L
Type VI Secretory system	K11904	VgrG	type VI secretion system secreted protein VgrG
Type VI Secretory system	K11903	Hcp	type VI secretion system secreted protein Hcp
Type VI Secretory system	K11906	VasD	type VI secretion system protein VasD
Type VI Secretory system	K11891	ImpL	type VI secretion system protein ImpL
Type VI Secretory system	K11892	ImpK	type VI secretion system protein ImpK
Type VI Secretory system	K11907	VasG	type VI secretion system protein VasG
Type VI Secretory system	K11912	ppkA	serine/threonine-protein kinase PpkA	2.7.11.1
Type VI Secretory system	K11913	fha1	type VI secretion system protein
Type VI Secretory system	K11915	stp1, pppA	serine/threonine protein phosphatase Stp1	3.1.3.16
Type IV Secretory system	K03194	VirB1	type IV secretion system protein VirB1
Type IV Secretory system	K03197	VirB2	type IV secretion system protein VirB2
Type IV Secretory system	K03198	VirB3	type IV secretion system protein VirB3
Type IV Secretory system	K03200	VirB5	type IV secretion system protein VirB5
Type IV Secretory system	K03202	VirB7	type IV secretion system protein VirB7
Type IV Secretory system	K03204	VirB9	type IV secretion system protein VirB9
Type IV Secretory system	K03201	VirB6	type IV secretion system protein VirB6
Type IV Secretory system	K03203	VirB8	type IV secretion system protein VirB8
Type IV Secretory system	K03195	VirB10	type IV secretion system protein VirB10
Type IV Secretory system	K03199	VirB4	type IV secretion system protein VirB4	7.4.2.8
Type IV Secretory system	K03196	VirB11	type IV secretion system protein VirB11	7.4.2.8
Type IV Secretory system	K03205	VirD4	type IV secretion system protein VirD4	7.4.2.8
Sec dependent pathway	K03072	secD	preprotein translocase subunit SecD
Sec dependent pathway	K12257	secDF	SecD/SecF fusion protein
Sec dependent pathway	K03074	SecF	preprotein translocase subunit SecF
Sec dependent pathway	K03073	SecE	preprotein translocase subunit SecE
Sec dependent pathway	K03075	SecG	preprotein translocase subunit SecG
Sec dependent pathway	K03076	SecY	preprotein translocase subunit SecY
Sec dependent pathway	K03210	YajC	preprotein translocase subunit YajC
Sec dependent pathway	K03217	yidC, spoIIIJ, OXA1, ccfA	YidC/Oxa1 family membrane protein insertase
Sec dependent pathway	K03070	secA	preprotein translocase subunit SecA	7.4.2.8
Sec dependent pathway	K13301	secM	secretion monitor
Sec dependent pathway	K03110	ftsY	fused signal recognition particle receptor
Sec dependent pathway	K03071	secB	preprotein translocase subunit SecB
Sec dependent pathway	K03106	SRP54, ffh	signal recognition particle subunit SRP54	3.6.5.4
Tat system	K03116	tatA	sec-independent protein translocase protein TatA
Tat system	K03117	tatB	sec-independent protein translocase protein TatB
Tat system	K03118	tatC	sec-independent protein translocase protein TatC
Tat system	K03425	tatE	sec-independent protein translocase protein TatE
