# Supplementary material for: Metatranscriptomics-guided genome-scale metabolic reconstruction reveals the carbon flux and trophic interaction in methanogenic communities
Source: Microbiome. 2024 Jul 5;12:121. doi: 10.1186/s40168-024-01830-z (PMC11225162; doi:10.1186/s40168-024-01830-z)
Supplement: Supplementary file 7 — Supplementary Material 6. [file 40168_2024_1830_MOESM6_ESM.xlsx]

## Sheet: Sheet1
Supplementary Data 5. Comparison of assembly quality between hybrid assembly and short-reads-only assembly
Parameters	Hybrid assembly	Short-reads-only assembly
Average contigs number	240.94	397.298
Median contigs number	104.5	307
Average N50 (Kbp)	342.37	25.2237
Median N50 (Kbp)	41.605	9.1435
Average genome size (Mbp)	2.53727	2.33284
Median genome size (Mbp)	2.28844	2.09
Average completeness (%)	78.13	79.18
Average contamination (%)	2.43	2.76619
Average longest contig (Kbp)	450.629	74.2517
Median longest contig (Kbp)	138.526	39.042
Number of full length 5S	432	190
Number of full length 16S	366	15
Number of full length 23S	358	24
Number of tRNA	19323	12645
Number of repeat region	441	230
Number of MAGs with full length 5S	301	155
Number of MAGs with full length 16S	243	13
Number of MAGs with full length 23S	246	23
Number of MAGs with at least 18 tRNA	497	332
Number of MAGs with repeat region	204	128
Number of MAGs with completeness >=90	202	165
Number of high-quality MiMAG	132	3
Number of MAGs with ≤ 30 contigs	140	5
Number of MAGs with ≤ 5 contigs	45	0
Number of MAGs with single contig	22	0
Number of circular MAGs	9	0
Number of predicted genes	1402354	929116
Proportion of full length genes (%)	86.2	74.72
Proportion of fragemented genes (%)	13.8	25.28
Note:
1. A genome bin encoding full-length 5S, 16S and 23S rRNA genes with completeness ≥ 90% and contamination ≤ 5%
2. A genome bin with ≤ 5 contigs was defined as a high-contiguity genome.
