# Supplementary material for: Metatranscriptomics-guided genome-scale metabolic reconstruction reveals the carbon flux and trophic interaction in methanogenic communities
Source: Microbiome. 2024 Jul 5;12:121. doi: 10.1186/s40168-024-01830-z (PMC11225162; doi:10.1186/s40168-024-01830-z)
Supplement: Supplementary file 8 — Supplementary Material 7. [file 40168_2024_1830_MOESM7_ESM.xlsx]

## Sheet: 1.GTDB
Supplementary Data 6. Comparison of 542 MAG with the GTDB database (release214)
Query genome in this study	classification	fastani_reference	fastani_ani	closest_placement_reference	closest_placement_ani	closest_placement_taxonomy
bin.243	d__Bacteria;p__Chloroflexota;c__Anaerolineae;o__Anaerolineales;f__Anaerolineaceae;g__Brevefilum;s__Brevefilum fermentans	GCF_900184705.1	99.99	GCF_900184705.1	99.99	d__Bacteria;p__Chloroflexota;c__Anaerolineae;o__Anaerolineales;f__Anaerolineaceae;g__Brevefilum;s__Brevefilum fermentans
bin.293	d__Bacteria;p__Bacillota_A;c__Clostridia;o__Eubacteriales;f__UBA1433;g__UBA1433;s__UBA1433 sp002329295	GCA_002329295.1	99.96	GCA_002329295.1	99.96	d__Bacteria;p__Bacillota_A;c__Clostridia;o__Eubacteriales;f__UBA1433;g__UBA1433;s__UBA1433 sp002329295
bin.91	d__Bacteria;p__Desulfobacterota;c__Desulfomonilia;o__UBA1062;f__UBA1062;g__MWEI01;s__MWEI01 sp002071045	GCA_017992605.1	99.88	GCA_017992605.1	99.88	d__Bacteria;p__Desulfobacterota;c__Desulfomonilia;o__UBA1062;f__UBA1062;g__MWEI01;s__MWEI01 sp002071045
bin.148	d__Bacteria;p__Synergistota;c__Synergistia;o__Synergistales;f__Thermovirgaceae;g__58-81;s__58-81 sp012729145	GCA_012729145.1	99.86	GCA_012729145.1	99.86	d__Bacteria;p__Synergistota;c__Synergistia;o__Synergistales;f__Thermovirgaceae;g__58-81;s__58-81 sp012729145
bin.538	d__Archaea;p__Thermoplasmatota;c__Thermoplasmata;o__Methanomassiliicoccales;f__Methanomassiliicoccaceae;g__UBA6;s__UBA6 sp022709105	GCA_022709105.1	99.86	GCA_022709105.1	99.86	d__Archaea;p__Thermoplasmatota;c__Thermoplasmata;o__Methanomassiliicoccales;f__Methanomassiliicoccaceae;g__UBA6;s__UBA6 sp022709105
bin.167	d__Bacteria;p__Desulfobacterota;c__Syntrophia;o__Syntrophales;f__Smithellaceae;g__Smithella;s__Smithella sp017993615	GCA_017993615.1	99.79	GCA_017993615.1	99.79	d__Bacteria;p__Desulfobacterota;c__Syntrophia;o__Syntrophales;f__Smithellaceae;g__Smithella;s__Smithella sp017993615
bin.40	d__Bacteria;p__Pseudomonadota;c__Gammaproteobacteria;o__Burkholderiales;f__Burkholderiaceae_B;g__Ottowia;s__Ottowia sp024235955	GCA_024235955.1	99.78	GCA_024235955.1	99.78	d__Bacteria;p__Pseudomonadota;c__Gammaproteobacteria;o__Burkholderiales;f__Burkholderiaceae_B;g__Ottowia;s__Ottowia sp024235955
bin.212	d__Bacteria;p__UBA1439;c__UBA1439;o__UBA1439;f__UBA1439;g__UBA1439;s__UBA1439 sp002329605	GCA_012729785.1	99.77	GCA_012729785.1	99.77	d__Bacteria;p__UBA1439;c__UBA1439;o__UBA1439;f__UBA1439;g__UBA1439;s__UBA1439 sp002329605
bin.534	d__Archaea;p__Methanobacteriota_B;c__Thermococci;o__Methanofastidiosales;f__Methanofastidiosaceae;g__Methanofastidiosum;s__Methanofastidiosum sp012799835	GCA_012799835.1	99.77	GCA_012799835.1	99.77	d__Archaea;p__Methanobacteriota_B;c__Thermococci;o__Methanofastidiosales;f__Methanofastidiosaceae;g__Methanofastidiosum;s__Methanofastidiosum sp012799835
bin.396	d__Bacteria;p__Pseudomonadota;c__Alphaproteobacteria;o__Rhizobiales;f__Hyphomicrobiaceae;g__JAEUMD01;s__JAEUMD01 sp020638055	GCA_020638055.1	99.76	GCA_020638055.1	99.76	d__Bacteria;p__Pseudomonadota;c__Alphaproteobacteria;o__Rhizobiales;f__Hyphomicrobiaceae;g__JAEUMD01;s__JAEUMD01 sp020638055
bin.229	d__Bacteria;p__Desulfobacterota;c__Desulfovibrionia;o__Desulfovibrionales;f__Desulfomicrobiaceae;g__Desulfomicrobium;s__Desulfomicrobium sp012729655	GCA_012729655.1	99.71	GCA_012729655.1	99.71	d__Bacteria;p__Desulfobacterota;c__Desulfovibrionia;o__Desulfovibrionales;f__Desulfomicrobiaceae;g__Desulfomicrobium;s__Desulfomicrobium sp012729655
bin.377	d__Bacteria;p__Actinomycetota;c__Thermoleophilia;o__Solirubrobacterales;f__70-9;g__RHKX01;s__RHKX01 sp020636895	GCA_020636895.1	99.67	GCA_020636895.1	99.67	d__Bacteria;p__Actinomycetota;c__Thermoleophilia;o__Solirubrobacterales;f__70-9;g__RHKX01;s__RHKX01 sp020636895
bin.200	d__Bacteria;p__Bacillota_B;c__Syntrophomonadia;o__Syntrophomonadales;f__Syntrophomonadaceae;g__PHAA01;s__PHAA01 sp022706565	GCA_022706565.1	99.63	GCA_022706565.1	99.63	d__Bacteria;p__Bacillota_B;c__Syntrophomonadia;o__Syntrophomonadales;f__Syntrophomonadaceae;g__PHAA01;s__PHAA01 sp022706565
bin.352	d__Bacteria;p__Verrucomicrobiota;c__Kiritimatiellia;o__LD1-PB3_B;f__Lenti-01;g__Lenti-01;s__Lenti-01 sp012514035	GCA_012514035.1	99.61	GCA_012514035.1	99.61	d__Bacteria;p__Verrucomicrobiota;c__Kiritimatiellia;o__LD1-PB3_B;f__Lenti-01;g__Lenti-01;s__Lenti-01 sp012514035
bin.266	d__Archaea;p__Halobacteriota;c__Methanosarcinia;o__Methanotrichales;f__Methanotrichaceae;g__Methanothrix_A;s__Methanothrix_A harundinacea_D	GCA_001509375.1	99.6	GCA_001509375.1	99.6	d__Archaea;p__Halobacteriota;c__Methanosarcinia;o__Methanotrichales;f__Methanotrichaceae;g__Methanothrix_A;s__Methanothrix_A harundinacea_D
bin.496	d__Archaea;p__Methanobacteriota;c__Methanobacteria;o__Methanobacteriales;f__Methanobacteriaceae;g__Methanobacterium_A;s__Methanobacterium_A sp002494495	GCA_002494495.1	99.57	GCA_002494495.1	99.57	d__Archaea;p__Methanobacteriota;c__Methanobacteria;o__Methanobacteriales;f__Methanobacteriaceae;g__Methanobacterium_A;s__Methanobacterium_A sp002494495
bin.74	d__Archaea;p__Halobacteriota;c__Methanomicrobia;o__Methanomicrobiales;f__Methanoregulaceae;g__SD8;s__SD8 sp018432765	GCA_018432765.1	99.57	GCA_018432765.1	99.57	d__Archaea;p__Halobacteriota;c__Methanomicrobia;o__Methanomicrobiales;f__Methanoregulaceae;g__SD8;s__SD8 sp018432765
bin.483	d__Bacteria;p__Chloroflexota;c__Anaerolineae;o__Anaerolineales;f__Anaerolineaceae;g__T78;s__T78 sp012800995	GCA_012800995.1	99.56	GCA_012800995.1	99.56	d__Bacteria;p__Chloroflexota;c__Anaerolineae;o__Anaerolineales;f__Anaerolineaceae;g__T78;s__T78 sp012800995
bin.491	d__Bacteria;p__Bacteroidota;c__Bacteroidia;o__Bacteroidales;f__Prolixibacteraceae;g__UBA1413;s__UBA1413 sp002304925	GCA_002304925.1	99.55	GCA_002304925.1	99.55	d__Bacteria;p__Bacteroidota;c__Bacteroidia;o__Bacteroidales;f__Prolixibacteraceae;g__UBA1413;s__UBA1413 sp002304925
bin.484	d__Bacteria;p__Bacillota_A;c__Clostridia;o__Christensenellales;f__CAG-74;g__Pullichristensenella;s__Pullichristensenella sp002068815	GCA_002068815.1	99.53	GCA_002068815.1	99.53	d__Bacteria;p__Bacillota_A;c__Clostridia;o__Christensenellales;f__CAG-74;g__Pullichristensenella;s__Pullichristensenella sp002068815
bin.429	d__Bacteria;p__Bacteroidota;c__Bacteroidia;o__Bacteroidales;f__Bacteroidaceae;g__Prevotella;s__Prevotella sp002409785	GCA_002409785.1	99.52	GCA_002409785.1	99.52	d__Bacteria;p__Bacteroidota;c__Bacteroidia;o__Bacteroidales;f__Bacteroidaceae;g__Prevotella;s__Prevotella sp002409785
bin.48	d__Bacteria;p__Pseudomonadota;c__Alphaproteobacteria;o__Rhodobacterales;f__Rhodobacteraceae;g__Albidovulum;s__Albidovulum sp024236495	GCA_024236495.1	99.5	GCA_024236495.1	99.5	d__Bacteria;p__Pseudomonadota;c__Alphaproteobacteria;o__Rhodobacterales;f__Rhodobacteraceae;g__Albidovulum;s__Albidovulum sp024236495
bin.222	d__Bacteria;p__Bacillota_B;c__Syntrophomonadia;o__Syntrophomonadales;f__Syntrophomonadaceae;g__JAAYJK01;s__JAAYJK01 sp012520725	GCA_012520725.1	99.49	GCA_012520725.1	99.49	d__Bacteria;p__Bacillota_B;c__Syntrophomonadia;o__Syntrophomonadales;f__Syntrophomonadaceae;g__JAAYJK01;s__JAAYJK01 sp012520725
bin.96	d__Archaea;p__Methanobacteriota;c__Methanobacteria;o__Methanobacteriales;f__Methanobacteriaceae;g__Methanobacterium;s__Methanobacterium sp012838205	GCA_012838205.1	99.48	GCA_012838205.1	99.48	d__Archaea;p__Methanobacteriota;c__Methanobacteria;o__Methanobacteriales;f__Methanobacteriaceae;g__Methanobacterium;s__Methanobacterium sp012838205
bin.174	d__Bacteria;p__Desulfobacterota;c__Desulfobacteria;o__Desulfobacterales;f__JAHDSC01;g__JAHDSC01;s__JAHDSC01 sp018432925	GCA_018432925.1	99.46	GCA_018432925.1	99.46	d__Bacteria;p__Desulfobacterota;c__Desulfobacteria;o__Desulfobacterales;f__JAHDSC01;g__JAHDSC01;s__JAHDSC01 sp018432925
bin.359	d__Bacteria;p__Bacteroidota;c__Bacteroidia;o__Chitinophagales;f__BACL12;g__UBA11426;s__UBA11426 sp003448375	GCA_020636645.1	99.46	GCA_020636645.1	99.46	d__Bacteria;p__Bacteroidota;c__Bacteroidia;o__Chitinophagales;f__BACL12;g__UBA11426;s__UBA11426 sp003448375
bin.436	d__Bacteria;p__Actinomycetota;c__Thermoleophilia;o__Solirubrobacterales;f__70-9;g__67-14;s__67-14 sp020438395	GCA_020438395.1	99.45	GCA_020438395.1	99.45	d__Bacteria;p__Actinomycetota;c__Thermoleophilia;o__Solirubrobacterales;f__70-9;g__67-14;s__67-14 sp020438395
bin.437	d__Bacteria;p__Acidobacteriota;c__Aminicenantia;o__UBA2199;f__UBA2199;g__UBA876;s__UBA876 sp002294665	GCA_002294665.1	99.42	GCA_002294665.1	99.42	d__Bacteria;p__Acidobacteriota;c__Aminicenantia;o__UBA2199;f__UBA2199;g__UBA876;s__UBA876 sp002294665
bin.223	d__Bacteria;p__Desulfobacterota;c__Syntrophia;o__Syntrophales;f__Smithellaceae;g__UBA4810;s__UBA4810 sp002418825	GCA_002418825.1	99.39	GCA_002418825.1	99.39	d__Bacteria;p__Desulfobacterota;c__Syntrophia;o__Syntrophales;f__Smithellaceae;g__UBA4810;s__UBA4810 sp002418825
bin.279	d__Archaea;p__Halobacteriota;c__Methanosarcinia;o__Methanotrichales;f__Methanotrichaceae;g__Methanothrix_A;s__Methanothrix_A sp001602645	GCA_001602645.1	99.38	GCA_001602645.1	99.38	d__Archaea;p__Halobacteriota;c__Methanosarcinia;o__Methanotrichales;f__Methanotrichaceae;g__Methanothrix_A;s__Methanothrix_A sp001602645
bin.425	d__Bacteria;p__Planctomycetota;c__Planctomycetia;o__Planctomycetales;f__Planctomycetaceae;g__Rubinisphaera;s__Rubinisphaera sp014584345	GCA_014584345.1	99.38	GCA_014584345.1	99.38	d__Bacteria;p__Planctomycetota;c__Planctomycetia;o__Planctomycetales;f__Planctomycetaceae;g__Rubinisphaera;s__Rubinisphaera sp014584345
bin.49	d__Bacteria;p__Bacteroidota;c__Bacteroidia;o__Bacteroidales;f__Tenuifilaceae;g__UBA1064;s__UBA1064 sp002316235	GCA_002316235.1	99.37	GCA_002316235.1	99.37	d__Bacteria;p__Bacteroidota;c__Bacteroidia;o__Bacteroidales;f__Tenuifilaceae;g__UBA1064;s__UBA1064 sp002316235
bin.247	d__Bacteria;p__Desulfobacterota;c__Syntrophia;o__Syntrophales;f__Syntrophaceae;g__Syntrophus;s__Syntrophus sp002067745	GCA_002067745.1	99.35	GCA_002067745.1	99.35	d__Bacteria;p__Desulfobacterota;c__Syntrophia;o__Syntrophales;f__Syntrophaceae;g__Syntrophus;s__Syntrophus sp002067745
bin.524	d__Bacteria;p__Bacillota_A;c__Clostridia;o__Saccharofermentanales;f__UBA5734;g__UBA8949;s__UBA8949 sp012520975	GCA_012520975.1	99.34	GCA_012520975.1	99.34	d__Bacteria;p__Bacillota_A;c__Clostridia;o__Saccharofermentanales;f__UBA5734;g__UBA8949;s__UBA8949 sp012520975
bin.273	d__Bacteria;p__Acidobacteriota;c__Aminicenantia;o__Aminicenantales;f__UBA4085;g__JAAZPG01;s__JAAZPG01 sp012797375	GCA_012797375.1	99.33	GCA_012797375.1	99.33	d__Bacteria;p__Acidobacteriota;c__Aminicenantia;o__Aminicenantales;f__UBA4085;g__JAAZPG01;s__JAAZPG01 sp012797375
bin.234	d__Bacteria;p__Bacillota;c__Bacilli;o__Lactobacillales;f__Lactobacillaceae;g__Limosilactobacillus;s__Limosilactobacillus panis	GCF_001435935.1	99.32	GCF_001435935.1	99.32	d__Bacteria;p__Bacillota;c__Bacilli;o__Lactobacillales;f__Lactobacillaceae;g__Limosilactobacillus;s__Limosilactobacillus panis
bin.268	d__Bacteria;p__Armatimonadota;c__UBA5377;o__UBA1398;f__UBA1398;g__UBA1398;s__UBA1398 sp002305165	GCA_002305165.1	99.3	GCA_002305165.1	99.3	d__Bacteria;p__Armatimonadota;c__UBA5377;o__UBA1398;f__UBA1398;g__UBA1398;s__UBA1398 sp002305165
bin.334	d__Bacteria;p__Bacteroidota;c__Bacteroidia;o__Bacteroidales;f__4484-276;g__RZYY01;s__RZYY01 sp012516825	GCA_012516825.1	99.3	GCA_012516825.1	99.3	d__Bacteria;p__Bacteroidota;c__Bacteroidia;o__Bacteroidales;f__4484-276;g__RZYY01;s__RZYY01 sp012516825
bin.214	d__Bacteria;p__Bacteroidota;c__Bacteroidia;o__Bacteroidales;f__Paludibacteraceae;g__W0P28-013;s__W0P28-013 sp012837685	GCA_012837685.1	99.27	GCA_012837685.1	99.27	d__Bacteria;p__Bacteroidota;c__Bacteroidia;o__Bacteroidales;f__Paludibacteraceae;g__W0P28-013;s__W0P28-013 sp012837685
bin.218	d__Bacteria;p__Bacillota_B;c__Desulfotomaculia;o__Desulfotomaculales;f__Pelotomaculaceae;g__DTU098;s__DTU098 sp002305915	GCA_002305915.1	99.26	GCA_002305915.1	99.26	d__Bacteria;p__Bacillota_B;c__Desulfotomaculia;o__Desulfotomaculales;f__Pelotomaculaceae;g__DTU098;s__DTU098 sp002305915
bin.61	d__Bacteria;p__Bacteroidota;c__Bacteroidia;o__Bacteroidales;f__VadinHA17;g__SR-FBR-E99;s__SR-FBR-E99 sp009881065	GCA_009881065.1	99.22	GCA_009881065.1	99.22	d__Bacteria;p__Bacteroidota;c__Bacteroidia;o__Bacteroidales;f__VadinHA17;g__SR-FBR-E99;s__SR-FBR-E99 sp009881065
bin.517	d__Bacteria;p__Verrucomicrobiota;c__Kiritimatiellia;o__RFP12;f__UBA1067;g__DUPH01;s__DUPH01 sp012838435	GCA_012838435.1	99.2	GCA_012838435.1	99.2	d__Bacteria;p__Verrucomicrobiota;c__Kiritimatiellia;o__RFP12;f__UBA1067;g__DUPH01;s__DUPH01 sp012838435
bin.479	d__Bacteria;p__Bacteroidota;c__Bacteroidia;o__Bacteroidales;f__VadinHA17;g__LD21;s__LD21 sp012519515	GCA_012519515.1	99.19	GCA_012519515.1	99.19	d__Bacteria;p__Bacteroidota;c__Bacteroidia;o__Bacteroidales;f__VadinHA17;g__LD21;s__LD21 sp012519515
bin.211	d__Bacteria;p__Armatimonadota;c__UBA5829;o__DSUL01;f__DSUL01;g__JAGVUD01;s__JAGVUD01 sp019136435	GCA_019136435.1	99.17	GCA_019136435.1	99.17	d__Bacteria;p__Armatimonadota;c__UBA5829;o__DSUL01;f__DSUL01;g__JAGVUD01;s__JAGVUD01 sp019136435
bin.213	d__Bacteria;p__Atribacterota;c__Atribacteria;o__Atribacterales;f__Atribacteraceae;g__Atribacter;s__Atribacter sp002069605	GCA_002069605.1	99.15	GCA_002069605.1	99.15	d__Bacteria;p__Atribacterota;c__Atribacteria;o__Atribacterales;f__Atribacteraceae;g__Atribacter;s__Atribacter sp002069605
bin.529	d__Bacteria;p__Synergistota;c__Synergistia;o__Synergistales;f__Synergistaceae;g__Syner-03;s__Syner-03 sp002316795	GCA_002316795.1	99.14	GCA_002316795.1	99.14	d__Bacteria;p__Synergistota;c__Synergistia;o__Synergistales;f__Synergistaceae;g__Syner-03;s__Syner-03 sp002316795
bin.231	d__Archaea;p__Halobacteriota;c__Methanosarcinia;o__Methanosarcinales;f__Methanosarcinaceae;g__Methanomethylovorans;s__Methanomethylovorans sp001896725	GCA_001896725.1	99.13	GCA_001896725.1	99.13	d__Archaea;p__Halobacteriota;c__Methanosarcinia;o__Methanosarcinales;f__Methanosarcinaceae;g__Methanomethylovorans;s__Methanomethylovorans sp001896725
bin.387	d__Bacteria;p__Bacteroidota;c__Bacteroidia;o__Bacteroidales;f__Lentimicrobiaceae;g__Lentimicrobium;s__Lentimicrobium sp002425985	GCA_023957275.1	99.13	GCA_023957275.1	99.13	d__Bacteria;p__Bacteroidota;c__Bacteroidia;o__Bacteroidales;f__Lentimicrobiaceae;g__Lentimicrobium;s__Lentimicrobium sp002425985
bin.324	d__Bacteria;p__Actinomycetota;c__Humimicrobiia;o__Humimicrobiales;f__Humimicrobiaceae;g__Humimicrobium;s__Humimicrobium sp012837825	GCA_012837825.1	99.08	GCA_012837825.1	99.08	d__Bacteria;p__Actinomycetota;c__Humimicrobiia;o__Humimicrobiales;f__Humimicrobiaceae;g__Humimicrobium;s__Humimicrobium sp012837825
bin.400	d__Bacteria;p__Pseudomonadota;c__Gammaproteobacteria;o__Chromatiales;f__Sedimenticolaceae;g__41T-STBD-0c-01a;s__41T-STBD-0c-01a sp024235415	GCA_024235415.1	99.08	GCA_024235415.1	99.08	d__Bacteria;p__Pseudomonadota;c__Gammaproteobacteria;o__Chromatiales;f__Sedimenticolaceae;g__41T-STBD-0c-01a;s__41T-STBD-0c-01a sp024235415
bin.215	d__Bacteria;p__Chloroflexota;c__Anaerolineae;o__Anaerolineales;f__Anaerolineaceae;g__T78;s__T78 sp019136215	GCA_019136215.1	99.06	GCA_019136215.1	99.06	d__Bacteria;p__Chloroflexota;c__Anaerolineae;o__Anaerolineales;f__Anaerolineaceae;g__T78;s__T78 sp019136215
bin.217	d__Bacteria;p__Desulfobacterota;c__Desulfovibrionia;o__Desulfovibrionales;f__Desulfomicrobiaceae;g__Desulfomicrobium;s__Desulfomicrobium sp023393525	GCA_023393525.1	99.06	GCA_023393525.1	99.06	d__Bacteria;p__Desulfobacterota;c__Desulfovibrionia;o__Desulfovibrionales;f__Desulfomicrobiaceae;g__Desulfomicrobium;s__Desulfomicrobium sp023393525
bin.481	d__Bacteria;p__Bacillota;c__Bacilli;o__Lactobacillales;f__Lactobacillaceae;g__Limosilactobacillus;s__Limosilactobacillus pontis	GCF_001435345.1	99.06	GCF_001435345.1	99.06	d__Bacteria;p__Bacillota;c__Bacilli;o__Lactobacillales;f__Lactobacillaceae;g__Limosilactobacillus;s__Limosilactobacillus pontis
bin.451	d__Bacteria;p__Actinomycetota;c__Actinomycetia;o__Propionibacteriales;f__Propionibacteriaceae;g__Propionibacterium;s__Propionibacterium freudenreichii	GCF_000940845.1	98.99	GCF_000940845.1	98.99	d__Bacteria;p__Actinomycetota;c__Actinomycetia;o__Propionibacteriales;f__Propionibacteriaceae;g__Propionibacterium;s__Propionibacterium freudenreichii
bin.283	d__Bacteria;p__Omnitrophota;c__Omnitrophia;o__Omnitrophales;f__Aquincolibacteriaceae;g__UBA1443;s__UBA1443 sp002329545	GCA_002329545.1	98.98	GCA_002329545.1	98.98	d__Bacteria;p__Omnitrophota;c__Omnitrophia;o__Omnitrophales;f__Aquincolibacteriaceae;g__UBA1443;s__UBA1443 sp002329545
bin.21	d__Archaea;p__Halobacteriota;c__Methanomicrobia;o__Methanomicrobiales;f__Methanoregulaceae;g__UBA9949;s__UBA9949 sp012516785	GCA_012516785.1	98.94	GCA_012516785.1	98.94	d__Archaea;p__Halobacteriota;c__Methanomicrobia;o__Methanomicrobiales;f__Methanoregulaceae;g__UBA9949;s__UBA9949 sp012516785
bin.528	d__Bacteria;p__Bacteroidota;c__Bacteroidia;o__Bacteroidales;f__UBA932;g__DMER64;s__DMER64 sp002305545	GCA_002305545.1	98.92	GCA_002305545.1	98.92	d__Bacteria;p__Bacteroidota;c__Bacteroidia;o__Bacteroidales;f__UBA932;g__DMER64;s__DMER64 sp002305545
bin.59	d__Bacteria;p__Synergistota;c__Synergistia;o__Synergistales;f__Aminobacteriaceae;g__Aminivibrio;s__Aminivibrio sp009929115	GCA_018436595.1	98.92	GCA_018436595.1	98.92	d__Bacteria;p__Synergistota;c__Synergistia;o__Synergistales;f__Aminobacteriaceae;g__Aminivibrio;s__Aminivibrio sp009929115
bin.261	d__Bacteria;p__Chloroflexota;c__Anaerolineae;o__Anaerolineales;f__Anaerolineaceae;g__UBA6107;s__UBA6107 sp012798065	GCA_012798065.1	98.91	GCA_012798065.1	98.91	d__Bacteria;p__Chloroflexota;c__Anaerolineae;o__Anaerolineales;f__Anaerolineaceae;g__UBA6107;s__UBA6107 sp012798065
bin.136	d__Bacteria;p__Chloroflexota;c__Anaerolineae;o__Promineofilales;f__Promineofilaceae;g__JAMLHW01;s__JAMLHW01 sp023954475	GCA_023954475.1	98.9	GCA_023954475.1	98.9	d__Bacteria;p__Chloroflexota;c__Anaerolineae;o__Promineofilales;f__Promineofilaceae;g__JAMLHW01;s__JAMLHW01 sp023954475
bin.112	d__Bacteria;p__Actinomycetota;c__Actinomycetia;o__Nanopelagicales;f__UBA10799;g__JADKAV01;s__JADKAV01 sp016719135	GCA_016719135.1	98.88	GCA_016719135.1	98.88	d__Bacteria;p__Actinomycetota;c__Actinomycetia;o__Nanopelagicales;f__UBA10799;g__JADKAV01;s__JADKAV01 sp016719135
bin.486	d__Bacteria;p__Bacteroidota;c__Bacteroidia;o__Bacteroidales;f__Dysgonomonadaceae;g__Fermentimonas;s__Fermentimonas sp012838585	GCA_012838585.1	98.88	GCA_012838585.1	98.88	d__Bacteria;p__Bacteroidota;c__Bacteroidia;o__Bacteroidales;f__Dysgonomonadaceae;g__Fermentimonas;s__Fermentimonas sp012838585
bin.206	d__Archaea;p__Halobacteriota;c__Methanosarcinia;o__Methanotrichales;f__Methanotrichaceae;g__Methanothrix;s__Methanothrix soehngenii	GCF_000204415.1	98.82	GCF_000204415.1	98.82	d__Archaea;p__Halobacteriota;c__Methanosarcinia;o__Methanotrichales;f__Methanotrichaceae;g__Methanothrix;s__Methanothrix soehngenii
bin.467	d__Bacteria;p__Actinomycetota;c__Actinomycetia;o__Propionibacteriales;f__Nocardioidaceae;g__Marmoricola;s__Marmoricola sp020636935	GCA_020636935.1	98.82	GCA_020636935.1	98.82	d__Bacteria;p__Actinomycetota;c__Actinomycetia;o__Propionibacteriales;f__Nocardioidaceae;g__Marmoricola;s__Marmoricola sp020636935
bin.535	d__Bacteria;p__Atribacterota;c__Atribacteria;o__Atribacterales;f__Caldatribacteriaceae;g__UBA3950;s__UBA3950 sp002385475	GCA_002385475.1	98.79	GCA_002385475.1	98.79	d__Bacteria;p__Atribacterota;c__Atribacteria;o__Atribacterales;f__Caldatribacteriaceae;g__UBA3950;s__UBA3950 sp002385475
bin.540	d__Bacteria;p__Bacillota_A;c__Clostridia;o__Saccharofermentanales;f__UBA5734;g__SLHU01;s__SLHU01 sp009929975	GCA_009929975.1	98.79	GCA_009929975.1	98.79	d__Bacteria;p__Bacillota_A;c__Clostridia;o__Saccharofermentanales;f__UBA5734;g__SLHU01;s__SLHU01 sp009929975
bin.331	d__Archaea;p__Halobacteriota;c__Methanosarcinia;o__Methanotrichales;f__Methanotrichaceae;g__Methanothrix;s__Methanothrix sp002505805	GCA_002505805.1	98.78	GCA_002505805.1	98.78	d__Archaea;p__Halobacteriota;c__Methanosarcinia;o__Methanotrichales;f__Methanotrichaceae;g__Methanothrix;s__Methanothrix sp002505805
bin.271	d__Bacteria;p__Chloroflexota;c__Anaerolineae;o__Anaerolineales;f__Anaerolineaceae;g__JAGOFZ01;s__JAGOFZ01 sp019136175	GCA_019136175.1	98.75	GCA_019136175.1	98.75	d__Bacteria;p__Chloroflexota;c__Anaerolineae;o__Anaerolineales;f__Anaerolineaceae;g__JAGOFZ01;s__JAGOFZ01 sp019136175
bin.8	d__Bacteria;p__Bacteroidota;c__Bacteroidia;o__Bacteroidales;f__Paludibacteraceae;g__Enterocola;s__Enterocola sp002069025	GCA_002069025.1	98.74	GCA_002069025.1	98.74	d__Bacteria;p__Bacteroidota;c__Bacteroidia;o__Bacteroidales;f__Paludibacteraceae;g__Enterocola;s__Enterocola sp002069025
bin.532	d__Archaea;p__Halobacteriota;c__Methanosarcinia;o__Methanotrichales;f__Methanotrichaceae;g__Methanothrix;s__Methanothrix sp016706325	GCA_016706325.1	98.73	GCA_016706325.1	98.73	d__Archaea;p__Halobacteriota;c__Methanosarcinia;o__Methanotrichales;f__Methanotrichaceae;g__Methanothrix;s__Methanothrix sp016706325
bin.500	d__Bacteria;p__Bacillota_A;c__Clostridia;o__Christensenellales;f__UBA1431;g__UBA1431;s__UBA1431 sp002329665	GCA_002329665.1	98.72	GCA_002329665.1	98.72	d__Bacteria;p__Bacillota_A;c__Clostridia;o__Christensenellales;f__UBA1431;g__UBA1431;s__UBA1431 sp002329665
bin.492	d__Bacteria;p__Desulfobacterota;c__Syntrophia;o__Syntrophales;f__Smithellaceae;g__UBA8904;s__UBA8904 sp002070455	GCA_002070455.1	98.71	GCA_002070455.1	98.71	d__Bacteria;p__Desulfobacterota;c__Syntrophia;o__Syntrophales;f__Smithellaceae;g__UBA8904;s__UBA8904 sp002070455
bin.510	d__Bacteria;p__Actinomycetota;c__Coriobacteriia;o__Coriobacteriales;f__Atopobiaceae;g__Olegusella;s__Olegusella sp002407925	GCA_002407925.1	98.7	GCA_002407925.1	98.7	d__Bacteria;p__Actinomycetota;c__Coriobacteriia;o__Coriobacteriales;f__Atopobiaceae;g__Olegusella;s__Olegusella sp002407925
bin.418	d__Bacteria;p__Bacteroidota;c__Bacteroidia;o__Flavobacteriales;f__PHOS-HE28;g__PHOS-HE28;s__PHOS-HE28 sp020635695	GCA_020635695.1	98.68	GCA_020635695.1	98.68	d__Bacteria;p__Bacteroidota;c__Bacteroidia;o__Flavobacteriales;f__PHOS-HE28;g__PHOS-HE28;s__PHOS-HE28 sp020635695
bin.267	d__Bacteria;p__Bacteroidota;c__Bacteroidia;o__Bacteroidales;f__Dysgonomonadaceae;g__Petrimonas;s__Petrimonas sp002069095	GCA_002069095.1	98.67	GCA_002069095.1	98.67	d__Bacteria;p__Bacteroidota;c__Bacteroidia;o__Bacteroidales;f__Dysgonomonadaceae;g__Petrimonas;s__Petrimonas sp002069095
bin.478	d__Bacteria;p__Bacteroidota;c__Bacteroidia;o__Bacteroidales;f__Prolixibacteraceae;g__UBA1413;s__UBA1413 sp012729335	GCA_012729335.1	98.67	GCA_012729335.1	98.67	d__Bacteria;p__Bacteroidota;c__Bacteroidia;o__Bacteroidales;f__Prolixibacteraceae;g__UBA1413;s__UBA1413 sp012729335
bin.228	d__Bacteria;p__Bacillota_B;c__Syntrophomonadia;o__Syntrophomonadales;f__Syntrophomonadaceae;g__JAAYBS01;s__JAAYBS01 sp012718855	GCA_012718855.1	98.54	GCA_012718855.1	98.54	d__Bacteria;p__Bacillota_B;c__Syntrophomonadia;o__Syntrophomonadales;f__Syntrophomonadaceae;g__JAAYBS01;s__JAAYBS01 sp012718855
bin.264	d__Bacteria;p__Bacteroidota;c__Bacteroidia;o__Bacteroidales;f__Dysgonomonadaceae;g__Proteiniphilum;s__Proteiniphilum sp016839025	GCA_016839025.1	98.53	GCA_016839025.1	98.53	d__Bacteria;p__Bacteroidota;c__Bacteroidia;o__Bacteroidales;f__Dysgonomonadaceae;g__Proteiniphilum;s__Proteiniphilum sp016839025
bin.202	d__Bacteria;p__Bacteroidota;c__Bacteroidia;o__Bacteroidales;f__VadinHA17;g__SR-FBR-E99;s__SR-FBR-E99 sp012513795	GCA_012513795.1	98.51	GCA_012513795.1	98.51	d__Bacteria;p__Bacteroidota;c__Bacteroidia;o__Bacteroidales;f__VadinHA17;g__SR-FBR-E99;s__SR-FBR-E99 sp012513795
bin.237	d__Bacteria;p__Actinomycetota;c__Thermoleophilia;o__UBA2241;f__UBA2241;g__CAIXSE01;s__CAIXSE01 sp012719015	GCA_012719015.1	98.48	GCA_012719015.1	98.48	d__Bacteria;p__Actinomycetota;c__Thermoleophilia;o__UBA2241;f__UBA2241;g__CAIXSE01;s__CAIXSE01 sp012719015
bin.226	d__Bacteria;p__Chloroflexota;c__Anaerolineae;o__Anaerolineales;f__Anaerolineaceae;g__Flexilinea;s__Flexilinea sp022837205	GCA_022837205.1	98.43	GCA_022837205.1	98.43	d__Bacteria;p__Chloroflexota;c__Anaerolineae;o__Anaerolineales;f__Anaerolineaceae;g__Flexilinea;s__Flexilinea sp022837205
bin.506	d__Bacteria;p__Bacteroidota;c__Bacteroidia;o__Bacteroidales;f__Paludibacteraceae;g__JAAYPI01;s__JAAYPI01 sp012519885	GCA_012519885.1	98.42	GCA_012519885.1	98.42	d__Bacteria;p__Bacteroidota;c__Bacteroidia;o__Bacteroidales;f__Paludibacteraceae;g__JAAYPI01;s__JAAYPI01 sp012519885
bin.241	d__Bacteria;p__Actinomycetota;c__Actinomycetia;o__Actinomycetales;f__Dermatophilaceae;g__Phycicoccus_A;s__Phycicoccus_A elongatus	GCF_000367525.1	98.36	GCF_000367525.1	98.36	d__Bacteria;p__Actinomycetota;c__Actinomycetia;o__Actinomycetales;f__Dermatophilaceae;g__Phycicoccus_A;s__Phycicoccus_A elongatus
bin.347	d__Bacteria;p__Synergistota;c__Synergistia;o__Synergistales;f__Aminobacteriaceae;g__JAAYLU01;s__JAAYLU01 sp018436785	GCA_018436785.1	98.34	GCA_018436785.1	98.34	d__Bacteria;p__Synergistota;c__Synergistia;o__Synergistales;f__Aminobacteriaceae;g__JAAYLU01;s__JAAYLU01 sp018436785
bin.480	d__Bacteria;p__Cloacimonadota;c__Cloacimonadia;o__Cloacimonadales;f__Cloacimonadaceae;g__UBA4175;s__UBA4175 sp002379855	GCA_002379855.1	98.34	GCA_002379855.1	98.34	d__Bacteria;p__Cloacimonadota;c__Cloacimonadia;o__Cloacimonadales;f__Cloacimonadaceae;g__UBA4175;s__UBA4175 sp002379855
bin.270	d__Bacteria;p__Actinomycetota;c__Actinomycetia;o__Actinomycetales;f__Actinomycetaceae;g__UBA1383;s__UBA1383 sp002304945	GCA_002304945.1	98.29	GCA_002304945.1	98.29	d__Bacteria;p__Actinomycetota;c__Actinomycetia;o__Actinomycetales;f__Actinomycetaceae;g__UBA1383;s__UBA1383 sp002304945
bin.132	d__Archaea;p__Thermoplasmatota;c__Thermoplasmata;o__Methanomassiliicoccales;f__Methanomassiliicoccaceae;g__UBA6;s__UBA6 sp012719175	GCA_012719175.1	98.12	GCA_012719175.1	98.12	d__Archaea;p__Thermoplasmatota;c__Thermoplasmata;o__Methanomassiliicoccales;f__Methanomassiliicoccaceae;g__UBA6;s__UBA6 sp012719175
bin.487	d__Bacteria;p__Desulfobacterota;c__Syntrophobacteria;o__Syntrophobacterales;f__Syntrophobacteraceae;g__JABUEY01;s__JABUEY01 sp013314815	GCA_013314815.1	98.04	GCA_013314815.1	98.04	d__Bacteria;p__Desulfobacterota;c__Syntrophobacteria;o__Syntrophobacterales;f__Syntrophobacteraceae;g__JABUEY01;s__JABUEY01 sp013314815
bin.317	d__Bacteria;p__Bacillota_A;c__Clostridia;o__Christensenellales;f__CAG-74;g__Excrementavichristensenella;s__Excrementavichristensenella sp012520375	GCA_012520375.1	97.99	GCA_012520375.1	97.99	d__Bacteria;p__Bacillota_A;c__Clostridia;o__Christensenellales;f__CAG-74;g__Excrementavichristensenella;s__Excrementavichristensenella sp012520375
bin.476	d__Bacteria;p__Bacillota;c__Bacilli;o__Lactobacillales;f__Lactobacillaceae;g__Lentilactobacillus;s__Lentilactobacillus parabuchneri	GCF_001435315.1	97.97	GCF_001435315.1	97.97	d__Bacteria;p__Bacillota;c__Bacilli;o__Lactobacillales;f__Lactobacillaceae;g__Lentilactobacillus;s__Lentilactobacillus parabuchneri
bin.254	d__Bacteria;p__Spirochaetota;c__Spirochaetia;o__Sphaerochaetales;f__Sphaerochaetaceae;g__Sphaerochaeta;s__Sphaerochaeta sp004294855	GCA_004294855.1	97.96	GCA_004294855.1	97.96	d__Bacteria;p__Spirochaetota;c__Spirochaetia;o__Sphaerochaetales;f__Sphaerochaetaceae;g__Sphaerochaeta;s__Sphaerochaeta sp004294855
bin.138	d__Bacteria;p__Bacillota_A;c__Clostridia;o__Tissierellales;f__Sedimentibacteraceae;g__Sedimentibacter;s__Sedimentibacter sp003483345	GCA_003483345.1	97.84	GCA_003483345.1	97.84	d__Bacteria;p__Bacillota_A;c__Clostridia;o__Tissierellales;f__Sedimentibacteraceae;g__Sedimentibacter;s__Sedimentibacter sp003483345
bin.209	d__Bacteria;p__Bacillota;c__Bacilli;o__Lactobacillales;f__Lactobacillaceae;g__Lactobacillus;s__Lactobacillus amylovorus	GCF_002706375.1	97.82	GCF_002706375.1	97.82	d__Bacteria;p__Bacillota;c__Bacilli;o__Lactobacillales;f__Lactobacillaceae;g__Lactobacillus;s__Lactobacillus amylovorus
bin.294	d__Bacteria;p__Chloroflexota;c__Anaerolineae;o__B4-G1;f__SLSP01;g__PWVB01;s__PWVB01 sp022707665	GCA_022707665.1	97.8	GCA_022707665.1	97.8	d__Bacteria;p__Chloroflexota;c__Anaerolineae;o__B4-G1;f__SLSP01;g__PWVB01;s__PWVB01 sp022707665
bin.509	d__Bacteria;p__Synergistota;c__Synergistia;o__Synergistales;f__Synergistaceae;g__Syner-03;s__Syner-03 sp012727545	GCA_012727545.1	97.78	GCA_012727545.1	97.78	d__Bacteria;p__Synergistota;c__Synergistia;o__Synergistales;f__Synergistaceae;g__Syner-03;s__Syner-03 sp012727545
bin.512	d__Bacteria;p__Thermotogota;c__Thermotogae;o__Petrotogales;f__Kosmotogaceae;g__Mesotoga;s__Mesotoga sp002752635	GCF_002752635.1	97.62	GCF_002752635.1	97.62	d__Bacteria;p__Thermotogota;c__Thermotogae;o__Petrotogales;f__Kosmotogaceae;g__Mesotoga;s__Mesotoga sp002752635
bin.272	d__Bacteria;p__Synergistota;c__Synergistia;o__Synergistales;f__Aminobacteriaceae;g__Aminivibrio;s__Aminivibrio sp012523155	GCA_012523155.1	97.46	GCA_012523155.1	97.46	d__Bacteria;p__Synergistota;c__Synergistia;o__Synergistales;f__Aminobacteriaceae;g__Aminivibrio;s__Aminivibrio sp012523155
bin.238	d__Bacteria;p__Bacteroidota;c__Bacteroidia;o__Bacteroidales;f__UBA1402;g__UBA1402;s__UBA1402 sp002305085	GCA_002305085.1	97.31	GCA_002305085.1	97.31	d__Bacteria;p__Bacteroidota;c__Bacteroidia;o__Bacteroidales;f__UBA1402;g__UBA1402;s__UBA1402 sp002305085
bin.190	d__Bacteria;p__Thermotogota;c__Thermotogae;o__Petrotogales;f__Kosmotogaceae;g__Mesotoga;s__Mesotoga prima	GCF_000147715.2	97.22	GCF_000147715.2	97.22	d__Bacteria;p__Thermotogota;c__Thermotogae;o__Petrotogales;f__Kosmotogaceae;g__Mesotoga;s__Mesotoga prima
bin.372	d__Bacteria;p__Cloacimonadota;c__Cloacimonadia;o__Cloacimonadales;f__Cloacimonadaceae;g__Cloacimonas;s__Cloacimonas acidaminovorans	GCF_000146065.2	97.21	GCF_000146065.2	97.21	d__Bacteria;p__Cloacimonadota;c__Cloacimonadia;o__Cloacimonadales;f__Cloacimonadaceae;g__Cloacimonas;s__Cloacimonas acidaminovorans
bin.239	d__Bacteria;p__Bacillota_A;c__Clostridia;o__Saccharofermentanales;f__UBA5734;g__JAAYBY01;s__JAAYBY01 sp012511525	GCA_012511525.1	97.09	GCA_012511525.1	97.09	d__Bacteria;p__Bacillota_A;c__Clostridia;o__Saccharofermentanales;f__UBA5734;g__JAAYBY01;s__JAAYBY01 sp012511525
bin.508	d__Bacteria;p__Atribacterota;c__JS1;o__SB-45;f__UBA6794;g__UBA6794;s__UBA6794 sp002452835	GCA_002452835.1	97.04	GCA_002452835.1	97.04	d__Bacteria;p__Atribacterota;c__JS1;o__SB-45;f__UBA6794;g__UBA6794;s__UBA6794 sp002452835
bin.265	d__Bacteria;p__Chloroflexota;c__Anaerolineae;o__Anaerolineales;f__Anaerolineaceae;g__Flexilinea;s__Flexilinea sp012799995	GCA_012799995.1	96.98	GCA_012799995.1	96.98	d__Bacteria;p__Chloroflexota;c__Anaerolineae;o__Anaerolineales;f__Anaerolineaceae;g__Flexilinea;s__Flexilinea sp012799995
bin.406	d__Bacteria;p__Chloroflexota;c__Anaerolineae;o__Anaerolineales;f__Anaerolineaceae;g__T78;s__T78 sp012839565	GCA_012839565.1	96.93	GCA_012839565.1	96.93	d__Bacteria;p__Chloroflexota;c__Anaerolineae;o__Anaerolineales;f__Anaerolineaceae;g__T78;s__T78 sp012839565
bin.328	d__Bacteria;p__Planctomycetota;c__Planctomycetia;o__Pirellulales;f__Thermoguttaceae;g__JAAYCB01;s__JAAYCB01 sp023621895	GCA_023621895.1	96.76	GCA_023621895.1	96.76	d__Bacteria;p__Planctomycetota;c__Planctomycetia;o__Pirellulales;f__Thermoguttaceae;g__JAAYCB01;s__JAAYCB01 sp023621895
bin.282	d__Bacteria;p__Chloroflexota;c__Anaerolineae;o__Anaerolineales;f__Anaerolineaceae;g__49-20;s__49-20 sp002436085	GCA_002436085.1	96.22	GCA_002436085.1	96.22	d__Bacteria;p__Chloroflexota;c__Anaerolineae;o__Anaerolineales;f__Anaerolineaceae;g__49-20;s__49-20 sp002436085
bin.465	d__Bacteria;p__Mcinerneyibacteriota;c__Mcinerneyibacteria;o__Mcinerneyibacteriales;f__DSCS01;g__DSCS01;s__DSCS01 sp016937175	GCA_016937175.1	95.69	GCA_016937175.1	95.69	d__Bacteria;p__Mcinerneyibacteriota;c__Mcinerneyibacteria;o__Mcinerneyibacteriales;f__DSCS01;g__DSCS01;s__DSCS01 sp016937175
bin.235	d__Bacteria;p__Chloroflexota;c__Anaerolineae;o__UBA1429;f__UBA1429;g__JAAZBY01;s__JAAZBY01 sp012513595	GCA_012513595.1	95.6	GCA_012513595.1	95.6	d__Bacteria;p__Chloroflexota;c__Anaerolineae;o__UBA1429;f__UBA1429;g__JAAZBY01;s__JAAZBY01 sp012513595
bin.444	d__Bacteria;p__Planctomycetota;c__Phycisphaerae;o__Sedimentisphaerales;f__SG8-4;g__PLanc-01;s__PLanc-01 sp012719085	GCA_012719085.1	95.57	GCA_012719085.1	95.57	d__Bacteria;p__Planctomycetota;c__Phycisphaerae;o__Sedimentisphaerales;f__SG8-4;g__PLanc-01;s__PLanc-01 sp012719085
bin.310	d__Archaea;p__Thermoproteota;c__Bathyarchaeia;o__B26-1;f__UBA233;g__PALSA-986;s__PALSA-986 sp012513715	GCA_012513715.1	95.41	GCA_012513715.1	95.41	d__Archaea;p__Thermoproteota;c__Bathyarchaeia;o__B26-1;f__UBA233;g__PALSA-986;s__PALSA-986 sp012513715
bin.152	d__Archaea;p__Halobacteriota;c__Methanosarcinia;o__Methanotrichales;f__Methanotrichaceae;g__Methanothrix_A;s__
bin.189	d__Bacteria;p__Chloroflexota;c__Anaerolineae;o__Anaerolineales;f__Anaerolineaceae;g__49-20;s__
bin.193	d__Bacteria;p__Desulfobacterota;c__Syntrophia;o__Syntrophales;f__Smithellaceae;g__UBA8904;s__
bin.208	d__Bacteria;p__Verrucomicrobiota;c__Verrucomicrobiae;o__Verrucomicrobiales;f__Akkermansiaceae;g__;s__
bin.210	d__Bacteria;p__Actinomycetota;c__Thermoleophilia;o__UBA2241;f__UBA2241;g__CAIXSE01;s__
bin.216	d__Bacteria;p__Bacteroidota;c__Bacteroidia;o__Bacteroidales;f__VadinHA17;g__LD21;s__
bin.219	d__Bacteria;p__Acidobacteriota;c__UBA6911;o__JAAYUB01;f__JAAYUB01;g__JAAYUB01;s__
bin.220	d__Bacteria;p__Bacillota_A;c__Clostridia;o__Christensenellales;f__CALWSW01;g__;s__			GCA_944384305.1	77.4	d__Bacteria;p__Bacillota_A;c__Clostridia;o__Christensenellales;f__CALWSW01;g__CALWSW01;s__CALWSW01 sp944384305
bin.221	d__Bacteria;p__Bacillota_A;c__Clostridia;o__Christensenellales;f__SZUA-584;g__SZUA-584;s__
bin.224	d__Bacteria;p__Bacillota_A;c__Clostridia;o__Peptostreptococcales;f__Anaerovoracaceae;g__Lentihominibacter;s__
bin.225	d__Bacteria;p__Bacillota_A;c__Clostridia;o__Christensenellales;f__CAG-74;g__JAEZHK01;s__			GCA_023421395.1	87.53	d__Bacteria;p__Bacillota_A;c__Clostridia;o__Christensenellales;f__CAG-74;g__JAEZHK01;s__JAEZHK01 sp023421395
bin.230	d__Bacteria;p__Atribacterota;c__JS1;o__SB-45;f__UBA6794;g__JAAYOB01;s__			GCA_012520575.1	76.84	d__Bacteria;p__Atribacterota;c__JS1;o__SB-45;f__UBA6794;g__JAAYOB01;s__JAAYOB01 sp012520575
bin.232	d__Bacteria;p__Chloroflexota;c__Anaerolineae;o__DRVO01;f__DRVO01;g__Ch71;s__			GCA_012719195.1	80.3	d__Bacteria;p__Chloroflexota;c__Anaerolineae;o__DRVO01;f__DRVO01;g__Ch71;s__Ch71 sp012719195
bin.233	d__Bacteria;p__Planctomycetota;c__Planctomycetia;o__Pirellulales;f__Thermoguttaceae;g__JABWBD01;s__			GCA_012728855.1	80.78	d__Bacteria;p__Planctomycetota;c__Planctomycetia;o__Pirellulales;f__Thermoguttaceae;g__JABWBD01;s__JABWBD01 sp012728855
bin.236	d__Bacteria;p__Caldisericota;c__Caldisericia;o__JAAYUI01;f__JAAYUI01;g__;s__
bin.24	d__Bacteria;p__Bacteroidota;c__Bacteroidia;o__Bacteroidales;f__GCA-2748055;g__GCA-2748055;s__			GCA_011048475.1	93.15	d__Bacteria;p__Bacteroidota;c__Bacteroidia;o__Bacteroidales;f__GCA-2748055;g__GCA-2748055;s__GCA-2748055 sp011048475
bin.240	d__Bacteria;p__Chloroflexota;c__Anaerolineae;o__Anaerolineales;f__Anaerolineaceae;g__JAJFTV01;s__			GCA_021372725.1	75.93	d__Bacteria;p__Chloroflexota;c__Anaerolineae;o__Anaerolineales;f__Anaerolineaceae;g__JAJFTV01;s__JAJFTV01 sp021372725
bin.242	d__Bacteria;p__Atribacterota;c__JS1;o__SB-45;f__UBA6794;g__M30B28;s__			GCA_018402425.1	78.46	d__Bacteria;p__Atribacterota;c__JS1;o__SB-45;f__UBA6794;g__M30B28;s__M30B28 sp018402425
bin.244	d__Bacteria;p__Bacillota_A;c__Clostridia;o__Oscillospirales;f__Oscillospiraceae;g__Evtepia;s__
bin.246	d__Bacteria;p__Chloroflexota;c__Anaerolineae;o__Anaerolineales;f__Anaerolineaceae;g__T78;s__			GCA_002423495.1	85.24	d__Bacteria;p__Chloroflexota;c__Anaerolineae;o__Anaerolineales;f__Anaerolineaceae;g__T78;s__T78 sp002423495
bin.249	d__Bacteria;p__Chloroflexota;c__Anaerolineae;o__Anaerolineales;f__Anaerolineaceae;g__;s__
bin.250	d__Bacteria;p__Spirochaetota;c__UBA4802;o__UBA4802;f__UBA5550;g__RBG-16-49-21;s__
bin.251	d__Bacteria;p__Chloroflexota;c__Anaerolineae;o__UBA1429;f__UBA1429;g__DUUT01;s__			GCA_012841405.1	82.31	d__Bacteria;p__Chloroflexota;c__Anaerolineae;o__UBA1429;f__UBA1429;g__DUUT01;s__DUUT01 sp012841405
bin.257	d__Bacteria;p__Bacillota_A;c__Clostridia;o__Christensenellales;f__CAG-138;g__Phil1;s__			GCA_002069725.1	82.88	d__Bacteria;p__Bacillota_A;c__Clostridia;o__Christensenellales;f__CAG-138;g__Phil1;s__Phil1 sp002069725
bin.259	d__Bacteria;p__Desulfobacterota_G;c__Syntrophorhabdia;o__Syntrophorhabdales;f__Syntrophorhabdaceae;g__Syntrophorhabdus;s__			GCA_002067585.1	79.23	d__Bacteria;p__Desulfobacterota_G;c__Syntrophorhabdia;o__Syntrophorhabdales;f__Syntrophorhabdaceae;g__Syntrophorhabdus;s__Syntrophorhabdus sp002067585
bin.260	d__Bacteria;p__Atribacterota;c__JS1;o__SB-45;f__UBA6794;g__M30B28;s__			GCA_018402425.1	76.99	d__Bacteria;p__Atribacterota;c__JS1;o__SB-45;f__UBA6794;g__M30B28;s__M30B28 sp018402425
bin.263	d__Bacteria;p__Synergistota;c__Synergistia;o__Synergistales;f__Thermovirgaceae;g__58-81;s__			GCA_002070395.1	92.85	d__Bacteria;p__Synergistota;c__Synergistia;o__Synergistales;f__Thermovirgaceae;g__58-81;s__58-81 sp002070395
bin.276	d__Bacteria;p__Bacillota_B;c__Dehalobacteriia;o__UBA4068;f__UBA4068;g__;s__			GCA_002418965.1	76.88	d__Bacteria;p__Bacillota_B;c__Dehalobacteriia;o__UBA4068;f__UBA4068;g__UBA5757;s__UBA5757 sp002418965
bin.278	d__Bacteria;p__Chloroflexota;c__Anaerolineae;o__Aggregatilineales;f__Aggregatilineaceae;g__UBA2029;s__			GCA_020724485.1	90.36	d__Bacteria;p__Chloroflexota;c__Anaerolineae;o__Aggregatilineales;f__Aggregatilineaceae;g__UBA2029;s__UBA2029 sp020724485
bin.288	d__Bacteria;p__Bacillota_A;c__Clostridia;o__Lachnospirales;f__Anaerotignaceae;g__Metalachnospira;s__			GCF_018918145.1	79.38	d__Bacteria;p__Bacillota_A;c__Clostridia;o__Lachnospirales;f__Anaerotignaceae;g__Metalachnospira;s__Metalachnospira sp900553995
bin.292	d__Bacteria;p__Desulfobacterota;c__Syntrophia;o__Syntrophales;f__UBA6807;g__UBA6807;s__			GCA_002441265.1	79.64	d__Bacteria;p__Desulfobacterota;c__Syntrophia;o__Syntrophales;f__UBA6807;g__UBA6807;s__UBA6807 sp002441265
bin.297	d__Bacteria;p__Verrucomicrobiota;c__Kiritimatiellia;o__JAAZAB01;f__JAIVGW01;g__;s__			GCA_020201415.1	77.09	d__Bacteria;p__Verrucomicrobiota;c__Kiritimatiellia;o__JAAZAB01;f__JAIVGW01;g__JAIVGW01;s__JAIVGW01 sp020201415
bin.303	d__Bacteria;p__Chloroflexota;c__Anaerolineae;o__Anaerolineales;f__Anaerolineaceae;g__T78;s__
bin.305	d__Bacteria;p__Planctomycetota;c__Planctomycetia;o__Pirellulales;f__Thermoguttaceae;g__;s__
bin.312	d__Bacteria;p__Bacillota_E;c__DTU015;o__DTU015;f__DTU015;g__;s__
bin.314	d__Bacteria;p__Chloroflexota;c__Anaerolineae;o__UBA1429;f__UBA1429;g__JAAYDS01;s__			GCA_012729155.1	82.48	d__Bacteria;p__Chloroflexota;c__Anaerolineae;o__UBA1429;f__UBA1429;g__JAAYDS01;s__JAAYDS01 sp012729155
bin.318	d__Bacteria;p__Bacillota_A;c__Clostridia;o__Saccharofermentanales;f__Fastidiosipilaceae;g__;s__			GCA_023388435.1	76.49	d__Bacteria;p__Bacillota_A;c__Clostridia;o__Saccharofermentanales;f__Fastidiosipilaceae;g__JAEWGG01;s__JAEWGG01 sp023388435
bin.319	d__Bacteria;p__SLNR01;c__SLNR01;o__SLNR01;f__SLNR01;g__;s__			GCA_007132905.1	77.25	d__Bacteria;p__SLNR01;c__SLNR01;o__SLNR01;f__SLNR01;g__SLNR01;s__SLNR01 sp007132905
bin.330	d__Bacteria;p__Bacillota_B;c__Dehalobacteriia;o__Dehalobacteriales;f__Dehalobacteriaceae;g__Dehalobacterium;s__			GCF_002224645.1	81.06	d__Bacteria;p__Bacillota_B;c__Dehalobacteriia;o__Dehalobacteriales;f__Dehalobacteriaceae;g__Dehalobacterium;s__Dehalobacterium formicoaceticum
bin.332	d__Bacteria;p__Desulfobacterota;c__Syntrophia;o__Syntrophales;f__Smithellaceae;g__UBA8904;s__
bin.339	d__Bacteria;p__Bacillota_A;c__Clostridia;o__Christensenellales;f__CAG-74;g__JAGVSV01;s__			GCA_019137115.1	80.59	d__Bacteria;p__Bacillota_A;c__Clostridia;o__Christensenellales;f__CAG-74;g__JAGVSV01;s__JAGVSV01 sp019137115
bin.341	d__Bacteria;p__Bacillota_A;c__Clostridia;o__Peptostreptococcales;f__Anaerovoracaceae;g__;s__
bin.363	d__Bacteria;p__Bacillota_A;c__Clostridia;o__Oscillospirales;f__Oscillospiraceae;g__Scatomorpha;s__			GCA_012513005.1	76.79	d__Bacteria;p__Bacillota_A;c__Clostridia;o__Oscillospirales;f__Oscillospiraceae;g__Scatomorpha;s__Scatomorpha sp012513005
bin.375	d__Bacteria;p__Bacteroidota;c__Bacteroidia;o__Bacteroidales;f__Tenuifilaceae;g__;s__
bin.376	d__Bacteria;p__Bacillota_A;c__Clostridia;o__Christensenellales;f__CAG-74;g__DTU024;s__
bin.389	d__Bacteria;p__Pseudomonadota;c__Gammaproteobacteria;o__Chromatiales;f__Chromatiaceae;g__;s__
bin.392	d__Bacteria;p__Bacteroidota;c__Bacteroidia;o__Bacteroidales;f__B18-G4;g__;s__
bin.397	d__Bacteria;p__Atribacterota;c__JS1;o__SB-45;f__UBA6794;g__JAAYOB01;s__			GCA_012520575.1	76.63	d__Bacteria;p__Atribacterota;c__JS1;o__SB-45;f__UBA6794;g__JAAYOB01;s__JAAYOB01 sp012520575
bin.399	d__Bacteria;p__Actinomycetota;c__Coriobacteriia;o__Coriobacteriales;f__Eggerthellaceae;g__;s__
bin.420	d__Bacteria;p__Spirochaetota;c__UBA4802;o__UBA4802;f__UBA5550;g__JAKLIV01;s__			GCA_022709405.1	77.53	d__Bacteria;p__Spirochaetota;c__UBA4802;o__UBA4802;f__UBA5550;g__JAKLIV01;s__JAKLIV01 sp022709405
bin.432	d__Bacteria;p__Pseudomonadota;c__Gammaproteobacteria;o__Competibacterales;f__Competibacteraceae;g__Competibacter_A;s__
bin.452	d__Bacteria;p__Thermotogota;c__Thermotogae;o__Petrotogales;f__Kosmotogaceae;g__Mesotoga;s__			GCF_003228205.1	94.63	d__Bacteria;p__Thermotogota;c__Thermotogae;o__Petrotogales;f__Kosmotogaceae;g__Mesotoga;s__Mesotoga sp003228205
bin.459	d__Bacteria;p__Planctomycetota;c__Planctomycetia;o__Pirellulales;f__Pirellulaceae;g__Anammoximicrobium;s__			GCA_012515235.1	82.71	d__Bacteria;p__Planctomycetota;c__Planctomycetia;o__Pirellulales;f__Pirellulaceae;g__Anammoximicrobium;s__Anammoximicrobium sp012515235
bin.460	d__Bacteria;p__Desulfobacterota_F;c__Desulfuromonadia;o__Geobacterales;f__Geobacteraceae;g__RPRC01;s__
bin.462	d__Bacteria;p__Actinomycetota;c__Actinomycetia;o__Actinomycetales;f__Bifidobacteriaceae;g__Aeriscardovia;s__			GCA_903789535.1	85.25	d__Bacteria;p__Actinomycetota;c__Actinomycetia;o__Actinomycetales;f__Bifidobacteriaceae;g__Aeriscardovia;s__Aeriscardovia sp903789535
bin.469	d__Bacteria;p__PUNC01;c__PUNC01;o__PUNC01;f__PWXJ01;g__PWXJ01;s__			GCA_003561965.1	83.1	d__Bacteria;p__PUNC01;c__PUNC01;o__PUNC01;f__PWXJ01;g__PWXJ01;s__PWXJ01 sp003561965
bin.485	d__Bacteria;p__Planctomycetota;c__Planctomycetia;o__Pirellulales;f__Thermoguttaceae;g__;s__
bin.488	d__Bacteria;p__Actinomycetota;c__Thermoleophilia;o__RBG-16-64-13;f__RBG-16-64-13;g__JAMDEO01;s__			GCA_023483915.1	76.9	d__Bacteria;p__Actinomycetota;c__Thermoleophilia;o__RBG-16-64-13;f__RBG-16-64-13;g__JAMDEO01;s__JAMDEO01 sp023483915
bin.490	d__Bacteria;p__Chloroflexota;c__Anaerolineae;o__Anaerolineales;f__Anaerolineaceae;g__UBA6107;s__			GCA_002347485.1	78.87	d__Bacteria;p__Chloroflexota;c__Anaerolineae;o__Anaerolineales;f__Anaerolineaceae;g__UBA6107;s__UBA6107 sp002347485
bin.493	d__Bacteria;p__Desulfobacterota;c__Syntrophobacteria;o__Syntrophobacterales;f__Syntrophobacteraceae;g__JADGQM01;s__			GCA_017881795.1	77.18	d__Bacteria;p__Desulfobacterota;c__Syntrophobacteria;o__Syntrophobacterales;f__Syntrophobacteraceae;g__JADGQM01;s__JADGQM01 sp017881795
bin.494	d__Bacteria;p__Bacillota_A;c__Clostridia;o__Saccharofermentanales;f__UBA5734;g__;s__
bin.495	d__Bacteria;p__Bacillota_A;c__Clostridia;o__Saccharofermentanales;f__UBA5734;g__;s__
bin.497	d__Bacteria;p__Bacillota_A;c__Clostridia;o__Lachnospirales;f__Anaerotignaceae;g__UBA8514;s__			GCA_003543235.1	77.62	d__Bacteria;p__Bacillota_A;c__Clostridia;o__Lachnospirales;f__Anaerotignaceae;g__UBA8514;s__UBA8514 sp003543235
bin.499	d__Bacteria;p__Chloroflexota;c__Anaerolineae;o__Caldilineales;f__Caldilineaceae;g__;s__
bin.501	d__Bacteria;p__Chloroflexota;c__Anaerolineae;o__Anaerolineales;f__Anaerolineaceae;g__T78;s__			GCA_012729755.1	77.65	d__Bacteria;p__Chloroflexota;c__Anaerolineae;o__Anaerolineales;f__Anaerolineaceae;g__T78;s__T78 sp012729755
bin.502	d__Bacteria;p__Bacteroidota;c__Bacteroidia;o__Bacteroidales;f__Prolixibacteraceae;g__Mariniphaga;s__
bin.503	d__Bacteria;p__Bacillota;c__Bacilli;o__Lactobacillales;f__Lactobacillaceae;g__Limosilactobacillus;s__
bin.504	d__Bacteria;p__Planctomycetota;c__Phycisphaerae;o__Sedimentisphaerales;f__SG8-4;g__PLanc-01;s__			GCA_012744475.1	94.75	d__Bacteria;p__Planctomycetota;c__Phycisphaerae;o__Sedimentisphaerales;f__SG8-4;g__PLanc-01;s__PLanc-01 sp012744475
bin.505	d__Bacteria;p__Chloroflexota;c__Anaerolineae;o__Anaerolineales;f__Anaerolineaceae;g__Brevefilum;s__
bin.507	d__Bacteria;p__Moduliflexota;c__Moduliflexia;o__Moduliflexales;f__Moduliflexaceae;g__Vecturithrix;s__			GCA_000739535.1	83.5	d__Bacteria;p__Moduliflexota;c__Moduliflexia;o__Moduliflexales;f__Moduliflexaceae;g__Vecturithrix;s__Vecturithrix granuli
bin.511	d__Bacteria;p__Chloroflexota;c__Anaerolineae;o__Anaerolineales;f__Anaerolineaceae;g__T78;s__			GCA_002407905.1	77.21	d__Bacteria;p__Chloroflexota;c__Anaerolineae;o__Anaerolineales;f__Anaerolineaceae;g__T78;s__T78 sp002407905
bin.515	d__Bacteria;p__Chloroflexota;c__Anaerolineae;o__UBA1429;f__UBA1429;g__JAAYED01;s__			GCA_012728955.1	77.55	d__Bacteria;p__Chloroflexota;c__Anaerolineae;o__UBA1429;f__UBA1429;g__JAAYED01;s__JAAYED01 sp012728955
bin.518	d__Bacteria;p__Actinomycetota;c__Thermoleophilia;o__RBG-16-64-13;f__RBG-16-64-13;g__JAAYZX01;s__			GCA_012514635.1	81.1	d__Bacteria;p__Actinomycetota;c__Thermoleophilia;o__RBG-16-64-13;f__RBG-16-64-13;g__JAAYZX01;s__JAAYZX01 sp012514635
bin.519	d__Bacteria;p__Bacteroidota;c__Bacteroidia;o__Bacteroidales;f__VadinHA17;g__LD21;s__
bin.520	d__Bacteria;p__Chloroflexota;c__Anaerolineae;o__Anaerolineales;f__Anaerolineaceae;g__JAJFTV01;s__			GCA_021372725.1	75.04	d__Bacteria;p__Chloroflexota;c__Anaerolineae;o__Anaerolineales;f__Anaerolineaceae;g__JAJFTV01;s__JAJFTV01 sp021372725
bin.521	d__Bacteria;p__Actinomycetota;c__Thermoleophilia;o__UBA2241;f__UBA2241;g__;s__			GCA_002423545.1	77.69	d__Bacteria;p__Actinomycetota;c__Thermoleophilia;o__UBA2241;f__UBA2241;g__UBA6103;s__UBA6103 sp002423545
bin.522	d__Bacteria;p__Chloroflexota;c__Anaerolineae;o__Anaerolineales;f__UBA4823;g__JAGUYW01;s__			GCA_020061105.1	76.31	d__Bacteria;p__Chloroflexota;c__Anaerolineae;o__Anaerolineales;f__UBA4823;g__JAGUYW01;s__JAGUYW01 sp020061105
bin.523	d__Bacteria;p__Bacillota_A;c__Clostridia;o__Saccharofermentanales;f__Fastidiosipilaceae;g__;s__
bin.525	d__Bacteria;p__Chloroflexota;c__Anaerolineae;o__CG2-30-64-16;f__CG2-30-64-16;g__MWBF01;s__			GCA_002068935.1	85.96	d__Bacteria;p__Chloroflexota;c__Anaerolineae;o__CG2-30-64-16;f__CG2-30-64-16;g__MWBF01;s__MWBF01 sp002068935
bin.530	d__Bacteria;p__Desulfobacterota;c__Desulfobacteria;o__Desulfobacterales;f__UBA2245;g__UBA2245;s__			GCA_002347265.1	89.83	d__Bacteria;p__Desulfobacterota;c__Desulfobacteria;o__Desulfobacterales;f__UBA2245;g__UBA2245;s__UBA2245 sp002347265
bin.531	d__Bacteria;p__Bacillota_E;c__DTU015;o__DTU015;f__DTU015;g__DULO01;s__			GCA_012840345.1	76.43	d__Bacteria;p__Bacillota_E;c__DTU015;o__DTU015;f__DTU015;g__DULO01;s__DULO01 sp012840345
bin.536	d__Bacteria;p__Bacillota_A;c__Clostridia;o__Christensenellales;f__CAG-74;g__DTU024;s__
bin.537	d__Bacteria;p__Desulfobacterota_F;c__Desulfuromonadia;o__Geobacterales;f__Geobacteraceae;g__RPRC01;s__			GCA_012797715.1	78.98	d__Bacteria;p__Desulfobacterota_F;c__Desulfuromonadia;o__Geobacterales;f__Geobacteraceae;g__RPRC01;s__RPRC01 sp012797715
bin.539	d__Bacteria;p__Actinomycetota;c__Thermoleophilia;o__UBA2241;f__UBA2241;g__;s__
bin.541	d__Bacteria;p__Desulfobacterota;c__Desulfobulbia;o__Desulfobulbales;f__Desulfobulbaceae;g__Desulfobulbus;s__			GCA_013201405.1	94.67	d__Bacteria;p__Desulfobacterota;c__Desulfobulbia;o__Desulfobulbales;f__Desulfobulbaceae;g__Desulfobulbus;s__Desulfobulbus sp013201405
bin.542	d__Bacteria;p__Bacillota_B;c__Dehalobacteriia;o__UBA7702;f__UBA7702;g__UBA7702;s__			GCA_002482535.1	90.17	d__Bacteria;p__Bacillota_B;c__Dehalobacteriia;o__UBA7702;f__UBA7702;g__UBA7702;s__UBA7702 sp002482535
bin.67	d__Bacteria;p__Bacillota_A;c__Clostridia;o__Oscillospirales;f__Oscillospiraceae;g__RGIG529;s__			GCA_017420125.1	77.66	d__Bacteria;p__Bacillota_A;c__Clostridia;o__Oscillospirales;f__Oscillospiraceae;g__RGIG529;s__RGIG529 sp017420125

## Sheet: 2.Anaerobic MAG Datbase
Supplementary Data 6. Comparison of 542 MAG with two public large sets of anaerobic MAGs from full-scale biogas plants and reactors
Query genome in this study	Reference genome	ANI (%)	Reference
bin.132	GCA_012719175.1_ASM1271917v1_genomic	98.0779	DTU
bin.138	GCA_012510665.1_ASM1251066v1_genomic	98.2966	DTU
bin.21	GCA_012516785.1_ASM1251678v1_genomic	98.938	DTU
bin.212	GCA_012729785.1_ASM1272978v1_genomic	99.7147	DTU
bin.214	GCA_012837685.1_ASM1283768v1_genomic	99.1589	DTU
bin.222	GCA_012520725.1_ASM1252072v1_genomic	99.3956	DTU
bin.228	GCA_012718855.1_ASM1271885v1_genomic	98.2581	DTU
bin.229	GCA_012729655.1_ASM1272965v1_genomic	99.5169	DTU
bin.235	GCA_012513595.1_ASM1251359v1_genomic	95.325	DTU
bin.237	GCA_012719015.1_ASM1271901v1_genomic	98.0704	DTU
bin.238	GCA_012729195.1_ASM1272919v1_genomic	98.1919	DTU
bin.254	GCA_012520155.1_ASM1252015v1_genomic	97.8407	DTU
bin.268	GCA_012522675.1_ASM1252267v1_genomic	99.203	DTU
bin.293	GCA_012520465.1_ASM1252046v1_genomic	97.746	DTU
bin.317	GCA_012520375.1_ASM1252037v1_genomic	97.96	DTU
bin.324	GCA_012837825.1_ASM1283782v1_genomic	98.9437	DTU
bin.331	GCA_012516895.1_ASM1251689v1_genomic	97.7323	DTU
bin.372	GCA_012521775.1_ASM1252177v1_genomic	96.5141	DTU
bin.406	GCA_012839565.1_ASM1283956v1_genomic	96.9348	DTU
bin.478	GCA_012729335.1_ASM1272933v1_genomic	98.5989	DTU
bin.480	GCA_012797315.1_ASM1279731v1_genomic	98.179	DTU
bin.484	GCA_012513775.1_ASM1251377v1_genomic	99.6668	DTU
bin.486	GCA_012838585.1_ASM1283858v1_genomic	98.6787	DTU
bin.49	GCA_012517455.1_ASM1251745v1_genomic	99.3428	DTU
bin.492	GCA_012513865.1_ASM1251386v1_genomic	98.7363	DTU
bin.500	GCA_012718835.1_ASM1271883v1_genomic	99.1826	DTU
bin.510	GCA_012516605.1_ASM1251660v1_genomic	98.2468	DTU
bin.517	GCA_012838435.1_ASM1283843v1_genomic	99.0934	DTU
bin.528	GCA_012516675.1_ASM1251667v1_genomic	98.9361	DTU
bin.61	GCA_012839275.1_ASM1283927v1_genomic	99.3963	DTU
bin.96	GCA_012838205.1_ASM1283820v1_genomic	99.3634	DTU
bin.148	MCALNP01F1.bin.210	99.7624	China
bin.167	MPIGXP01F1.bin.118	99.3844	China
bin.200	OSPBJC06F1.bin.122	99.3339	China
bin.202	OSPBJC06F1.bin.99	98.4932	China
bin.206	OMVBJC09F1.bin.128	99.0456	China
bin.209	MPIBJC07F1.bin.30	97.738	China
bin.213	MPISHC02F1.bin.63	99.0218	China
bin.216	MPISHC03F1.bin.35	99.1053	China
bin.218	MCHBJC03F1.bin.125	99.5063	China
bin.220	MPIYNP02F1.bin.143	98.6018	China
bin.239	MCASSX03F1.bin.82	96.5985	China
bin.242	MCAHNP02F1.bin.158	99.1075	China
bin.259	MCABJC02F1.bin.209	98.5111	China
bin.266	MCALNP01F1.bin.63	99.5018	China
bin.270	MPIGXP01F1.bin.41	98.2435	China
bin.272	MCALNP01F1.bin.87	98.6748	China
bin.279	OSPBJC06F1.bin.23	99.4676	China
bin.282	SCAHLJ02F1.bin.16	96.9671	China
bin.303	MPIBJC05F1.bin.100	97.017	China
bin.310	MPISSX01F1.bin.153	95.6918	China
bin.328	MPISHC02F1.bin.64	96.4056	China
bin.332	MCAAHP06F1.bin.88	99.0127	China
bin.334	MPIBJC05F1.bin.63	99.8445	China
bin.444	MCAAHP06F1.bin.97	95.6649	China
bin.479	OMVBJC09F1.bin.98	99.0369	China
bin.491	MCALNP01F1.bin.92	99.9118	China
bin.496	MPIAHP02F1.bin.28	99.5625	China
bin.502	MCALNP01F1.bin.37	98.8173	China
bin.506	MPIGXP01F1.bin.60	98.5151	China
bin.509	MCAHNP02F1.bin.109	98.1328	China
bin.524	OMVBJC09F1.bin.198	99.9271	China
bin.529	SCAHLJ02F1.bin.156	99.2453	China
bin.532	MCAAHP04F1.bin.169	96.493	China
bin.534	MCHBJC03F1.bin.23	99.8993	China
bin.535	OMVBJC09F1.bin.27	99.0424	China
bin.74	MPIJSP05F1.bin.193	99.021	China
bin.91	MCAHNP02F1.bin.147	99.6236	China

## Sheet: 3.AA degraders comparison
Supplementary Data 6. Comparison of 3 amino acid degraders in Bacteroid vadinHA17 family with the published MAGs
Query genome in this study	Reference genome	ANI (%)
bin.202	GCA_009881065.1_ASM988106v1	79.1342
bin.479	GCA_009877185.1_ASM987718v1	98.7298
bin.61	GCA_009881065.1_ASM988106v1	99.1679
Note:	ANI comparison in amino acid degraders in Bacteroid vadinHA17 family
Publish information	Mei, R., Nobu, M. K., Narihiro, T. & Liu, W.-T. Metagenomic and metatranscriptomic analyses revealed uncultured Bacteroidales populations as the dominant proteolytic amino acid degraders in anaerobic digesters. Front. Microbiol. 11 (2020). https://doi.org:10.3389/fmicb.2020.593006

## Sheet: 4.SPOB comparison
Supplementary Data 6. Comparison of propionate-oxidating bacterium within Pelotomaculaceae with the published MAG
Query genome in this study	Reference genome	ANI (%)
bin.218	GCA_900750585.1_F70_genomic	99.6326
Note:	ANI comparison in syntrophic propionate-oxidating bacterium within Pelotomaculaceae
Publish information	Hao, L. et al. Novel syntrophic bacteria in full-scale anaerobic digesters revealed by genome-centric metatranscriptomics. ISME J. 14, 906-918 (2020). https://doi.org:10.1038/s41396-019-0571-0

## Sheet: 5.Circular MAGs compared NCBI
Supplementary Data 6. Full length 16S rRNA Comparison of circular genomes in this study in NCBI database
MAGs_ID	Domain	Phylum	Class	Order	Family	Genus	Species	Queried against NCBI Standard Nucleotide database for 16S ribosomal RNA sequences (Bacteria and Archaea) using Megablast
								Description	Scientific Name	Max Score	Total Score	Query Cover	E value	Per.Ident	Acc.Len	Accession
bin.532	d__Archaea	p__Halobacteriota	c__Methanosarcinia	o__Methanotrichales	f__Methanotrichaceae	g__Methanothrix	s__Methanothrix sp016706325	Methanothrix soehngenii GP6 16S ribosomal RNA, partial sequence	Methanothrix soehngenii GP6	2588	2588	0.96	0	0.9986	1407	NR_104707.1
bin.487	d__Bacteria	p__Desulfobacterota	c__Syntrophobacteria	o__Syntrophobacterales	f__Syntrophobacteraceae	g__JABUEY01	s__JABUEY01 sp013314815	Syntrophobacterium sulfatireducens strain TB8106 16S ribosomal RNA, partial sequence	Syntrophobacterium sulfatireducens	2787	2787	0.99	0	0.9903	1554	NR_043073.1
bin.486	d__Bacteria	p__Bacteroidota	c__Bacteroidia	o__Bacteroidales	f__Dysgonomonadaceae	g__Fermentimonas	s__Fermentimonas sp012838585	Petrimonas mucosa strain ING2-E5A 16S ribosomal RNA, partial sequence	Petrimonas mucosa	1881	1881	0.94	0	0.9031	1435	NR_148808.1
bin.314	d__Bacteria	p__Chloroflexota	c__Anaerolineae	o__UBA1429	f__UBA1429	g__JAAYDS01	s__	Aggregatilinea lenta strain MO-CFX2 16S ribosomal RNA, partial sequence	Aggregatilinea lenta	1205	1205	0.78	0	0.8465	1428	NR_173523.1
bin.276	d__Bacteria	p__Bacillota_B	c__Dehalobacteriia	o__UBA4068	f__UBA4068	g__	s__	Dehalobacterium formicoaceticum strain DMC 16S ribosomal RNA, partial sequence	Dehalobacterium formicoaceticum	1814	1814	0.83	0	0.9153	1319	NR_181963.1
bin.267	d__Bacteria	p__Bacteroidota	c__Bacteroidia	o__Bacteroidales	f__Dysgonomonadaceae	g__Petrimonas	s__Petrimonas sp002069095	Petrimonas sulfuriphila strain BN3 16S ribosomal RNA, partial sequence	Petrimonas sulfuriphila	2196	2196	0.92	0	0.9483	1411	NR_042987.1
bin.236	d__Bacteria	p__Caldisericota	c__Caldisericia	o__JAAYUI01	f__JAAYUI01	g__	s__	Caldisericum exile strain AZM16c01 16S ribosomal RNA, partial sequence	Caldisericum exile	1042	1042	0.78	0	0.8236	1481	NR_041680.1
bin.218	d__Bacteria	p__Bacillota_B	c__Desulfotomaculia	o__Desulfotomaculales	f__Pelotomaculaceae	g__DTU098	s__DTU098 sp002305915	Pelotomaculum isophthalicicum JI 16S ribosomal RNA, partial sequence	Pelotomaculum isophthalicicum JI	2263	2263	0.95	0	0.9474	1455	NR_041320.1
2023.03.20

## Sheet: 6.Active Species compared NCBI
Supplementary Data 6. Full length 16S rRNA Comparison of top 26 active genomes in this study in NCBI database
MAGs_ID	Domain	Phylum	Class	Order	Family	Genus	Species	Queried against NCBI Standard Nucleotide database for 16S ribosomal RNA sequences (Bacteria and Archaea) using Megablast
								Description	Scientific Name	Max Score	Total Score	Query Cover	E value	Per.Ident	Acc.Len	Accession
bin.91	d__Bacteria	p__Desulfobacterota	c__Desulfomonilia	o__UBA1062	f__UBA1062	g__MWEI01	s__MWEI01 sp002071045	Desulfatibacillum alkenivorans strain PF2803 16S ribosomal RNA, partial sequence	Desulfatibacillum alkenivorans	1592	1592	0.97	0	0.8569	1524	NR_025795.1
bin.96	d__Archaea	p__Methanobacteriota	c__Methanobacteria	o__Methanobacteriales	f__Methanobacteriaceae	g__Methanobacterium	s__Methanobacterium sp012838205	Methanobacterium petrolearium strain Mic5c12 16S ribosomal RNA, partial sequence	Methanobacterium petrolearium	2429	2429	0.94	0	0.982	1392	NR_113044.1
bin.112	d__Bacteria	p__Actinomycetota	c__Actinomycetia	o__Nanopelagicales	f__UBA10799	g__JADKAV01	s__JADKAV01 sp016719135	Acidothermus cellulolyticus strain 11B 16S ribosomal RNA, partial sequence	Acidothermus cellulolyticus	2139	2139	0.99	0	0.9225	1509	NR_074501.1
bin.218	d__Bacteria	p__Bacillota_B	c__Desulfotomaculia	o__Desulfotomaculales	f__Pelotomaculaceae	g__DTU098	s__DTU098 sp002305915	Pelotomaculum isophthalicicum JI 16S ribosomal RNA, partial sequence	Pelotomaculum isophthalicicum JI	2244	2244	0.95	0	0.9453	1455	NR_041320.1
bin.74	d__Archaea	p__Halobacteriota	c__Methanomicrobia	o__Methanomicrobiales	f__Methanoregulaceae	g__SD8	s__SD8 sp018432765	Methanolinea tarda strain NOBI-1 16S ribosomal RNA, partial sequence	Methanolinea tarda	2338	2338	0.97	0	0.9622	1433	NR_028163.1
bin.532	d__Archaea	p__Halobacteriota	c__Methanosarcinia	o__Methanotrichales	f__Methanotrichaceae	g__Methanothrix	s__Methanothrix sp016706325	Methanothrix soehngenii GP6 16S ribosomal RNA, complete sequence	Methanothrix soehngenii GP6	2684	2684	1	0	0.9973	1468	NR_102903.1
bin.206	d__Archaea	p__Halobacteriota	c__Methanosarcinia	o__Methanotrichales	f__Methanotrichaceae	g__Methanothrix	s__Methanothrix soehngenii	Methanothrix soehngenii GP6 16S ribosomal RNA, complete sequence	Methanothrix soehngenii GP6	2700	2700	1	0	0.9993	1468	NR_102903.1
bin.331	d__Archaea	p__Halobacteriota	c__Methanosarcinia	o__Methanotrichales	f__Methanotrichaceae	g__Methanothrix	s__Methanothrix sp002505805	Methanothrix soehngenii GP6 16S ribosomal RNA, complete sequence	Methanothrix soehngenii GP6	2529	2529	1	0	0.9782	1468	NR_102903.1
bin.266	d__Archaea	p__Halobacteriota	c__Methanosarcinia	o__Methanotrichales	f__Methanotrichaceae	g__Methanothrix_A	s__Methanothrix_A harundinacea_D	Methanothrix harundinacea strain 8Ac 16S ribosomal RNA, partial sequence	Methanothrix harundinacea	2346	2346	0.91	0	0.9814	1350	NR_043203.1
bin.334	d__Bacteria	p__Bacteroidota	c__Bacteroidia	o__Bacteroidales	f__4484-276	g__RZYY01	s__RZYY01 sp012516825	Lentimicrobium saccharophilum strain TBC1 16S ribosomal RNA, partial sequence	Lentimicrobium saccharophilum	1766	1766	0.95	0	0.8877	1446	NR_149795.1
bin.267	d__Bacteria	p__Bacteroidota	c__Bacteroidia	o__Bacteroidales	f__Dysgonomonadaceae	g__Petrimonas	s__Petrimonas sp002069095	Fermentimonas caenicola strain ING2-E5B 16S ribosomal RNA, partial sequence	Fermentimonas caenicola	2372	2372	0.99	0	0.9481	1523	NR_148809.1
bin.264	d__Bacteria	p__Bacteroidota	c__Bacteroidia	o__Bacteroidales	f__Dysgonomonadaceae	g__Proteiniphilum	s__Proteiniphilum sp016839025	Proteiniphilum acetatigenes strain TB107 16S ribosomal RNA, partial sequence	Proteiniphilum acetatigenes	2331	2331	0.99	0	0.9439	1523	NR_043154.1
bin.478	d__Bacteria	p__Bacteroidota	c__Bacteroidia	o__Bacteroidales	f__Prolixibacteraceae	g__UBA1413	s__UBA1413 sp012729335	Maribellus luteus strain XSD2 16S ribosomal RNA, complete sequence	Maribellus luteus	1969	1969	0.99	0	0.9022	1518	NR_165017.1
bin.479	d__Bacteria	p__Bacteroidota	c__Bacteroidia	o__Bacteroidales	f__VadinHA17	g__LD21	s__LD21 sp012519515	Puteibacter caeruleilacunae strain JC036 16S ribosomal RNA, complete sequence	Puteibacter caeruleilacunae	1816	1816	0.99	0	0.883	1524	NR_180177.1
bin.202	d__Bacteria	p__Bacteroidota	c__Bacteroidia	o__Bacteroidales	f__VadinHA17	g__SR-FBR-E99	s__SR-FBR-E99 sp012513795	Puteibacter caeruleilacunae strain JC036 16S ribosomal RNA, complete sequence	Puteibacter caeruleilacunae	1884	1884	0.99	0	0.8905	1524	NR_180177.1
bin.480	d__Bacteria	p__Cloacimonadota	c__Cloacimonadia	o__Cloacimonadales	f__Cloacimonadaceae	g__UBA4175	s__UBA4175 sp002379855	Tsukamurella hominis strain HKU65 16S ribosomal RNA, partial sequence	Tsukamurella hominis	957	957	0.99	0	0.7857	1512	NR_159884.1
bin.229	d__Bacteria	p__Desulfobacterota	c__Desulfovibrionia	o__Desulfovibrionales	f__Desulfomicrobiaceae	g__Desulfomicrobium	s__Desulfomicrobium sp012729655	Desulfomicrobium baculatum DSM 4028 16S ribosomal RNA, partial sequence	Desulfomicrobium baculatum DSM 4028	2687	2687	0.99	0	0.9812	1542	NR_074900.1
bin.167	d__Bacteria	p__Desulfobacterota	c__Syntrophia	o__Syntrophales	f__Smithellaceae	g__Smithella	s__Smithella sp017993615	Syntrophus aciditrophicus strain SB 16S ribosomal RNA, partial sequence	Syntrophus aciditrophicus	2255	2255	0.99	0	0.9282	1559	NR_102776.1
bin.256	d__Bacteria	p__Desulfobacterota	c__Syntrophia	o__Syntrophales	f__Smithellaceae	g__UBA8904	s__	Syntrophus aciditrophicus strain SB 16S ribosomal RNA, partial sequence	Syntrophus aciditrophicus	2326	2326	0.99	0	0.9365	1559	NR_102776.1
bin.292	d__Bacteria	p__Desulfobacterota	c__Syntrophia	o__Syntrophales	f__UBA6807	g__UBA6807	s__	Syntrophus aciditrophicus strain SB 16S ribosomal RNA, partial sequence	Syntrophus aciditrophicus	2132	2132	0.99	0	0.9138	1559	NR_102776.1
bin.487	d__Bacteria	p__Desulfobacterota	c__Syntrophobacteria	o__Syntrophobacterales	f__Syntrophobacteraceae	g__JABUEY01	s__JABUEY01 sp013314815	Syntrophobacterium sulfatireducens strain TB8106 16S ribosomal RNA, partial sequence	Syntrophobacterium sulfatireducens	2787	2787	0.99	0	0.9903	1554	NR_043073.1
bin.493	d__Bacteria	p__Desulfobacterota	c__Syntrophobacteria	o__Syntrophobacterales	f__Syntrophobacteraceae	g__JADGQM01	s__	Syntrophobacterium sulfatireducens strain TB8106 16S ribosomal RNA, partial sequence	Syntrophobacterium sulfatireducens	2314	2314	0.99	0	0.9358	1554	NR_043073.1
bin.218	d__Bacteria	p__Bacillota_B	c__Desulfotomaculia	o__Desulfotomaculales	f__Pelotomaculaceae	g__DTU098	s__DTU098 sp002305915	Cryptanaerobacter phenolicus strain LR7.2 16S ribosomal RNA, partial sequence	Cryptanaerobacter phenolicus	2331	2331	0.99	0	0.9427	1529	NR_025757.1
bin.222	d__Bacteria	p__Bacillota_B	c__Syntrophomonadia	o__Syntrophomonadales	f__Syntrophomonadaceae	g__JAAYJK01	s__JAAYJK01 sp012520725	Syntrophomonas palmitatica strain MPA 16S ribosomal RNA (rrnA), partial sequence	Syntrophomonas palmitatica	2124	2124	0.95	0	0.9126	1571	NR_041528.1
bin.148	d__Bacteria	p__Synergistota	c__Synergistia	o__Synergistales	f__Thermovirgaceae	g__58-81	s__58-81 sp012729145	Thermovirga lienii strain DSM 17291 16S ribosomal RNA, partial sequence	Thermovirga lienii	2165	2165	0.99	0	0.9246	1519	NR_074606.1
bin.190	d__Bacteria	p__Thermotogota	c__Thermotogae	o__Petrotogales	f__Kosmotogaceae	g__Mesotoga	s__Mesotoga prima	Mesotoga prima MesG1.Ag.4.2 strain mesG1.Ag.4.2 16S ribosomal RNA, partial sequence	Mesotoga prima MesG1.Ag.4.2	2796	2796	0.99	0	0.9993	1517	NR_102952.1
2023.03.20
