# Supplementary material for: Metatranscriptomics-guided genome-scale metabolic reconstruction reveals the carbon flux and trophic interaction in methanogenic communities
Source: Microbiome. 2024 Jul 5;12:121. doi: 10.1186/s40168-024-01830-z (PMC11225162; doi:10.1186/s40168-024-01830-z)
Supplement: Supplementary file 9 — Supplementary Material 8. [file 40168_2024_1830_MOESM8_ESM.xlsx]

## Sheet: 1.Metabolic construction
Supplementary Data 7. Metabolic reconstruction of 542 MAGs
Pathway	bin.1	bin.10	bin.100	bin.101	bin.102	bin.103	bin.104	bin.105	bin.106	bin.107	bin.108	bin.109	bin.11	bin.110	bin.111	bin.112	bin.113	bin.114	bin.115	bin.116	bin.117	bin.118	bin.119	bin.12	bin.120	bin.121	bin.122	bin.123	bin.124	bin.125	bin.126	bin.127	bin.128	bin.129	bin.13	bin.130	bin.131	bin.132	bin.133	bin.134	bin.135	bin.136	bin.137	bin.138	bin.139	bin.14	bin.140	bin.141	bin.142
Acetate syntrophic degradation I, acetate => CO2	0	0	0	0	0	0	0	0	0	0	0	0	0	0	0	0	0	0	0	0	0	0	0	0	0	0	0	0	0	0	0	0	0	0	0	0	0	0	0	0	0	0	0	0	0	0	0	0	0
Acetate syntrophic degradation II, acetate => CO2	0	0	0	0	0	0	0	0	0	0	0	0	0	0	0	0	0	0	1	0	0	0	0	0	0	0	0	0	0	0	0	0	0	0	0	0	1	0	0	0	0	1	0	0	0	0	0	0	0
Alanine degradation I, alanine => pyruvate	0	1	0	0	1	0	1	0	0	1	0	1	1	1	1	1	0	1	1	0	0	0	0	1	0	0	0	0	1	1	1	0	1	0	0	0	1	0	0	0	0	1	0	1	0	0	1	1	0
Alanine degradation II, alanine => pyruvate	0	1	0	0	0	0	0	1	0	0	0	0	1	0	0	0	0	0	0	0	0	0	1	0	0	0	0	0	1	0	0	0	0	0	0	0	1	0	1	0	0	0	0	0	0	0	0	0	0
Alanine degradation III, alanine => pyruvate + L-glutamate	0	0	0	0	0	1	1	0	1	0	0	0	0	1	0	0	0	0	0	0	0	0	0	0	0	0	0	0	0	0	0	0	1	0	0	0	1	1	0	0	0	0	0	0	0	0	0	0	0
Arginine degradation II, L-arginine => L-glutamate	0	0	0	0	0	0	0	0	0	0	0	0	0	0	0	1	0	0	0	0	0	0	0	0	0	0	0	0	0	0	0	0	0	0	0	0	0	0	0	0	0	1	0	0	0	0	0	0	0
Arginine degradation III, L-arginine => L-proline	0	0	0	0	0	0	0	0	0	0	0	0	0	0	0	1	0	0	0	0	0	0	0	0	1	0	0	0	0	0	0	1	0	0	1	0	0	0	0	0	0	0	0	0	0	0	0	0	0
Arginine degradation V, L-arginine => acetyl-CoA + D-alanine	0	0	0	0	0	0	0	0	0	0	0	0	0	0	0	0	0	0	0	0	0	0	0	0	0	0	0	0	0	1	0	0	0	0	0	0	0	0	0	0	0	0	0	1	0	0	0	0	0
Arginine degradation VI, arginine => L-ornithine	0	0	0	0	0	0	0	0	0	0	0	0	0	0	0	1	0	0	1	0	1	0	0	0	0	0	0	0	0	1	0	0	0	0	1	0	0	0	0	0	1	0	0	1	0	0	0	0	0
Asparagine degradation, L-asparagine => L-aspartate	1	0	1	0	0	0	0	1	0	0	1	0	0	0	0	0	0	1	1	0	0	0	0	0	0	0	0	0	0	1	0	1	0	0	0	1	0	0	1	1	1	1	0	1	1	1	0	0	0
Aspartate degradation I, aspartate => pyruvate	0	0	0	0	0	1	1	1	0	0	0	0	1	0	0	0	0	0	1	0	0	0	1	0	0	0	0	0	0	1	0	1	1	0	0	0	0	0	0	0	0	0	0	1	0	1	0	0	0
Aspartate degradation II, aspartate => glutamine + fumarate	0	0	1	0	0	1	1	0	0	0	0	0	0	0	0	0	0	0	0	0	0	0	0	0	0	0	0	0	0	0	1	0	1	0	1	0	0	0	0	0	0	0	0	0	0	1	0	0	0
Assimilatory nitrate reduction, nitrate => ammonia	0	0	0	0	0	0	0	0	0	0	0	0	0	0	0	0	0	0	0	0	0	0	0	0	0	0	0	0	0	0	0	0	0	0	0	0	0	0	0	0	0	0	0	0	0	0	0	0	0
Butyrate syntrophic degradation, butyrate => acetyl-CoA	0	0	0	0	0	0	0	0	0	0	0	0	0	0	0	0	0	0	0	0	0	0	0	0	0	0	0	0	0	0	0	0	0	0	0	0	1	0	0	0	0	0	0	1	0	0	0	0	0
Cysteine degradation I, L-cysteine => L-serine	0	1	1	0	0	1	1	1	0	0	0	1	0	1	1	1	1	1	1	1	1	1	1	1	0	1	0	1	0	0	0	0	0	1	0	1	1	1	0	0	1	0	0	1	0	1	0	1	1
Denitrification, nitrate => nitrogen	0	0	0	0	0	0	0	0	0	0	0	0	0	0	0	0	0	0	0	0	0	0	0	0	0	0	0	0	0	0	0	0	0	0	0	0	0	0	0	0	0	0	0	0	0	0	0	0	0
Dissimilatory nitrate reduction, nitrate => ammonia	0	0	0	0	0	1	1	0	0	0	0	0	0	0	1	0	0	1	0	0	0	0	0	0	0	0	0	0	0	0	0	0	0	0	0	0	0	0	0	0	0	0	1	0	0	0	1	0	0
Dissimilatory sulfate reduction, sulfate => H2S	0	0	0	0	0	0	0	0	0	0	0	0	0	0	0	0	0	0	0	0	0	0	0	0	0	0	0	0	0	0	0	0	0	0	0	0	0	0	0	0	0	0	0	0	0	0	0	0	0
Entner-Doudoroff pathway I, beta-D-glucose 6P => pyruvate	0	0	0	0	0	0	0	0	0	0	0	0	0	0	0	0	0	0	0	0	0	0	0	0	0	0	0	0	0	0	0	0	0	0	0	0	0	0	0	0	0	0	0	0	0	0	0	0	0
Ethanol degradation, ethanol => acetyl-CoA	0	0	0	0	0	0	0	0	0	0	0	0	0	0	0	0	1	0	0	0	1	0	0	0	0	0	0	0	0	0	0	1	0	0	0	0	0	0	0	0	0	0	0	0	0	0	0	0	0
F-type ATPase, prokaryotes and chloroplasts	1	1	0	1	1	1	1	1	1	0	0	1	1	1	1	1	1	1	0	0	1	1	1	1	0	0	1	1	1	1	1	1	1	0	1	1	1	0	1	0	1	1	1	0	1	0	1	1	1
FixABCX	0	1	0	0	1	1	1	1	1	1	1	1	1	1	1	1	1	1	1	0	0	1	0	0	1	1	1	0	1	0	1	1	1	1	1	0	1	0	1	1	1	1	1	1	0	1	1	1	1
Flagellar assembly	1	1	1	0	0	1	1	1	0	0	0	0	0	0	1	0	0	0	0	0	1	1	1	1	0	0	0	0	1	0	1	1	1	0	0	1	0	0	0	0	0	0	0	1	1	0	1	0	1
Formate dehydrogenase	0	1	1	0	0	1	1	0	1	1	1	0	1	0	0	0	1	0	1	0	0	1	0	1	1	1	0	0	1	1	1	1	1	1	1	0	1	0	0	1	1	1	1	1	0	0	0	1	1
Fructose degradation I, fructose => beta-D-fructose-6P	0	1	1	0	0	1	0	1	1	1	0	1	1	1	0	1	1	1	0	1	0	0	1	1	0	1	0	0	1	0	0	0	1	1	0	1	1	0	1	0	0	1	1	0	0	1	0	1	0
Fructose degradation II, fructose => beta-D-fructose-1,6-P2	0	0	0	0	0	0	0	0	0	0	0	0	0	0	0	0	0	0	0	0	0	0	0	0	1	0	0	0	0	0	0	0	0	0	0	0	0	0	0	0	0	0	1	0	0	0	0	0	0
Fucose degradation I, fucose => glycerone-P	0	0	0	0	0	0	0	0	0	0	0	0	0	0	0	0	0	0	0	0	0	0	0	0	0	0	0	0	0	0	0	0	0	0	0	0	0	0	0	0	0	0	0	0	0	0	0	0	0
Galactose degradation I, Leloir pathway, galactose => alpha-D-glucose-1P	0	0	0	0	0	0	0	0	0	1	0	0	0	0	1	1	0	1	0	0	1	0	0	0	0	0	0	0	0	0	0	0	0	0	0	0	0	0	0	0	0	0	0	0	0	0	0	1	0
Galactose degradation II, D-galactose => D-glyceraldehyde-3P	0	0	0	0	0	0	0	0	0	0	0	0	0	0	0	0	0	0	0	0	0	0	0	0	0	0	0	0	0	0	0	0	0	0	0	0	0	0	0	0	0	0	0	0	0	0	0	0	0
Galacturonic acid degradation, galacturonic acid => glyceraldehyde-3P + pyruvate	0	0	0	0	0	0	0	0	0	0	0	0	0	0	1	0	0	0	0	0	0	0	0	0	0	0	0	0	0	0	0	1	0	0	0	0	0	0	0	0	0	0	0	0	0	0	0	0	0
Glutamate degradation I, glutamate => pyruvate	0	0	0	0	0	0	0	0	0	0	0	0	1	0	0	0	0	0	0	0	0	0	0	0	0	0	0	0	0	0	0	0	0	0	0	0	0	0	0	0	0	0	0	0	0	0	0	0	0
Glutamate degradation III, glutamate => butyrate	0	0	0	0	0	0	0	0	0	0	0	0	0	0	0	0	0	0	0	0	0	0	0	0	0	0	0	0	0	0	0	0	0	0	0	0	0	0	0	0	0	0	0	0	0	0	0	0	0
Glutamine degradation I, L-glutamine => L-glutamate	0	1	1	0	1	0	0	0	1	1	1	1	0	0	1	1	1	1	1	0	1	1	0	1	0	0	0	0	1	0	0	1	1	0	1	1	0	1	0	1	0	1	0	0	0	0	1	1	1
Glutamine degradation II, L-glutamine => L-glutamate	1	1	1	0	1	1	1	1	1	1	0	1	0	1	1	1	0	1	1	1	0	1	1	1	1	1	1	1	1	1	1	0	1	1	0	1	1	1	0	0	1	1	1	0	1	1	1	0	1
Glycerol degradation I, glycerol => sn-glycerol 3-phosphate => glycerone-P	0	1	1	0	1	0	0	1	1	1	0	0	0	0	1	1	1	1	1	0	1	1	0	0	1	1	1	0	1	1	0	1	0	1	0	1	0	0	1	0	1	1	1	1	0	0	0	1	1
Glycerol degradation II, glycerol => dihydroxyacetone => glycerone-P	0	0	1	0	0	0	0	1	0	0	0	0	0	0	0	0	0	0	0	0	0	0	0	0	0	0	0	0	0	0	0	0	0	0	0	0	0	0	0	0	0	0	0	0	0	0	0	0	0
Glycine degradation I, glycine => formate	0	1	1	0	0	1	0	1	1	0	0	0	1	1	1	0	0	1	1	0	0	1	1	1	1	0	0	0	1	1	0	1	0	1	1	1	1	1	0	0	1	1	1	1	1	0	1	0	1
Glycine degradation II, glycine => acetate	0	0	0	0	0	0	0	0	0	0	0	0	0	0	0	0	0	0	1	0	0	0	0	0	0	0	0	0	0	1	0	0	0	0	1	0	0	0	0	0	0	0	0	1	0	0	0	0	0
Glycolysis, glucose => pyruvate	0	0	0	0	0	1	1	0	0	1	0	0	1	0	1	0	0	1	0	0	0	0	1	0	0	1	1	0	0	0	0	0	1	0	0	0	0	0	0	0	1	1	0	0	0	1	0	0	0
Heterodisulfide reductase	0	0	1	0	0	1	1	0	1	1	0	0	1	1	1	0	0	1	1	0	0	0	1	1	0	1	0	0	0	0	1	0	1	1	0	1	1	1	0	0	0	1	0	0	0	0	1	0	0
Histidine degradation, histidine => glutamate	1	0	0	0	0	1	0	0	0	0	1	1	0	0	0	1	0	1	0	0	0	0	0	0	0	1	0	0	1	1	0	1	1	1	1	0	1	0	0	1	0	1	1	1	1	0	0	0	0
Hydrogenase	1	0	1	0	0	1	0	1	1	1	1	0	0	1	1	0	1	0	1	1	0	1	1	1	0	1	1	1	0	1	1	1	1	1	1	1	1	1	1	1	1	0	0	1	1	1	1	0	1
Isoleucine degradation I, isoleucine => acetyl-CoA + propanoyl-CoA	0	1	0	0	0	0	0	0	0	0	0	0	0	0	0	1	0	0	0	0	0	0	0	0	0	0	0	0	0	0	0	0	0	0	0	0	0	0	0	0	0	0	0	0	0	0	0	1	0
Isoleucine degradation II, isoleucine => 2-methylbutyrate	0	0	0	0	0	0	0	0	0	0	0	0	0	0	0	0	0	0	0	0	0	0	0	0	0	0	0	0	0	0	0	0	0	0	0	0	0	1	0	0	0	0	0	0	0	0	0	0	0
Lactose degradation I, lactose => alpha-D-glucose	1	0	0	0	1	0	0	0	0	1	0	0	1	0	1	0	0	1	0	1	1	0	1	1	0	0	0	0	0	0	0	0	0	0	0	0	0	0	1	0	0	0	0	0	1	1	1	1	0
Leucine degradation I, leucine => acetoacetate + acetyl-CoA	0	0	0	0	0	0	0	0	0	0	0	0	0	0	0	0	0	0	0	0	0	0	0	0	0	0	0	0	0	0	0	0	0	0	0	0	0	0	0	0	0	1	0	0	0	0	0	0	0
Leucine degradation II, leucine => 3-methylbutyrate	0	0	0	0	0	0	0	0	0	0	0	0	0	0	0	0	0	0	0	0	0	0	0	0	0	0	0	0	0	0	0	0	0	0	0	0	0	1	0	0	0	0	0	0	0	0	0	0	0
Long chain fatty acid beta-oxidation, LFCAs => Acetyl-CoA	0	1	0	0	1	0	0	0	1	0	0	1	0	1	0	1	0	0	0	0	0	0	0	0	0	0	0	0	0	0	0	0	0	0	0	0	0	0	0	0	0	1	0	0	0	0	0	1	1
Lysine degradation III, lysine => butyrate + acetate	0	0	0	0	0	0	0	1	0	0	0	0	0	0	0	0	0	0	0	0	0	0	0	0	0	0	0	0	0	0	0	0	0	0	0	0	0	0	0	0	0	0	0	1	0	0	0	0	0
Mannose degradation, mannose => D-fructose-6P	0	0	0	0	0	0	0	0	0	0	0	0	0	0	0	0	0	0	0	0	0	0	0	1	0	0	0	0	0	0	0	0	0	0	0	0	0	0	0	0	0	0	0	0	0	1	0	0	0
Methanogenesis I, acetate => methane	0	0	0	0	0	0	0	0	0	0	0	0	0	0	0	0	0	0	0	0	0	0	0	0	0	0	0	0	0	0	0	0	0	0	0	0	0	0	0	0	0	0	0	0	0	0	0	0	0
Methanogenesis II, CO2 => methane	0	0	0	0	0	0	0	0	0	0	0	0	0	0	0	0	0	0	0	0	0	0	0	0	0	0	0	0	0	0	0	0	0	0	0	0	0	0	0	0	0	0	0	0	0	0	0	0	0
Methanogenesis III, methanol => methane	0	0	0	0	0	0	0	0	0	0	0	0	0	0	0	0	0	0	0	0	0	0	0	0	0	0	0	0	0	0	0	0	0	0	0	0	0	1	0	0	0	0	0	0	0	0	0	0	0
Methanogenesis IV, methylamine => methane	0	0	0	0	0	0	0	0	0	0	0	0	0	0	0	0	0	0	0	0	0	0	0	0	0	0	0	0	0	0	0	0	0	0	0	0	0	0	0	0	0	0	0	0	0	0	0	0	0
Methionine degradation I, L-methionine => L-homocysteine	0	0	0	0	0	1	0	0	0	0	0	0	1	1	1	0	0	1	0	0	0	0	1	0	0	0	0	0	0	0	0	1	1	0	0	0	1	0	0	0	0	0	0	0	0	0	0	0	0
Methionine degradation II, L-methionine => 2-oxobutanoate	0	0	0	0	0	0	0	1	0	0	0	0	0	0	0	0	0	0	0	0	0	0	1	1	0	0	0	0	0	1	0	1	0	0	1	0	0	0	1	0	0	0	0	1	0	0	0	0	0
Na+ antiporter	0	0	0	0	1	1	1	1	0	0	0	0	0	0	0	0	0	1	0	0	0	1	0	0	1	0	0	0	0	1	0	1	1	0	1	0	0	0	0	0	0	1	1	0	0	0	0	0	1
Nfn	1	1	1	0	1	1	1	1	1	1	0	1	0	1	1	1	0	1	1	1	0	1	1	1	1	1	1	1	1	1	1	0	1	1	0	1	1	1	0	0	1	1	1	0	1	1	1	0	1
Nqr	1	0	0	0	0	0	0	1	0	0	0	0	0	0	0	0	0	0	0	0	0	0	0	0	0	0	0	0	0	1	0	0	0	0	0	0	0	0	1	0	0	0	0	1	1	1	0	0	0
Nuo	0	1	1	0	1	1	1	1	1	1	1	1	1	1	1	1	1	1	1	1	0	1	1	1	1	1	0	1	1	1	1	1	1	1	0	1	1	1	1	1	1	1	1	1	1	1	1	1	1
Pilus assembly	0	1	1	1	1	1	1	1	1	1	1	1	1	1	1	1	1	1	1	1	0	1	1	1	1	0	1	1	1	0	1	1	1	0	1	1	1	1	1	1	1	0	1	1	0	0	1	1	1
Proline degradation I, L-proline => L-glutamate	0	1	0	0	0	0	1	1	0	0	0	0	1	0	1	1	1	0	0	0	0	0	0	0	0	0	0	0	1	0	0	1	0	1	1	0	0	1	1	0	0	1	1	0	0	0	1	0	1
Proline degradation II, L-proline => 5-aminovalerate	0	0	0	0	0	0	0	0	0	0	0	0	0	0	0	0	0	0	1	0	0	0	0	0	0	0	0	0	0	0	0	0	0	0	0	0	0	0	0	0	0	0	0	0	0	0	0	0	0
Propionate syntrophic degradation, propionate => acetate	0	0	0	0	1	0	0	0	1	0	0	1	0	0	0	1	0	1	0	0	0	0	0	0	0	0	0	0	0	0	0	0	0	0	0	0	0	0	0	0	0	1	0	0	0	0	0	0	1
Pyruvate degradation, pyruvate => acetate	0	0	0	0	0	0	1	0	0	0	0	0	0	0	0	1	0	0	0	0	0	0	0	0	0	0	0	0	0	0	0	0	0	0	0	0	0	0	0	0	0	1	1	0	0	0	0	0	0
Pyruvate degradation, pyruvate => lactate	0	1	0	0	0	0	0	1	0	1	0	0	0	0	0	0	1	0	0	0	1	1	1	0	1	1	0	0	1	0	1	0	0	1	0	0	0	0	0	0	1	1	1	1	0	0	0	0	1
Rhamnose degradation I, rhamnose => glycerone-P	0	0	0	0	0	0	0	0	0	0	0	0	0	0	0	0	0	0	0	0	0	0	0	0	0	0	0	0	0	0	0	0	0	0	0	0	0	0	0	0	0	0	0	0	0	0	0	0	0
Rnf	1	0	1	0	0	0	0	1	0	0	1	0	0	0	1	0	0	0	1	1	0	0	0	0	0	0	1	0	0	1	0	0	0	0	1	1	0	0	1	1	1	0	0	1	1	1	0	0	0
Sec dependent pathway	1	1	1	0	1	1	1	1	1	0	1	1	1	1	1	1	1	1	1	1	1	1	1	0	1	1	1	1	1	1	1	1	1	1	0	1	1	1	1	1	1	1	1	1	1	1	1	1	1
Serine degradation I, serine => pyruvate	1	1	0	0	0	0	0	0	0	0	0	0	0	0	0	0	0	0	1	0	0	0	0	0	0	0	0	0	0	1	0	1	0	0	1	0	0	0	0	0	0	0	0	0	1	1	0	0	0
Serine degradation II, serine => glycine	1	1	1	1	1	1	1	1	1	1	0	1	1	1	1	1	1	1	1	1	1	1	0	1	0	1	1	1	1	1	1	1	1	1	1	1	1	1	1	1	1	1	1	1	1	1	1	1	1
Sucrose degradation I, sucrose => D-glucose	1	0	0	0	1	0	0	0	0	0	0	0	0	0	1	1	1	1	0	0	1	0	1	1	1	1	0	0	0	0	0	0	0	1	0	1	0	0	0	0	0	1	1	0	1	0	1	1	0
Sucrose degradation II, sucrose => D-glucose-6P	0	0	0	0	0	0	0	0	0	0	0	0	0	0	0	0	0	0	0	0	0	0	0	0	0	0	0	0	0	0	0	0	0	0	0	0	0	0	0	0	0	0	0	0	0	0	0	0	0
Tat system	0	0	0	0	1	1	1	0	1	1	0	1	0	1	1	1	1	1	0	0	0	1	1	1	1	1	0	0	1	1	1	1	1	1	0	0	1	0	0	0	0	1	1	0	1	0	0	1	1
Threonine degradation I, L-threonine => glycine	1	0	0	0	0	0	0	1	0	1	0	0	0	0	0	0	0	1	0	0	0	0	0	0	0	0	0	0	1	1	0	1	0	0	0	0	0	0	0	1	0	0	0	1	1	1	0	0	0
Threonine degradation II, L-threonine => acetyl-CoA	1	1	1	0	1	0	0	0	0	0	0	0	1	1	1	1	0	0	0	0	0	0	1	0	1	0	0	0	0	0	0	0	0	0	0	1	1	0	0	0	0	1	1	0	1	1	0	1	0
Trehalose degradation I, trehalose => D-glucose-6P	0	0	0	0	0	0	0	0	0	0	0	0	0	0	0	0	0	0	0	0	0	0	0	0	0	0	0	0	0	0	0	0	0	0	0	0	0	0	0	0	0	0	0	0	0	0	0	0	0
Trehalose degradation II, trehalose => D-glucose-6P	1	0	0	0	0	0	0	0	0	0	0	1	0	0	0	0	0	0	0	0	0	0	0	0	0	0	0	0	0	0	0	0	0	0	0	0	0	0	0	0	0	0	0	0	0	0	0	0	0
Trehalose degradation IV, trehalose => D-glucose-6P	0	0	0	0	0	0	0	0	0	0	0	0	1	0	0	0	0	0	0	0	1	0	0	0	0	0	0	0	0	1	0	0	0	0	0	0	0	0	0	0	1	0	0	0	0	1	0	0	0
Triacylglycerol degradation, triacylglycerol => glycerol + fatty acid	0	0	0	0	0	0	0	0	0	0	0	0	0	0	0	1	0	0	0	0	0	0	0	0	0	0	0	0	0	0	0	0	0	0	0	0	0	0	0	0	0	1	0	0	0	0	1	0	0
Trytophan degradation I, L-tryptophan => pyruvate	0	0	0	0	0	0	0	0	0	0	0	0	1	0	0	0	1	0	0	0	0	0	0	0	0	1	0	0	0	1	0	1	0	0	0	0	0	0	0	0	0	0	0	1	0	0	0	0	0
Type I Secretory system	1	1	0	0	0	1	0	0	1	0	0	0	0	0	1	0	0	0	0	0	0	0	0	0	0	0	0	0	1	0	1	1	1	0	1	0	0	0	0	0	0	0	0	0	1	0	0	0	1
Type II Secretory system	0	0	1	0	0	1	1	0	1	0	0	0	0	0	1	0	0	0	1	0	0	0	0	0	0	0	0	0	0	0	1	1	1	0	1	0	0	0	0	0	0	0	0	0	0	0	1	0	0
Type III Secretory system	0	0	0	0	0	0	0	0	0	0	0	0	0	0	0	0	0	0	0	0	0	0	0	0	0	0	0	0	0	0	0	0	1	0	0	0	0	0	0	0	0	0	0	0	0	0	0	0	0
Type IV Secretory system	0	0	0	0	0	0	0	0	0	0	0	0	0	0	0	1	0	0	0	0	0	1	0	0	1	0	1	0	0	0	0	0	1	0	0	0	0	0	0	0	0	0	0	1	0	0	0	1	0
Type VI Secretory system	0	1	0	0	0	1	0	0	1	0	0	0	0	0	1	0	0	0	0	0	0	0	0	0	0	0	0	0	1	0	0	0	0	0	0	0	0	0	0	0	0	0	0	0	0	0	1	0	0
VA-type ATPase, prokaryotes	1	0	1	0	0	1	0	0	0	1	1	0	1	0	1	0	0	0	1	1	0	0	1	1	0	0	1	1	0	1	1	1	1	1	1	1	1	1	0	1	0	0	0	1	1	1	1	1	0
Valine degradation II, L-valine => 2-methylpropanoate	0	0	0	0	0	0	0	0	0	0	0	0	0	0	0	0	0	0	0	0	0	0	0	0	0	0	0	0	0	0	0	0	0	0	0	0	0	1	0	0	0	0	0	0	0	0	0	0	0
Xylose degradation I, xylose isomeras pathway	0	1	1	0	1	0	0	1	0	1	0	0	0	0	1	0	0	1	0	1	0	0	1	1	0	0	0	0	1	1	0	1	0	0	0	1	0	0	1	0	0	1	0	0	1	1	1	0	0
Xylose degradation II, xylose oxidoreductase pathway	0	0	0	0	0	0	0	0	0	0	0	0	0	0	0	0	0	0	0	0	0	0	0	0	0	0	0	0	0	0	0	0	0	0	0	0	0	0	0	0	0	0	0	0	0	0	0	0	0
Note:The number in the cell presents the presence (1) or absence (0) of a specific pathway in a MAG.
[truncated: 492 more columns]

## Sheet: 2.Pathway Expression
Supplementary Data 7. The total pathway expressions under different hydraulic retention times
Pathway	Pathway expressions under different hydraulic retention times (TPM)
	H15_1	H15_2	H15_3	H7_1	H7_2	H7_3	H4_1	H4_2	H4_3	H2_1	H2_2	H2_3	H1_1	H1_2	H1_3
Methanogenesis I, acetate => methane	174.58	220.59	208.49	703.2	2113.63	1998.49	899.07	1853.81	1780.95	1104.51	2209.37	2789.4	760.06	1473.57	1806.78
Methanogenesis II, CO2 => methane	238.17	270.25	256.65	659.37	2185.26	2048.14	1023.84	2234.09	2164.31	978.39	2006.44	2316.43	758.95	1443.23	1691.29
Long chain fatty acid beta-oxidation, LFCAs => Acetyl-CoA	18.5	20.95	21.01	69.75	114.52	115.66	127.75	153.48	138.35	476.78	512.59	593.06	582.22	617.98	628.4
Propionate syntrophic degradation, propionate => acetate	256.27	326.8	322.07	166.47	216.33	217.57	176.09	228.28	229.96	275.35	389.77	421.38	307.1	515.28	539.24
Serine degradation II, serine => glycine	296.7	406.57	389.33	243.53	380.46	366.12	235.64	324.74	339.77	267.62	324.92	312.1	295.44	385.22	386.38
Glutamine degradation II, L-glutamine => L-glutamate	108.15	155.3	135.69	186.61	257.63	247.13	193.66	252.56	238.01	196.15	231.77	252.65	222.25	268.57	284.23
Alanine degradation I, alanine => pyruvate	82.27	107.54	78.85	223.04	352.66	317.97	238.85	280.56	303.11	156.7	177.09	201.17	177.71	198.94	187.4
Glycine degradation I, glycine => formate	381.18	362.47	356.89	393.52	201.8	201.03	223.01	190.25	198.86	163.73	167.54	152.12	168.9	155.24	157.62
Glutamine degradation I, L-glutamine => L-glutamate	65.96	82.41	88.8	82.8	112.81	131.94	95.47	125.83	118.97	133.32	152.31	166.42	158.75	182.55	183.85
Valine degradation II, L-valine => 2-methylpropanoate	3.03	2	4.86	72.06	83.24	103.78	65.62	69.98	71.73	82.5	85.6	85.15	105.16	98.37	102.2
Leucine degradation I, leucine => acetoacetate + acetyl-CoA	14.72	19.85	16.73	53.37	81.56	83.2	57.54	84.73	81.86	136.88	200.73	220.53	148.69	283.69	289.87
Butyrate syntrophic degradation, butyrate => acetyl-CoA	54.5	70.43	72.33	87.91	128.46	126.3	92.4	121.45	118.03	158.03	210.5	207.17	140.04	211.53	210.68
Threonine degradation I, L-threonine => glycine	440.19	583.28	575.79	167.09	298.19	292.68	194.68	281.66	276.58	143.97	205.01	211.66	137.63	179.09	182.9
Isoleucine degradation II, isoleucine => 2-methylbutyrate	3.03	2	4.86	72.06	83.24	103.78	65.62	69.98	71.73	82.5	85.6	85.15	105.16	98.37	102.2
Histidine degradation, histidine => glutamate	111.18	145.48	141.45	83.68	106.43	105.1	103.11	114.91	122.08	92.17	106.53	89.77	93.23	107.84	99.22
Aspartate degradation I, aspartate => pyruvate	143.1	166.61	178.84	109.54	154.21	143.24	141.59	161.19	150.45	88.6	101.63	108.95	85.49	107.8	96.84
Leucine degradation II, leucine => 3-methylbutyrate	3.03	2	4.86	72.06	83.24	103.78	65.62	69.98	71.73	82.5	85.6	85.15	105.16	98.37	102.2
Glycolysis, glucose => pyruvate	249.09	333.45	325.54	121.58	144.93	150.68	131.28	187.02	170.82	90.55	106.12	109.31	85.48	104.36	105.46
Glycerol degradation I, glycerol => sn-glycerol 3-phosphate => glycerone-P	113.88	189.61	212.65	57.55	174.77	168.49	69.82	127.67	124.71	101.29	142.51	170.15	84.61	101.99	122.78
Serine degradation I, serine => pyruvate	85.13	153.69	157.38	39.34	76.65	62.55	57.63	83.99	81.63	83.26	89.17	97.06	83.48	103.03	101.17
Pyruvate degradation, pyruvate => acetate	196.1	241.51	265.3	81.21	130.39	125.6	130.4	162.82	152.72	70.67	86.01	80.75	81.75	107.98	115.47
Methionine degradation II, L-methionine => 2-oxobutanoate	144.27	193.41	235.76	87.28	177.3	137.16	124.85	150.25	167.46	92.5	111.51	100.99	79.29	99.27	98.53
Methanogenesis III, methanol => methane	22.65	25.47	24.21	56.37	143.55	128.16	72.76	156.03	155.07	94.22	173.06	203.49	79.18	148.96	169.27
Asparagine degradation, L-asparagine => L-aspartate	193.93	252.79	225.93	77.97	71.22	63.53	93.11	86.94	84.17	71.53	65.66	63.72	74.33	74.82	80.75
Lactose degradation I, lactose => alpha-D-glucose	153.41	160.99	169.57	72.75	100.11	80.78	87.84	105.93	112.54	72.43	83.31	84.57	72.8	88.99	83.82
Isoleucine degradation I, isoleucine => acetyl-CoA + propanoyl-CoA	13.03	15.46	16.13	37.58	46.92	49.3	42.32	49.3	46.31	67.88	85.57	81.47	59.96	84.36	80.6
Proline degradation I, L-proline => L-glutamate	205.58	314.49	297.16	81.02	113.16	110.53	101.32	137.49	136.59	60.6	82.94	77.98	58.15	85.89	86.64
Fructose degradation I, fructose => beta-D-fructose-6P	57.01	92.13	100.3	62.66	83.28	105.66	63.58	85.65	79	57.58	82.64	65.39	54.6	74.85	65.52
Cysteine degradation I, L-cysteine => L-serine	100.55	104.23	105.86	47.24	64.31	46.37	48.53	64.55	54.87	34.18	42.61	40.24	44.34	41.46	44.26
Alanine degradation III, alanine => pyruvate + L-glutamate	6.72	11.24	8.93	16.15	17.65	15.62	19.39	23.19	24.28	38.04	41.4	39.3	36.79	45.46	43.97
Pyruvate degradation, pyruvate => lactate	130.8	140.72	144.9	80.01	123.49	128.06	118.16	132.31	138.53	58.24	70.21	71.18	36.32	34.87	40.78
Glycine degradation II, glycine => acetate	43.59	73.27	63.49	60.93	86.26	92.58	71.1	80.47	76.22	33.72	29.05	34.04	34.83	56.09	48.72
Sucrose degradation I, sucrose => D-glucose	43.59	52.74	54.69	21.51	28.44	36.65	32.03	44.71	37.43	25.86	30.32	51	32.9	23.79	24.27
Xylose degradation I, xylose isomeras pathway	96.45	125.44	113.68	49.85	69.79	73.89	49.92	74.07	64.56	37.25	53.87	60.82	29.87	40.4	42.03
Arginine degradation VI, arginine => L-ornithine	34.64	34.65	32.64	29.84	54.39	50.36	36.08	56.56	51.42	23.63	36.06	43.9	27.27	40.7	40.69
Ethanol degradation, ethanol => acetyl-CoA	8.1	11.94	41.44	14.96	23.75	19.39	24.09	32.82	32.03	56.67	71.48	78.78	25.97	39.95	34.66
Acetate syntrophic degradation II, acetate => CO2	2.27	7.1	3.11	18.82	18.81	17.93	20.7	25.65	25.58	16.44	16.82	18.19	24.24	30.6	43.78
Methionine degradation I, L-methionine => L-homocysteine	12.35	16.74	15.75	14.96	20.08	21.05	19.32	20.46	20.66	21.61	25.62	28.08	23.17	24.13	26.88
Trytophan degradation I, L-tryptophan => pyruvate	49.16	62.19	62.87	25.95	38.43	32.13	32.04	44.45	39	18.04	22.51	20.4	15.76	18.68	18.65
Methanogenesis IV, methylamine => methane	1.52	1.55	1.13	13.81	22.52	18.8	7.17	7.11	8.17	14.02	18.9	19.05	11.13	14.26	15.57
Proline degradation II, L-proline => 5-aminovalerate	0.25	1.26	0.11	1.29	3.74	1.74	2.64	4.84	3.99	8.56	9.27	11.74	10.95	14.26	10.57
Aspartate degradation II, aspartate => glutamine + fumarate	72.78	94.14	100.11	21.27	24.91	25.06	29.46	37.97	37.05	9.3	12.37	8.18	8.83	11.14	11.61
Triacylglycerol degradation, triacylglycerol => glycerol + fatty acid	0.24	0.38	1.2	3.72	5.7	2.57	5.25	7.59	4.71	12.69	19.53	20.55	8.13	13.66	15.28
Trehalose degradation II, trehalose => D-glucose-6P	17.73	18.43	19.94	4.93	7.71	6.98	4.56	7.02	6.41	6.99	7.81	6.59	7.99	8.52	7.62
Mannose degradation, mannose => D-fructose-6P	0.71	1.29	0	6.75	17.04	13.2	11.49	17.01	9.41	12.26	13.73	12.01	7.78	10.09	9.3
Arginine degradation III, L-arginine => L-proline	29.15	37.6	26.26	6.28	10.42	11.26	9.89	14.88	12.89	7.87	8.21	8.9	7.16	10.01	9.54
Alanine degradation II, alanine => pyruvate	49.92	88.94	81.49	5.98	8.6	7.96	7.06	11.96	9.13	6	5.96	8.85	6.89	7.48	7.93
Threonine degradation II, L-threonine => acetyl-CoA	27.56	35.41	51.14	10.04	8.73	8.13	8.88	12.32	8.46	7.31	6.33	5.24	6.5	8.91	8.85
Lysine degradation III, lysine => butyrate + acetate	72.36	92.72	95.79	16.58	14.68	14.8	13.01	17.14	15.44	7.12	10.62	12.4	6.3	7.92	8.62
Trehalose degradation IV, trehalose => D-glucose-6P	0.94	1.92	0.88	4.73	3.07	4.4	2.88	3.73	2.04	4.86	4.12	2.69	4.85	4.57	3.6
Glutamate degradation I, glutamate => pyruvate	49.41	42.73	43.13	4.04	3.19	4.21	6.27	6.49	8.46	4.84	3.53	5.93	4.32	3.86	3.92
Glycerol degradation II, glycerol => dihydroxyacetone => glycerone-P	5.27	7.4	7.5	4.51	7.58	9.45	8.87	11.22	10.06	6.97	7.12	8.3	3.36	4.05	7.58
Galacturonic acid degradation, galacturonic acid => glyceraldehyde-3P + pyruvate	0.91	1.09	0.65	1.35	3.22	2.18	2.58	3.22	3.33	1.61	1.77	3.01	3.07	4.2	3.08
Galactose degradation I, Leloir pathway, galactose => alpha-D-glucose-1P	2.05	5.05	2.71	3.97	2.88	2.95	4.7	6.07	5.18	3.11	2.99	2.31	2.98	3.68	3.1
Fucose degradation I, fucose => glycerone-P	0.64	1.98	2.48	1.94	4	2.55	1.97	3.15	3.49	1.32	2.23	1.66	1.88	2.47	2.42
Acetate syntrophic degradation I, acetate => CO2	0.11	0	0.07	2.05	3.57	3.89	2.22	2.4	2.81	1.84	1.97	2.64	1.87	2.52	2.43
Arginine degradation V, L-arginine => acetyl-CoA + D-alanine	12.21	11.7	11.3	4.4	2.91	2.82	4.13	3.11	5.08	1.72	1.4	0.93	0.77	0.97	1.71
Fructose degradation II, fructose => beta-D-fructose-1,6-P2	0.28	0.4	0	0.21	0.04	0.42	2.41	2.66	2.84	3.32	2.1	2.33	0.55	0.22	0.51
Arginine degradation II, L-arginine => L-glutamate	1.42	1.28	2.81	0.34	0.79	0.78	0.45	0.81	1.12	1.08	1.69	1.35	0.36	1.17	0.92
Rhamnose degradation I, rhamnose => glycerone-P	0.16	0.29	0.44	0	0	0	0.36	0.03	0.04	0.18	0.26	0.06	0.06	0.09	0.11
Sucrose degradation II, sucrose => D-glucose-6P	0	0	0	0.07	0	0.08	0.25	0.13	0.31	0.19	0.11	0.09	0.06	0.07	0.09
Glutamate degradation III, glutamate => butyrate	0	0	0.01	0	0	0	0	0	0.02	0.07	0.1	0.05	0.04	0.05	0.1
Trehalose degradation I, trehalose => D-glucose-6P	0	0	0	0	0	0	0	0	0	0	0	0	0.04	0.03	0.05
Entner-Doudoroff pathway I, beta-D-glucose 6P => pyruvate	0	0.03	0	0	0	0	0	0	0	0	0	0	0	0	0
Galactose degradation II, D-galactose => D-glyceraldehyde-3P	0	0	0	0	0	0	0	0	0	0	0	0	0	0	0
Xylose degradation II, xylose oxidoreductase pathway	0	0	0	0	0	0	0	0	0	0	0	0	0	0	0
Note: The number in the cell presents the total expressions of a specific pathway within the whole communtity across the increased organic loadings.

## Sheet: 3.Expression at HRT1
Supplementary Data 7. The pathway expressions of 542 MAGs under hydraulic retention times of 1d
Pathway	bin.1	bin.10	bin.100	bin.101	bin.102	bin.103	bin.104	bin.105	bin.106	bin.107	bin.108	bin.109	bin.11	bin.110	bin.111	bin.112	bin.113	bin.114	bin.115	bin.116	bin.117	bin.118	bin.119	bin.12	bin.120	bin.121	bin.122	bin.123	bin.124	bin.125	bin.126	bin.127	bin.128	bin.129	bin.13	bin.130	bin.131	bin.132	bin.133	bin.134	bin.135	bin.136	bin.137	bin.138	bin.139	bin.14	bin.140	bin.141	bin.142
Acetate syntrophic degradation I, acetate => CO2	N.D.	N.D.	N.D.	N.D.	N.D.	N.D.	N.D.	N.D.	N.D.	N.D.	N.D.	N.D.	N.D.	N.D.	N.D.	N.D.	N.D.	N.D.	N.D.	N.D.	N.D.	N.D.	N.D.	N.D.	N.D.	N.D.	N.D.	N.D.	N.D.	N.D.	N.D.	N.D.	N.D.	N.D.	N.D.	N.D.	N.D.	N.D.	N.D.	N.D.	N.D.	N.D.	N.D.	N.D.	N.D.	N.D.	N.D.	N.D.	N.D.
Acetate syntrophic degradation II, acetate => CO2	N.D.	N.D.	N.D.	N.D.	N.D.	N.D.	N.D.	N.D.	N.D.	N.D.	N.D.	N.D.	N.D.	N.D.	N.D.	N.D.	N.D.	N.D.	0.453333	N.D.	N.D.	N.D.	N.D.	N.D.	N.D.	N.D.	N.D.	N.D.	N.D.	N.D.	N.D.	N.D.	N.D.	N.D.	N.D.	N.D.	0.126667	N.D.	N.D.	N.D.	N.D.	0	N.D.	N.D.	N.D.	N.D.	N.D.	N.D.	N.D.
Alanine degradation I, alanine => pyruvate	N.D.	0	N.D.	N.D.	0	N.D.	0	N.D.	N.D.	0.856667	N.D.	0	0	0	0	0	N.D.	0.05	2.49667	N.D.	N.D.	N.D.	N.D.	0	N.D.	N.D.	N.D.	N.D.	0	0	0	N.D.	0.0666667	N.D.	N.D.	N.D.	0	N.D.	N.D.	N.D.	N.D.	0	N.D.	2.73	N.D.	N.D.	0	0	N.D.
Alanine degradation II, alanine => pyruvate	N.D.	0	N.D.	N.D.	N.D.	N.D.	N.D.	0.0333333	N.D.	N.D.	N.D.	N.D.	0.0466667	N.D.	N.D.	N.D.	N.D.	N.D.	N.D.	N.D.	N.D.	N.D.	0	N.D.	N.D.	N.D.	N.D.	N.D.	0	N.D.	N.D.	N.D.	N.D.	N.D.	N.D.	N.D.	0.0266667	N.D.	0	N.D.	N.D.	N.D.	N.D.	N.D.	N.D.	N.D.	N.D.	N.D.	N.D.
Alanine degradation III, alanine => pyruvate + L-glutamate	N.D.	N.D.	N.D.	N.D.	N.D.	0.0266667	0	N.D.	0	N.D.	N.D.	N.D.	N.D.	0.02	N.D.	N.D.	N.D.	N.D.	N.D.	N.D.	N.D.	N.D.	N.D.	N.D.	N.D.	N.D.	N.D.	N.D.	N.D.	N.D.	N.D.	N.D.	0	N.D.	N.D.	N.D.	0.01	0.07	N.D.	N.D.	N.D.	N.D.	N.D.	N.D.	N.D.	N.D.	N.D.	N.D.	N.D.
Arginine degradation II, L-arginine => L-glutamate	N.D.	N.D.	N.D.	N.D.	N.D.	N.D.	N.D.	N.D.	N.D.	N.D.	N.D.	N.D.	N.D.	N.D.	N.D.	0	N.D.	N.D.	N.D.	N.D.	N.D.	N.D.	N.D.	N.D.	N.D.	N.D.	N.D.	N.D.	N.D.	N.D.	N.D.	N.D.	N.D.	N.D.	N.D.	N.D.	N.D.	N.D.	N.D.	N.D.	N.D.	0	N.D.	N.D.	N.D.	N.D.	N.D.	N.D.	N.D.
Arginine degradation III, L-arginine => L-proline	N.D.	N.D.	N.D.	N.D.	N.D.	N.D.	N.D.	N.D.	N.D.	N.D.	N.D.	N.D.	N.D.	N.D.	N.D.	0	N.D.	N.D.	N.D.	N.D.	N.D.	N.D.	N.D.	N.D.	0	N.D.	N.D.	N.D.	N.D.	N.D.	N.D.	0.0933333	N.D.	N.D.	0.09	N.D.	N.D.	N.D.	N.D.	N.D.	N.D.	N.D.	N.D.	N.D.	N.D.	N.D.	N.D.	N.D.	N.D.
Arginine degradation V, L-arginine => acetyl-CoA + D-alanine	N.D.	N.D.	N.D.	N.D.	N.D.	N.D.	N.D.	N.D.	N.D.	N.D.	N.D.	N.D.	N.D.	N.D.	N.D.	N.D.	N.D.	N.D.	N.D.	N.D.	N.D.	N.D.	N.D.	N.D.	N.D.	N.D.	N.D.	N.D.	N.D.	0.00333333	N.D.	N.D.	N.D.	N.D.	N.D.	N.D.	N.D.	N.D.	N.D.	N.D.	N.D.	N.D.	N.D.	0.573333	N.D.	N.D.	N.D.	N.D.	N.D.
Arginine degradation VI, arginine => L-ornithine	N.D.	N.D.	N.D.	N.D.	N.D.	N.D.	N.D.	N.D.	N.D.	N.D.	N.D.	N.D.	N.D.	N.D.	N.D.	0	N.D.	N.D.	0	N.D.	0	N.D.	N.D.	N.D.	N.D.	N.D.	N.D.	N.D.	N.D.	0	N.D.	N.D.	N.D.	N.D.	1.35667	N.D.	N.D.	N.D.	N.D.	N.D.	0.00666667	N.D.	N.D.	0.54	N.D.	N.D.	N.D.	N.D.	N.D.
Asparagine degradation, L-asparagine => L-aspartate	0	N.D.	0	N.D.	N.D.	N.D.	N.D.	0.0966667	N.D.	N.D.	0	N.D.	N.D.	N.D.	N.D.	N.D.	N.D.	0	1.5	N.D.	N.D.	N.D.	N.D.	N.D.	N.D.	N.D.	N.D.	N.D.	N.D.	0	N.D.	0.35	N.D.	N.D.	N.D.	0	N.D.	N.D.	0.0233333	0	0	0	N.D.	0.11	0	0	N.D.	N.D.	N.D.
Aspartate degradation I, aspartate => pyruvate	N.D.	N.D.	N.D.	N.D.	N.D.	0.123333	0	0.37	N.D.	N.D.	N.D.	N.D.	0	N.D.	N.D.	N.D.	N.D.	N.D.	0.196667	N.D.	N.D.	N.D.	0	N.D.	N.D.	N.D.	N.D.	N.D.	N.D.	0	N.D.	0.103333	0.13	N.D.	N.D.	N.D.	N.D.	N.D.	N.D.	N.D.	N.D.	N.D.	N.D.	9.00333	N.D.	1.13	N.D.	N.D.	N.D.
Aspartate degradation II, aspartate => glutamine + fumarate	N.D.	N.D.	0	N.D.	N.D.	0	0	N.D.	N.D.	N.D.	N.D.	N.D.	N.D.	N.D.	N.D.	N.D.	N.D.	N.D.	N.D.	N.D.	N.D.	N.D.	N.D.	N.D.	N.D.	N.D.	N.D.	N.D.	N.D.	N.D.	0.503333	N.D.	0.0266667	N.D.	0.0433333	N.D.	N.D.	N.D.	N.D.	N.D.	N.D.	N.D.	N.D.	N.D.	N.D.	0.463333	N.D.	N.D.	N.D.
Butyrate syntrophic degradation, butyrate => acetyl-CoA	N.D.	N.D.	N.D.	N.D.	N.D.	N.D.	N.D.	N.D.	N.D.	N.D.	N.D.	N.D.	N.D.	N.D.	N.D.	N.D.	N.D.	N.D.	N.D.	N.D.	N.D.	N.D.	N.D.	N.D.	N.D.	N.D.	N.D.	N.D.	N.D.	N.D.	N.D.	N.D.	N.D.	N.D.	N.D.	N.D.	0.156667	N.D.	N.D.	N.D.	N.D.	N.D.	N.D.	0.923333	N.D.	N.D.	N.D.	N.D.	N.D.
Cysteine degradation I, L-cysteine => L-serine	N.D.	0	0.0133333	N.D.	N.D.	0.16	0	0.00666667	N.D.	N.D.	N.D.	0	N.D.	0.00666667	0	0	0	0	0.113333	0	0	0	0	0.00666667	N.D.	0	N.D.	0.106667	N.D.	N.D.	N.D.	N.D.	N.D.	0	N.D.	0.0533333	0	0.28	N.D.	N.D.	0	N.D.	N.D.	0.533333	N.D.	0.203333	N.D.	0	0
Entner-Doudoroff pathway I, beta-D-glucose 6P => pyruvate	N.D.	N.D.	N.D.	N.D.	N.D.	N.D.	N.D.	N.D.	N.D.	N.D.	N.D.	N.D.	N.D.	N.D.	N.D.	N.D.	N.D.	N.D.	N.D.	N.D.	N.D.	N.D.	N.D.	N.D.	N.D.	N.D.	N.D.	N.D.	N.D.	N.D.	N.D.	N.D.	N.D.	N.D.	N.D.	N.D.	N.D.	N.D.	N.D.	N.D.	N.D.	N.D.	N.D.	N.D.	N.D.	N.D.	N.D.	N.D.	N.D.
Ethanol degradation, ethanol => acetyl-CoA	N.D.	N.D.	N.D.	N.D.	N.D.	N.D.	N.D.	N.D.	N.D.	N.D.	N.D.	N.D.	N.D.	N.D.	N.D.	N.D.	0	N.D.	N.D.	N.D.	0	N.D.	N.D.	N.D.	N.D.	N.D.	N.D.	N.D.	N.D.	N.D.	N.D.	0.563333	N.D.	N.D.	N.D.	N.D.	N.D.	N.D.	N.D.	N.D.	N.D.	N.D.	N.D.	N.D.	N.D.	N.D.	N.D.	N.D.	N.D.
Fructose degradation I, fructose => beta-D-fructose-6P	N.D.	0	0	N.D.	N.D.	0	N.D.	0	0.0166667	0.0166667	N.D.	0	0	0	N.D.	0	0	0	N.D.	0	N.D.	N.D.	0	0	N.D.	0	N.D.	N.D.	0	N.D.	N.D.	N.D.	0.04	0	N.D.	0	0	N.D.	0.0266667	N.D.	N.D.	0	0	N.D.	N.D.	0.49	N.D.	0	N.D.
Fructose degradation II, fructose => beta-D-fructose-1,6-P2	N.D.	N.D.	N.D.	N.D.	N.D.	N.D.	N.D.	N.D.	N.D.	N.D.	N.D.	N.D.	N.D.	N.D.	N.D.	N.D.	N.D.	N.D.	N.D.	N.D.	N.D.	N.D.	N.D.	N.D.	0	N.D.	N.D.	N.D.	N.D.	N.D.	N.D.	N.D.	N.D.	N.D.	N.D.	N.D.	N.D.	N.D.	N.D.	N.D.	N.D.	N.D.	0	N.D.	N.D.	N.D.	N.D.	N.D.	N.D.
Fucose degradation I, fucose => glycerone-P	N.D.	N.D.	N.D.	N.D.	N.D.	N.D.	N.D.	N.D.	N.D.	N.D.	N.D.	N.D.	N.D.	N.D.	N.D.	N.D.	N.D.	N.D.	N.D.	N.D.	N.D.	N.D.	N.D.	N.D.	N.D.	N.D.	N.D.	N.D.	N.D.	N.D.	N.D.	N.D.	N.D.	N.D.	N.D.	N.D.	N.D.	N.D.	N.D.	N.D.	N.D.	N.D.	N.D.	N.D.	N.D.	N.D.	N.D.	N.D.	N.D.
Galactose degradation I, Leloir pathway, galactose => alpha-D-glucose-1P	N.D.	N.D.	N.D.	N.D.	N.D.	N.D.	N.D.	N.D.	N.D.	0.133333	N.D.	N.D.	N.D.	N.D.	0.01	0	N.D.	0.01	N.D.	N.D.	0	N.D.	N.D.	N.D.	N.D.	N.D.	N.D.	N.D.	N.D.	N.D.	N.D.	N.D.	N.D.	N.D.	N.D.	N.D.	N.D.	N.D.	N.D.	N.D.	N.D.	N.D.	N.D.	N.D.	N.D.	N.D.	N.D.	0	N.D.
Galactose degradation II, D-galactose => D-glyceraldehyde-3P	N.D.	N.D.	N.D.	N.D.	N.D.	N.D.	N.D.	N.D.	N.D.	N.D.	N.D.	N.D.	N.D.	N.D.	N.D.	N.D.	N.D.	N.D.	N.D.	N.D.	N.D.	N.D.	N.D.	N.D.	N.D.	N.D.	N.D.	N.D.	N.D.	N.D.	N.D.	N.D.	N.D.	N.D.	N.D.	N.D.	N.D.	N.D.	N.D.	N.D.	N.D.	N.D.	N.D.	N.D.	N.D.	N.D.	N.D.	N.D.	N.D.
Galacturonic acid degradation, galacturonic acid => glyceraldehyde-3P + pyruvate	N.D.	N.D.	N.D.	N.D.	N.D.	N.D.	N.D.	N.D.	N.D.	N.D.	N.D.	N.D.	N.D.	N.D.	0.00666667	N.D.	N.D.	N.D.	N.D.	N.D.	N.D.	N.D.	N.D.	N.D.	N.D.	N.D.	N.D.	N.D.	N.D.	N.D.	N.D.	0.426667	N.D.	N.D.	N.D.	N.D.	N.D.	N.D.	N.D.	N.D.	N.D.	N.D.	N.D.	N.D.	N.D.	N.D.	N.D.	N.D.	N.D.
Glutamate degradation I, glutamate => pyruvate	N.D.	N.D.	N.D.	N.D.	N.D.	N.D.	N.D.	N.D.	N.D.	N.D.	N.D.	N.D.	0	N.D.	N.D.	N.D.	N.D.	N.D.	N.D.	N.D.	N.D.	N.D.	N.D.	N.D.	N.D.	N.D.	N.D.	N.D.	N.D.	N.D.	N.D.	N.D.	N.D.	N.D.	N.D.	N.D.	N.D.	N.D.	N.D.	N.D.	N.D.	N.D.	N.D.	N.D.	N.D.	N.D.	N.D.	N.D.	N.D.
Glutamate degradation III, glutamate => butyrate	N.D.	N.D.	N.D.	N.D.	N.D.	N.D.	N.D.	N.D.	N.D.	N.D.	N.D.	N.D.	N.D.	N.D.	N.D.	N.D.	N.D.	N.D.	N.D.	N.D.	N.D.	N.D.	N.D.	N.D.	N.D.	N.D.	N.D.	N.D.	N.D.	N.D.	N.D.	N.D.	N.D.	N.D.	N.D.	N.D.	N.D.	N.D.	N.D.	N.D.	N.D.	N.D.	N.D.	N.D.	N.D.	N.D.	N.D.	N.D.	N.D.
Glutamine degradation I, L-glutamine => L-glutamate	N.D.	0	0	N.D.	0	N.D.	N.D.	N.D.	0.266667	0.29	0.0266667	0	N.D.	N.D.	0	0	0	0	0.356667	N.D.	0	0	N.D.	0.04	N.D.	N.D.	N.D.	N.D.	0	N.D.	N.D.	0	0	N.D.	0.19	0	N.D.	0.18	N.D.	0.113333	N.D.	0	N.D.	N.D.	N.D.	N.D.	0	0	0
Glutamine degradation II, L-glutamine => L-glutamate	0	0	0	N.D.	0	0.08	0	0.103333	0	1.94	N.D.	0	N.D.	0	0	0	N.D.	0	0.49	6.26	N.D.	0	0	0.383333	0	0	0	0.253333	0	0	0.1	N.D.	0.0733333	0	N.D.	0	0.0333333	0.186667	N.D.	N.D.	0	0	0	N.D.	0	0	0	N.D.	0
Glycerol degradation I, glycerol => sn-glycerol 3-phosphate => glycerone-P	N.D.	0	0	N.D.	0	N.D.	N.D.	0	0.0666667	0.0566667	N.D.	N.D.	N.D.	N.D.	0	0	0	0.02	0	N.D.	0	0	N.D.	N.D.	0	0.883333	0	N.D.	0	0.07	N.D.	0	N.D.	0.0533333	N.D.	0	N.D.	N.D.	0	N.D.	0.00666667	0	0	0.276667	N.D.	N.D.	N.D.	0	0
Glycerol degradation II, glycerol => dihydroxyacetone => glycerone-P	N.D.	N.D.	0	N.D.	N.D.	N.D.	N.D.	0.2	N.D.	N.D.	N.D.	N.D.	N.D.	N.D.	N.D.	N.D.	N.D.	N.D.	N.D.	N.D.	N.D.	N.D.	N.D.	N.D.	N.D.	N.D.	N.D.	N.D.	N.D.	N.D.	N.D.	N.D.	N.D.	N.D.	N.D.	N.D.	N.D.	N.D.	N.D.	N.D.	N.D.	N.D.	N.D.	N.D.	N.D.	N.D.	N.D.	N.D.	N.D.
Glycine degradation I, glycine => formate	N.D.	0	0	N.D.	N.D.	0	N.D.	0.16	0.406667	N.D.	N.D.	N.D.	0.00333333	0.0433333	0.0166667	N.D.	N.D.	0	0.286667	N.D.	N.D.	0	0	0.09	0	N.D.	N.D.	N.D.	0	0.00333333	N.D.	0.38	N.D.	0	0.183333	0	0.0233333	0.0266667	N.D.	N.D.	0	0	0	0.626667	0.00333333	N.D.	0.00333333	N.D.	0
Glycine degradation II, glycine => acetate	N.D.	N.D.	N.D.	N.D.	N.D.	N.D.	N.D.	N.D.	N.D.	N.D.	N.D.	N.D.	N.D.	N.D.	N.D.	N.D.	N.D.	N.D.	0.883333	N.D.	N.D.	N.D.	N.D.	N.D.	N.D.	N.D.	N.D.	N.D.	N.D.	0	N.D.	N.D.	N.D.	N.D.	0.606667	N.D.	N.D.	N.D.	N.D.	N.D.	N.D.	N.D.	N.D.	4.73667	N.D.	N.D.	N.D.	N.D.	N.D.
Glycolysis, glucose => pyruvate	N.D.	N.D.	N.D.	N.D.	N.D.	0.51	0	N.D.	N.D.	0.183333	N.D.	N.D.	0.00333333	N.D.	0.00333333	N.D.	N.D.	0.02	N.D.	N.D.	N.D.	N.D.	0.01	N.D.	N.D.	0.00666667	0.0266667	N.D.	N.D.	N.D.	N.D.	N.D.	0.12	N.D.	N.D.	N.D.	N.D.	N.D.	N.D.	N.D.	0.0266667	0	N.D.	N.D.	N.D.	1	N.D.	N.D.	N.D.
Histidine degradation, histidine => glutamate	0	N.D.	N.D.	N.D.	N.D.	0.0233333	N.D.	N.D.	N.D.	N.D.	0.22	0	N.D.	N.D.	N.D.	0	N.D.	0	N.D.	N.D.	N.D.	N.D.	N.D.	N.D.	N.D.	0	N.D.	N.D.	0	0.0166667	N.D.	0.676667	0	0.0133333	0.106667	N.D.	0.0266667	N.D.	N.D.	0.03	N.D.	0	0	0.69	0	N.D.	N.D.	N.D.	N.D.
Isoleucine degradation I, isoleucine => acetyl-CoA + propanoyl-CoA	N.D.	0	N.D.	N.D.	N.D.	N.D.	N.D.	N.D.	N.D.	N.D.	N.D.	N.D.	N.D.	N.D.	N.D.	0	N.D.	N.D.	N.D.	N.D.	N.D.	N.D.	N.D.	N.D.	N.D.	N.D.	N.D.	N.D.	N.D.	N.D.	N.D.	N.D.	N.D.	N.D.	N.D.	N.D.	N.D.	N.D.	N.D.	N.D.	N.D.	N.D.	N.D.	N.D.	N.D.	N.D.	N.D.	0	N.D.
Isoleucine degradation II, isoleucine => 2-methylbutyrate	N.D.	N.D.	N.D.	N.D.	N.D.	N.D.	N.D.	N.D.	N.D.	N.D.	N.D.	N.D.	N.D.	N.D.	N.D.	N.D.	N.D.	N.D.	N.D.	N.D.	N.D.	N.D.	N.D.	N.D.	N.D.	N.D.	N.D.	N.D.	N.D.	N.D.	N.D.	N.D.	N.D.	N.D.	N.D.	N.D.	N.D.	0.533333	N.D.	N.D.	N.D.	N.D.	N.D.	N.D.	N.D.	N.D.	N.D.	N.D.	N.D.
Lactose degradation I, lactose => alpha-D-glucose	0	N.D.	N.D.	N.D.	0	N.D.	N.D.	N.D.	N.D.	0.00333333	N.D.	N.D.	0	N.D.	0	N.D.	N.D.	0	N.D.	0.0166667	0	N.D.	0	0.0933333	N.D.	N.D.	N.D.	N.D.	N.D.	N.D.	N.D.	N.D.	N.D.	N.D.	N.D.	N.D.	N.D.	N.D.	0.0733333	N.D.	N.D.	N.D.	N.D.	N.D.	0	0.0933333	0.0366667	0	N.D.
Leucine degradation I, leucine => acetoacetate + acetyl-CoA	N.D.	N.D.	N.D.	N.D.	N.D.	N.D.	N.D.	N.D.	N.D.	N.D.	N.D.	N.D.	N.D.	N.D.	N.D.	N.D.	N.D.	N.D.	N.D.	N.D.	N.D.	N.D.	N.D.	N.D.	N.D.	N.D.	N.D.	N.D.	N.D.	N.D.	N.D.	N.D.	N.D.	N.D.	N.D.	N.D.	N.D.	N.D.	N.D.	N.D.	N.D.	0	N.D.	N.D.	N.D.	N.D.	N.D.	N.D.	N.D.
Leucine degradation II, leucine => 3-methylbutyrate	N.D.	N.D.	N.D.	N.D.	N.D.	N.D.	N.D.	N.D.	N.D.	N.D.	N.D.	N.D.	N.D.	N.D.	N.D.	N.D.	N.D.	N.D.	N.D.	N.D.	N.D.	N.D.	N.D.	N.D.	N.D.	N.D.	N.D.	N.D.	N.D.	N.D.	N.D.	N.D.	N.D.	N.D.	N.D.	N.D.	N.D.	0.533333	N.D.	N.D.	N.D.	N.D.	N.D.	N.D.	N.D.	N.D.	N.D.	N.D.	N.D.
Long chain fatty acid beta-oxidation, LFCAs => Acetyl-CoA	N.D.	N.D.	N.D.	N.D.	N.D.	N.D.	N.D.	N.D.	3.86333	N.D.	N.D.	N.D.	N.D.	N.D.	N.D.	0	N.D.	N.D.	N.D.	N.D.	N.D.	N.D.	N.D.	N.D.	N.D.	N.D.	N.D.	N.D.	N.D.	N.D.	N.D.	N.D.	N.D.	N.D.	N.D.	N.D.	N.D.	N.D.	N.D.	N.D.	N.D.	0	N.D.	N.D.	N.D.	N.D.	N.D.	0	0
Lysine degradation III, lysine => butyrate + acetate	N.D.	N.D.	N.D.	N.D.	N.D.	N.D.	N.D.	0.0766667	N.D.	N.D.	N.D.	N.D.	N.D.	N.D.	N.D.	N.D.	N.D.	N.D.	N.D.	N.D.	N.D.	N.D.	N.D.	N.D.	N.D.	N.D.	N.D.	N.D.	N.D.	N.D.	N.D.	N.D.	N.D.	N.D.	N.D.	N.D.	N.D.	N.D.	N.D.	N.D.	N.D.	N.D.	N.D.	0.756667	N.D.	N.D.	N.D.	N.D.	N.D.
Mannose degradation, mannose => D-fructose-6P	N.D.	N.D.	N.D.	N.D.	N.D.	N.D.	N.D.	N.D.	N.D.	N.D.	N.D.	N.D.	N.D.	N.D.	N.D.	N.D.	N.D.	N.D.	N.D.	N.D.	N.D.	N.D.	N.D.	0.0266667	N.D.	N.D.	N.D.	N.D.	N.D.	N.D.	N.D.	N.D.	N.D.	N.D.	N.D.	N.D.	N.D.	N.D.	N.D.	N.D.	N.D.	N.D.	N.D.	N.D.	N.D.	0.273333	N.D.	N.D.	N.D.
Methanogenesis I, acetate => methane	N.D.	N.D.	N.D.	N.D.	N.D.	N.D.	N.D.	N.D.	N.D.	N.D.	N.D.	N.D.	N.D.	N.D.	N.D.	N.D.	N.D.	N.D.	N.D.	N.D.	N.D.	N.D.	N.D.	N.D.	N.D.	N.D.	N.D.	N.D.	N.D.	N.D.	N.D.	N.D.	N.D.	N.D.	N.D.	N.D.	N.D.	N.D.	N.D.	N.D.	N.D.	N.D.	N.D.	N.D.	N.D.	N.D.	N.D.	N.D.	N.D.
Methanogenesis II, CO2 => methane	N.D.	N.D.	N.D.	N.D.	N.D.	N.D.	N.D.	N.D.	N.D.	N.D.	N.D.	N.D.	N.D.	N.D.	N.D.	N.D.	N.D.	N.D.	N.D.	N.D.	N.D.	N.D.	N.D.	N.D.	N.D.	N.D.	N.D.	N.D.	N.D.	N.D.	N.D.	N.D.	N.D.	N.D.	N.D.	N.D.	N.D.	N.D.	N.D.	N.D.	N.D.	N.D.	N.D.	N.D.	N.D.	N.D.	N.D.	N.D.	N.D.
Methanogenesis III, methanol => methane	N.D.	N.D.	N.D.	N.D.	N.D.	N.D.	N.D.	N.D.	N.D.	N.D.	N.D.	N.D.	N.D.	N.D.	N.D.	N.D.	N.D.	N.D.	N.D.	N.D.	N.D.	N.D.	N.D.	N.D.	N.D.	N.D.	N.D.	N.D.	N.D.	N.D.	N.D.	N.D.	N.D.	N.D.	N.D.	N.D.	N.D.	4.37333	N.D.	N.D.	N.D.	N.D.	N.D.	N.D.	N.D.	N.D.	N.D.	N.D.	N.D.
Methanogenesis IV, methylamine => methane	N.D.	N.D.	N.D.	N.D.	N.D.	N.D.	N.D.	N.D.	N.D.	N.D.	N.D.	N.D.	N.D.	N.D.	N.D.	N.D.	N.D.	N.D.	N.D.	N.D.	N.D.	N.D.	N.D.	N.D.	N.D.	N.D.	N.D.	N.D.	N.D.	N.D.	N.D.	N.D.	N.D.	N.D.	N.D.	N.D.	N.D.	N.D.	N.D.	N.D.	N.D.	N.D.	N.D.	N.D.	N.D.	N.D.	N.D.	N.D.	N.D.
Methionine degradation I, L-methionine => L-homocysteine	N.D.	N.D.	N.D.	N.D.	N.D.	0.183333	N.D.	N.D.	N.D.	N.D.	N.D.	N.D.	0.0366667	0.0266667	0	N.D.	N.D.	0.0266667	N.D.	N.D.	N.D.	N.D.	0.0133333	N.D.	N.D.	N.D.	N.D.	N.D.	N.D.	N.D.	N.D.	0.273333	0.0866667	N.D.	N.D.	N.D.	0.293333	N.D.	N.D.	N.D.	N.D.	N.D.	N.D.	N.D.	N.D.	N.D.	N.D.	N.D.	N.D.
Methionine degradation II, L-methionine => 2-oxobutanoate	N.D.	N.D.	N.D.	N.D.	N.D.	N.D.	N.D.	0	N.D.	N.D.	N.D.	N.D.	N.D.	N.D.	N.D.	N.D.	N.D.	N.D.	N.D.	N.D.	N.D.	N.D.	0	0	N.D.	N.D.	N.D.	N.D.	N.D.	0	N.D.	0.133333	N.D.	N.D.	0.543333	N.D.	N.D.	N.D.	0.0466667	N.D.	N.D.	N.D.	N.D.	1.49333	N.D.	N.D.	N.D.	N.D.	N.D.
Proline degradation I, L-proline => L-glutamate	N.D.	0	N.D.	N.D.	N.D.	N.D.	0	0.153333	N.D.	N.D.	N.D.	N.D.	0	N.D.	0	0	0.13	N.D.	N.D.	N.D.	N.D.	N.D.	N.D.	N.D.	N.D.	N.D.	N.D.	N.D.	0	N.D.	N.D.	0.03	N.D.	0	0.133333	N.D.	N.D.	0.263333	0.07	N.D.	N.D.	0	0	N.D.	N.D.	N.D.	0	N.D.	0
Proline degradation II, L-proline => 5-aminovalerate	N.D.	N.D.	N.D.	N.D.	N.D.	N.D.	N.D.	N.D.	N.D.	N.D.	N.D.	N.D.	N.D.	N.D.	N.D.	N.D.	N.D.	N.D.	0.886667	N.D.	N.D.	N.D.	N.D.	N.D.	N.D.	N.D.	N.D.	N.D.	N.D.	N.D.	N.D.	N.D.	N.D.	N.D.	N.D.	N.D.	N.D.	N.D.	N.D.	N.D.	N.D.	N.D.	N.D.	N.D.	N.D.	N.D.	N.D.	N.D.	N.D.
Propionate syntrophic degradation, propionate => acetate	N.D.	N.D.	N.D.	N.D.	0	N.D.	N.D.	N.D.	1.44	N.D.	N.D.	0.0166667	N.D.	N.D.	N.D.	0	N.D.	0.0233333	N.D.	N.D.	N.D.	N.D.	N.D.	N.D.	N.D.	N.D.	N.D.	N.D.	N.D.	N.D.	N.D.	N.D.	N.D.	N.D.	N.D.	N.D.	N.D.	N.D.	N.D.	N.D.	N.D.	0	N.D.	N.D.	N.D.	N.D.	N.D.	N.D.	0
Pyruvate degradation, pyruvate => acetate	N.D.	N.D.	N.D.	N.D.	N.D.	N.D.	0	N.D.	N.D.	N.D.	N.D.	N.D.	N.D.	N.D.	N.D.	0	N.D.	N.D.	N.D.	N.D.	N.D.	N.D.	N.D.	N.D.	N.D.	N.D.	N.D.	N.D.	N.D.	N.D.	N.D.	N.D.	N.D.	N.D.	N.D.	N.D.	N.D.	N.D.	N.D.	N.D.	N.D.	0	0	N.D.	N.D.	N.D.	N.D.	N.D.	N.D.
Pyruvate degradation, pyruvate => lactate	N.D.	0	N.D.	N.D.	N.D.	N.D.	N.D.	2.08	N.D.	0	N.D.	N.D.	N.D.	N.D.	N.D.	N.D.	0	N.D.	N.D.	N.D.	0	0	0	N.D.	0	0	N.D.	N.D.	0	N.D.	0	N.D.	N.D.	0	N.D.	N.D.	N.D.	N.D.	N.D.	N.D.	0.273333	0	0	0.62	N.D.	N.D.	N.D.	N.D.	0
Rhamnose degradation I, rhamnose => glycerone-P	N.D.	N.D.	N.D.	N.D.	N.D.	N.D.	N.D.	N.D.	N.D.	N.D.	N.D.	N.D.	N.D.	N.D.	N.D.	N.D.	N.D.	N.D.	N.D.	N.D.	N.D.	N.D.	N.D.	N.D.	N.D.	N.D.	N.D.	N.D.	N.D.	N.D.	N.D.	N.D.	N.D.	N.D.	N.D.	N.D.	N.D.	N.D.	N.D.	N.D.	N.D.	N.D.	N.D.	N.D.	N.D.	N.D.	N.D.	N.D.	N.D.
Serine degradation I, serine => pyruvate	0	0	N.D.	N.D.	N.D.	N.D.	N.D.	N.D.	N.D.	N.D.	N.D.	N.D.	N.D.	N.D.	N.D.	N.D.	N.D.	N.D.	0.383333	N.D.	N.D.	N.D.	N.D.	N.D.	N.D.	N.D.	N.D.	N.D.	N.D.	0.05	N.D.	1.12	N.D.	N.D.	1.70667	N.D.	N.D.	N.D.	N.D.	N.D.	N.D.	N.D.	N.D.	N.D.	0	0.156667	N.D.	N.D.	N.D.
Serine degradation II, serine => glycine	0	0	0	0	0	0.08	0	0.23	0.373333	0.776667	N.D.	0	0	0.0133333	0	0	0.0633333	0	0	0	0	0	N.D.	0.54	N.D.	0	0	0.25	0	0	0.06	0.213333	0	0	0.08	0	0.09	0.423333	0.04	0	0	0	0	1.04	0	0.83	0	0	0
Sucrose degradation I, sucrose => D-glucose	3.88333	N.D.	N.D.	N.D.	0	N.D.	N.D.	N.D.	N.D.	N.D.	N.D.	N.D.	N.D.	N.D.	0	0	0	0	N.D.	N.D.	0	N.D.	0	0	0	0	N.D.	N.D.	N.D.	N.D.	N.D.	N.D.	N.D.	0	N.D.	0	N.D.	N.D.	N.D.	N.D.	N.D.	0	0	N.D.	0	N.D.	0	0	N.D.
Sucrose degradation II, sucrose => D-glucose-6P	N.D.	N.D.	N.D.	N.D.	N.D.	N.D.	N.D.	N.D.	N.D.	N.D.	N.D.	N.D.	N.D.	N.D.	N.D.	N.D.	N.D.	N.D.	N.D.	N.D.	N.D.	N.D.	N.D.	N.D.	N.D.	N.D.	N.D.	N.D.	N.D.	N.D.	N.D.	N.D.	N.D.	N.D.	N.D.	N.D.	N.D.	N.D.	N.D.	N.D.	N.D.	N.D.	N.D.	N.D.	N.D.	N.D.	N.D.	N.D.	N.D.
Threonine degradation I, L-threonine => glycine	0	N.D.	N.D.	N.D.	N.D.	N.D.	N.D.	0.0966667	N.D.	0.06	N.D.	N.D.	N.D.	N.D.	N.D.	N.D.	N.D.	0	N.D.	N.D.	N.D.	N.D.	N.D.	N.D.	N.D.	N.D.	N.D.	N.D.	0	0.0333333	N.D.	1.42667	N.D.	N.D.	N.D.	N.D.	N.D.	N.D.	N.D.	0.283333	N.D.	N.D.	N.D.	0.46	0	0.00666667	N.D.	N.D.	N.D.
Threonine degradation II, L-threonine => acetyl-CoA	0	0	0	N.D.	0	N.D.	N.D.	N.D.	N.D.	N.D.	N.D.	N.D.	0	0	0	0	N.D.	N.D.	N.D.	N.D.	N.D.	N.D.	0	N.D.	0	N.D.	N.D.	N.D.	N.D.	N.D.	N.D.	N.D.	N.D.	N.D.	N.D.	0	0.0133333	N.D.	N.D.	N.D.	N.D.	0	0	N.D.	0.00666667	0.3	N.D.	0	N.D.
Trehalose degradation I, trehalose => D-glucose-6P	N.D.	N.D.	N.D.	N.D.	N.D.	N.D.	N.D.	N.D.	N.D.	N.D.	N.D.	N.D.	N.D.	N.D.	N.D.	N.D.	N.D.	N.D.	N.D.	N.D.	N.D.	N.D.	N.D.	N.D.	N.D.	N.D.	N.D.	N.D.	N.D.	N.D.	N.D.	N.D.	N.D.	N.D.	N.D.	N.D.	N.D.	N.D.	N.D.	N.D.	N.D.	N.D.	N.D.	N.D.	N.D.	N.D.	N.D.	N.D.	N.D.
Trehalose degradation II, trehalose => D-glucose-6P	0	N.D.	N.D.	N.D.	N.D.	N.D.	N.D.	N.D.	N.D.	N.D.	N.D.	0	N.D.	N.D.	N.D.	N.D.	N.D.	N.D.	N.D.	N.D.	N.D.	N.D.	N.D.	N.D.	N.D.	N.D.	N.D.	N.D.	N.D.	N.D.	N.D.	N.D.	N.D.	N.D.	N.D.	N.D.	N.D.	N.D.	N.D.	N.D.	N.D.	N.D.	N.D.	N.D.	N.D.	N.D.	N.D.	N.D.	N.D.
Trehalose degradation IV, trehalose => D-glucose-6P	N.D.	N.D.	N.D.	N.D.	N.D.	N.D.	N.D.	N.D.	N.D.	N.D.	N.D.	N.D.	0	N.D.	N.D.	N.D.	N.D.	N.D.	N.D.	N.D.	0	N.D.	N.D.	N.D.	N.D.	N.D.	N.D.	N.D.	N.D.	0	N.D.	N.D.	N.D.	N.D.	N.D.	N.D.	N.D.	N.D.	N.D.	N.D.	0	N.D.	N.D.	N.D.	N.D.	0.22	N.D.	N.D.	N.D.
Triacylglycerol degradation, triacylglycerol => glycerol + fatty acid	N.D.	N.D.	N.D.	N.D.	N.D.	N.D.	N.D.	N.D.	N.D.	N.D.	N.D.	N.D.	N.D.	N.D.	N.D.	0	N.D.	N.D.	N.D.	N.D.	N.D.	N.D.	N.D.	N.D.	N.D.	N.D.	N.D.	N.D.	N.D.	N.D.	N.D.	N.D.	N.D.	N.D.	N.D.	N.D.	N.D.	N.D.	N.D.	N.D.	N.D.	0	N.D.	N.D.	N.D.	N.D.	0	N.D.	N.D.
Trytophan degradation I, L-tryptophan => pyruvate	N.D.	N.D.	N.D.	N.D.	N.D.	N.D.	N.D.	N.D.	N.D.	N.D.	N.D.	N.D.	0	N.D.	N.D.	N.D.	0	N.D.	N.D.	N.D.	N.D.	N.D.	N.D.	N.D.	N.D.	0	N.D.	N.D.	N.D.	0	N.D.	0.24	N.D.	N.D.	N.D.	N.D.	N.D.	N.D.	N.D.	N.D.	N.D.	N.D.	N.D.	2.05	N.D.	N.D.	N.D.	N.D.	N.D.
Valine degradation II, L-valine => 2-methylpropanoate	N.D.	N.D.	N.D.	N.D.	N.D.	N.D.	N.D.	N.D.	N.D.	N.D.	N.D.	N.D.	N.D.	N.D.	N.D.	N.D.	N.D.	N.D.	N.D.	N.D.	N.D.	N.D.	N.D.	N.D.	N.D.	N.D.	N.D.	N.D.	N.D.	N.D.	N.D.	N.D.	N.D.	N.D.	N.D.	N.D.	N.D.	0.533333	N.D.	N.D.	N.D.	N.D.	N.D.	N.D.	N.D.	N.D.	N.D.	N.D.	N.D.
Xylose degradation I, xylose isomeras pathway	N.D.	0	0	N.D.	0	N.D.	N.D.	0.196667	N.D.	0.0533333	N.D.	N.D.	N.D.	N.D.	0	N.D.	N.D.	0	N.D.	0.0333333	N.D.	N.D.	0.0233333	0.0566667	N.D.	N.D.	N.D.	N.D.	0	0.02	N.D.	0.64	N.D.	N.D.	N.D.	0	N.D.	N.D.	0.0366667	N.D.	N.D.	0	N.D.	N.D.	0	0.673333	0	N.D.	N.D.
Xylose degradation II, xylose oxidoreductase pathway	N.D.	N.D.	N.D.	N.D.	N.D.	N.D.	N.D.	N.D.	N.D.	N.D.	N.D.	N.D.	N.D.	N.D.	N.D.	N.D.	N.D.	N.D.	N.D.	N.D.	N.D.	N.D.	N.D.	N.D.	N.D.	N.D.	N.D.	N.D.	N.D.	N.D.	N.D.	N.D.	N.D.	N.D.	N.D.	N.D.	N.D.	N.D.	N.D.	N.D.	N.D.	N.D.	N.D.	N.D.	N.D.	N.D.	N.D.	N.D.	N.D.
Note: The number in the cell presents the expressions of a specific pathway in a MAG under the hydraulic retention time of 1 day.
"N.D." presents the absence of a specific pathway in a MAG;
"0“ presents the presence of a specific pathway in a MAG but no expression.
[truncated: 488 more columns]

## Sheet: 4.Expression at HRT2
Supplementary Data 7. The pathway expressions of 542 MAGs under hydraulic retention times of 2d
Pathway	bin.1	bin.10	bin.100	bin.101	bin.102	bin.103	bin.104	bin.105	bin.106	bin.107	bin.108	bin.109	bin.11	bin.110	bin.111	bin.112	bin.113	bin.114	bin.115	bin.116	bin.117	bin.118	bin.119	bin.12	bin.120	bin.121	bin.122	bin.123	bin.124	bin.125	bin.126	bin.127	bin.128	bin.129	bin.13	bin.130	bin.131	bin.132	bin.133	bin.134	bin.135	bin.136	bin.137	bin.138	bin.139	bin.14	bin.140	bin.141	bin.142
Acetate syntrophic degradation I, acetate => CO2	N.D.	N.D.	N.D.	N.D.	N.D.	N.D.	N.D.	N.D.	N.D.	N.D.	N.D.	N.D.	N.D.	N.D.	N.D.	N.D.	N.D.	N.D.	N.D.	N.D.	N.D.	N.D.	N.D.	N.D.	N.D.	N.D.	N.D.	N.D.	N.D.	N.D.	N.D.	N.D.	N.D.	N.D.	N.D.	N.D.	N.D.	N.D.	N.D.	N.D.	N.D.	N.D.	N.D.	N.D.	N.D.	N.D.	N.D.	N.D.	N.D.
Acetate syntrophic degradation II, acetate => CO2	N.D.	N.D.	N.D.	N.D.	N.D.	N.D.	N.D.	N.D.	N.D.	N.D.	N.D.	N.D.	N.D.	N.D.	N.D.	N.D.	N.D.	N.D.	0.286667	N.D.	N.D.	N.D.	N.D.	N.D.	N.D.	N.D.	N.D.	N.D.	N.D.	N.D.	N.D.	N.D.	N.D.	N.D.	N.D.	N.D.	0.06	N.D.	N.D.	N.D.	N.D.	0	N.D.	N.D.	N.D.	N.D.	N.D.	N.D.	N.D.
Alanine degradation I, alanine => pyruvate	N.D.	0	N.D.	N.D.	0	N.D.	0	N.D.	N.D.	0.116667	N.D.	0	0	0	0	0	N.D.	0.173333	1.15333	N.D.	N.D.	N.D.	N.D.	0	N.D.	N.D.	N.D.	N.D.	0	0	0.686667	N.D.	0.146667	N.D.	N.D.	N.D.	0	N.D.	N.D.	N.D.	N.D.	0	N.D.	4.25667	N.D.	N.D.	0	0	N.D.
Alanine degradation II, alanine => pyruvate	N.D.	0	N.D.	N.D.	N.D.	N.D.	N.D.	0.0366667	N.D.	N.D.	N.D.	N.D.	0	N.D.	N.D.	N.D.	N.D.	N.D.	N.D.	N.D.	N.D.	N.D.	0	N.D.	N.D.	N.D.	N.D.	N.D.	0	N.D.	N.D.	N.D.	N.D.	N.D.	N.D.	N.D.	0.0266667	N.D.	0.01	N.D.	N.D.	N.D.	N.D.	N.D.	N.D.	N.D.	N.D.	N.D.	N.D.
Alanine degradation III, alanine => pyruvate + L-glutamate	N.D.	N.D.	N.D.	N.D.	N.D.	0.0466667	0	N.D.	0	N.D.	N.D.	N.D.	N.D.	0.0166667	N.D.	N.D.	N.D.	N.D.	N.D.	N.D.	N.D.	N.D.	N.D.	N.D.	N.D.	N.D.	N.D.	N.D.	N.D.	N.D.	N.D.	N.D.	0	N.D.	N.D.	N.D.	0.02	0.0366667	N.D.	N.D.	N.D.	N.D.	N.D.	N.D.	N.D.	N.D.	N.D.	N.D.	N.D.
Arginine degradation II, L-arginine => L-glutamate	N.D.	N.D.	N.D.	N.D.	N.D.	N.D.	N.D.	N.D.	N.D.	N.D.	N.D.	N.D.	N.D.	N.D.	N.D.	0	N.D.	N.D.	N.D.	N.D.	N.D.	N.D.	N.D.	N.D.	N.D.	N.D.	N.D.	N.D.	N.D.	N.D.	N.D.	N.D.	N.D.	N.D.	N.D.	N.D.	N.D.	N.D.	N.D.	N.D.	N.D.	0	N.D.	N.D.	N.D.	N.D.	N.D.	N.D.	N.D.
Arginine degradation III, L-arginine => L-proline	N.D.	N.D.	N.D.	N.D.	N.D.	N.D.	N.D.	N.D.	N.D.	N.D.	N.D.	N.D.	N.D.	N.D.	N.D.	0	N.D.	N.D.	N.D.	N.D.	N.D.	N.D.	N.D.	N.D.	0	N.D.	N.D.	N.D.	N.D.	N.D.	N.D.	0.0333333	N.D.	N.D.	0.113333	N.D.	N.D.	N.D.	N.D.	N.D.	N.D.	N.D.	N.D.	N.D.	N.D.	N.D.	N.D.	N.D.	N.D.
Arginine degradation V, L-arginine => acetyl-CoA + D-alanine	N.D.	N.D.	N.D.	N.D.	N.D.	N.D.	N.D.	N.D.	N.D.	N.D.	N.D.	N.D.	N.D.	N.D.	N.D.	N.D.	N.D.	N.D.	N.D.	N.D.	N.D.	N.D.	N.D.	N.D.	N.D.	N.D.	N.D.	N.D.	N.D.	0	N.D.	N.D.	N.D.	N.D.	N.D.	N.D.	N.D.	N.D.	N.D.	N.D.	N.D.	N.D.	N.D.	0.656667	N.D.	N.D.	N.D.	N.D.	N.D.
Arginine degradation VI, arginine => L-ornithine	N.D.	N.D.	N.D.	N.D.	N.D.	N.D.	N.D.	N.D.	N.D.	N.D.	N.D.	N.D.	N.D.	N.D.	N.D.	0	N.D.	N.D.	0	N.D.	0	N.D.	N.D.	N.D.	N.D.	N.D.	N.D.	N.D.	N.D.	0	N.D.	N.D.	N.D.	N.D.	0.536667	N.D.	N.D.	N.D.	N.D.	N.D.	0	N.D.	N.D.	0.33	N.D.	N.D.	N.D.	N.D.	N.D.
Asparagine degradation, L-asparagine => L-aspartate	0	N.D.	0	N.D.	N.D.	N.D.	N.D.	0.02	N.D.	N.D.	0.0566667	N.D.	N.D.	N.D.	N.D.	N.D.	N.D.	0	1.1	N.D.	N.D.	N.D.	N.D.	N.D.	N.D.	N.D.	N.D.	N.D.	N.D.	0	N.D.	0.0633333	N.D.	N.D.	N.D.	0	N.D.	N.D.	0.0133333	0	0	0	N.D.	0.13	0.02	0	N.D.	N.D.	N.D.
Aspartate degradation I, aspartate => pyruvate	N.D.	N.D.	N.D.	N.D.	N.D.	0.02	0	0.306667	N.D.	N.D.	N.D.	N.D.	0.0133333	N.D.	N.D.	N.D.	N.D.	N.D.	0.466667	N.D.	N.D.	N.D.	0	N.D.	N.D.	N.D.	N.D.	N.D.	N.D.	0	N.D.	0	0	N.D.	N.D.	N.D.	N.D.	N.D.	N.D.	N.D.	N.D.	N.D.	N.D.	5.80667	N.D.	0.243333	N.D.	N.D.	N.D.
Aspartate degradation II, aspartate => glutamine + fumarate	N.D.	N.D.	0.03	N.D.	N.D.	0	0	N.D.	N.D.	N.D.	N.D.	N.D.	N.D.	N.D.	N.D.	N.D.	N.D.	N.D.	N.D.	N.D.	N.D.	N.D.	N.D.	N.D.	N.D.	N.D.	N.D.	N.D.	N.D.	N.D.	0.306667	N.D.	0	N.D.	0	N.D.	N.D.	N.D.	N.D.	N.D.	N.D.	N.D.	N.D.	N.D.	N.D.	0.416667	N.D.	N.D.	N.D.
Butyrate syntrophic degradation, butyrate => acetyl-CoA	N.D.	N.D.	N.D.	N.D.	N.D.	N.D.	N.D.	N.D.	N.D.	N.D.	N.D.	N.D.	N.D.	N.D.	N.D.	N.D.	N.D.	N.D.	N.D.	N.D.	N.D.	N.D.	N.D.	N.D.	N.D.	N.D.	N.D.	N.D.	N.D.	N.D.	N.D.	N.D.	N.D.	N.D.	N.D.	N.D.	0.393333	N.D.	N.D.	N.D.	N.D.	N.D.	N.D.	0.986667	N.D.	N.D.	N.D.	N.D.	N.D.
Cysteine degradation I, L-cysteine => L-serine	N.D.	0	0	N.D.	N.D.	0	0	0.126667	N.D.	N.D.	N.D.	0	N.D.	0	0	0	0.00666667	0	0	0	0	0	0	0.0333333	N.D.	0	N.D.	0	N.D.	N.D.	N.D.	N.D.	N.D.	0.0133333	N.D.	0	0	0.173333	N.D.	N.D.	0	N.D.	N.D.	0.493333	N.D.	0.0933333	N.D.	0	0
Entner-Doudoroff pathway I, beta-D-glucose 6P => pyruvate	N.D.	N.D.	N.D.	N.D.	N.D.	N.D.	N.D.	N.D.	N.D.	N.D.	N.D.	N.D.	N.D.	N.D.	N.D.	N.D.	N.D.	N.D.	N.D.	N.D.	N.D.	N.D.	N.D.	N.D.	N.D.	N.D.	N.D.	N.D.	N.D.	N.D.	N.D.	N.D.	N.D.	N.D.	N.D.	N.D.	N.D.	N.D.	N.D.	N.D.	N.D.	N.D.	N.D.	N.D.	N.D.	N.D.	N.D.	N.D.	N.D.
Ethanol degradation, ethanol => acetyl-CoA	N.D.	N.D.	N.D.	N.D.	N.D.	N.D.	N.D.	N.D.	N.D.	N.D.	N.D.	N.D.	N.D.	N.D.	N.D.	N.D.	0.03	N.D.	N.D.	N.D.	0	N.D.	N.D.	N.D.	N.D.	N.D.	N.D.	N.D.	N.D.	N.D.	N.D.	0.74	N.D.	N.D.	N.D.	N.D.	N.D.	N.D.	N.D.	N.D.	N.D.	N.D.	N.D.	N.D.	N.D.	N.D.	N.D.	N.D.	N.D.
Fructose degradation I, fructose => beta-D-fructose-6P	N.D.	0	0	N.D.	N.D.	0	N.D.	0	0	0	N.D.	0	0	0	N.D.	0	0.03	0	N.D.	0	N.D.	N.D.	0	0	N.D.	0.0933333	N.D.	N.D.	0	N.D.	N.D.	N.D.	0	0	N.D.	0	0	N.D.	0.0466667	N.D.	N.D.	0	0	N.D.	N.D.	0.376667	N.D.	0	N.D.
Fructose degradation II, fructose => beta-D-fructose-1,6-P2	N.D.	N.D.	N.D.	N.D.	N.D.	N.D.	N.D.	N.D.	N.D.	N.D.	N.D.	N.D.	N.D.	N.D.	N.D.	N.D.	N.D.	N.D.	N.D.	N.D.	N.D.	N.D.	N.D.	N.D.	0	N.D.	N.D.	N.D.	N.D.	N.D.	N.D.	N.D.	N.D.	N.D.	N.D.	N.D.	N.D.	N.D.	N.D.	N.D.	N.D.	N.D.	0	N.D.	N.D.	N.D.	N.D.	N.D.	N.D.
Fucose degradation I, fucose => glycerone-P	N.D.	N.D.	N.D.	N.D.	N.D.	N.D.	N.D.	N.D.	N.D.	N.D.	N.D.	N.D.	N.D.	N.D.	N.D.	N.D.	N.D.	N.D.	N.D.	N.D.	N.D.	N.D.	N.D.	N.D.	N.D.	N.D.	N.D.	N.D.	N.D.	N.D.	N.D.	N.D.	N.D.	N.D.	N.D.	N.D.	N.D.	N.D.	N.D.	N.D.	N.D.	N.D.	N.D.	N.D.	N.D.	N.D.	N.D.	N.D.	N.D.
Galactose degradation I, Leloir pathway, galactose => alpha-D-glucose-1P	N.D.	N.D.	N.D.	N.D.	N.D.	N.D.	N.D.	N.D.	N.D.	0.123333	N.D.	N.D.	N.D.	N.D.	0	0	N.D.	0	N.D.	N.D.	0	N.D.	N.D.	N.D.	N.D.	N.D.	N.D.	N.D.	N.D.	N.D.	N.D.	N.D.	N.D.	N.D.	N.D.	N.D.	N.D.	N.D.	N.D.	N.D.	N.D.	N.D.	N.D.	N.D.	N.D.	N.D.	N.D.	0	N.D.
Galactose degradation II, D-galactose => D-glyceraldehyde-3P	N.D.	N.D.	N.D.	N.D.	N.D.	N.D.	N.D.	N.D.	N.D.	N.D.	N.D.	N.D.	N.D.	N.D.	N.D.	N.D.	N.D.	N.D.	N.D.	N.D.	N.D.	N.D.	N.D.	N.D.	N.D.	N.D.	N.D.	N.D.	N.D.	N.D.	N.D.	N.D.	N.D.	N.D.	N.D.	N.D.	N.D.	N.D.	N.D.	N.D.	N.D.	N.D.	N.D.	N.D.	N.D.	N.D.	N.D.	N.D.	N.D.
Galacturonic acid degradation, galacturonic acid => glyceraldehyde-3P + pyruvate	N.D.	N.D.	N.D.	N.D.	N.D.	N.D.	N.D.	N.D.	N.D.	N.D.	N.D.	N.D.	N.D.	N.D.	0	N.D.	N.D.	N.D.	N.D.	N.D.	N.D.	N.D.	N.D.	N.D.	N.D.	N.D.	N.D.	N.D.	N.D.	N.D.	N.D.	0.18	N.D.	N.D.	N.D.	N.D.	N.D.	N.D.	N.D.	N.D.	N.D.	N.D.	N.D.	N.D.	N.D.	N.D.	N.D.	N.D.	N.D.
Glutamate degradation I, glutamate => pyruvate	N.D.	N.D.	N.D.	N.D.	N.D.	N.D.	N.D.	N.D.	N.D.	N.D.	N.D.	N.D.	0	N.D.	N.D.	N.D.	N.D.	N.D.	N.D.	N.D.	N.D.	N.D.	N.D.	N.D.	N.D.	N.D.	N.D.	N.D.	N.D.	N.D.	N.D.	N.D.	N.D.	N.D.	N.D.	N.D.	N.D.	N.D.	N.D.	N.D.	N.D.	N.D.	N.D.	N.D.	N.D.	N.D.	N.D.	N.D.	N.D.
Glutamate degradation III, glutamate => butyrate	N.D.	N.D.	N.D.	N.D.	N.D.	N.D.	N.D.	N.D.	N.D.	N.D.	N.D.	N.D.	N.D.	N.D.	N.D.	N.D.	N.D.	N.D.	N.D.	N.D.	N.D.	N.D.	N.D.	N.D.	N.D.	N.D.	N.D.	N.D.	N.D.	N.D.	N.D.	N.D.	N.D.	N.D.	N.D.	N.D.	N.D.	N.D.	N.D.	N.D.	N.D.	N.D.	N.D.	N.D.	N.D.	N.D.	N.D.	N.D.	N.D.
Glutamine degradation I, L-glutamine => L-glutamate	N.D.	0	0	N.D.	0	N.D.	N.D.	N.D.	0	0.14	0	0	N.D.	N.D.	0	0	0	0	0.05	N.D.	0	0	N.D.	0	N.D.	N.D.	N.D.	N.D.	0	N.D.	N.D.	0	0	N.D.	0.11	0	N.D.	0.353333	N.D.	0.173333	N.D.	0	N.D.	N.D.	N.D.	N.D.	0	0	0
Glutamine degradation II, L-glutamine => L-glutamate	0.0466667	0	0	N.D.	0	0.11	0	0.403333	0	0	N.D.	0	N.D.	0.0866667	0	0	N.D.	0	0.14	7.09	N.D.	0	0	0.316667	0	0.0566667	0	0.09	0	0	0.753333	N.D.	0.0933333	0.01	N.D.	0	0.1	0.02	N.D.	N.D.	0	0	0	N.D.	0	0	0	N.D.	0
Glycerol degradation I, glycerol => sn-glycerol 3-phosphate => glycerone-P	N.D.	0	0	N.D.	0	N.D.	N.D.	0.04	0.0666667	0.04	N.D.	N.D.	N.D.	N.D.	0	0	0.00666667	0.0266667	0	N.D.	0	0	N.D.	N.D.	0	3.19667	0.12	N.D.	0	0	N.D.	0.0966667	N.D.	0.14	N.D.	0	N.D.	N.D.	0.00666667	N.D.	0.0333333	0	0	0.246667	N.D.	N.D.	N.D.	0	0
Glycerol degradation II, glycerol => dihydroxyacetone => glycerone-P	N.D.	N.D.	0	N.D.	N.D.	N.D.	N.D.	0.0233333	N.D.	N.D.	N.D.	N.D.	N.D.	N.D.	N.D.	N.D.	N.D.	N.D.	N.D.	N.D.	N.D.	N.D.	N.D.	N.D.	N.D.	N.D.	N.D.	N.D.	N.D.	N.D.	N.D.	N.D.	N.D.	N.D.	N.D.	N.D.	N.D.	N.D.	N.D.	N.D.	N.D.	N.D.	N.D.	N.D.	N.D.	N.D.	N.D.	N.D.	N.D.
Glycine degradation I, glycine => formate	N.D.	0	0	N.D.	N.D.	0	N.D.	0.226667	0.05	N.D.	N.D.	N.D.	0.00333333	0.0333333	0.0666667	N.D.	N.D.	0	0.173333	N.D.	N.D.	0	0.133333	0.136667	0	N.D.	N.D.	N.D.	0	0	N.D.	0.246667	N.D.	0.03	0.0666667	0	0.00666667	0.493333	N.D.	N.D.	0	0	0	0.496667	0.0133333	N.D.	0	N.D.	0
Glycine degradation II, glycine => acetate	N.D.	N.D.	N.D.	N.D.	N.D.	N.D.	N.D.	N.D.	N.D.	N.D.	N.D.	N.D.	N.D.	N.D.	N.D.	N.D.	N.D.	N.D.	0.606667	N.D.	N.D.	N.D.	N.D.	N.D.	N.D.	N.D.	N.D.	N.D.	N.D.	0	N.D.	N.D.	N.D.	N.D.	0.0366667	N.D.	N.D.	N.D.	N.D.	N.D.	N.D.	N.D.	N.D.	3.48667	N.D.	N.D.	N.D.	N.D.	N.D.
Glycolysis, glucose => pyruvate	N.D.	N.D.	N.D.	N.D.	N.D.	1.42	0	N.D.	N.D.	0.216667	N.D.	N.D.	0.02	N.D.	0.0166667	N.D.	N.D.	0	N.D.	N.D.	N.D.	N.D.	0.0166667	N.D.	N.D.	0.0433333	0.173333	N.D.	N.D.	N.D.	N.D.	N.D.	0.4	N.D.	N.D.	N.D.	N.D.	N.D.	N.D.	N.D.	0	0	N.D.	N.D.	N.D.	0.706667	N.D.	N.D.	N.D.
Histidine degradation, histidine => glutamate	0	N.D.	N.D.	N.D.	N.D.	0.03	N.D.	N.D.	N.D.	N.D.	0.133333	0	N.D.	N.D.	N.D.	0	N.D.	0	N.D.	N.D.	N.D.	N.D.	N.D.	N.D.	N.D.	0	N.D.	N.D.	0	0	N.D.	0.496667	0	0.0166667	0.126667	N.D.	0.01	N.D.	N.D.	0.0933333	N.D.	0	0	0.466667	0.00666667	N.D.	N.D.	N.D.	N.D.
Isoleucine degradation I, isoleucine => acetyl-CoA + propanoyl-CoA	N.D.	0	N.D.	N.D.	N.D.	N.D.	N.D.	N.D.	N.D.	N.D.	N.D.	N.D.	N.D.	N.D.	N.D.	0	N.D.	N.D.	N.D.	N.D.	N.D.	N.D.	N.D.	N.D.	N.D.	N.D.	N.D.	N.D.	N.D.	N.D.	N.D.	N.D.	N.D.	N.D.	N.D.	N.D.	N.D.	N.D.	N.D.	N.D.	N.D.	N.D.	N.D.	N.D.	N.D.	N.D.	N.D.	0	N.D.
Isoleucine degradation II, isoleucine => 2-methylbutyrate	N.D.	N.D.	N.D.	N.D.	N.D.	N.D.	N.D.	N.D.	N.D.	N.D.	N.D.	N.D.	N.D.	N.D.	N.D.	N.D.	N.D.	N.D.	N.D.	N.D.	N.D.	N.D.	N.D.	N.D.	N.D.	N.D.	N.D.	N.D.	N.D.	N.D.	N.D.	N.D.	N.D.	N.D.	N.D.	N.D.	N.D.	0.396667	N.D.	N.D.	N.D.	N.D.	N.D.	N.D.	N.D.	N.D.	N.D.	N.D.	N.D.
Lactose degradation I, lactose => alpha-D-glucose	0.0633333	N.D.	N.D.	N.D.	0	N.D.	N.D.	N.D.	N.D.	0.01	N.D.	N.D.	0	N.D.	0	N.D.	N.D.	0	N.D.	0.126667	0	N.D.	0	0.273333	N.D.	N.D.	N.D.	N.D.	N.D.	N.D.	N.D.	N.D.	N.D.	N.D.	N.D.	N.D.	N.D.	N.D.	0.156667	N.D.	N.D.	N.D.	N.D.	N.D.	0.11	0.146667	0.126667	0	N.D.
Leucine degradation I, leucine => acetoacetate + acetyl-CoA	N.D.	N.D.	N.D.	N.D.	N.D.	N.D.	N.D.	N.D.	N.D.	N.D.	N.D.	N.D.	N.D.	N.D.	N.D.	N.D.	N.D.	N.D.	N.D.	N.D.	N.D.	N.D.	N.D.	N.D.	N.D.	N.D.	N.D.	N.D.	N.D.	N.D.	N.D.	N.D.	N.D.	N.D.	N.D.	N.D.	N.D.	N.D.	N.D.	N.D.	N.D.	0	N.D.	N.D.	N.D.	N.D.	N.D.	N.D.	N.D.
Leucine degradation II, leucine => 3-methylbutyrate	N.D.	N.D.	N.D.	N.D.	N.D.	N.D.	N.D.	N.D.	N.D.	N.D.	N.D.	N.D.	N.D.	N.D.	N.D.	N.D.	N.D.	N.D.	N.D.	N.D.	N.D.	N.D.	N.D.	N.D.	N.D.	N.D.	N.D.	N.D.	N.D.	N.D.	N.D.	N.D.	N.D.	N.D.	N.D.	N.D.	N.D.	0.396667	N.D.	N.D.	N.D.	N.D.	N.D.	N.D.	N.D.	N.D.	N.D.	N.D.	N.D.
Long chain fatty acid beta-oxidation, LFCAs => Acetyl-CoA	N.D.	N.D.	N.D.	N.D.	N.D.	N.D.	N.D.	N.D.	0.25	N.D.	N.D.	N.D.	N.D.	N.D.	N.D.	0	N.D.	N.D.	N.D.	N.D.	N.D.	N.D.	N.D.	N.D.	N.D.	N.D.	N.D.	N.D.	N.D.	N.D.	N.D.	N.D.	N.D.	N.D.	N.D.	N.D.	N.D.	N.D.	N.D.	N.D.	N.D.	0	N.D.	N.D.	N.D.	N.D.	N.D.	0	0
Lysine degradation III, lysine => butyrate + acetate	N.D.	N.D.	N.D.	N.D.	N.D.	N.D.	N.D.	0.17	N.D.	N.D.	N.D.	N.D.	N.D.	N.D.	N.D.	N.D.	N.D.	N.D.	N.D.	N.D.	N.D.	N.D.	N.D.	N.D.	N.D.	N.D.	N.D.	N.D.	N.D.	N.D.	N.D.	N.D.	N.D.	N.D.	N.D.	N.D.	N.D.	N.D.	N.D.	N.D.	N.D.	N.D.	N.D.	0.833333	N.D.	N.D.	N.D.	N.D.	N.D.
Mannose degradation, mannose => D-fructose-6P	N.D.	N.D.	N.D.	N.D.	N.D.	N.D.	N.D.	N.D.	N.D.	N.D.	N.D.	N.D.	N.D.	N.D.	N.D.	N.D.	N.D.	N.D.	N.D.	N.D.	N.D.	N.D.	N.D.	0	N.D.	N.D.	N.D.	N.D.	N.D.	N.D.	N.D.	N.D.	N.D.	N.D.	N.D.	N.D.	N.D.	N.D.	N.D.	N.D.	N.D.	N.D.	N.D.	N.D.	N.D.	0.263333	N.D.	N.D.	N.D.
Methanogenesis I, acetate => methane	N.D.	N.D.	N.D.	N.D.	N.D.	N.D.	N.D.	N.D.	N.D.	N.D.	N.D.	N.D.	N.D.	N.D.	N.D.	N.D.	N.D.	N.D.	N.D.	N.D.	N.D.	N.D.	N.D.	N.D.	N.D.	N.D.	N.D.	N.D.	N.D.	N.D.	N.D.	N.D.	N.D.	N.D.	N.D.	N.D.	N.D.	N.D.	N.D.	N.D.	N.D.	N.D.	N.D.	N.D.	N.D.	N.D.	N.D.	N.D.	N.D.
Methanogenesis II, CO2 => methane	N.D.	N.D.	N.D.	N.D.	N.D.	N.D.	N.D.	N.D.	N.D.	N.D.	N.D.	N.D.	N.D.	N.D.	N.D.	N.D.	N.D.	N.D.	N.D.	N.D.	N.D.	N.D.	N.D.	N.D.	N.D.	N.D.	N.D.	N.D.	N.D.	N.D.	N.D.	N.D.	N.D.	N.D.	N.D.	N.D.	N.D.	N.D.	N.D.	N.D.	N.D.	N.D.	N.D.	N.D.	N.D.	N.D.	N.D.	N.D.	N.D.
Methanogenesis III, methanol => methane	N.D.	N.D.	N.D.	N.D.	N.D.	N.D.	N.D.	N.D.	N.D.	N.D.	N.D.	N.D.	N.D.	N.D.	N.D.	N.D.	N.D.	N.D.	N.D.	N.D.	N.D.	N.D.	N.D.	N.D.	N.D.	N.D.	N.D.	N.D.	N.D.	N.D.	N.D.	N.D.	N.D.	N.D.	N.D.	N.D.	N.D.	4.54667	N.D.	N.D.	N.D.	N.D.	N.D.	N.D.	N.D.	N.D.	N.D.	N.D.	N.D.
Methanogenesis IV, methylamine => methane	N.D.	N.D.	N.D.	N.D.	N.D.	N.D.	N.D.	N.D.	N.D.	N.D.	N.D.	N.D.	N.D.	N.D.	N.D.	N.D.	N.D.	N.D.	N.D.	N.D.	N.D.	N.D.	N.D.	N.D.	N.D.	N.D.	N.D.	N.D.	N.D.	N.D.	N.D.	N.D.	N.D.	N.D.	N.D.	N.D.	N.D.	N.D.	N.D.	N.D.	N.D.	N.D.	N.D.	N.D.	N.D.	N.D.	N.D.	N.D.	N.D.
Methionine degradation I, L-methionine => L-homocysteine	N.D.	N.D.	N.D.	N.D.	N.D.	0.533333	N.D.	N.D.	N.D.	N.D.	N.D.	N.D.	0.0533333	0.01	0	N.D.	N.D.	0	N.D.	N.D.	N.D.	N.D.	0.04	N.D.	N.D.	N.D.	N.D.	N.D.	N.D.	N.D.	N.D.	0.113333	0.0566667	N.D.	N.D.	N.D.	0.01	N.D.	N.D.	N.D.	N.D.	N.D.	N.D.	N.D.	N.D.	N.D.	N.D.	N.D.	N.D.
Methionine degradation II, L-methionine => 2-oxobutanoate	N.D.	N.D.	N.D.	N.D.	N.D.	N.D.	N.D.	0.0966667	N.D.	N.D.	N.D.	N.D.	N.D.	N.D.	N.D.	N.D.	N.D.	N.D.	N.D.	N.D.	N.D.	N.D.	0	0	N.D.	N.D.	N.D.	N.D.	N.D.	0	N.D.	0.326667	N.D.	N.D.	0.386667	N.D.	N.D.	N.D.	0.05	N.D.	N.D.	N.D.	N.D.	2.00667	N.D.	N.D.	N.D.	N.D.	N.D.
Proline degradation I, L-proline => L-glutamate	N.D.	0	N.D.	N.D.	N.D.	N.D.	0	0.22	N.D.	N.D.	N.D.	N.D.	0	N.D.	0	0	0.04	N.D.	N.D.	N.D.	N.D.	N.D.	N.D.	N.D.	N.D.	N.D.	N.D.	N.D.	0	N.D.	N.D.	0.0666667	N.D.	0.0133333	0.126667	N.D.	N.D.	0.256667	0.0433333	N.D.	N.D.	0	0	N.D.	N.D.	N.D.	0	N.D.	0
Proline degradation II, L-proline => 5-aminovalerate	N.D.	N.D.	N.D.	N.D.	N.D.	N.D.	N.D.	N.D.	N.D.	N.D.	N.D.	N.D.	N.D.	N.D.	N.D.	N.D.	N.D.	N.D.	0.47	N.D.	N.D.	N.D.	N.D.	N.D.	N.D.	N.D.	N.D.	N.D.	N.D.	N.D.	N.D.	N.D.	N.D.	N.D.	N.D.	N.D.	N.D.	N.D.	N.D.	N.D.	N.D.	N.D.	N.D.	N.D.	N.D.	N.D.	N.D.	N.D.	N.D.
Propionate syntrophic degradation, propionate => acetate	N.D.	N.D.	N.D.	N.D.	0	N.D.	N.D.	N.D.	0.18	N.D.	N.D.	0.02	N.D.	N.D.	N.D.	0	N.D.	0.00333333	N.D.	N.D.	N.D.	N.D.	N.D.	N.D.	N.D.	N.D.	N.D.	N.D.	N.D.	N.D.	N.D.	N.D.	N.D.	N.D.	N.D.	N.D.	N.D.	N.D.	N.D.	N.D.	N.D.	0	N.D.	N.D.	N.D.	N.D.	N.D.	N.D.	0.0166667
Pyruvate degradation, pyruvate => acetate	N.D.	N.D.	N.D.	N.D.	N.D.	N.D.	0	N.D.	N.D.	N.D.	N.D.	N.D.	N.D.	N.D.	N.D.	0	N.D.	N.D.	N.D.	N.D.	N.D.	N.D.	N.D.	N.D.	N.D.	N.D.	N.D.	N.D.	N.D.	N.D.	N.D.	N.D.	N.D.	N.D.	N.D.	N.D.	N.D.	N.D.	N.D.	N.D.	N.D.	0	0	N.D.	N.D.	N.D.	N.D.	N.D.	N.D.
Pyruvate degradation, pyruvate => lactate	N.D.	0	N.D.	N.D.	N.D.	N.D.	N.D.	3.06333	N.D.	0	N.D.	N.D.	N.D.	N.D.	N.D.	N.D.	0.103333	N.D.	N.D.	N.D.	0	0	0	N.D.	0	0	N.D.	N.D.	0	N.D.	0	N.D.	N.D.	0	N.D.	N.D.	N.D.	N.D.	N.D.	N.D.	0.12	0	0	1.98	N.D.	N.D.	N.D.	N.D.	0
Rhamnose degradation I, rhamnose => glycerone-P	N.D.	N.D.	N.D.	N.D.	N.D.	N.D.	N.D.	N.D.	N.D.	N.D.	N.D.	N.D.	N.D.	N.D.	N.D.	N.D.	N.D.	N.D.	N.D.	N.D.	N.D.	N.D.	N.D.	N.D.	N.D.	N.D.	N.D.	N.D.	N.D.	N.D.	N.D.	N.D.	N.D.	N.D.	N.D.	N.D.	N.D.	N.D.	N.D.	N.D.	N.D.	N.D.	N.D.	N.D.	N.D.	N.D.	N.D.	N.D.	N.D.
Serine degradation I, serine => pyruvate	0	0	N.D.	N.D.	N.D.	N.D.	N.D.	N.D.	N.D.	N.D.	N.D.	N.D.	N.D.	N.D.	N.D.	N.D.	N.D.	N.D.	0.163333	N.D.	N.D.	N.D.	N.D.	N.D.	N.D.	N.D.	N.D.	N.D.	N.D.	0	N.D.	1.77	N.D.	N.D.	0.36	N.D.	N.D.	N.D.	N.D.	N.D.	N.D.	N.D.	N.D.	N.D.	0	0.476667	N.D.	N.D.	N.D.
Serine degradation II, serine => glycine	0.0866667	0	0	0	0	0	0	0.0666667	0.183333	0	N.D.	0	0	0	0	0	0.0866667	0	0.256667	0	0	0	N.D.	0	N.D.	0	0	0.0366667	0	0	0.153333	0	0	0	0.0766667	0	0.0666667	0.346667	0.05	0	0	0	0	0.57	0	0.496667	0	0	0
Sucrose degradation I, sucrose => D-glucose	3.31	N.D.	N.D.	N.D.	0	N.D.	N.D.	N.D.	N.D.	N.D.	N.D.	N.D.	N.D.	N.D.	0	0	0	0	N.D.	N.D.	0	N.D.	0	0	0	0	N.D.	N.D.	N.D.	N.D.	N.D.	N.D.	N.D.	0	N.D.	0	N.D.	N.D.	N.D.	N.D.	N.D.	0	0	N.D.	0	N.D.	0	0	N.D.
Sucrose degradation II, sucrose => D-glucose-6P	N.D.	N.D.	N.D.	N.D.	N.D.	N.D.	N.D.	N.D.	N.D.	N.D.	N.D.	N.D.	N.D.	N.D.	N.D.	N.D.	N.D.	N.D.	N.D.	N.D.	N.D.	N.D.	N.D.	N.D.	N.D.	N.D.	N.D.	N.D.	N.D.	N.D.	N.D.	N.D.	N.D.	N.D.	N.D.	N.D.	N.D.	N.D.	N.D.	N.D.	N.D.	N.D.	N.D.	N.D.	N.D.	N.D.	N.D.	N.D.	N.D.
Threonine degradation I, L-threonine => glycine	0.04	N.D.	N.D.	N.D.	N.D.	N.D.	N.D.	0.453333	N.D.	0.0933333	N.D.	N.D.	N.D.	N.D.	N.D.	N.D.	N.D.	0	N.D.	N.D.	N.D.	N.D.	N.D.	N.D.	N.D.	N.D.	N.D.	N.D.	0	0	N.D.	0.213333	N.D.	N.D.	N.D.	N.D.	N.D.	N.D.	N.D.	0.456667	N.D.	N.D.	N.D.	0.213333	0	0.0533333	N.D.	N.D.	N.D.
Threonine degradation II, L-threonine => acetyl-CoA	0	0	0	N.D.	0	N.D.	N.D.	N.D.	N.D.	N.D.	N.D.	N.D.	0	0.03	0.18	0	N.D.	N.D.	N.D.	N.D.	N.D.	N.D.	0	N.D.	0	N.D.	N.D.	N.D.	N.D.	N.D.	N.D.	N.D.	N.D.	N.D.	N.D.	0	0	N.D.	N.D.	N.D.	N.D.	0	0	N.D.	0.00666667	0.11	N.D.	0	N.D.
Trehalose degradation I, trehalose => D-glucose-6P	N.D.	N.D.	N.D.	N.D.	N.D.	N.D.	N.D.	N.D.	N.D.	N.D.	N.D.	N.D.	N.D.	N.D.	N.D.	N.D.	N.D.	N.D.	N.D.	N.D.	N.D.	N.D.	N.D.	N.D.	N.D.	N.D.	N.D.	N.D.	N.D.	N.D.	N.D.	N.D.	N.D.	N.D.	N.D.	N.D.	N.D.	N.D.	N.D.	N.D.	N.D.	N.D.	N.D.	N.D.	N.D.	N.D.	N.D.	N.D.	N.D.
Trehalose degradation II, trehalose => D-glucose-6P	0	N.D.	N.D.	N.D.	N.D.	N.D.	N.D.	N.D.	N.D.	N.D.	N.D.	0	N.D.	N.D.	N.D.	N.D.	N.D.	N.D.	N.D.	N.D.	N.D.	N.D.	N.D.	N.D.	N.D.	N.D.	N.D.	N.D.	N.D.	N.D.	N.D.	N.D.	N.D.	N.D.	N.D.	N.D.	N.D.	N.D.	N.D.	N.D.	N.D.	N.D.	N.D.	N.D.	N.D.	N.D.	N.D.	N.D.	N.D.
Trehalose degradation IV, trehalose => D-glucose-6P	N.D.	N.D.	N.D.	N.D.	N.D.	N.D.	N.D.	N.D.	N.D.	N.D.	N.D.	N.D.	0	N.D.	N.D.	N.D.	N.D.	N.D.	N.D.	N.D.	0	N.D.	N.D.	N.D.	N.D.	N.D.	N.D.	N.D.	N.D.	0	N.D.	N.D.	N.D.	N.D.	N.D.	N.D.	N.D.	N.D.	N.D.	N.D.	0	N.D.	N.D.	N.D.	N.D.	0.22	N.D.	N.D.	N.D.
Triacylglycerol degradation, triacylglycerol => glycerol + fatty acid	N.D.	N.D.	N.D.	N.D.	N.D.	N.D.	N.D.	N.D.	N.D.	N.D.	N.D.	N.D.	N.D.	N.D.	N.D.	0	N.D.	N.D.	N.D.	N.D.	N.D.	N.D.	N.D.	N.D.	N.D.	N.D.	N.D.	N.D.	N.D.	N.D.	N.D.	N.D.	N.D.	N.D.	N.D.	N.D.	N.D.	N.D.	N.D.	N.D.	N.D.	0	N.D.	N.D.	N.D.	N.D.	0	N.D.	N.D.
Trytophan degradation I, L-tryptophan => pyruvate	N.D.	N.D.	N.D.	N.D.	N.D.	N.D.	N.D.	N.D.	N.D.	N.D.	N.D.	N.D.	0	N.D.	N.D.	N.D.	0.1	N.D.	N.D.	N.D.	N.D.	N.D.	N.D.	N.D.	N.D.	0	N.D.	N.D.	N.D.	0.08	N.D.	0.0366667	N.D.	N.D.	N.D.	N.D.	N.D.	N.D.	N.D.	N.D.	N.D.	N.D.	N.D.	2.12	N.D.	N.D.	N.D.	N.D.	N.D.
Valine degradation II, L-valine => 2-methylpropanoate	N.D.	N.D.	N.D.	N.D.	N.D.	N.D.	N.D.	N.D.	N.D.	N.D.	N.D.	N.D.	N.D.	N.D.	N.D.	N.D.	N.D.	N.D.	N.D.	N.D.	N.D.	N.D.	N.D.	N.D.	N.D.	N.D.	N.D.	N.D.	N.D.	N.D.	N.D.	N.D.	N.D.	N.D.	N.D.	N.D.	N.D.	0.396667	N.D.	N.D.	N.D.	N.D.	N.D.	N.D.	N.D.	N.D.	N.D.	N.D.	N.D.
Xylose degradation I, xylose isomeras pathway	N.D.	0	0	N.D.	0	N.D.	N.D.	0.173333	N.D.	0	N.D.	N.D.	N.D.	N.D.	0	N.D.	N.D.	0	N.D.	0.233333	N.D.	N.D.	0.01	0.0433333	N.D.	N.D.	N.D.	N.D.	0	0	N.D.	0.13	N.D.	N.D.	N.D.	0	N.D.	N.D.	0.00666667	N.D.	N.D.	0	N.D.	N.D.	0	1.83	0	N.D.	N.D.
Xylose degradation II, xylose oxidoreductase pathway	N.D.	N.D.	N.D.	N.D.	N.D.	N.D.	N.D.	N.D.	N.D.	N.D.	N.D.	N.D.	N.D.	N.D.	N.D.	N.D.	N.D.	N.D.	N.D.	N.D.	N.D.	N.D.	N.D.	N.D.	N.D.	N.D.	N.D.	N.D.	N.D.	N.D.	N.D.	N.D.	N.D.	N.D.	N.D.	N.D.	N.D.	N.D.	N.D.	N.D.	N.D.	N.D.	N.D.	N.D.	N.D.	N.D.	N.D.	N.D.	N.D.
Note: The number in the cell presents the expressions of a specific pathway in a MAG under the hydraulic retention time of 2 day.
"N.D." presents the absence of a specific pathway in a MAG;
"0“ presents the presence of a specific pathway in a MAG but no expression.
[truncated: 488 more columns]

## Sheet: 5.Expression at HRT4
Supplementary Data 7. The pathway expressions of 542 MAGs under hydraulic retention times of 4d
Pathway	bin.1	bin.10	bin.100	bin.101	bin.102	bin.103	bin.104	bin.105	bin.106	bin.107	bin.108	bin.109	bin.11	bin.110	bin.111	bin.112	bin.113	bin.114	bin.115	bin.116	bin.117	bin.118	bin.119	bin.12	bin.120	bin.121	bin.122	bin.123	bin.124	bin.125	bin.126	bin.127	bin.128	bin.129	bin.13	bin.130	bin.131	bin.132	bin.133	bin.134	bin.135	bin.136	bin.137	bin.138	bin.139	bin.14	bin.140	bin.141	bin.142
Acetate syntrophic degradation I, acetate => CO2	N.D.	N.D.	N.D.	N.D.	N.D.	N.D.	N.D.	N.D.	N.D.	N.D.	N.D.	N.D.	N.D.	N.D.	N.D.	N.D.	N.D.	N.D.	N.D.	N.D.	N.D.	N.D.	N.D.	N.D.	N.D.	N.D.	N.D.	N.D.	N.D.	N.D.	N.D.	N.D.	N.D.	N.D.	N.D.	N.D.	N.D.	N.D.	N.D.	N.D.	N.D.	N.D.	N.D.	N.D.	N.D.	N.D.	N.D.	N.D.	N.D.
Acetate syntrophic degradation II, acetate => CO2	N.D.	N.D.	N.D.	N.D.	N.D.	N.D.	N.D.	N.D.	N.D.	N.D.	N.D.	N.D.	N.D.	N.D.	N.D.	N.D.	N.D.	N.D.	0.0766667	N.D.	N.D.	N.D.	N.D.	N.D.	N.D.	N.D.	N.D.	N.D.	N.D.	N.D.	N.D.	N.D.	N.D.	N.D.	N.D.	N.D.	0.0566667	N.D.	N.D.	N.D.	N.D.	0	N.D.	N.D.	N.D.	N.D.	N.D.	N.D.	N.D.
Alanine degradation I, alanine => pyruvate	N.D.	0	N.D.	N.D.	0	N.D.	0	N.D.	N.D.	0.07	N.D.	0	0	0	0	0	N.D.	0	1.49	N.D.	N.D.	N.D.	N.D.	0	N.D.	N.D.	N.D.	N.D.	0	0	0.09	N.D.	0	N.D.	N.D.	N.D.	0	N.D.	N.D.	N.D.	N.D.	0	N.D.	18.1133	N.D.	N.D.	0	0	N.D.
Alanine degradation II, alanine => pyruvate	N.D.	0	N.D.	N.D.	N.D.	N.D.	N.D.	0.0266667	N.D.	N.D.	N.D.	N.D.	0	N.D.	N.D.	N.D.	N.D.	N.D.	N.D.	N.D.	N.D.	N.D.	0	N.D.	N.D.	N.D.	N.D.	N.D.	0	N.D.	N.D.	N.D.	N.D.	N.D.	N.D.	N.D.	0.0533333	N.D.	0.06	N.D.	N.D.	N.D.	N.D.	N.D.	N.D.	N.D.	N.D.	N.D.	N.D.
Alanine degradation III, alanine => pyruvate + L-glutamate	N.D.	N.D.	N.D.	N.D.	N.D.	0	0	N.D.	0	N.D.	N.D.	N.D.	N.D.	0.0766667	N.D.	N.D.	N.D.	N.D.	N.D.	N.D.	N.D.	N.D.	N.D.	N.D.	N.D.	N.D.	N.D.	N.D.	N.D.	N.D.	N.D.	N.D.	0	N.D.	N.D.	N.D.	0	0.353333	N.D.	N.D.	N.D.	N.D.	N.D.	N.D.	N.D.	N.D.	N.D.	N.D.	N.D.
Arginine degradation II, L-arginine => L-glutamate	N.D.	N.D.	N.D.	N.D.	N.D.	N.D.	N.D.	N.D.	N.D.	N.D.	N.D.	N.D.	N.D.	N.D.	N.D.	0	N.D.	N.D.	N.D.	N.D.	N.D.	N.D.	N.D.	N.D.	N.D.	N.D.	N.D.	N.D.	N.D.	N.D.	N.D.	N.D.	N.D.	N.D.	N.D.	N.D.	N.D.	N.D.	N.D.	N.D.	N.D.	0	N.D.	N.D.	N.D.	N.D.	N.D.	N.D.	N.D.
Arginine degradation III, L-arginine => L-proline	N.D.	N.D.	N.D.	N.D.	N.D.	N.D.	N.D.	N.D.	N.D.	N.D.	N.D.	N.D.	N.D.	N.D.	N.D.	0	N.D.	N.D.	N.D.	N.D.	N.D.	N.D.	N.D.	N.D.	0	N.D.	N.D.	N.D.	N.D.	N.D.	N.D.	0.0433333	N.D.	N.D.	0	N.D.	N.D.	N.D.	N.D.	N.D.	N.D.	N.D.	N.D.	N.D.	N.D.	N.D.	N.D.	N.D.	N.D.
Arginine degradation V, L-arginine => acetyl-CoA + D-alanine	N.D.	N.D.	N.D.	N.D.	N.D.	N.D.	N.D.	N.D.	N.D.	N.D.	N.D.	N.D.	N.D.	N.D.	N.D.	N.D.	N.D.	N.D.	N.D.	N.D.	N.D.	N.D.	N.D.	N.D.	N.D.	N.D.	N.D.	N.D.	N.D.	0.0433333	N.D.	N.D.	N.D.	N.D.	N.D.	N.D.	N.D.	N.D.	N.D.	N.D.	N.D.	N.D.	N.D.	3.89	N.D.	N.D.	N.D.	N.D.	N.D.
Arginine degradation VI, arginine => L-ornithine	N.D.	N.D.	N.D.	N.D.	N.D.	N.D.	N.D.	N.D.	N.D.	N.D.	N.D.	N.D.	N.D.	N.D.	N.D.	0	N.D.	N.D.	0	N.D.	0	N.D.	N.D.	N.D.	N.D.	N.D.	N.D.	N.D.	N.D.	0.07	N.D.	N.D.	N.D.	N.D.	0.856667	N.D.	N.D.	N.D.	N.D.	N.D.	0	N.D.	N.D.	2.81	N.D.	N.D.	N.D.	N.D.	N.D.
Asparagine degradation, L-asparagine => L-aspartate	0	N.D.	0	N.D.	N.D.	N.D.	N.D.	0.0533333	N.D.	N.D.	0	N.D.	N.D.	N.D.	N.D.	N.D.	N.D.	0	0.313333	N.D.	N.D.	N.D.	N.D.	N.D.	N.D.	N.D.	N.D.	N.D.	N.D.	0	N.D.	0.306667	N.D.	N.D.	N.D.	0	N.D.	N.D.	0.04	0	0	0	N.D.	0.786667	0	0.07	N.D.	N.D.	N.D.
Aspartate degradation I, aspartate => pyruvate	N.D.	N.D.	N.D.	N.D.	N.D.	0	0	0.446667	N.D.	N.D.	N.D.	N.D.	0	N.D.	N.D.	N.D.	N.D.	N.D.	0.03	N.D.	N.D.	N.D.	0	N.D.	N.D.	N.D.	N.D.	N.D.	N.D.	0	N.D.	0.01	0.0133333	N.D.	N.D.	N.D.	N.D.	N.D.	N.D.	N.D.	N.D.	N.D.	N.D.	32.71	N.D.	0.796667	N.D.	N.D.	N.D.
Aspartate degradation II, aspartate => glutamine + fumarate	N.D.	N.D.	0	N.D.	N.D.	0.0733333	0.04	N.D.	N.D.	N.D.	N.D.	N.D.	N.D.	N.D.	N.D.	N.D.	N.D.	N.D.	N.D.	N.D.	N.D.	N.D.	N.D.	N.D.	N.D.	N.D.	N.D.	N.D.	N.D.	N.D.	0.403333	N.D.	0.0933333	N.D.	0	N.D.	N.D.	N.D.	N.D.	N.D.	N.D.	N.D.	N.D.	N.D.	N.D.	0.713333	N.D.	N.D.	N.D.
Butyrate syntrophic degradation, butyrate => acetyl-CoA	N.D.	N.D.	N.D.	N.D.	N.D.	N.D.	N.D.	N.D.	N.D.	N.D.	N.D.	N.D.	N.D.	N.D.	N.D.	N.D.	N.D.	N.D.	N.D.	N.D.	N.D.	N.D.	N.D.	N.D.	N.D.	N.D.	N.D.	N.D.	N.D.	N.D.	N.D.	N.D.	N.D.	N.D.	N.D.	N.D.	0	N.D.	N.D.	N.D.	N.D.	N.D.	N.D.	5.22667	N.D.	N.D.	N.D.	N.D.	N.D.
Cysteine degradation I, L-cysteine => L-serine	N.D.	0	0	N.D.	N.D.	0.00666667	0.0666667	0.236667	N.D.	N.D.	N.D.	0	N.D.	0	0	0	0	0	0	0	0	0	0	0	N.D.	0	N.D.	0	N.D.	N.D.	N.D.	N.D.	N.D.	0	N.D.	0.0533333	0	0.133333	N.D.	N.D.	0	N.D.	N.D.	2.98	N.D.	0.213333	N.D.	0	0
Entner-Doudoroff pathway I, beta-D-glucose 6P => pyruvate	N.D.	N.D.	N.D.	N.D.	N.D.	N.D.	N.D.	N.D.	N.D.	N.D.	N.D.	N.D.	N.D.	N.D.	N.D.	N.D.	N.D.	N.D.	N.D.	N.D.	N.D.	N.D.	N.D.	N.D.	N.D.	N.D.	N.D.	N.D.	N.D.	N.D.	N.D.	N.D.	N.D.	N.D.	N.D.	N.D.	N.D.	N.D.	N.D.	N.D.	N.D.	N.D.	N.D.	N.D.	N.D.	N.D.	N.D.	N.D.	N.D.
Ethanol degradation, ethanol => acetyl-CoA	N.D.	N.D.	N.D.	N.D.	N.D.	N.D.	N.D.	N.D.	N.D.	N.D.	N.D.	N.D.	N.D.	N.D.	N.D.	N.D.	0.0566667	N.D.	N.D.	N.D.	0	N.D.	N.D.	N.D.	N.D.	N.D.	N.D.	N.D.	N.D.	N.D.	N.D.	0.713333	N.D.	N.D.	N.D.	N.D.	N.D.	N.D.	N.D.	N.D.	N.D.	N.D.	N.D.	N.D.	N.D.	N.D.	N.D.	N.D.	N.D.
Fructose degradation I, fructose => beta-D-fructose-6P	N.D.	0	0	N.D.	N.D.	0	N.D.	0.153333	0	0	N.D.	0	0.16	0	N.D.	0	0.16	0	N.D.	0	N.D.	N.D.	0	0.113333	N.D.	0.84	N.D.	N.D.	0	N.D.	N.D.	N.D.	0	0.03	N.D.	0	0	N.D.	0.116667	N.D.	N.D.	0	0	N.D.	N.D.	0.486667	N.D.	0	N.D.
Fructose degradation II, fructose => beta-D-fructose-1,6-P2	N.D.	N.D.	N.D.	N.D.	N.D.	N.D.	N.D.	N.D.	N.D.	N.D.	N.D.	N.D.	N.D.	N.D.	N.D.	N.D.	N.D.	N.D.	N.D.	N.D.	N.D.	N.D.	N.D.	N.D.	0	N.D.	N.D.	N.D.	N.D.	N.D.	N.D.	N.D.	N.D.	N.D.	N.D.	N.D.	N.D.	N.D.	N.D.	N.D.	N.D.	N.D.	0	N.D.	N.D.	N.D.	N.D.	N.D.	N.D.
Fucose degradation I, fucose => glycerone-P	N.D.	N.D.	N.D.	N.D.	N.D.	N.D.	N.D.	N.D.	N.D.	N.D.	N.D.	N.D.	N.D.	N.D.	N.D.	N.D.	N.D.	N.D.	N.D.	N.D.	N.D.	N.D.	N.D.	N.D.	N.D.	N.D.	N.D.	N.D.	N.D.	N.D.	N.D.	N.D.	N.D.	N.D.	N.D.	N.D.	N.D.	N.D.	N.D.	N.D.	N.D.	N.D.	N.D.	N.D.	N.D.	N.D.	N.D.	N.D.	N.D.
Galactose degradation I, Leloir pathway, galactose => alpha-D-glucose-1P	N.D.	N.D.	N.D.	N.D.	N.D.	N.D.	N.D.	N.D.	N.D.	0.0966667	N.D.	N.D.	N.D.	N.D.	0	0	N.D.	0.02	N.D.	N.D.	0	N.D.	N.D.	N.D.	N.D.	N.D.	N.D.	N.D.	N.D.	N.D.	N.D.	N.D.	N.D.	N.D.	N.D.	N.D.	N.D.	N.D.	N.D.	N.D.	N.D.	N.D.	N.D.	N.D.	N.D.	N.D.	N.D.	0	N.D.
Galactose degradation II, D-galactose => D-glyceraldehyde-3P	N.D.	N.D.	N.D.	N.D.	N.D.	N.D.	N.D.	N.D.	N.D.	N.D.	N.D.	N.D.	N.D.	N.D.	N.D.	N.D.	N.D.	N.D.	N.D.	N.D.	N.D.	N.D.	N.D.	N.D.	N.D.	N.D.	N.D.	N.D.	N.D.	N.D.	N.D.	N.D.	N.D.	N.D.	N.D.	N.D.	N.D.	N.D.	N.D.	N.D.	N.D.	N.D.	N.D.	N.D.	N.D.	N.D.	N.D.	N.D.	N.D.
Galacturonic acid degradation, galacturonic acid => glyceraldehyde-3P + pyruvate	N.D.	N.D.	N.D.	N.D.	N.D.	N.D.	N.D.	N.D.	N.D.	N.D.	N.D.	N.D.	N.D.	N.D.	0.0233333	N.D.	N.D.	N.D.	N.D.	N.D.	N.D.	N.D.	N.D.	N.D.	N.D.	N.D.	N.D.	N.D.	N.D.	N.D.	N.D.	0.42	N.D.	N.D.	N.D.	N.D.	N.D.	N.D.	N.D.	N.D.	N.D.	N.D.	N.D.	N.D.	N.D.	N.D.	N.D.	N.D.	N.D.
Glutamate degradation I, glutamate => pyruvate	N.D.	N.D.	N.D.	N.D.	N.D.	N.D.	N.D.	N.D.	N.D.	N.D.	N.D.	N.D.	0.01	N.D.	N.D.	N.D.	N.D.	N.D.	N.D.	N.D.	N.D.	N.D.	N.D.	N.D.	N.D.	N.D.	N.D.	N.D.	N.D.	N.D.	N.D.	N.D.	N.D.	N.D.	N.D.	N.D.	N.D.	N.D.	N.D.	N.D.	N.D.	N.D.	N.D.	N.D.	N.D.	N.D.	N.D.	N.D.	N.D.
Glutamate degradation III, glutamate => butyrate	N.D.	N.D.	N.D.	N.D.	N.D.	N.D.	N.D.	N.D.	N.D.	N.D.	N.D.	N.D.	N.D.	N.D.	N.D.	N.D.	N.D.	N.D.	N.D.	N.D.	N.D.	N.D.	N.D.	N.D.	N.D.	N.D.	N.D.	N.D.	N.D.	N.D.	N.D.	N.D.	N.D.	N.D.	N.D.	N.D.	N.D.	N.D.	N.D.	N.D.	N.D.	N.D.	N.D.	N.D.	N.D.	N.D.	N.D.	N.D.	N.D.
Glutamine degradation I, L-glutamine => L-glutamate	N.D.	0	0	N.D.	0	N.D.	N.D.	N.D.	0	0	0	0	N.D.	N.D.	0	0	0	0	0.06	N.D.	0	0	N.D.	0	N.D.	N.D.	N.D.	N.D.	0	N.D.	N.D.	0	0	N.D.	0.0566667	0	N.D.	0.503333	N.D.	0	N.D.	0	N.D.	N.D.	N.D.	N.D.	0	0	0
Glutamine degradation II, L-glutamine => L-glutamate	0	0	0	N.D.	0	0.0766667	0.0133333	0.106667	0	0	N.D.	0	N.D.	0.226667	0	0	N.D.	0	0.0933333	8.20333	N.D.	0	0	0	0	0	0	0.13	0	0	0.22	N.D.	0	0.0366667	N.D.	0.11	0.0433333	0.0433333	N.D.	N.D.	0	0	0	N.D.	0	0	0	N.D.	0
Glycerol degradation I, glycerol => sn-glycerol 3-phosphate => glycerone-P	N.D.	0	0	N.D.	0	N.D.	N.D.	0.0266667	0.0666667	0.00666667	N.D.	N.D.	N.D.	N.D.	0	0.0133333	0.00666667	0	0	N.D.	0	0	N.D.	N.D.	0	2.22667	0.0266667	N.D.	0	0	N.D.	0.0966667	N.D.	0.163333	N.D.	0	N.D.	N.D.	0.00666667	N.D.	0	0	0	1.65667	N.D.	N.D.	N.D.	0	0
Glycerol degradation II, glycerol => dihydroxyacetone => glycerone-P	N.D.	N.D.	0	N.D.	N.D.	N.D.	N.D.	0.153333	N.D.	N.D.	N.D.	N.D.	N.D.	N.D.	N.D.	N.D.	N.D.	N.D.	N.D.	N.D.	N.D.	N.D.	N.D.	N.D.	N.D.	N.D.	N.D.	N.D.	N.D.	N.D.	N.D.	N.D.	N.D.	N.D.	N.D.	N.D.	N.D.	N.D.	N.D.	N.D.	N.D.	N.D.	N.D.	N.D.	N.D.	N.D.	N.D.	N.D.	N.D.
Glycine degradation I, glycine => formate	N.D.	0	0	N.D.	N.D.	0	N.D.	0.41	0.00333333	N.D.	N.D.	N.D.	0.00333333	0.0866667	0	N.D.	N.D.	0	0.03	N.D.	N.D.	0	0.00666667	0.00333333	0	N.D.	N.D.	N.D.	0	0.28	N.D.	0.443333	N.D.	0	0.11	0	0.0366667	0.206667	N.D.	N.D.	0.0533333	0	0	4.84667	0.00333333	N.D.	0	N.D.	0
Glycine degradation II, glycine => acetate	N.D.	N.D.	N.D.	N.D.	N.D.	N.D.	N.D.	N.D.	N.D.	N.D.	N.D.	N.D.	N.D.	N.D.	N.D.	N.D.	N.D.	N.D.	0.103333	N.D.	N.D.	N.D.	N.D.	N.D.	N.D.	N.D.	N.D.	N.D.	N.D.	0	N.D.	N.D.	N.D.	N.D.	1.41	N.D.	N.D.	N.D.	N.D.	N.D.	N.D.	N.D.	N.D.	23.8667	N.D.	N.D.	N.D.	N.D.	N.D.
Glycolysis, glucose => pyruvate	N.D.	N.D.	N.D.	N.D.	N.D.	0.183333	0.176667	N.D.	N.D.	0.11	N.D.	N.D.	0.00333333	N.D.	0.0133333	N.D.	N.D.	0.00333333	N.D.	N.D.	N.D.	N.D.	0.0233333	N.D.	N.D.	0.04	0.213333	N.D.	N.D.	N.D.	N.D.	N.D.	0.04	N.D.	N.D.	N.D.	N.D.	N.D.	N.D.	N.D.	0	0	N.D.	N.D.	N.D.	1.06333	N.D.	N.D.	N.D.
Histidine degradation, histidine => glutamate	0	N.D.	N.D.	N.D.	N.D.	0.0933333	N.D.	N.D.	N.D.	N.D.	0.0133333	0	N.D.	N.D.	N.D.	0	N.D.	0	N.D.	N.D.	N.D.	N.D.	N.D.	N.D.	N.D.	0.00333333	N.D.	N.D.	0	0.0133333	N.D.	0.45	0	0.05	0.176667	N.D.	0.02	N.D.	N.D.	0.09	N.D.	0	0	2.6	0	N.D.	N.D.	N.D.	N.D.
Isoleucine degradation I, isoleucine => acetyl-CoA + propanoyl-CoA	N.D.	0	N.D.	N.D.	N.D.	N.D.	N.D.	N.D.	N.D.	N.D.	N.D.	N.D.	N.D.	N.D.	N.D.	0	N.D.	N.D.	N.D.	N.D.	N.D.	N.D.	N.D.	N.D.	N.D.	N.D.	N.D.	N.D.	N.D.	N.D.	N.D.	N.D.	N.D.	N.D.	N.D.	N.D.	N.D.	N.D.	N.D.	N.D.	N.D.	N.D.	N.D.	N.D.	N.D.	N.D.	N.D.	0	N.D.
Isoleucine degradation II, isoleucine => 2-methylbutyrate	N.D.	N.D.	N.D.	N.D.	N.D.	N.D.	N.D.	N.D.	N.D.	N.D.	N.D.	N.D.	N.D.	N.D.	N.D.	N.D.	N.D.	N.D.	N.D.	N.D.	N.D.	N.D.	N.D.	N.D.	N.D.	N.D.	N.D.	N.D.	N.D.	N.D.	N.D.	N.D.	N.D.	N.D.	N.D.	N.D.	N.D.	0.866667	N.D.	N.D.	N.D.	N.D.	N.D.	N.D.	N.D.	N.D.	N.D.	N.D.	N.D.
Lactose degradation I, lactose => alpha-D-glucose	0.106667	N.D.	N.D.	N.D.	0	N.D.	N.D.	N.D.	N.D.	0	N.D.	N.D.	0	N.D.	0	N.D.	N.D.	0	N.D.	0.136667	0	N.D.	0	0.136667	N.D.	N.D.	N.D.	N.D.	N.D.	N.D.	N.D.	N.D.	N.D.	N.D.	N.D.	N.D.	N.D.	N.D.	0.203333	N.D.	N.D.	N.D.	N.D.	N.D.	0.0266667	0.19	0	0	N.D.
Leucine degradation I, leucine => acetoacetate + acetyl-CoA	N.D.	N.D.	N.D.	N.D.	N.D.	N.D.	N.D.	N.D.	N.D.	N.D.	N.D.	N.D.	N.D.	N.D.	N.D.	N.D.	N.D.	N.D.	N.D.	N.D.	N.D.	N.D.	N.D.	N.D.	N.D.	N.D.	N.D.	N.D.	N.D.	N.D.	N.D.	N.D.	N.D.	N.D.	N.D.	N.D.	N.D.	N.D.	N.D.	N.D.	N.D.	0	N.D.	N.D.	N.D.	N.D.	N.D.	N.D.	N.D.
Leucine degradation II, leucine => 3-methylbutyrate	N.D.	N.D.	N.D.	N.D.	N.D.	N.D.	N.D.	N.D.	N.D.	N.D.	N.D.	N.D.	N.D.	N.D.	N.D.	N.D.	N.D.	N.D.	N.D.	N.D.	N.D.	N.D.	N.D.	N.D.	N.D.	N.D.	N.D.	N.D.	N.D.	N.D.	N.D.	N.D.	N.D.	N.D.	N.D.	N.D.	N.D.	0.866667	N.D.	N.D.	N.D.	N.D.	N.D.	N.D.	N.D.	N.D.	N.D.	N.D.	N.D.
Long chain fatty acid beta-oxidation, LFCAs => Acetyl-CoA	N.D.	N.D.	N.D.	N.D.	N.D.	N.D.	N.D.	N.D.	0.536667	N.D.	N.D.	N.D.	N.D.	N.D.	N.D.	0	N.D.	N.D.	N.D.	N.D.	N.D.	N.D.	N.D.	N.D.	N.D.	N.D.	N.D.	N.D.	N.D.	N.D.	N.D.	N.D.	N.D.	N.D.	N.D.	N.D.	N.D.	N.D.	N.D.	N.D.	N.D.	0	N.D.	N.D.	N.D.	N.D.	N.D.	0	0
Lysine degradation III, lysine => butyrate + acetate	N.D.	N.D.	N.D.	N.D.	N.D.	N.D.	N.D.	0.183333	N.D.	N.D.	N.D.	N.D.	N.D.	N.D.	N.D.	N.D.	N.D.	N.D.	N.D.	N.D.	N.D.	N.D.	N.D.	N.D.	N.D.	N.D.	N.D.	N.D.	N.D.	N.D.	N.D.	N.D.	N.D.	N.D.	N.D.	N.D.	N.D.	N.D.	N.D.	N.D.	N.D.	N.D.	N.D.	4.29667	N.D.	N.D.	N.D.	N.D.	N.D.
Mannose degradation, mannose => D-fructose-6P	N.D.	N.D.	N.D.	N.D.	N.D.	N.D.	N.D.	N.D.	N.D.	N.D.	N.D.	N.D.	N.D.	N.D.	N.D.	N.D.	N.D.	N.D.	N.D.	N.D.	N.D.	N.D.	N.D.	0.03	N.D.	N.D.	N.D.	N.D.	N.D.	N.D.	N.D.	N.D.	N.D.	N.D.	N.D.	N.D.	N.D.	N.D.	N.D.	N.D.	N.D.	N.D.	N.D.	N.D.	N.D.	0.143333	N.D.	N.D.	N.D.
Methanogenesis I, acetate => methane	N.D.	N.D.	N.D.	N.D.	N.D.	N.D.	N.D.	N.D.	N.D.	N.D.	N.D.	N.D.	N.D.	N.D.	N.D.	N.D.	N.D.	N.D.	N.D.	N.D.	N.D.	N.D.	N.D.	N.D.	N.D.	N.D.	N.D.	N.D.	N.D.	N.D.	N.D.	N.D.	N.D.	N.D.	N.D.	N.D.	N.D.	N.D.	N.D.	N.D.	N.D.	N.D.	N.D.	N.D.	N.D.	N.D.	N.D.	N.D.	N.D.
Methanogenesis II, CO2 => methane	N.D.	N.D.	N.D.	N.D.	N.D.	N.D.	N.D.	N.D.	N.D.	N.D.	N.D.	N.D.	N.D.	N.D.	N.D.	N.D.	N.D.	N.D.	N.D.	N.D.	N.D.	N.D.	N.D.	N.D.	N.D.	N.D.	N.D.	N.D.	N.D.	N.D.	N.D.	N.D.	N.D.	N.D.	N.D.	N.D.	N.D.	N.D.	N.D.	N.D.	N.D.	N.D.	N.D.	N.D.	N.D.	N.D.	N.D.	N.D.	N.D.
Methanogenesis III, methanol => methane	N.D.	N.D.	N.D.	N.D.	N.D.	N.D.	N.D.	N.D.	N.D.	N.D.	N.D.	N.D.	N.D.	N.D.	N.D.	N.D.	N.D.	N.D.	N.D.	N.D.	N.D.	N.D.	N.D.	N.D.	N.D.	N.D.	N.D.	N.D.	N.D.	N.D.	N.D.	N.D.	N.D.	N.D.	N.D.	N.D.	N.D.	5.44667	N.D.	N.D.	N.D.	N.D.	N.D.	N.D.	N.D.	N.D.	N.D.	N.D.	N.D.
Methanogenesis IV, methylamine => methane	N.D.	N.D.	N.D.	N.D.	N.D.	N.D.	N.D.	N.D.	N.D.	N.D.	N.D.	N.D.	N.D.	N.D.	N.D.	N.D.	N.D.	N.D.	N.D.	N.D.	N.D.	N.D.	N.D.	N.D.	N.D.	N.D.	N.D.	N.D.	N.D.	N.D.	N.D.	N.D.	N.D.	N.D.	N.D.	N.D.	N.D.	N.D.	N.D.	N.D.	N.D.	N.D.	N.D.	N.D.	N.D.	N.D.	N.D.	N.D.	N.D.
Methionine degradation I, L-methionine => L-homocysteine	N.D.	N.D.	N.D.	N.D.	N.D.	0.25	N.D.	N.D.	N.D.	N.D.	N.D.	N.D.	0.12	0.0233333	0	N.D.	N.D.	0	N.D.	N.D.	N.D.	N.D.	0	N.D.	N.D.	N.D.	N.D.	N.D.	N.D.	N.D.	N.D.	0.136667	0.146667	N.D.	N.D.	N.D.	0.00666667	N.D.	N.D.	N.D.	N.D.	N.D.	N.D.	N.D.	N.D.	N.D.	N.D.	N.D.	N.D.
Methionine degradation II, L-methionine => 2-oxobutanoate	N.D.	N.D.	N.D.	N.D.	N.D.	N.D.	N.D.	0.14	N.D.	N.D.	N.D.	N.D.	N.D.	N.D.	N.D.	N.D.	N.D.	N.D.	N.D.	N.D.	N.D.	N.D.	0	0	N.D.	N.D.	N.D.	N.D.	N.D.	0	N.D.	0	N.D.	N.D.	0	N.D.	N.D.	N.D.	0.0333333	N.D.	N.D.	N.D.	N.D.	13.82	N.D.	N.D.	N.D.	N.D.	N.D.
Proline degradation I, L-proline => L-glutamate	N.D.	0	N.D.	N.D.	N.D.	N.D.	0.0133333	0.343333	N.D.	N.D.	N.D.	N.D.	0	N.D.	0	0	0.04	N.D.	N.D.	N.D.	N.D.	N.D.	N.D.	N.D.	N.D.	N.D.	N.D.	N.D.	0	N.D.	N.D.	0.04	N.D.	0	0.103333	N.D.	N.D.	0.573333	0.02	N.D.	N.D.	0	0	N.D.	N.D.	N.D.	0.02	N.D.	0
Proline degradation II, L-proline => 5-aminovalerate	N.D.	N.D.	N.D.	N.D.	N.D.	N.D.	N.D.	N.D.	N.D.	N.D.	N.D.	N.D.	N.D.	N.D.	N.D.	N.D.	N.D.	N.D.	0.273333	N.D.	N.D.	N.D.	N.D.	N.D.	N.D.	N.D.	N.D.	N.D.	N.D.	N.D.	N.D.	N.D.	N.D.	N.D.	N.D.	N.D.	N.D.	N.D.	N.D.	N.D.	N.D.	N.D.	N.D.	N.D.	N.D.	N.D.	N.D.	N.D.	N.D.
Propionate syntrophic degradation, propionate => acetate	N.D.	N.D.	N.D.	N.D.	0	N.D.	N.D.	N.D.	0.0733333	N.D.	N.D.	0.02	N.D.	N.D.	N.D.	0	N.D.	0	N.D.	N.D.	N.D.	N.D.	N.D.	N.D.	N.D.	N.D.	N.D.	N.D.	N.D.	N.D.	N.D.	N.D.	N.D.	N.D.	N.D.	N.D.	N.D.	N.D.	N.D.	N.D.	N.D.	0	N.D.	N.D.	N.D.	N.D.	N.D.	N.D.	0
Pyruvate degradation, pyruvate => acetate	N.D.	N.D.	N.D.	N.D.	N.D.	N.D.	0.0933333	N.D.	N.D.	N.D.	N.D.	N.D.	N.D.	N.D.	N.D.	0	N.D.	N.D.	N.D.	N.D.	N.D.	N.D.	N.D.	N.D.	N.D.	N.D.	N.D.	N.D.	N.D.	N.D.	N.D.	N.D.	N.D.	N.D.	N.D.	N.D.	N.D.	N.D.	N.D.	N.D.	N.D.	0	0	N.D.	N.D.	N.D.	N.D.	N.D.	N.D.
Pyruvate degradation, pyruvate => lactate	N.D.	0	N.D.	N.D.	N.D.	N.D.	N.D.	1.74333	N.D.	0	N.D.	N.D.	N.D.	N.D.	N.D.	N.D.	0	N.D.	N.D.	N.D.	0	0	0	N.D.	0	0	N.D.	N.D.	0	N.D.	0	N.D.	N.D.	0	N.D.	N.D.	N.D.	N.D.	N.D.	N.D.	0.0366667	0	0	52.86	N.D.	N.D.	N.D.	N.D.	0
Rhamnose degradation I, rhamnose => glycerone-P	N.D.	N.D.	N.D.	N.D.	N.D.	N.D.	N.D.	N.D.	N.D.	N.D.	N.D.	N.D.	N.D.	N.D.	N.D.	N.D.	N.D.	N.D.	N.D.	N.D.	N.D.	N.D.	N.D.	N.D.	N.D.	N.D.	N.D.	N.D.	N.D.	N.D.	N.D.	N.D.	N.D.	N.D.	N.D.	N.D.	N.D.	N.D.	N.D.	N.D.	N.D.	N.D.	N.D.	N.D.	N.D.	N.D.	N.D.	N.D.	N.D.
Serine degradation I, serine => pyruvate	0	0	N.D.	N.D.	N.D.	N.D.	N.D.	N.D.	N.D.	N.D.	N.D.	N.D.	N.D.	N.D.	N.D.	N.D.	N.D.	N.D.	0.316667	N.D.	N.D.	N.D.	N.D.	N.D.	N.D.	N.D.	N.D.	N.D.	N.D.	0.123333	N.D.	0.616667	N.D.	N.D.	0.44	N.D.	N.D.	N.D.	N.D.	N.D.	N.D.	N.D.	N.D.	N.D.	0.0733333	0.196667	N.D.	N.D.	N.D.
Serine degradation II, serine => glycine	0.03	0	0	0	0	0	0	0.0333333	0.05	0	N.D.	0	0	0	0	0	0	0	0	0	0	0	N.D.	0	N.D.	0	0	0.166667	0	0	0.373333	0.463333	0	0	0.09	0	0	0.446667	0.0733333	0	0	0	0	3.68	0	0.72	0	0	0
Sucrose degradation I, sucrose => D-glucose	0	N.D.	N.D.	N.D.	0	N.D.	N.D.	N.D.	N.D.	N.D.	N.D.	N.D.	N.D.	N.D.	0	0	0	0	N.D.	N.D.	0	N.D.	0.0333333	0	0	0.00333333	N.D.	N.D.	N.D.	N.D.	N.D.	N.D.	N.D.	0.00333333	N.D.	0.343333	N.D.	N.D.	N.D.	N.D.	N.D.	0	0	N.D.	0	N.D.	0	0	N.D.
Sucrose degradation II, sucrose => D-glucose-6P	N.D.	N.D.	N.D.	N.D.	N.D.	N.D.	N.D.	N.D.	N.D.	N.D.	N.D.	N.D.	N.D.	N.D.	N.D.	N.D.	N.D.	N.D.	N.D.	N.D.	N.D.	N.D.	N.D.	N.D.	N.D.	N.D.	N.D.	N.D.	N.D.	N.D.	N.D.	N.D.	N.D.	N.D.	N.D.	N.D.	N.D.	N.D.	N.D.	N.D.	N.D.	N.D.	N.D.	N.D.	N.D.	N.D.	N.D.	N.D.	N.D.
Threonine degradation I, L-threonine => glycine	0.126667	N.D.	N.D.	N.D.	N.D.	N.D.	N.D.	0.54	N.D.	0	N.D.	N.D.	N.D.	N.D.	N.D.	N.D.	N.D.	0	N.D.	N.D.	N.D.	N.D.	N.D.	N.D.	N.D.	N.D.	N.D.	N.D.	0	0	N.D.	2.72667	N.D.	N.D.	N.D.	N.D.	N.D.	N.D.	N.D.	0.133333	N.D.	N.D.	N.D.	1.91667	0	0	N.D.	N.D.	N.D.
Threonine degradation II, L-threonine => acetyl-CoA	0	0	0	N.D.	0	N.D.	N.D.	N.D.	N.D.	N.D.	N.D.	N.D.	0	0	0	0	N.D.	N.D.	N.D.	N.D.	N.D.	N.D.	0	N.D.	0	N.D.	N.D.	N.D.	N.D.	N.D.	N.D.	N.D.	N.D.	N.D.	N.D.	0	0.0133333	N.D.	N.D.	N.D.	N.D.	0	0	N.D.	0.0466667	0.28	N.D.	0	N.D.
Trehalose degradation I, trehalose => D-glucose-6P	N.D.	N.D.	N.D.	N.D.	N.D.	N.D.	N.D.	N.D.	N.D.	N.D.	N.D.	N.D.	N.D.	N.D.	N.D.	N.D.	N.D.	N.D.	N.D.	N.D.	N.D.	N.D.	N.D.	N.D.	N.D.	N.D.	N.D.	N.D.	N.D.	N.D.	N.D.	N.D.	N.D.	N.D.	N.D.	N.D.	N.D.	N.D.	N.D.	N.D.	N.D.	N.D.	N.D.	N.D.	N.D.	N.D.	N.D.	N.D.	N.D.
Trehalose degradation II, trehalose => D-glucose-6P	0	N.D.	N.D.	N.D.	N.D.	N.D.	N.D.	N.D.	N.D.	N.D.	N.D.	0	N.D.	N.D.	N.D.	N.D.	N.D.	N.D.	N.D.	N.D.	N.D.	N.D.	N.D.	N.D.	N.D.	N.D.	N.D.	N.D.	N.D.	N.D.	N.D.	N.D.	N.D.	N.D.	N.D.	N.D.	N.D.	N.D.	N.D.	N.D.	N.D.	N.D.	N.D.	N.D.	N.D.	N.D.	N.D.	N.D.	N.D.
Trehalose degradation IV, trehalose => D-glucose-6P	N.D.	N.D.	N.D.	N.D.	N.D.	N.D.	N.D.	N.D.	N.D.	N.D.	N.D.	N.D.	0	N.D.	N.D.	N.D.	N.D.	N.D.	N.D.	N.D.	0	N.D.	N.D.	N.D.	N.D.	N.D.	N.D.	N.D.	N.D.	0	N.D.	N.D.	N.D.	N.D.	N.D.	N.D.	N.D.	N.D.	N.D.	N.D.	0	N.D.	N.D.	N.D.	N.D.	0.0766667	N.D.	N.D.	N.D.
Triacylglycerol degradation, triacylglycerol => glycerol + fatty acid	N.D.	N.D.	N.D.	N.D.	N.D.	N.D.	N.D.	N.D.	N.D.	N.D.	N.D.	N.D.	N.D.	N.D.	N.D.	0	N.D.	N.D.	N.D.	N.D.	N.D.	N.D.	N.D.	N.D.	N.D.	N.D.	N.D.	N.D.	N.D.	N.D.	N.D.	N.D.	N.D.	N.D.	N.D.	N.D.	N.D.	N.D.	N.D.	N.D.	N.D.	0	N.D.	N.D.	N.D.	N.D.	0	N.D.	N.D.
Trytophan degradation I, L-tryptophan => pyruvate	N.D.	N.D.	N.D.	N.D.	N.D.	N.D.	N.D.	N.D.	N.D.	N.D.	N.D.	N.D.	0	N.D.	N.D.	N.D.	0	N.D.	N.D.	N.D.	N.D.	N.D.	N.D.	N.D.	N.D.	0	N.D.	N.D.	N.D.	0.196667	N.D.	0.233333	N.D.	N.D.	N.D.	N.D.	N.D.	N.D.	N.D.	N.D.	N.D.	N.D.	N.D.	11.3967	N.D.	N.D.	N.D.	N.D.	N.D.
Valine degradation II, L-valine => 2-methylpropanoate	N.D.	N.D.	N.D.	N.D.	N.D.	N.D.	N.D.	N.D.	N.D.	N.D.	N.D.	N.D.	N.D.	N.D.	N.D.	N.D.	N.D.	N.D.	N.D.	N.D.	N.D.	N.D.	N.D.	N.D.	N.D.	N.D.	N.D.	N.D.	N.D.	N.D.	N.D.	N.D.	N.D.	N.D.	N.D.	N.D.	N.D.	0.866667	N.D.	N.D.	N.D.	N.D.	N.D.	N.D.	N.D.	N.D.	N.D.	N.D.	N.D.
Xylose degradation I, xylose isomeras pathway	N.D.	0	0.00666667	N.D.	0	N.D.	N.D.	0.236667	N.D.	0.12	N.D.	N.D.	N.D.	N.D.	0	N.D.	N.D.	0.14	N.D.	0	N.D.	N.D.	0.0866667	0	N.D.	N.D.	N.D.	N.D.	0	0.0266667	N.D.	0.593333	N.D.	N.D.	N.D.	0	N.D.	N.D.	0.0966667	N.D.	N.D.	0	N.D.	N.D.	0	2.31	0	N.D.	N.D.
Xylose degradation II, xylose oxidoreductase pathway	N.D.	N.D.	N.D.	N.D.	N.D.	N.D.	N.D.	N.D.	N.D.	N.D.	N.D.	N.D.	N.D.	N.D.	N.D.	N.D.	N.D.	N.D.	N.D.	N.D.	N.D.	N.D.	N.D.	N.D.	N.D.	N.D.	N.D.	N.D.	N.D.	N.D.	N.D.	N.D.	N.D.	N.D.	N.D.	N.D.	N.D.	N.D.	N.D.	N.D.	N.D.	N.D.	N.D.	N.D.	N.D.	N.D.	N.D.	N.D.	N.D.
Note: The number in the cell presents the expressions of a specific pathway in a MAG under the hydraulic retention time of 4 day.
"N.D." presents the absence of a specific pathway in a MAG;
"0“ presents the presence of a specific pathway in a MAG but no expression.
[truncated: 488 more columns]

## Sheet: 6.Expression at HRT7
Supplementary Data 7. The pathway expressions of 542 MAGs under hydraulic retention times of 7d
Pathway	bin.1	bin.10	bin.100	bin.101	bin.102	bin.103	bin.104	bin.105	bin.106	bin.107	bin.108	bin.109	bin.11	bin.110	bin.111	bin.112	bin.113	bin.114	bin.115	bin.116	bin.117	bin.118	bin.119	bin.12	bin.120	bin.121	bin.122	bin.123	bin.124	bin.125	bin.126	bin.127	bin.128	bin.129	bin.13	bin.130	bin.131	bin.132	bin.133	bin.134	bin.135	bin.136	bin.137	bin.138	bin.139	bin.14	bin.140	bin.141	bin.142
Acetate syntrophic degradation I, acetate => CO2	N.D.	N.D.	N.D.	N.D.	N.D.	N.D.	N.D.	N.D.	N.D.	N.D.	N.D.	N.D.	N.D.	N.D.	N.D.	N.D.	N.D.	N.D.	N.D.	N.D.	N.D.	N.D.	N.D.	N.D.	N.D.	N.D.	N.D.	N.D.	N.D.	N.D.	N.D.	N.D.	N.D.	N.D.	N.D.	N.D.	N.D.	N.D.	N.D.	N.D.	N.D.	N.D.	N.D.	N.D.	N.D.	N.D.	N.D.	N.D.	N.D.
Acetate syntrophic degradation II, acetate => CO2	N.D.	N.D.	N.D.	N.D.	N.D.	N.D.	N.D.	N.D.	N.D.	N.D.	N.D.	N.D.	N.D.	N.D.	N.D.	N.D.	N.D.	N.D.	0.0766667	N.D.	N.D.	N.D.	N.D.	N.D.	N.D.	N.D.	N.D.	N.D.	N.D.	N.D.	N.D.	N.D.	N.D.	N.D.	N.D.	N.D.	0.0133333	N.D.	N.D.	N.D.	N.D.	0	N.D.	N.D.	N.D.	N.D.	N.D.	N.D.	N.D.
Alanine degradation I, alanine => pyruvate	N.D.	0	N.D.	N.D.	0	N.D.	0	N.D.	N.D.	20.2233	N.D.	0	0.17	0	0	0	N.D.	0	0	N.D.	N.D.	N.D.	N.D.	0	N.D.	N.D.	N.D.	N.D.	0	0	0	N.D.	0	N.D.	N.D.	N.D.	0	N.D.	N.D.	N.D.	N.D.	0	N.D.	19.4567	N.D.	N.D.	0	0	N.D.
Alanine degradation II, alanine => pyruvate	N.D.	0	N.D.	N.D.	N.D.	N.D.	N.D.	0.0266667	N.D.	N.D.	N.D.	N.D.	0	N.D.	N.D.	N.D.	N.D.	N.D.	N.D.	N.D.	N.D.	N.D.	0	N.D.	N.D.	N.D.	N.D.	N.D.	0	N.D.	N.D.	N.D.	N.D.	N.D.	N.D.	N.D.	0	N.D.	0.08	N.D.	N.D.	N.D.	N.D.	N.D.	N.D.	N.D.	N.D.	N.D.	N.D.
Alanine degradation III, alanine => pyruvate + L-glutamate	N.D.	N.D.	N.D.	N.D.	N.D.	0.106667	0	N.D.	0	N.D.	N.D.	N.D.	N.D.	0	N.D.	N.D.	N.D.	N.D.	N.D.	N.D.	N.D.	N.D.	N.D.	N.D.	N.D.	N.D.	N.D.	N.D.	N.D.	N.D.	N.D.	N.D.	0	N.D.	N.D.	N.D.	0.1	1.03667	N.D.	N.D.	N.D.	N.D.	N.D.	N.D.	N.D.	N.D.	N.D.	N.D.	N.D.
Arginine degradation II, L-arginine => L-glutamate	N.D.	N.D.	N.D.	N.D.	N.D.	N.D.	N.D.	N.D.	N.D.	N.D.	N.D.	N.D.	N.D.	N.D.	N.D.	0	N.D.	N.D.	N.D.	N.D.	N.D.	N.D.	N.D.	N.D.	N.D.	N.D.	N.D.	N.D.	N.D.	N.D.	N.D.	N.D.	N.D.	N.D.	N.D.	N.D.	N.D.	N.D.	N.D.	N.D.	N.D.	0	N.D.	N.D.	N.D.	N.D.	N.D.	N.D.	N.D.
Arginine degradation III, L-arginine => L-proline	N.D.	N.D.	N.D.	N.D.	N.D.	N.D.	N.D.	N.D.	N.D.	N.D.	N.D.	N.D.	N.D.	N.D.	N.D.	0	N.D.	N.D.	N.D.	N.D.	N.D.	N.D.	N.D.	N.D.	0	N.D.	N.D.	N.D.	N.D.	N.D.	N.D.	0.1	N.D.	N.D.	0	N.D.	N.D.	N.D.	N.D.	N.D.	N.D.	N.D.	N.D.	N.D.	N.D.	N.D.	N.D.	N.D.	N.D.
Arginine degradation V, L-arginine => acetyl-CoA + D-alanine	N.D.	N.D.	N.D.	N.D.	N.D.	N.D.	N.D.	N.D.	N.D.	N.D.	N.D.	N.D.	N.D.	N.D.	N.D.	N.D.	N.D.	N.D.	N.D.	N.D.	N.D.	N.D.	N.D.	N.D.	N.D.	N.D.	N.D.	N.D.	N.D.	0	N.D.	N.D.	N.D.	N.D.	N.D.	N.D.	N.D.	N.D.	N.D.	N.D.	N.D.	N.D.	N.D.	3.16667	N.D.	N.D.	N.D.	N.D.	N.D.
Arginine degradation VI, arginine => L-ornithine	N.D.	N.D.	N.D.	N.D.	N.D.	N.D.	N.D.	N.D.	N.D.	N.D.	N.D.	N.D.	N.D.	N.D.	N.D.	0	N.D.	N.D.	0.153333	N.D.	0	N.D.	N.D.	N.D.	N.D.	N.D.	N.D.	N.D.	N.D.	0	N.D.	N.D.	N.D.	N.D.	0.356667	N.D.	N.D.	N.D.	N.D.	N.D.	0	N.D.	N.D.	2.75667	N.D.	N.D.	N.D.	N.D.	N.D.
Asparagine degradation, L-asparagine => L-aspartate	0	N.D.	0	N.D.	N.D.	N.D.	N.D.	0.193333	N.D.	N.D.	0	N.D.	N.D.	N.D.	N.D.	N.D.	N.D.	0	0	N.D.	N.D.	N.D.	N.D.	N.D.	N.D.	N.D.	N.D.	N.D.	N.D.	0	N.D.	0.343333	N.D.	N.D.	N.D.	0	N.D.	N.D.	0	0	0	0	N.D.	0.996667	0.0866667	0	N.D.	N.D.	N.D.
Aspartate degradation I, aspartate => pyruvate	N.D.	N.D.	N.D.	N.D.	N.D.	0.0733333	0	1.00667	N.D.	N.D.	N.D.	N.D.	0	N.D.	N.D.	N.D.	N.D.	N.D.	0.0366667	N.D.	N.D.	N.D.	0	N.D.	N.D.	N.D.	N.D.	N.D.	N.D.	0	N.D.	0	0	N.D.	N.D.	N.D.	N.D.	N.D.	N.D.	N.D.	N.D.	N.D.	N.D.	28.8433	N.D.	0	N.D.	N.D.	N.D.
Aspartate degradation II, aspartate => glutamine + fumarate	N.D.	N.D.	0	N.D.	N.D.	0	0	N.D.	N.D.	N.D.	N.D.	N.D.	N.D.	N.D.	N.D.	N.D.	N.D.	N.D.	N.D.	N.D.	N.D.	N.D.	N.D.	N.D.	N.D.	N.D.	N.D.	N.D.	N.D.	N.D.	0.386667	N.D.	0	N.D.	0	N.D.	N.D.	N.D.	N.D.	N.D.	N.D.	N.D.	N.D.	N.D.	N.D.	0.146667	N.D.	N.D.	N.D.
Butyrate syntrophic degradation, butyrate => acetyl-CoA	N.D.	N.D.	N.D.	N.D.	N.D.	N.D.	N.D.	N.D.	N.D.	N.D.	N.D.	N.D.	N.D.	N.D.	N.D.	N.D.	N.D.	N.D.	N.D.	N.D.	N.D.	N.D.	N.D.	N.D.	N.D.	N.D.	N.D.	N.D.	N.D.	N.D.	N.D.	N.D.	N.D.	N.D.	N.D.	N.D.	0.233333	N.D.	N.D.	N.D.	N.D.	N.D.	N.D.	4.66	N.D.	N.D.	N.D.	N.D.	N.D.
Cysteine degradation I, L-cysteine => L-serine	N.D.	0	0	N.D.	N.D.	0	0.0433333	0.14	N.D.	N.D.	N.D.	0	N.D.	0	0	0	0	0	0	0	0	0	0	0	N.D.	0.02	N.D.	0	N.D.	N.D.	N.D.	N.D.	N.D.	0	N.D.	0.14	0	0.453333	N.D.	N.D.	0	N.D.	N.D.	2.17333	N.D.	0.0766667	N.D.	0	0
Entner-Doudoroff pathway I, beta-D-glucose 6P => pyruvate	N.D.	N.D.	N.D.	N.D.	N.D.	N.D.	N.D.	N.D.	N.D.	N.D.	N.D.	N.D.	N.D.	N.D.	N.D.	N.D.	N.D.	N.D.	N.D.	N.D.	N.D.	N.D.	N.D.	N.D.	N.D.	N.D.	N.D.	N.D.	N.D.	N.D.	N.D.	N.D.	N.D.	N.D.	N.D.	N.D.	N.D.	N.D.	N.D.	N.D.	N.D.	N.D.	N.D.	N.D.	N.D.	N.D.	N.D.	N.D.	N.D.
Ethanol degradation, ethanol => acetyl-CoA	N.D.	N.D.	N.D.	N.D.	N.D.	N.D.	N.D.	N.D.	N.D.	N.D.	N.D.	N.D.	N.D.	N.D.	N.D.	N.D.	0	N.D.	N.D.	N.D.	0	N.D.	N.D.	N.D.	N.D.	N.D.	N.D.	N.D.	N.D.	N.D.	N.D.	1.42333	N.D.	N.D.	N.D.	N.D.	N.D.	N.D.	N.D.	N.D.	N.D.	N.D.	N.D.	N.D.	N.D.	N.D.	N.D.	N.D.	N.D.
Fructose degradation I, fructose => beta-D-fructose-6P	N.D.	0	0	N.D.	N.D.	0	N.D.	0.173333	0	0	N.D.	0	0	0	N.D.	0	0	0	N.D.	0	N.D.	N.D.	0	0	N.D.	0.16	N.D.	N.D.	0	N.D.	N.D.	N.D.	0	0	N.D.	0	0.16	N.D.	0.0533333	N.D.	N.D.	0	0	N.D.	N.D.	0.233333	N.D.	0	N.D.
Fructose degradation II, fructose => beta-D-fructose-1,6-P2	N.D.	N.D.	N.D.	N.D.	N.D.	N.D.	N.D.	N.D.	N.D.	N.D.	N.D.	N.D.	N.D.	N.D.	N.D.	N.D.	N.D.	N.D.	N.D.	N.D.	N.D.	N.D.	N.D.	N.D.	0	N.D.	N.D.	N.D.	N.D.	N.D.	N.D.	N.D.	N.D.	N.D.	N.D.	N.D.	N.D.	N.D.	N.D.	N.D.	N.D.	N.D.	0	N.D.	N.D.	N.D.	N.D.	N.D.	N.D.
Fucose degradation I, fucose => glycerone-P	N.D.	N.D.	N.D.	N.D.	N.D.	N.D.	N.D.	N.D.	N.D.	N.D.	N.D.	N.D.	N.D.	N.D.	N.D.	N.D.	N.D.	N.D.	N.D.	N.D.	N.D.	N.D.	N.D.	N.D.	N.D.	N.D.	N.D.	N.D.	N.D.	N.D.	N.D.	N.D.	N.D.	N.D.	N.D.	N.D.	N.D.	N.D.	N.D.	N.D.	N.D.	N.D.	N.D.	N.D.	N.D.	N.D.	N.D.	N.D.	N.D.
Galactose degradation I, Leloir pathway, galactose => alpha-D-glucose-1P	N.D.	N.D.	N.D.	N.D.	N.D.	N.D.	N.D.	N.D.	N.D.	0.723333	N.D.	N.D.	N.D.	N.D.	0	0	N.D.	0.0166667	N.D.	N.D.	0	N.D.	N.D.	N.D.	N.D.	N.D.	N.D.	N.D.	N.D.	N.D.	N.D.	N.D.	N.D.	N.D.	N.D.	N.D.	N.D.	N.D.	N.D.	N.D.	N.D.	N.D.	N.D.	N.D.	N.D.	N.D.	N.D.	0	N.D.
Galactose degradation II, D-galactose => D-glyceraldehyde-3P	N.D.	N.D.	N.D.	N.D.	N.D.	N.D.	N.D.	N.D.	N.D.	N.D.	N.D.	N.D.	N.D.	N.D.	N.D.	N.D.	N.D.	N.D.	N.D.	N.D.	N.D.	N.D.	N.D.	N.D.	N.D.	N.D.	N.D.	N.D.	N.D.	N.D.	N.D.	N.D.	N.D.	N.D.	N.D.	N.D.	N.D.	N.D.	N.D.	N.D.	N.D.	N.D.	N.D.	N.D.	N.D.	N.D.	N.D.	N.D.	N.D.
Galacturonic acid degradation, galacturonic acid => glyceraldehyde-3P + pyruvate	N.D.	N.D.	N.D.	N.D.	N.D.	N.D.	N.D.	N.D.	N.D.	N.D.	N.D.	N.D.	N.D.	N.D.	0	N.D.	N.D.	N.D.	N.D.	N.D.	N.D.	N.D.	N.D.	N.D.	N.D.	N.D.	N.D.	N.D.	N.D.	N.D.	N.D.	0.216667	N.D.	N.D.	N.D.	N.D.	N.D.	N.D.	N.D.	N.D.	N.D.	N.D.	N.D.	N.D.	N.D.	N.D.	N.D.	N.D.	N.D.
Glutamate degradation I, glutamate => pyruvate	N.D.	N.D.	N.D.	N.D.	N.D.	N.D.	N.D.	N.D.	N.D.	N.D.	N.D.	N.D.	0	N.D.	N.D.	N.D.	N.D.	N.D.	N.D.	N.D.	N.D.	N.D.	N.D.	N.D.	N.D.	N.D.	N.D.	N.D.	N.D.	N.D.	N.D.	N.D.	N.D.	N.D.	N.D.	N.D.	N.D.	N.D.	N.D.	N.D.	N.D.	N.D.	N.D.	N.D.	N.D.	N.D.	N.D.	N.D.	N.D.
Glutamate degradation III, glutamate => butyrate	N.D.	N.D.	N.D.	N.D.	N.D.	N.D.	N.D.	N.D.	N.D.	N.D.	N.D.	N.D.	N.D.	N.D.	N.D.	N.D.	N.D.	N.D.	N.D.	N.D.	N.D.	N.D.	N.D.	N.D.	N.D.	N.D.	N.D.	N.D.	N.D.	N.D.	N.D.	N.D.	N.D.	N.D.	N.D.	N.D.	N.D.	N.D.	N.D.	N.D.	N.D.	N.D.	N.D.	N.D.	N.D.	N.D.	N.D.	N.D.	N.D.
Glutamine degradation I, L-glutamine => L-glutamate	N.D.	0	0	N.D.	0	N.D.	N.D.	N.D.	0	0	0	0	N.D.	N.D.	0	0	0	0	0	N.D.	0	0	N.D.	0	N.D.	N.D.	N.D.	N.D.	0	N.D.	N.D.	0	0	N.D.	0.223333	0	N.D.	0	N.D.	0	N.D.	0	N.D.	N.D.	N.D.	N.D.	0	0	0
Glutamine degradation II, L-glutamine => L-glutamate	0.04	0	0	N.D.	0	0	0.0533333	0.4	0	0.0833333	N.D.	0	N.D.	0.84	0	0	N.D.	0	0.19	11.7967	N.D.	0	0	0	0	0.07	0	1.00667	0	0	0.46	N.D.	0.0466667	0.02	N.D.	0	0	0	N.D.	N.D.	0	0	0	N.D.	0	0	0	N.D.	0
Glycerol degradation I, glycerol => sn-glycerol 3-phosphate => glycerone-P	N.D.	0	0	N.D.	0	N.D.	N.D.	0.0133333	0.0833333	0.07	N.D.	N.D.	N.D.	N.D.	0	0	0	0	0	N.D.	0	0	N.D.	N.D.	0	9.24	0	N.D.	0	0	N.D.	0.126667	N.D.	0.396667	N.D.	0	N.D.	N.D.	0.17	N.D.	0	0	0	1.39667	N.D.	N.D.	N.D.	0	0
Glycerol degradation II, glycerol => dihydroxyacetone => glycerone-P	N.D.	N.D.	0	N.D.	N.D.	N.D.	N.D.	0.1	N.D.	N.D.	N.D.	N.D.	N.D.	N.D.	N.D.	N.D.	N.D.	N.D.	N.D.	N.D.	N.D.	N.D.	N.D.	N.D.	N.D.	N.D.	N.D.	N.D.	N.D.	N.D.	N.D.	N.D.	N.D.	N.D.	N.D.	N.D.	N.D.	N.D.	N.D.	N.D.	N.D.	N.D.	N.D.	N.D.	N.D.	N.D.	N.D.	N.D.	N.D.
Glycine degradation I, glycine => formate	N.D.	0	0	N.D.	N.D.	0.0866667	N.D.	0.533333	0	N.D.	N.D.	N.D.	0	0.136667	0.00333333	N.D.	N.D.	0	0.02	N.D.	N.D.	0	0.25	0.0933333	0	N.D.	N.D.	N.D.	0	0	N.D.	0.226667	N.D.	0	0.0333333	0	0	0.866667	N.D.	N.D.	0	0	0	2.45	0.12	N.D.	0.00333333	N.D.	0
Glycine degradation II, glycine => acetate	N.D.	N.D.	N.D.	N.D.	N.D.	N.D.	N.D.	N.D.	N.D.	N.D.	N.D.	N.D.	N.D.	N.D.	N.D.	N.D.	N.D.	N.D.	0.21	N.D.	N.D.	N.D.	N.D.	N.D.	N.D.	N.D.	N.D.	N.D.	N.D.	0	N.D.	N.D.	N.D.	N.D.	0.16	N.D.	N.D.	N.D.	N.D.	N.D.	N.D.	N.D.	N.D.	29.2	N.D.	N.D.	N.D.	N.D.	N.D.
Glycolysis, glucose => pyruvate	N.D.	N.D.	N.D.	N.D.	N.D.	0.163333	0.293333	N.D.	N.D.	0.0733333	N.D.	N.D.	0.03	N.D.	0	N.D.	N.D.	0.00666667	N.D.	N.D.	N.D.	N.D.	0.253333	N.D.	N.D.	0.0166667	0.49	N.D.	N.D.	N.D.	N.D.	N.D.	0.0733333	N.D.	N.D.	N.D.	N.D.	N.D.	N.D.	N.D.	0	0	N.D.	N.D.	N.D.	0.476667	N.D.	N.D.	N.D.
Histidine degradation, histidine => glutamate	0	N.D.	N.D.	N.D.	N.D.	0.0266667	N.D.	N.D.	N.D.	N.D.	0.0166667	0	N.D.	N.D.	N.D.	0	N.D.	0	N.D.	N.D.	N.D.	N.D.	N.D.	N.D.	N.D.	0.0366667	N.D.	N.D.	0	0.0233333	N.D.	0.153333	0	0.0266667	0.16	N.D.	0	N.D.	N.D.	0.06	N.D.	0	0	2.24	0	N.D.	N.D.	N.D.	N.D.
Isoleucine degradation I, isoleucine => acetyl-CoA + propanoyl-CoA	N.D.	0	N.D.	N.D.	N.D.	N.D.	N.D.	N.D.	N.D.	N.D.	N.D.	N.D.	N.D.	N.D.	N.D.	0	N.D.	N.D.	N.D.	N.D.	N.D.	N.D.	N.D.	N.D.	N.D.	N.D.	N.D.	N.D.	N.D.	N.D.	N.D.	N.D.	N.D.	N.D.	N.D.	N.D.	N.D.	N.D.	N.D.	N.D.	N.D.	N.D.	N.D.	N.D.	N.D.	N.D.	N.D.	0	N.D.
Isoleucine degradation II, isoleucine => 2-methylbutyrate	N.D.	N.D.	N.D.	N.D.	N.D.	N.D.	N.D.	N.D.	N.D.	N.D.	N.D.	N.D.	N.D.	N.D.	N.D.	N.D.	N.D.	N.D.	N.D.	N.D.	N.D.	N.D.	N.D.	N.D.	N.D.	N.D.	N.D.	N.D.	N.D.	N.D.	N.D.	N.D.	N.D.	N.D.	N.D.	N.D.	N.D.	0.433333	N.D.	N.D.	N.D.	N.D.	N.D.	N.D.	N.D.	N.D.	N.D.	N.D.	N.D.
Lactose degradation I, lactose => alpha-D-glucose	0.0533333	N.D.	N.D.	N.D.	0	N.D.	N.D.	N.D.	N.D.	0.00666667	N.D.	N.D.	0	N.D.	0.0266667	N.D.	N.D.	0	N.D.	0.376667	0	N.D.	0	0.1	N.D.	N.D.	N.D.	N.D.	N.D.	N.D.	N.D.	N.D.	N.D.	N.D.	N.D.	N.D.	N.D.	N.D.	0.0966667	N.D.	N.D.	N.D.	N.D.	N.D.	0.22	0.0866667	0	0	N.D.
Leucine degradation I, leucine => acetoacetate + acetyl-CoA	N.D.	N.D.	N.D.	N.D.	N.D.	N.D.	N.D.	N.D.	N.D.	N.D.	N.D.	N.D.	N.D.	N.D.	N.D.	N.D.	N.D.	N.D.	N.D.	N.D.	N.D.	N.D.	N.D.	N.D.	N.D.	N.D.	N.D.	N.D.	N.D.	N.D.	N.D.	N.D.	N.D.	N.D.	N.D.	N.D.	N.D.	N.D.	N.D.	N.D.	N.D.	0	N.D.	N.D.	N.D.	N.D.	N.D.	N.D.	N.D.
Leucine degradation II, leucine => 3-methylbutyrate	N.D.	N.D.	N.D.	N.D.	N.D.	N.D.	N.D.	N.D.	N.D.	N.D.	N.D.	N.D.	N.D.	N.D.	N.D.	N.D.	N.D.	N.D.	N.D.	N.D.	N.D.	N.D.	N.D.	N.D.	N.D.	N.D.	N.D.	N.D.	N.D.	N.D.	N.D.	N.D.	N.D.	N.D.	N.D.	N.D.	N.D.	0.433333	N.D.	N.D.	N.D.	N.D.	N.D.	N.D.	N.D.	N.D.	N.D.	N.D.	N.D.
Long chain fatty acid beta-oxidation, LFCAs => Acetyl-CoA	N.D.	N.D.	N.D.	N.D.	N.D.	N.D.	N.D.	N.D.	0.25	N.D.	N.D.	N.D.	N.D.	N.D.	N.D.	0	N.D.	N.D.	N.D.	N.D.	N.D.	N.D.	N.D.	N.D.	N.D.	N.D.	N.D.	N.D.	N.D.	N.D.	N.D.	N.D.	N.D.	N.D.	N.D.	N.D.	N.D.	N.D.	N.D.	N.D.	N.D.	0	N.D.	N.D.	N.D.	N.D.	N.D.	0	0
Lysine degradation III, lysine => butyrate + acetate	N.D.	N.D.	N.D.	N.D.	N.D.	N.D.	N.D.	0.186667	N.D.	N.D.	N.D.	N.D.	N.D.	N.D.	N.D.	N.D.	N.D.	N.D.	N.D.	N.D.	N.D.	N.D.	N.D.	N.D.	N.D.	N.D.	N.D.	N.D.	N.D.	N.D.	N.D.	N.D.	N.D.	N.D.	N.D.	N.D.	N.D.	N.D.	N.D.	N.D.	N.D.	N.D.	N.D.	3.70667	N.D.	N.D.	N.D.	N.D.	N.D.
Mannose degradation, mannose => D-fructose-6P	N.D.	N.D.	N.D.	N.D.	N.D.	N.D.	N.D.	N.D.	N.D.	N.D.	N.D.	N.D.	N.D.	N.D.	N.D.	N.D.	N.D.	N.D.	N.D.	N.D.	N.D.	N.D.	N.D.	0	N.D.	N.D.	N.D.	N.D.	N.D.	N.D.	N.D.	N.D.	N.D.	N.D.	N.D.	N.D.	N.D.	N.D.	N.D.	N.D.	N.D.	N.D.	N.D.	N.D.	N.D.	0.103333	N.D.	N.D.	N.D.
Methanogenesis I, acetate => methane	N.D.	N.D.	N.D.	N.D.	N.D.	N.D.	N.D.	N.D.	N.D.	N.D.	N.D.	N.D.	N.D.	N.D.	N.D.	N.D.	N.D.	N.D.	N.D.	N.D.	N.D.	N.D.	N.D.	N.D.	N.D.	N.D.	N.D.	N.D.	N.D.	N.D.	N.D.	N.D.	N.D.	N.D.	N.D.	N.D.	N.D.	N.D.	N.D.	N.D.	N.D.	N.D.	N.D.	N.D.	N.D.	N.D.	N.D.	N.D.	N.D.
Methanogenesis II, CO2 => methane	N.D.	N.D.	N.D.	N.D.	N.D.	N.D.	N.D.	N.D.	N.D.	N.D.	N.D.	N.D.	N.D.	N.D.	N.D.	N.D.	N.D.	N.D.	N.D.	N.D.	N.D.	N.D.	N.D.	N.D.	N.D.	N.D.	N.D.	N.D.	N.D.	N.D.	N.D.	N.D.	N.D.	N.D.	N.D.	N.D.	N.D.	N.D.	N.D.	N.D.	N.D.	N.D.	N.D.	N.D.	N.D.	N.D.	N.D.	N.D.	N.D.
Methanogenesis III, methanol => methane	N.D.	N.D.	N.D.	N.D.	N.D.	N.D.	N.D.	N.D.	N.D.	N.D.	N.D.	N.D.	N.D.	N.D.	N.D.	N.D.	N.D.	N.D.	N.D.	N.D.	N.D.	N.D.	N.D.	N.D.	N.D.	N.D.	N.D.	N.D.	N.D.	N.D.	N.D.	N.D.	N.D.	N.D.	N.D.	N.D.	N.D.	6.20333	N.D.	N.D.	N.D.	N.D.	N.D.	N.D.	N.D.	N.D.	N.D.	N.D.	N.D.
Methanogenesis IV, methylamine => methane	N.D.	N.D.	N.D.	N.D.	N.D.	N.D.	N.D.	N.D.	N.D.	N.D.	N.D.	N.D.	N.D.	N.D.	N.D.	N.D.	N.D.	N.D.	N.D.	N.D.	N.D.	N.D.	N.D.	N.D.	N.D.	N.D.	N.D.	N.D.	N.D.	N.D.	N.D.	N.D.	N.D.	N.D.	N.D.	N.D.	N.D.	N.D.	N.D.	N.D.	N.D.	N.D.	N.D.	N.D.	N.D.	N.D.	N.D.	N.D.	N.D.
Methionine degradation I, L-methionine => L-homocysteine	N.D.	N.D.	N.D.	N.D.	N.D.	0.29	N.D.	N.D.	N.D.	N.D.	N.D.	N.D.	0.03	0	0	N.D.	N.D.	0	N.D.	N.D.	N.D.	N.D.	0	N.D.	N.D.	N.D.	N.D.	N.D.	N.D.	N.D.	N.D.	0.45	0.09	N.D.	N.D.	N.D.	0.106667	N.D.	N.D.	N.D.	N.D.	N.D.	N.D.	N.D.	N.D.	N.D.	N.D.	N.D.	N.D.
Methionine degradation II, L-methionine => 2-oxobutanoate	N.D.	N.D.	N.D.	N.D.	N.D.	N.D.	N.D.	0.446667	N.D.	N.D.	N.D.	N.D.	N.D.	N.D.	N.D.	N.D.	N.D.	N.D.	N.D.	N.D.	N.D.	N.D.	0	0	N.D.	N.D.	N.D.	N.D.	N.D.	0.0566667	N.D.	0	N.D.	N.D.	0	N.D.	N.D.	N.D.	0.213333	N.D.	N.D.	N.D.	N.D.	14.57	N.D.	N.D.	N.D.	N.D.	N.D.
Proline degradation I, L-proline => L-glutamate	N.D.	0	N.D.	N.D.	N.D.	N.D.	0.07	0.24	N.D.	N.D.	N.D.	N.D.	0	N.D.	0.0166667	0	0	N.D.	N.D.	N.D.	N.D.	N.D.	N.D.	N.D.	N.D.	N.D.	N.D.	N.D.	0	N.D.	N.D.	0.133333	N.D.	0.0133333	0.183333	N.D.	N.D.	0.643333	0.103333	N.D.	N.D.	0	0	N.D.	N.D.	N.D.	0	N.D.	0
Proline degradation II, L-proline => 5-aminovalerate	N.D.	N.D.	N.D.	N.D.	N.D.	N.D.	N.D.	N.D.	N.D.	N.D.	N.D.	N.D.	N.D.	N.D.	N.D.	N.D.	N.D.	N.D.	0	N.D.	N.D.	N.D.	N.D.	N.D.	N.D.	N.D.	N.D.	N.D.	N.D.	N.D.	N.D.	N.D.	N.D.	N.D.	N.D.	N.D.	N.D.	N.D.	N.D.	N.D.	N.D.	N.D.	N.D.	N.D.	N.D.	N.D.	N.D.	N.D.	N.D.
Propionate syntrophic degradation, propionate => acetate	N.D.	N.D.	N.D.	N.D.	0	N.D.	N.D.	N.D.	0	N.D.	N.D.	0.0466667	N.D.	N.D.	N.D.	0	N.D.	0	N.D.	N.D.	N.D.	N.D.	N.D.	N.D.	N.D.	N.D.	N.D.	N.D.	N.D.	N.D.	N.D.	N.D.	N.D.	N.D.	N.D.	N.D.	N.D.	N.D.	N.D.	N.D.	N.D.	0	N.D.	N.D.	N.D.	N.D.	N.D.	N.D.	0
Pyruvate degradation, pyruvate => acetate	N.D.	N.D.	N.D.	N.D.	N.D.	N.D.	0.506667	N.D.	N.D.	N.D.	N.D.	N.D.	N.D.	N.D.	N.D.	0	N.D.	N.D.	N.D.	N.D.	N.D.	N.D.	N.D.	N.D.	N.D.	N.D.	N.D.	N.D.	N.D.	N.D.	N.D.	N.D.	N.D.	N.D.	N.D.	N.D.	N.D.	N.D.	N.D.	N.D.	N.D.	0	0	N.D.	N.D.	N.D.	N.D.	N.D.	N.D.
Pyruvate degradation, pyruvate => lactate	N.D.	0	N.D.	N.D.	N.D.	N.D.	N.D.	1.02667	N.D.	0.15	N.D.	N.D.	N.D.	N.D.	N.D.	N.D.	0	N.D.	N.D.	N.D.	0	0	0	N.D.	0	0	N.D.	N.D.	0	N.D.	0	N.D.	N.D.	0	N.D.	N.D.	N.D.	N.D.	N.D.	N.D.	0.113333	0	0	26.0833	N.D.	N.D.	N.D.	N.D.	0
Rhamnose degradation I, rhamnose => glycerone-P	N.D.	N.D.	N.D.	N.D.	N.D.	N.D.	N.D.	N.D.	N.D.	N.D.	N.D.	N.D.	N.D.	N.D.	N.D.	N.D.	N.D.	N.D.	N.D.	N.D.	N.D.	N.D.	N.D.	N.D.	N.D.	N.D.	N.D.	N.D.	N.D.	N.D.	N.D.	N.D.	N.D.	N.D.	N.D.	N.D.	N.D.	N.D.	N.D.	N.D.	N.D.	N.D.	N.D.	N.D.	N.D.	N.D.	N.D.	N.D.	N.D.
Serine degradation I, serine => pyruvate	0	0	N.D.	N.D.	N.D.	N.D.	N.D.	N.D.	N.D.	N.D.	N.D.	N.D.	N.D.	N.D.	N.D.	N.D.	N.D.	N.D.	0	N.D.	N.D.	N.D.	N.D.	N.D.	N.D.	N.D.	N.D.	N.D.	N.D.	0	N.D.	1.25667	N.D.	N.D.	0.136667	N.D.	N.D.	N.D.	N.D.	N.D.	N.D.	N.D.	N.D.	N.D.	0	0	N.D.	N.D.	N.D.
Serine degradation II, serine => glycine	0.156667	0	0	0	0	0	0	0.653333	0.323333	0.71	N.D.	0	0	0	0	0	0	0	0	0	0	0	N.D.	0	N.D.	0	0	0.396667	0	0	0.133333	0.173333	0	0	0.05	0	0	1.26333	0.123333	0	0	0	0	3.1	0	0	0	0	0
Sucrose degradation I, sucrose => D-glucose	0	N.D.	N.D.	N.D.	0	N.D.	N.D.	N.D.	N.D.	N.D.	N.D.	N.D.	N.D.	N.D.	0	0	0	0	N.D.	N.D.	0	N.D.	0.0533333	0	0	0	N.D.	N.D.	N.D.	N.D.	N.D.	N.D.	N.D.	0.0266667	N.D.	0	N.D.	N.D.	N.D.	N.D.	N.D.	0	0	N.D.	0	N.D.	0	0	N.D.
Sucrose degradation II, sucrose => D-glucose-6P	N.D.	N.D.	N.D.	N.D.	N.D.	N.D.	N.D.	N.D.	N.D.	N.D.	N.D.	N.D.	N.D.	N.D.	N.D.	N.D.	N.D.	N.D.	N.D.	N.D.	N.D.	N.D.	N.D.	N.D.	N.D.	N.D.	N.D.	N.D.	N.D.	N.D.	N.D.	N.D.	N.D.	N.D.	N.D.	N.D.	N.D.	N.D.	N.D.	N.D.	N.D.	N.D.	N.D.	N.D.	N.D.	N.D.	N.D.	N.D.	N.D.
Threonine degradation I, L-threonine => glycine	0	N.D.	N.D.	N.D.	N.D.	N.D.	N.D.	0.94	N.D.	0.0266667	N.D.	N.D.	N.D.	N.D.	N.D.	N.D.	N.D.	0	N.D.	N.D.	N.D.	N.D.	N.D.	N.D.	N.D.	N.D.	N.D.	N.D.	0	0.133333	N.D.	1.08667	N.D.	N.D.	N.D.	N.D.	N.D.	N.D.	N.D.	0.45	N.D.	N.D.	N.D.	1.50333	0.0433333	0	N.D.	N.D.	N.D.
Threonine degradation II, L-threonine => acetyl-CoA	0	0	0	N.D.	0	N.D.	N.D.	N.D.	N.D.	N.D.	N.D.	N.D.	0	0.0266667	0.133333	0	N.D.	N.D.	N.D.	N.D.	N.D.	N.D.	0	N.D.	0	N.D.	N.D.	N.D.	N.D.	N.D.	N.D.	N.D.	N.D.	N.D.	N.D.	0	0.0266667	N.D.	N.D.	N.D.	N.D.	0	0	N.D.	0.02	0.0733333	N.D.	0	N.D.
Trehalose degradation I, trehalose => D-glucose-6P	N.D.	N.D.	N.D.	N.D.	N.D.	N.D.	N.D.	N.D.	N.D.	N.D.	N.D.	N.D.	N.D.	N.D.	N.D.	N.D.	N.D.	N.D.	N.D.	N.D.	N.D.	N.D.	N.D.	N.D.	N.D.	N.D.	N.D.	N.D.	N.D.	N.D.	N.D.	N.D.	N.D.	N.D.	N.D.	N.D.	N.D.	N.D.	N.D.	N.D.	N.D.	N.D.	N.D.	N.D.	N.D.	N.D.	N.D.	N.D.	N.D.
Trehalose degradation II, trehalose => D-glucose-6P	0.02	N.D.	N.D.	N.D.	N.D.	N.D.	N.D.	N.D.	N.D.	N.D.	N.D.	0	N.D.	N.D.	N.D.	N.D.	N.D.	N.D.	N.D.	N.D.	N.D.	N.D.	N.D.	N.D.	N.D.	N.D.	N.D.	N.D.	N.D.	N.D.	N.D.	N.D.	N.D.	N.D.	N.D.	N.D.	N.D.	N.D.	N.D.	N.D.	N.D.	N.D.	N.D.	N.D.	N.D.	N.D.	N.D.	N.D.	N.D.
Trehalose degradation IV, trehalose => D-glucose-6P	N.D.	N.D.	N.D.	N.D.	N.D.	N.D.	N.D.	N.D.	N.D.	N.D.	N.D.	N.D.	0	N.D.	N.D.	N.D.	N.D.	N.D.	N.D.	N.D.	0	N.D.	N.D.	N.D.	N.D.	N.D.	N.D.	N.D.	N.D.	0	N.D.	N.D.	N.D.	N.D.	N.D.	N.D.	N.D.	N.D.	N.D.	N.D.	0	N.D.	N.D.	N.D.	N.D.	0.103333	N.D.	N.D.	N.D.
Triacylglycerol degradation, triacylglycerol => glycerol + fatty acid	N.D.	N.D.	N.D.	N.D.	N.D.	N.D.	N.D.	N.D.	N.D.	N.D.	N.D.	N.D.	N.D.	N.D.	N.D.	0	N.D.	N.D.	N.D.	N.D.	N.D.	N.D.	N.D.	N.D.	N.D.	N.D.	N.D.	N.D.	N.D.	N.D.	N.D.	N.D.	N.D.	N.D.	N.D.	N.D.	N.D.	N.D.	N.D.	N.D.	N.D.	0	N.D.	N.D.	N.D.	N.D.	0	N.D.	N.D.
Trytophan degradation I, L-tryptophan => pyruvate	N.D.	N.D.	N.D.	N.D.	N.D.	N.D.	N.D.	N.D.	N.D.	N.D.	N.D.	N.D.	0	N.D.	N.D.	N.D.	0.113333	N.D.	N.D.	N.D.	N.D.	N.D.	N.D.	N.D.	N.D.	0	N.D.	N.D.	N.D.	0.353333	N.D.	0.33	N.D.	N.D.	N.D.	N.D.	N.D.	N.D.	N.D.	N.D.	N.D.	N.D.	N.D.	11.1667	N.D.	N.D.	N.D.	N.D.	N.D.
Valine degradation II, L-valine => 2-methylpropanoate	N.D.	N.D.	N.D.	N.D.	N.D.	N.D.	N.D.	N.D.	N.D.	N.D.	N.D.	N.D.	N.D.	N.D.	N.D.	N.D.	N.D.	N.D.	N.D.	N.D.	N.D.	N.D.	N.D.	N.D.	N.D.	N.D.	N.D.	N.D.	N.D.	N.D.	N.D.	N.D.	N.D.	N.D.	N.D.	N.D.	N.D.	0.433333	N.D.	N.D.	N.D.	N.D.	N.D.	N.D.	N.D.	N.D.	N.D.	N.D.	N.D.
Xylose degradation I, xylose isomeras pathway	N.D.	0	0	N.D.	0	N.D.	N.D.	0.3	N.D.	0	N.D.	N.D.	N.D.	N.D.	0.0733333	N.D.	N.D.	0.09	N.D.	0	N.D.	N.D.	0.0266667	0.0266667	N.D.	N.D.	N.D.	N.D.	0	0	N.D.	0.326667	N.D.	N.D.	N.D.	0.0733333	N.D.	N.D.	0.0566667	N.D.	N.D.	0	N.D.	N.D.	0	0.233333	0	N.D.	N.D.
Xylose degradation II, xylose oxidoreductase pathway	N.D.	N.D.	N.D.	N.D.	N.D.	N.D.	N.D.	N.D.	N.D.	N.D.	N.D.	N.D.	N.D.	N.D.	N.D.	N.D.	N.D.	N.D.	N.D.	N.D.	N.D.	N.D.	N.D.	N.D.	N.D.	N.D.	N.D.	N.D.	N.D.	N.D.	N.D.	N.D.	N.D.	N.D.	N.D.	N.D.	N.D.	N.D.	N.D.	N.D.	N.D.	N.D.	N.D.	N.D.	N.D.	N.D.	N.D.	N.D.	N.D.
Note: The number in the cell presents the expressions of a specific pathway in a MAG under the hydraulic retention time of 7 day.
"N.D." presents the absence of a specific pathway in a MAG;
"0“ presents the presence of a specific pathway in a MAG but no expression.
[truncated: 488 more columns]

## Sheet: 7.Expression at HRT15
Supplementary Data 7. The pathway expressions of 542 MAGs under hydraulic retention times of 15d
Pathway	bin.1	bin.10	bin.100	bin.101	bin.102	bin.103	bin.104	bin.105	bin.106	bin.107	bin.108	bin.109	bin.11	bin.110	bin.111	bin.112	bin.113	bin.114	bin.115	bin.116	bin.117	bin.118	bin.119	bin.12	bin.120	bin.121	bin.122	bin.123	bin.124	bin.125	bin.126	bin.127	bin.128	bin.129	bin.13	bin.130	bin.131	bin.132	bin.133	bin.134	bin.135	bin.136	bin.137	bin.138	bin.139	bin.14	bin.140	bin.141	bin.142
Acetate syntrophic degradation I, acetate => CO2	N.D.	N.D.	N.D.	N.D.	N.D.	N.D.	N.D.	N.D.	N.D.	N.D.	N.D.	N.D.	N.D.	N.D.	N.D.	N.D.	N.D.	N.D.	N.D.	N.D.	N.D.	N.D.	N.D.	N.D.	N.D.	N.D.	N.D.	N.D.	N.D.	N.D.	N.D.	N.D.	N.D.	N.D.	N.D.	N.D.	N.D.	N.D.	N.D.	N.D.	N.D.	N.D.	N.D.	N.D.	N.D.	N.D.	N.D.	N.D.	N.D.
Acetate syntrophic degradation II, acetate => CO2	N.D.	N.D.	N.D.	N.D.	N.D.	N.D.	N.D.	N.D.	N.D.	N.D.	N.D.	N.D.	N.D.	N.D.	N.D.	N.D.	N.D.	N.D.	0.733333	N.D.	N.D.	N.D.	N.D.	N.D.	N.D.	N.D.	N.D.	N.D.	N.D.	N.D.	N.D.	N.D.	N.D.	N.D.	N.D.	N.D.	0.0366667	N.D.	N.D.	N.D.	N.D.	0	N.D.	N.D.	N.D.	N.D.	N.D.	N.D.	N.D.
Alanine degradation I, alanine => pyruvate	N.D.	0	N.D.	N.D.	0	N.D.	0.0633333	N.D.	N.D.	0	N.D.	0	0	0	0	0	N.D.	0	1.49667	N.D.	N.D.	N.D.	N.D.	0	N.D.	N.D.	N.D.	N.D.	0	0	0	N.D.	0	N.D.	N.D.	N.D.	0.03	N.D.	N.D.	N.D.	N.D.	0	N.D.	1.09333	N.D.	N.D.	0	0	N.D.
Alanine degradation II, alanine => pyruvate	N.D.	0	N.D.	N.D.	N.D.	N.D.	N.D.	0.0666667	N.D.	N.D.	N.D.	N.D.	0	N.D.	N.D.	N.D.	N.D.	N.D.	N.D.	N.D.	N.D.	N.D.	0	N.D.	N.D.	N.D.	N.D.	N.D.	0	N.D.	N.D.	N.D.	N.D.	N.D.	N.D.	N.D.	0	N.D.	0.966667	N.D.	N.D.	N.D.	N.D.	N.D.	N.D.	N.D.	N.D.	N.D.	N.D.
Alanine degradation III, alanine => pyruvate + L-glutamate	N.D.	N.D.	N.D.	N.D.	N.D.	0	0.386667	N.D.	0.06	N.D.	N.D.	N.D.	N.D.	0	N.D.	N.D.	N.D.	N.D.	N.D.	N.D.	N.D.	N.D.	N.D.	N.D.	N.D.	N.D.	N.D.	N.D.	N.D.	N.D.	N.D.	N.D.	0	N.D.	N.D.	N.D.	0	0	N.D.	N.D.	N.D.	N.D.	N.D.	N.D.	N.D.	N.D.	N.D.	N.D.	N.D.
Arginine degradation II, L-arginine => L-glutamate	N.D.	N.D.	N.D.	N.D.	N.D.	N.D.	N.D.	N.D.	N.D.	N.D.	N.D.	N.D.	N.D.	N.D.	N.D.	0	N.D.	N.D.	N.D.	N.D.	N.D.	N.D.	N.D.	N.D.	N.D.	N.D.	N.D.	N.D.	N.D.	N.D.	N.D.	N.D.	N.D.	N.D.	N.D.	N.D.	N.D.	N.D.	N.D.	N.D.	N.D.	0	N.D.	N.D.	N.D.	N.D.	N.D.	N.D.	N.D.
Arginine degradation III, L-arginine => L-proline	N.D.	N.D.	N.D.	N.D.	N.D.	N.D.	N.D.	N.D.	N.D.	N.D.	N.D.	N.D.	N.D.	N.D.	N.D.	0	N.D.	N.D.	N.D.	N.D.	N.D.	N.D.	N.D.	N.D.	0	N.D.	N.D.	N.D.	N.D.	N.D.	N.D.	0.763333	N.D.	N.D.	1.73	N.D.	N.D.	N.D.	N.D.	N.D.	N.D.	N.D.	N.D.	N.D.	N.D.	N.D.	N.D.	N.D.	N.D.
Arginine degradation V, L-arginine => acetyl-CoA + D-alanine	N.D.	N.D.	N.D.	N.D.	N.D.	N.D.	N.D.	N.D.	N.D.	N.D.	N.D.	N.D.	N.D.	N.D.	N.D.	N.D.	N.D.	N.D.	N.D.	N.D.	N.D.	N.D.	N.D.	N.D.	N.D.	N.D.	N.D.	N.D.	N.D.	0.0766667	N.D.	N.D.	N.D.	N.D.	N.D.	N.D.	N.D.	N.D.	N.D.	N.D.	N.D.	N.D.	N.D.	10.7267	N.D.	N.D.	N.D.	N.D.	N.D.
Arginine degradation VI, arginine => L-ornithine	N.D.	N.D.	N.D.	N.D.	N.D.	N.D.	N.D.	N.D.	N.D.	N.D.	N.D.	N.D.	N.D.	N.D.	N.D.	0	N.D.	N.D.	0	N.D.	0	N.D.	N.D.	N.D.	N.D.	N.D.	N.D.	N.D.	N.D.	0.146667	N.D.	N.D.	N.D.	N.D.	0	N.D.	N.D.	N.D.	N.D.	N.D.	0	N.D.	N.D.	9.1	N.D.	N.D.	N.D.	N.D.	N.D.
Asparagine degradation, L-asparagine => L-aspartate	0	N.D.	0	N.D.	N.D.	N.D.	N.D.	0.586667	N.D.	N.D.	0	N.D.	N.D.	N.D.	N.D.	N.D.	N.D.	0	0	N.D.	N.D.	N.D.	N.D.	N.D.	N.D.	N.D.	N.D.	N.D.	N.D.	0.143333	N.D.	0.103333	N.D.	N.D.	N.D.	0	N.D.	N.D.	0.0266667	0	0	0	N.D.	0.0733333	0.263333	0	N.D.	N.D.	N.D.
Aspartate degradation I, aspartate => pyruvate	N.D.	N.D.	N.D.	N.D.	N.D.	0	0.1	1.64667	N.D.	N.D.	N.D.	N.D.	0	N.D.	N.D.	N.D.	N.D.	N.D.	0.0366667	N.D.	N.D.	N.D.	0	N.D.	N.D.	N.D.	N.D.	N.D.	N.D.	0	N.D.	0.0266667	0	N.D.	N.D.	N.D.	N.D.	N.D.	N.D.	N.D.	N.D.	N.D.	N.D.	22.2167	N.D.	0	N.D.	N.D.	N.D.
Aspartate degradation II, aspartate => glutamine + fumarate	N.D.	N.D.	0	N.D.	N.D.	0	0	N.D.	N.D.	N.D.	N.D.	N.D.	N.D.	N.D.	N.D.	N.D.	N.D.	N.D.	N.D.	N.D.	N.D.	N.D.	N.D.	N.D.	N.D.	N.D.	N.D.	N.D.	N.D.	N.D.	0	N.D.	0	N.D.	0	N.D.	N.D.	N.D.	N.D.	N.D.	N.D.	N.D.	N.D.	N.D.	N.D.	0	N.D.	N.D.	N.D.
Butyrate syntrophic degradation, butyrate => acetyl-CoA	N.D.	N.D.	N.D.	N.D.	N.D.	N.D.	N.D.	N.D.	N.D.	N.D.	N.D.	N.D.	N.D.	N.D.	N.D.	N.D.	N.D.	N.D.	N.D.	N.D.	N.D.	N.D.	N.D.	N.D.	N.D.	N.D.	N.D.	N.D.	N.D.	N.D.	N.D.	N.D.	N.D.	N.D.	N.D.	N.D.	0.0566667	N.D.	N.D.	N.D.	N.D.	N.D.	N.D.	5.81	N.D.	N.D.	N.D.	N.D.	N.D.
Cysteine degradation I, L-cysteine => L-serine	N.D.	0	0	N.D.	N.D.	0	0.666667	3.25	N.D.	N.D.	N.D.	0	N.D.	0	0.126667	0	0	0	0	0	0	0	0	0	N.D.	0.08	N.D.	0	N.D.	N.D.	N.D.	N.D.	N.D.	0.0666667	N.D.	0	0	0	N.D.	N.D.	0	N.D.	N.D.	0	N.D.	0	N.D.	0	0
Entner-Doudoroff pathway I, beta-D-glucose 6P => pyruvate	N.D.	N.D.	N.D.	N.D.	N.D.	N.D.	N.D.	N.D.	N.D.	N.D.	N.D.	N.D.	N.D.	N.D.	N.D.	N.D.	N.D.	N.D.	N.D.	N.D.	N.D.	N.D.	N.D.	N.D.	N.D.	N.D.	N.D.	N.D.	N.D.	N.D.	N.D.	N.D.	N.D.	N.D.	N.D.	N.D.	N.D.	N.D.	N.D.	N.D.	N.D.	N.D.	N.D.	N.D.	N.D.	N.D.	N.D.	N.D.	N.D.
Ethanol degradation, ethanol => acetyl-CoA	N.D.	N.D.	N.D.	N.D.	N.D.	N.D.	N.D.	N.D.	N.D.	N.D.	N.D.	N.D.	N.D.	N.D.	N.D.	N.D.	0	N.D.	N.D.	N.D.	0	N.D.	N.D.	N.D.	N.D.	N.D.	N.D.	N.D.	N.D.	N.D.	N.D.	0.213333	N.D.	N.D.	N.D.	N.D.	N.D.	N.D.	N.D.	N.D.	N.D.	N.D.	N.D.	N.D.	N.D.	N.D.	N.D.	N.D.	N.D.
Fructose degradation I, fructose => beta-D-fructose-6P	N.D.	0	0	N.D.	N.D.	0	N.D.	0.113333	0.0666667	0	N.D.	0	0	0	N.D.	0	0.156667	0	N.D.	0	N.D.	N.D.	0	0	N.D.	0	N.D.	N.D.	0	N.D.	N.D.	N.D.	0	0.03	N.D.	0	0	N.D.	0.143333	N.D.	N.D.	0	0	N.D.	N.D.	0.406667	N.D.	0	N.D.
Fructose degradation II, fructose => beta-D-fructose-1,6-P2	N.D.	N.D.	N.D.	N.D.	N.D.	N.D.	N.D.	N.D.	N.D.	N.D.	N.D.	N.D.	N.D.	N.D.	N.D.	N.D.	N.D.	N.D.	N.D.	N.D.	N.D.	N.D.	N.D.	N.D.	0	N.D.	N.D.	N.D.	N.D.	N.D.	N.D.	N.D.	N.D.	N.D.	N.D.	N.D.	N.D.	N.D.	N.D.	N.D.	N.D.	N.D.	0	N.D.	N.D.	N.D.	N.D.	N.D.	N.D.
Fucose degradation I, fucose => glycerone-P	N.D.	N.D.	N.D.	N.D.	N.D.	N.D.	N.D.	N.D.	N.D.	N.D.	N.D.	N.D.	N.D.	N.D.	N.D.	N.D.	N.D.	N.D.	N.D.	N.D.	N.D.	N.D.	N.D.	N.D.	N.D.	N.D.	N.D.	N.D.	N.D.	N.D.	N.D.	N.D.	N.D.	N.D.	N.D.	N.D.	N.D.	N.D.	N.D.	N.D.	N.D.	N.D.	N.D.	N.D.	N.D.	N.D.	N.D.	N.D.	N.D.
Galactose degradation I, Leloir pathway, galactose => alpha-D-glucose-1P	N.D.	N.D.	N.D.	N.D.	N.D.	N.D.	N.D.	N.D.	N.D.	0.0666667	N.D.	N.D.	N.D.	N.D.	0.05	0.01	N.D.	0.113333	N.D.	N.D.	0	N.D.	N.D.	N.D.	N.D.	N.D.	N.D.	N.D.	N.D.	N.D.	N.D.	N.D.	N.D.	N.D.	N.D.	N.D.	N.D.	N.D.	N.D.	N.D.	N.D.	N.D.	N.D.	N.D.	N.D.	N.D.	N.D.	0	N.D.
Galactose degradation II, D-galactose => D-glyceraldehyde-3P	N.D.	N.D.	N.D.	N.D.	N.D.	N.D.	N.D.	N.D.	N.D.	N.D.	N.D.	N.D.	N.D.	N.D.	N.D.	N.D.	N.D.	N.D.	N.D.	N.D.	N.D.	N.D.	N.D.	N.D.	N.D.	N.D.	N.D.	N.D.	N.D.	N.D.	N.D.	N.D.	N.D.	N.D.	N.D.	N.D.	N.D.	N.D.	N.D.	N.D.	N.D.	N.D.	N.D.	N.D.	N.D.	N.D.	N.D.	N.D.	N.D.
Galacturonic acid degradation, galacturonic acid => glyceraldehyde-3P + pyruvate	N.D.	N.D.	N.D.	N.D.	N.D.	N.D.	N.D.	N.D.	N.D.	N.D.	N.D.	N.D.	N.D.	N.D.	0	N.D.	N.D.	N.D.	N.D.	N.D.	N.D.	N.D.	N.D.	N.D.	N.D.	N.D.	N.D.	N.D.	N.D.	N.D.	N.D.	0.0966667	N.D.	N.D.	N.D.	N.D.	N.D.	N.D.	N.D.	N.D.	N.D.	N.D.	N.D.	N.D.	N.D.	N.D.	N.D.	N.D.	N.D.
Glutamate degradation I, glutamate => pyruvate	N.D.	N.D.	N.D.	N.D.	N.D.	N.D.	N.D.	N.D.	N.D.	N.D.	N.D.	N.D.	0	N.D.	N.D.	N.D.	N.D.	N.D.	N.D.	N.D.	N.D.	N.D.	N.D.	N.D.	N.D.	N.D.	N.D.	N.D.	N.D.	N.D.	N.D.	N.D.	N.D.	N.D.	N.D.	N.D.	N.D.	N.D.	N.D.	N.D.	N.D.	N.D.	N.D.	N.D.	N.D.	N.D.	N.D.	N.D.	N.D.
Glutamate degradation III, glutamate => butyrate	N.D.	N.D.	N.D.	N.D.	N.D.	N.D.	N.D.	N.D.	N.D.	N.D.	N.D.	N.D.	N.D.	N.D.	N.D.	N.D.	N.D.	N.D.	N.D.	N.D.	N.D.	N.D.	N.D.	N.D.	N.D.	N.D.	N.D.	N.D.	N.D.	N.D.	N.D.	N.D.	N.D.	N.D.	N.D.	N.D.	N.D.	N.D.	N.D.	N.D.	N.D.	N.D.	N.D.	N.D.	N.D.	N.D.	N.D.	N.D.	N.D.
Glutamine degradation I, L-glutamine => L-glutamate	N.D.	0	0	N.D.	0	N.D.	N.D.	N.D.	0	0.0333333	0	0	N.D.	N.D.	0	0	0	0	0.186667	N.D.	0	0	N.D.	0	N.D.	N.D.	N.D.	N.D.	0	N.D.	N.D.	0.416667	0	N.D.	0	0	N.D.	0	N.D.	0	N.D.	0	N.D.	N.D.	N.D.	N.D.	0.103333	0	0
Glutamine degradation II, L-glutamine => L-glutamate	0.146667	0	0	N.D.	0	0	0.136667	0.963333	0	0	N.D.	0	N.D.	0	0	0	N.D.	0.253333	0.13	0.826667	N.D.	0	0	0.67	0	0	0	0.243333	0	0	0	N.D.	0.39	0	N.D.	0	0	0	N.D.	N.D.	0	0	0	N.D.	0.0466667	0	0	N.D.	0
Glycerol degradation I, glycerol => sn-glycerol 3-phosphate => glycerone-P	N.D.	0	0	N.D.	0	N.D.	N.D.	0.08	0	0.03	N.D.	N.D.	N.D.	N.D.	0.04	0.0466667	0.0133333	0.0433333	0	N.D.	0	0	N.D.	N.D.	0	8.44	0	N.D.	0	0.483333	N.D.	0.0233333	N.D.	0.47	N.D.	0	N.D.	N.D.	0.43	N.D.	0	0	0	0.413333	N.D.	N.D.	N.D.	0	0
Glycerol degradation II, glycerol => dihydroxyacetone => glycerone-P	N.D.	N.D.	0	N.D.	N.D.	N.D.	N.D.	2.92	N.D.	N.D.	N.D.	N.D.	N.D.	N.D.	N.D.	N.D.	N.D.	N.D.	N.D.	N.D.	N.D.	N.D.	N.D.	N.D.	N.D.	N.D.	N.D.	N.D.	N.D.	N.D.	N.D.	N.D.	N.D.	N.D.	N.D.	N.D.	N.D.	N.D.	N.D.	N.D.	N.D.	N.D.	N.D.	N.D.	N.D.	N.D.	N.D.	N.D.	N.D.
Glycine degradation I, glycine => formate	N.D.	0	0	N.D.	N.D.	0	N.D.	1.52333	0	N.D.	N.D.	N.D.	0	0.0533333	0.11	N.D.	N.D.	0.13	0	N.D.	N.D.	0	0.11	0.00666667	0.02	N.D.	N.D.	N.D.	0	0.1	N.D.	0.28	N.D.	0.0166667	0.0266667	0.0133333	0	0	N.D.	N.D.	0.03	0	0.02	0.423333	0.783333	N.D.	0	N.D.	0
Glycine degradation II, glycine => acetate	N.D.	N.D.	N.D.	N.D.	N.D.	N.D.	N.D.	N.D.	N.D.	N.D.	N.D.	N.D.	N.D.	N.D.	N.D.	N.D.	N.D.	N.D.	2.12667	N.D.	N.D.	N.D.	N.D.	N.D.	N.D.	N.D.	N.D.	N.D.	N.D.	0.9	N.D.	N.D.	N.D.	N.D.	0.0233333	N.D.	N.D.	N.D.	N.D.	N.D.	N.D.	N.D.	N.D.	14.1867	N.D.	N.D.	N.D.	N.D.	N.D.
Glycolysis, glucose => pyruvate	N.D.	N.D.	N.D.	N.D.	N.D.	0.0466667	0.236667	N.D.	N.D.	0.163333	N.D.	N.D.	0	N.D.	0.00666667	N.D.	N.D.	0.19	N.D.	N.D.	N.D.	N.D.	0.123333	N.D.	N.D.	0.176667	0.0233333	N.D.	N.D.	N.D.	N.D.	N.D.	0	N.D.	N.D.	N.D.	N.D.	N.D.	N.D.	N.D.	0.0633333	0	N.D.	N.D.	N.D.	0.0466667	N.D.	N.D.	N.D.
Histidine degradation, histidine => glutamate	0.55	N.D.	N.D.	N.D.	N.D.	0	N.D.	N.D.	N.D.	N.D.	0	0	N.D.	N.D.	N.D.	0	N.D.	0	N.D.	N.D.	N.D.	N.D.	N.D.	N.D.	N.D.	0.0133333	N.D.	N.D.	0	0.156667	N.D.	0.01	0	0.0533333	0.243333	N.D.	0	N.D.	N.D.	0.166667	N.D.	0	0	1.56333	0.0933333	N.D.	N.D.	N.D.	N.D.
Isoleucine degradation I, isoleucine => acetyl-CoA + propanoyl-CoA	N.D.	0	N.D.	N.D.	N.D.	N.D.	N.D.	N.D.	N.D.	N.D.	N.D.	N.D.	N.D.	N.D.	N.D.	0	N.D.	N.D.	N.D.	N.D.	N.D.	N.D.	N.D.	N.D.	N.D.	N.D.	N.D.	N.D.	N.D.	N.D.	N.D.	N.D.	N.D.	N.D.	N.D.	N.D.	N.D.	N.D.	N.D.	N.D.	N.D.	N.D.	N.D.	N.D.	N.D.	N.D.	N.D.	0	N.D.
Isoleucine degradation II, isoleucine => 2-methylbutyrate	N.D.	N.D.	N.D.	N.D.	N.D.	N.D.	N.D.	N.D.	N.D.	N.D.	N.D.	N.D.	N.D.	N.D.	N.D.	N.D.	N.D.	N.D.	N.D.	N.D.	N.D.	N.D.	N.D.	N.D.	N.D.	N.D.	N.D.	N.D.	N.D.	N.D.	N.D.	N.D.	N.D.	N.D.	N.D.	N.D.	N.D.	0	N.D.	N.D.	N.D.	N.D.	N.D.	N.D.	N.D.	N.D.	N.D.	N.D.	N.D.
Lactose degradation I, lactose => alpha-D-glucose	1.12667	N.D.	N.D.	N.D.	0	N.D.	N.D.	N.D.	N.D.	0.01	N.D.	N.D.	0	N.D.	0.2	N.D.	N.D.	0	N.D.	0	0	N.D.	0	0.32	N.D.	N.D.	N.D.	N.D.	N.D.	N.D.	N.D.	N.D.	N.D.	N.D.	N.D.	N.D.	N.D.	N.D.	0	N.D.	N.D.	N.D.	N.D.	N.D.	0.593333	0	0.383333	0	N.D.
Leucine degradation I, leucine => acetoacetate + acetyl-CoA	N.D.	N.D.	N.D.	N.D.	N.D.	N.D.	N.D.	N.D.	N.D.	N.D.	N.D.	N.D.	N.D.	N.D.	N.D.	N.D.	N.D.	N.D.	N.D.	N.D.	N.D.	N.D.	N.D.	N.D.	N.D.	N.D.	N.D.	N.D.	N.D.	N.D.	N.D.	N.D.	N.D.	N.D.	N.D.	N.D.	N.D.	N.D.	N.D.	N.D.	N.D.	0.0133333	N.D.	N.D.	N.D.	N.D.	N.D.	N.D.	N.D.
Leucine degradation II, leucine => 3-methylbutyrate	N.D.	N.D.	N.D.	N.D.	N.D.	N.D.	N.D.	N.D.	N.D.	N.D.	N.D.	N.D.	N.D.	N.D.	N.D.	N.D.	N.D.	N.D.	N.D.	N.D.	N.D.	N.D.	N.D.	N.D.	N.D.	N.D.	N.D.	N.D.	N.D.	N.D.	N.D.	N.D.	N.D.	N.D.	N.D.	N.D.	N.D.	0	N.D.	N.D.	N.D.	N.D.	N.D.	N.D.	N.D.	N.D.	N.D.	N.D.	N.D.
Long chain fatty acid beta-oxidation, LFCAs => Acetyl-CoA	N.D.	N.D.	N.D.	N.D.	N.D.	N.D.	N.D.	N.D.	0	N.D.	N.D.	N.D.	N.D.	N.D.	N.D.	0	N.D.	N.D.	N.D.	N.D.	N.D.	N.D.	N.D.	N.D.	N.D.	N.D.	N.D.	N.D.	N.D.	N.D.	N.D.	N.D.	N.D.	N.D.	N.D.	N.D.	N.D.	N.D.	N.D.	N.D.	N.D.	0.02	N.D.	N.D.	N.D.	N.D.	N.D.	0	0
Lysine degradation III, lysine => butyrate + acetate	N.D.	N.D.	N.D.	N.D.	N.D.	N.D.	N.D.	0.756667	N.D.	N.D.	N.D.	N.D.	N.D.	N.D.	N.D.	N.D.	N.D.	N.D.	N.D.	N.D.	N.D.	N.D.	N.D.	N.D.	N.D.	N.D.	N.D.	N.D.	N.D.	N.D.	N.D.	N.D.	N.D.	N.D.	N.D.	N.D.	N.D.	N.D.	N.D.	N.D.	N.D.	N.D.	N.D.	10.0433	N.D.	N.D.	N.D.	N.D.	N.D.
Mannose degradation, mannose => D-fructose-6P	N.D.	N.D.	N.D.	N.D.	N.D.	N.D.	N.D.	N.D.	N.D.	N.D.	N.D.	N.D.	N.D.	N.D.	N.D.	N.D.	N.D.	N.D.	N.D.	N.D.	N.D.	N.D.	N.D.	0	N.D.	N.D.	N.D.	N.D.	N.D.	N.D.	N.D.	N.D.	N.D.	N.D.	N.D.	N.D.	N.D.	N.D.	N.D.	N.D.	N.D.	N.D.	N.D.	N.D.	N.D.	0.203333	N.D.	N.D.	N.D.
Methanogenesis I, acetate => methane	N.D.	N.D.	N.D.	N.D.	N.D.	N.D.	N.D.	N.D.	N.D.	N.D.	N.D.	N.D.	N.D.	N.D.	N.D.	N.D.	N.D.	N.D.	N.D.	N.D.	N.D.	N.D.	N.D.	N.D.	N.D.	N.D.	N.D.	N.D.	N.D.	N.D.	N.D.	N.D.	N.D.	N.D.	N.D.	N.D.	N.D.	N.D.	N.D.	N.D.	N.D.	N.D.	N.D.	N.D.	N.D.	N.D.	N.D.	N.D.	N.D.
Methanogenesis II, CO2 => methane	N.D.	N.D.	N.D.	N.D.	N.D.	N.D.	N.D.	N.D.	N.D.	N.D.	N.D.	N.D.	N.D.	N.D.	N.D.	N.D.	N.D.	N.D.	N.D.	N.D.	N.D.	N.D.	N.D.	N.D.	N.D.	N.D.	N.D.	N.D.	N.D.	N.D.	N.D.	N.D.	N.D.	N.D.	N.D.	N.D.	N.D.	N.D.	N.D.	N.D.	N.D.	N.D.	N.D.	N.D.	N.D.	N.D.	N.D.	N.D.	N.D.
Methanogenesis III, methanol => methane	N.D.	N.D.	N.D.	N.D.	N.D.	N.D.	N.D.	N.D.	N.D.	N.D.	N.D.	N.D.	N.D.	N.D.	N.D.	N.D.	N.D.	N.D.	N.D.	N.D.	N.D.	N.D.	N.D.	N.D.	N.D.	N.D.	N.D.	N.D.	N.D.	N.D.	N.D.	N.D.	N.D.	N.D.	N.D.	N.D.	N.D.	0.57	N.D.	N.D.	N.D.	N.D.	N.D.	N.D.	N.D.	N.D.	N.D.	N.D.	N.D.
Methanogenesis IV, methylamine => methane	N.D.	N.D.	N.D.	N.D.	N.D.	N.D.	N.D.	N.D.	N.D.	N.D.	N.D.	N.D.	N.D.	N.D.	N.D.	N.D.	N.D.	N.D.	N.D.	N.D.	N.D.	N.D.	N.D.	N.D.	N.D.	N.D.	N.D.	N.D.	N.D.	N.D.	N.D.	N.D.	N.D.	N.D.	N.D.	N.D.	N.D.	N.D.	N.D.	N.D.	N.D.	N.D.	N.D.	N.D.	N.D.	N.D.	N.D.	N.D.	N.D.
Methionine degradation I, L-methionine => L-homocysteine	N.D.	N.D.	N.D.	N.D.	N.D.	0.296667	N.D.	N.D.	N.D.	N.D.	N.D.	N.D.	0.146667	0	0	N.D.	N.D.	0.0466667	N.D.	N.D.	N.D.	N.D.	0.1	N.D.	N.D.	N.D.	N.D.	N.D.	N.D.	N.D.	N.D.	0.31	0	N.D.	N.D.	N.D.	0	N.D.	N.D.	N.D.	N.D.	N.D.	N.D.	N.D.	N.D.	N.D.	N.D.	N.D.	N.D.
Methionine degradation II, L-methionine => 2-oxobutanoate	N.D.	N.D.	N.D.	N.D.	N.D.	N.D.	N.D.	0.236667	N.D.	N.D.	N.D.	N.D.	N.D.	N.D.	N.D.	N.D.	N.D.	N.D.	N.D.	N.D.	N.D.	N.D.	0	0	N.D.	N.D.	N.D.	N.D.	N.D.	0	N.D.	0	N.D.	N.D.	0	N.D.	N.D.	N.D.	0.14	N.D.	N.D.	N.D.	N.D.	4.98333	N.D.	N.D.	N.D.	N.D.	N.D.
Proline degradation I, L-proline => L-glutamate	N.D.	0	N.D.	N.D.	N.D.	N.D.	0.403333	1.08333	N.D.	N.D.	N.D.	N.D.	0	N.D.	0	0	0.326667	N.D.	N.D.	N.D.	N.D.	N.D.	N.D.	N.D.	N.D.	N.D.	N.D.	N.D.	0	N.D.	N.D.	0	N.D.	0.0266667	0.1	N.D.	N.D.	0.02	0	N.D.	N.D.	0	0.05	N.D.	N.D.	N.D.	0	N.D.	0
Proline degradation II, L-proline => 5-aminovalerate	N.D.	N.D.	N.D.	N.D.	N.D.	N.D.	N.D.	N.D.	N.D.	N.D.	N.D.	N.D.	N.D.	N.D.	N.D.	N.D.	N.D.	N.D.	0.27	N.D.	N.D.	N.D.	N.D.	N.D.	N.D.	N.D.	N.D.	N.D.	N.D.	N.D.	N.D.	N.D.	N.D.	N.D.	N.D.	N.D.	N.D.	N.D.	N.D.	N.D.	N.D.	N.D.	N.D.	N.D.	N.D.	N.D.	N.D.	N.D.	N.D.
Propionate syntrophic degradation, propionate => acetate	N.D.	N.D.	N.D.	N.D.	0	N.D.	N.D.	N.D.	0	N.D.	N.D.	0	N.D.	N.D.	N.D.	0.00666667	N.D.	0.113333	N.D.	N.D.	N.D.	N.D.	N.D.	N.D.	N.D.	N.D.	N.D.	N.D.	N.D.	N.D.	N.D.	N.D.	N.D.	N.D.	N.D.	N.D.	N.D.	N.D.	N.D.	N.D.	N.D.	0	N.D.	N.D.	N.D.	N.D.	N.D.	N.D.	0
Pyruvate degradation, pyruvate => acetate	N.D.	N.D.	N.D.	N.D.	N.D.	N.D.	0.46	N.D.	N.D.	N.D.	N.D.	N.D.	N.D.	N.D.	N.D.	0	N.D.	N.D.	N.D.	N.D.	N.D.	N.D.	N.D.	N.D.	N.D.	N.D.	N.D.	N.D.	N.D.	N.D.	N.D.	N.D.	N.D.	N.D.	N.D.	N.D.	N.D.	N.D.	N.D.	N.D.	N.D.	0	0.0866667	N.D.	N.D.	N.D.	N.D.	N.D.	N.D.
Pyruvate degradation, pyruvate => lactate	N.D.	0	N.D.	N.D.	N.D.	N.D.	N.D.	5.18	N.D.	0	N.D.	N.D.	N.D.	N.D.	N.D.	N.D.	0	N.D.	N.D.	N.D.	0	0	0	N.D.	0	0	N.D.	N.D.	0	N.D.	0	N.D.	N.D.	0	N.D.	N.D.	N.D.	N.D.	N.D.	N.D.	0	0	0.203333	10.68	N.D.	N.D.	N.D.	N.D.	0
Rhamnose degradation I, rhamnose => glycerone-P	N.D.	N.D.	N.D.	N.D.	N.D.	N.D.	N.D.	N.D.	N.D.	N.D.	N.D.	N.D.	N.D.	N.D.	N.D.	N.D.	N.D.	N.D.	N.D.	N.D.	N.D.	N.D.	N.D.	N.D.	N.D.	N.D.	N.D.	N.D.	N.D.	N.D.	N.D.	N.D.	N.D.	N.D.	N.D.	N.D.	N.D.	N.D.	N.D.	N.D.	N.D.	N.D.	N.D.	N.D.	N.D.	N.D.	N.D.	N.D.	N.D.
Serine degradation I, serine => pyruvate	0.296667	0	N.D.	N.D.	N.D.	N.D.	N.D.	N.D.	N.D.	N.D.	N.D.	N.D.	N.D.	N.D.	N.D.	N.D.	N.D.	N.D.	0	N.D.	N.D.	N.D.	N.D.	N.D.	N.D.	N.D.	N.D.	N.D.	N.D.	0.75	N.D.	0.143333	N.D.	N.D.	0.133333	N.D.	N.D.	N.D.	N.D.	N.D.	N.D.	N.D.	N.D.	N.D.	0	0	N.D.	N.D.	N.D.
Serine degradation II, serine => glycine	2.75333	0	0	0	0	0	0	1.78333	0	0	N.D.	0	0	0	0.22	0	0.2	0	0.136667	0	0	0	N.D.	0	N.D.	0	0	0.0566667	0	0.4	0	0.913333	0	0.19	0.266667	0	0	0	0	0	0	0	0	0.52	0	0	0	0	0
Sucrose degradation I, sucrose => D-glucose	0.14	N.D.	N.D.	N.D.	0	N.D.	N.D.	N.D.	N.D.	N.D.	N.D.	N.D.	N.D.	N.D.	0	0	0	0	N.D.	N.D.	0	N.D.	0	0	0	0	N.D.	N.D.	N.D.	N.D.	N.D.	N.D.	N.D.	0	N.D.	0	N.D.	N.D.	N.D.	N.D.	N.D.	0	0	N.D.	0.34	N.D.	0	0	N.D.
Sucrose degradation II, sucrose => D-glucose-6P	N.D.	N.D.	N.D.	N.D.	N.D.	N.D.	N.D.	N.D.	N.D.	N.D.	N.D.	N.D.	N.D.	N.D.	N.D.	N.D.	N.D.	N.D.	N.D.	N.D.	N.D.	N.D.	N.D.	N.D.	N.D.	N.D.	N.D.	N.D.	N.D.	N.D.	N.D.	N.D.	N.D.	N.D.	N.D.	N.D.	N.D.	N.D.	N.D.	N.D.	N.D.	N.D.	N.D.	N.D.	N.D.	N.D.	N.D.	N.D.	N.D.
Threonine degradation I, L-threonine => glycine	1.10667	N.D.	N.D.	N.D.	N.D.	N.D.	N.D.	0.67	N.D.	0	N.D.	N.D.	N.D.	N.D.	N.D.	N.D.	N.D.	0	N.D.	N.D.	N.D.	N.D.	N.D.	N.D.	N.D.	N.D.	N.D.	N.D.	0	0.0533333	N.D.	0.04	N.D.	N.D.	N.D.	N.D.	N.D.	N.D.	N.D.	0.216667	N.D.	N.D.	N.D.	0.646667	2.89667	0	N.D.	N.D.	N.D.
Threonine degradation II, L-threonine => acetyl-CoA	0.1	0	0	N.D.	0	N.D.	N.D.	N.D.	N.D.	N.D.	N.D.	N.D.	0	0	0	0	N.D.	N.D.	N.D.	N.D.	N.D.	N.D.	0	N.D.	0	N.D.	N.D.	N.D.	N.D.	N.D.	N.D.	N.D.	N.D.	N.D.	N.D.	0	0	N.D.	N.D.	N.D.	N.D.	0	0	N.D.	0.166667	0	N.D.	0	N.D.
Trehalose degradation I, trehalose => D-glucose-6P	N.D.	N.D.	N.D.	N.D.	N.D.	N.D.	N.D.	N.D.	N.D.	N.D.	N.D.	N.D.	N.D.	N.D.	N.D.	N.D.	N.D.	N.D.	N.D.	N.D.	N.D.	N.D.	N.D.	N.D.	N.D.	N.D.	N.D.	N.D.	N.D.	N.D.	N.D.	N.D.	N.D.	N.D.	N.D.	N.D.	N.D.	N.D.	N.D.	N.D.	N.D.	N.D.	N.D.	N.D.	N.D.	N.D.	N.D.	N.D.	N.D.
Trehalose degradation II, trehalose => D-glucose-6P	0.0366667	N.D.	N.D.	N.D.	N.D.	N.D.	N.D.	N.D.	N.D.	N.D.	N.D.	0	N.D.	N.D.	N.D.	N.D.	N.D.	N.D.	N.D.	N.D.	N.D.	N.D.	N.D.	N.D.	N.D.	N.D.	N.D.	N.D.	N.D.	N.D.	N.D.	N.D.	N.D.	N.D.	N.D.	N.D.	N.D.	N.D.	N.D.	N.D.	N.D.	N.D.	N.D.	N.D.	N.D.	N.D.	N.D.	N.D.	N.D.
Trehalose degradation IV, trehalose => D-glucose-6P	N.D.	N.D.	N.D.	N.D.	N.D.	N.D.	N.D.	N.D.	N.D.	N.D.	N.D.	N.D.	0	N.D.	N.D.	N.D.	N.D.	N.D.	N.D.	N.D.	0	N.D.	N.D.	N.D.	N.D.	N.D.	N.D.	N.D.	N.D.	0	N.D.	N.D.	N.D.	N.D.	N.D.	N.D.	N.D.	N.D.	N.D.	N.D.	0	N.D.	N.D.	N.D.	N.D.	0.203333	N.D.	N.D.	N.D.
Triacylglycerol degradation, triacylglycerol => glycerol + fatty acid	N.D.	N.D.	N.D.	N.D.	N.D.	N.D.	N.D.	N.D.	N.D.	N.D.	N.D.	N.D.	N.D.	N.D.	N.D.	0.0466667	N.D.	N.D.	N.D.	N.D.	N.D.	N.D.	N.D.	N.D.	N.D.	N.D.	N.D.	N.D.	N.D.	N.D.	N.D.	N.D.	N.D.	N.D.	N.D.	N.D.	N.D.	N.D.	N.D.	N.D.	N.D.	0	N.D.	N.D.	N.D.	N.D.	0	N.D.	N.D.
Trytophan degradation I, L-tryptophan => pyruvate	N.D.	N.D.	N.D.	N.D.	N.D.	N.D.	N.D.	N.D.	N.D.	N.D.	N.D.	N.D.	0	N.D.	N.D.	N.D.	0	N.D.	N.D.	N.D.	N.D.	N.D.	N.D.	N.D.	N.D.	0	N.D.	N.D.	N.D.	0	N.D.	0.0433333	N.D.	N.D.	N.D.	N.D.	N.D.	N.D.	N.D.	N.D.	N.D.	N.D.	N.D.	4.61333	N.D.	N.D.	N.D.	N.D.	N.D.
Valine degradation II, L-valine => 2-methylpropanoate	N.D.	N.D.	N.D.	N.D.	N.D.	N.D.	N.D.	N.D.	N.D.	N.D.	N.D.	N.D.	N.D.	N.D.	N.D.	N.D.	N.D.	N.D.	N.D.	N.D.	N.D.	N.D.	N.D.	N.D.	N.D.	N.D.	N.D.	N.D.	N.D.	N.D.	N.D.	N.D.	N.D.	N.D.	N.D.	N.D.	N.D.	0	N.D.	N.D.	N.D.	N.D.	N.D.	N.D.	N.D.	N.D.	N.D.	N.D.	N.D.
Xylose degradation I, xylose isomeras pathway	N.D.	0	0.0266667	N.D.	0	N.D.	N.D.	0.103333	N.D.	0	N.D.	N.D.	N.D.	N.D.	0	N.D.	N.D.	0.0533333	N.D.	0.11	N.D.	N.D.	0	0	N.D.	N.D.	N.D.	N.D.	0	0.146667	N.D.	0.546667	N.D.	N.D.	N.D.	0	N.D.	N.D.	0.0533333	N.D.	N.D.	0	N.D.	N.D.	0.16	0	0	N.D.	N.D.
Xylose degradation II, xylose oxidoreductase pathway	N.D.	N.D.	N.D.	N.D.	N.D.	N.D.	N.D.	N.D.	N.D.	N.D.	N.D.	N.D.	N.D.	N.D.	N.D.	N.D.	N.D.	N.D.	N.D.	N.D.	N.D.	N.D.	N.D.	N.D.	N.D.	N.D.	N.D.	N.D.	N.D.	N.D.	N.D.	N.D.	N.D.	N.D.	N.D.	N.D.	N.D.	N.D.	N.D.	N.D.	N.D.	N.D.	N.D.	N.D.	N.D.	N.D.	N.D.	N.D.	N.D.
Note: The number in the cell presents the expressions of a specific pathway in a MAG under the hydraulic retention time of 15 day.
"N.D." presents the absence of a specific pathway in a MAG;
"0“ presents the presence of a specific pathway in a MAG but no expression.
[truncated: 488 more columns]
