# Supplementary material for: Metatranscriptomics-guided genome-scale metabolic reconstruction reveals the carbon flux and trophic interaction in methanogenic communities
Source: Microbiome. 2024 Jul 5;12:121. doi: 10.1186/s40168-024-01830-z (PMC11225162; doi:10.1186/s40168-024-01830-z)
Supplement: Supplementary file 10 — Supplementary Material 9. [file 40168_2024_1830_MOESM9_ESM.xlsx]

## Sheet: Sugar degradation
Supplementary Data 8. Pathway expressions in major MAGs of sugar degradation under different hydraulic retention times
Fructose degradation I, fructose => beta-D-fructose-6P
				Transcriptional expressions of the total pathway in a MAG under different hydraulic retention times (TPM)
MAG	Steps_lacking	Steps_needed	Pathway_completeness	H15_1	H15_2	H15_3	H7_1	H7_2	H7_3	H4_1	H4_2	H4_3	H2_1	H2_2	H2_3	H1_1	H1_2	H1_3
bin.190	0	1	100	34.11	68.53	67.38	33.87	56.83	61.8	34.94	49.18	53.69	21.15	32.17	28.09	11.92	17.33	15.45
bin.267	0	1	100	6.96	4.06	7.35	3.36	2.22	1.38	4.35	1.36	1.52	1.31	0.73	0.75	1.44	0.86	0.74
bin.478	0	1	100	3.04	2.01	2.22	0.38	0.74	0.62	0.85	0.84	1.75	0	0	0.17	0.38	0.49	0.29
bin.512	0	1	100	2.36	1.82	3.48	1.01	1.34	0.55	0.38	1.33	0.92	0.13	0.59	0.15	0	0.18	0.38
bin.479	0	1	100	0.5	0.66	2.9	2.25	0.72	0.82	1.18	1.82	0.85	0.21	0.16	0	0.74	0.48	0
bin.493	0	1	100	0	0.66	0	0.75	1.8	0.2	0.35	0.4	0.34	0	0.33	0.33	0.09	0.1	0.28
bin.264	0	1	100	0	0	0	0	0	0	0	0	0	0	0	0	0.61	0.72	1.01
bin.292	0	1	100	0	0	0	0	0	0	0.14	0.24	0.1	0.2	0.4	0.2	0.11	0	0.11
bin.222	0	1	100	0	0	0	0	0	0	0	0	0	0	0	0	0.23	0.55	0.47
Lactose degradation I, lactose => alpha-D-glucose
MAG	Steps_lacking	Steps_needed	Pathway_completeness	H15_1	H15_2	H15_3	H7_1	H7_2	H7_3	H4_1	H4_2	H4_3	H2_1	H2_2	H2_3	H1_1	H1_2	H1_3
bin.267	0	1	100	82.92	72.44	76.86	16.4	9.61	12.22	8.76	13.83	13.02	6.17	7.19	9.07	6.51	8.32	6.95
bin.202	0	1	100	28.8	37.31	39.04	7.3	6.8	7.47	6.65	9.45	9.05	2.83	3.45	3.07	1.6	2.37	2.45
bin.478	0	1	100	12.37	9.8	16.81	1.89	1.94	2.38	3.03	2.73	2.35	0.9	0.45	0.9	0.97	0.75	0.46
bin.334	0	1	100	5.73	9.48	7.71	3.51	10.37	8.62	9.59	12.44	15.24	10.99	14.2	14.36	7.09	9.84	10.52
bin.190	0	1	100	2.42	6.07	2.12	5.83	8.21	5.35	11.18	12.57	13	17.69	21.69	21.39	22.61	27.24	25.84
bin.479	0	1	100	3.81	3.99	4.56	8.83	8.01	6.56	9.72	11.11	12.03	4.32	5.45	4.84	4.65	6.01	5.68
bin.61	0	1	100	2.31	3.4	2.64	3.59	3.81	2.75	7.92	8.18	6.89	6.83	6.28	5.39	4.82	4.19	4.48
bin.512	0	1	100	0.58	1.35	0.21	0.88	0.37	0	0.93	1.53	0.86	1.61	2.23	2.48	0.97	1.95	1.75
bin.264	0	1	100	0.05	0	0.08	0	0	0.22	0.03	0	0	0	0.05	0	2.74	2.99	2.85
Sucrose degradation I, sucrose => D-glucose
MAG	Steps_lacking	Steps_needed	Pathway_completeness	H15_1	H15_2	H15_3	H7_1	H7_2	H7_3	H4_1	H4_2	H4_3	H2_1	H2_2	H2_3	H1_1	H1_2	H1_3
bin.202	0	1	100	8.96	11.29	11.95	2.84	2.02	2.2	2.11	2.97	2.29	0.53	0.5	1	0.84	0.22	0.39
bin.190	0	1	100	9.24	11.12	10.12	2.86	3.55	4.45	2.41	5.41	4.52	2.4	3.04	2.99	1.71	1.97	2.98
bin.334	0	1	100	7.84	7.59	10.25	2.88	7.47	8.84	8.3	10.94	10.79	7.3	8.1	8.1	7.05	9.33	8.4
bin.267	0	1	100	2.82	2.05	2.99	0.67	0	0.36	0.21	1.14	0.8	0.1	0.3	0.3	0.31	0.12	0.19
bin.478	0	1	100	0.65	1.47	1.95	0.11	0	0.11	0.14	0.93	0.47	0.07	0	0	0.03	0.03	0.23
bin.61	0	1	100	0.38	1.25	1.77	1.43	1.55	2.06	2.08	3.97	2.36	2.79	5.33	6.59	1.87	1.98	2.48
bin.264	0	1	100	0	0	0	0	0	0	0	0.08	0	0.08	0	0.06	0.95	1.15	1.27
bin.512	0	1	100	0.09	0	0.17	0	0.06	0.43	0.04	0.39	0.12	0	0.18	0.19	0.04	0.09	0.04
Xylose degradation I, xylose isomeras pathway
MAG	Steps_lacking	Steps_needed	Pathway_completeness	H15_1	H15_2	H15_3	H7_1	H7_2	H7_3	H4_1	H4_2	H4_3	H2_1	H2_2	H2_3	H1_1	H1_2	H1_3
bin.202	0	2	100	33.3	40.8	41.36	3.2	6.06	5.04	4.25	5.2	6.5	1.81	1.84	2.55	1.69	1.94	1.71
bin.190	0	2	100	25.98	32.84	27.51	15.1	19.6	16.7	12.76	20.56	18.34	8.5	12.76	19.05	5.46	7.54	8.34
bin.267	0	2	100	13.3	16.8	10.86	6.36	2.77	3.26	3.67	6.24	2.68	2.68	2.11	3.34	3	2.92	3.13
bin.478	0	2	100	4.15	4.1	6.28	1.66	0.76	0.43	0.82	0.59	1.13	0.56	0.42	0.69	0.29	0.36	0.56
bin.479	0	2	100	1.32	1	0.57	1.57	1.46	0.88	1.3	2.1	1.62	0.63	1.02	1.4	0.52	0.6	0.98
bin.61	0	2	100	1.27	1.81	1.08	1.07	1.17	1.25	1.84	2.1	2.25	1.58	2.26	4.15	1.42	1.95	2.1
bin.512	0	2	100	0.18	0.08	0.9	0.26	0.1	0.13	0.24	0.24	0.27	0.12	0.6	0.88	0.08	0.29	0.28
Note: H15, H7, H4, H2 and H1 means the hydraulic retention times of 15, 7, 4, 2 and 1 day, respectively, and the organic loadings increased with the shortened hydraulic retention times.
The number of "_1", "_2" and "_3" means the three biological parallels.

## Sheet: Amino acids degradation
Supplementary Data 8. Pathway expressions in major MAGs of amino acids degradation under different hydraulic retention times
Alanine degradation, alanine => pyruvate
				Transcriptional expressions of the total pathway in a MAG under different hydraulic retention times (TPM)
MAG	Steps_lacking	Steps_needed	Pathway_completeness	H15_1	H15_2	H15_3	H7_1	H7_2	H7_3	H4_1	H4_2	H4_3	H2_1	H2_2	H2_3	H1_1	H1_2	H1_3
bin.202	0	1	100	19.41	21.49	21.63	4.7	4.23	3.38	2.96	3.79	5.52	1.42	0.8	1.74	1.03	1.43	0.52
bin.267	0	1	100	12.66	14.44	11.91	2.32	3.69	1.95	2.76	2.22	3.13	1.69	1.92	0.46	1.4	0.87	1.16
bin.334	0	1	100	11.92	11.62	12.28	4.43	9.81	10.26	8.21	10.21	9.6	8.48	8.1	9.34	7.06	8.33	8.01
bin.478	0	1	100	7.92	10.46	10.41	0.51	2.58	1.23	1.66	0.87	1.11	0.4	0.63	1.74	0.34	0.82	0.94
bin.74	0	1	100	5.03	4.75	3.5	45.82	67.87	72.66	42.42	59.49	57.6	22.34	34.97	52.35	25.81	30.08	31.77
bin.148	0	1	100	4.9	3.82	2.92	5.03	8.04	9.83	8.65	8.11	8.63	3.82	4.55	5.52	3.29	4.42	5.14
bin.61	0	1	100	3.99	3.43	3.52	13.33	13.58	17.07	12.52	16.7	18.92	6.34	12.47	15.85	3.22	2.92	3.53
bin.229	0	1	100	1.75	3.26	1.66	59.59	90.71	99.71	63.84	100.78	101.57	8.45	7.17	9.72	3.61	4.79	7.8
bin.292	0	1	100	1.36	2.09	1.98	5.45	9.8	8.52	6.64	4.22	7.54	15.21	10.42	12.57	11.73	12.42	14.21
bin.479	0	1	100	1.86	1.56	3.18	2.29	3.03	2.47	3.93	3.42	3.66	3.27	1.67	2.14	1.19	2.52	2.23
bin.138	0	1	100	1.08	1.42	0.78	36.2	11.08	11.09	24.61	13.93	15.8	6.94	3.19	2.64	4.46	2.11	1.62
bin.532	0	1	100	0.44	0.29	0	15.09	21.05	27.07	12.8	10.59	12.29	7.09	10.61	7.73	10.74	10.78	7
bin.206	0	1	100	0	0	0	3.11	5.79	5.82	2.17	3.9	3.74	2.35	4.97	6.6	5.86	5.97	8.76
bin.331	0	1	100	0	0	0	4	4.31	3.8	5.56	4.49	6.33	11.1	8.6	7.41	11.57	11.65	7.37
bin.266	0	1	100	0	0	0.35	1.43	6.69	6.03	6.86	5.2	6.63	7.01	7.34	7	3.16	4.89	4.41
bin.264	0	1	100	0	0	0	0	0	0	0	0	0	0	0	0	0.2	0.07	0.74
bin.256	0	1	100	0	0	0	0.67	0.57	0	0	0.66	0.89	0.26	0.48	0	0	0.12	0.63
bin.332	0	1	100	0.18	0	0.27	1.39	3.84	3.6	6.56	5.22	5.5	32	34.11	26.46	53.03	60.14	48.99
bin.487	0	1	100	0	0	0	0	0.14	0	0	0.76	0	0	0	0.76	0.35	0.07	0.21
bin.493	0	1	100	0	0	0	0.59	1.27	1.92	0.56	0.32	0.4	0.42	0.26	0.39	0	0.15	0.3
bin.218	0	1	100	0	0	0	0	0.14	0.31	0	0	0.39	0.33	1.25	1.77	0.49	0.52	0.36
Asparagine degradation, L-asparagine => L-aspartate
MAG	Steps_lacking	Steps_needed	Pathway_completeness	H15_1	H15_2	H15_3	H7_1	H7_2	H7_3	H4_1	H4_2	H4_3	H2_1	H2_2	H2_3	H1_1	H1_2	H1_3
bin.267	0	1	100	68.27	74.43	74.2	10.97	5.41	4.66	7.21	6.96	4.68	3.89	4.88	3.97	6.27	7.26	4.61
bin.202	0	1	100	51.25	69.61	67.34	4.64	4.32	2.95	3.16	2.41	1.94	1.5	0.45	1.02	0.54	1.29	0.94
bin.190	0	1	100	12.58	25.73	17	4.74	3.7	4.73	4.86	8.08	5.54	2.49	3.68	4.84	1.62	2.19	2.49
bin.148	0	1	100	14.6	19.51	15.98	13.25	17.79	15.87	24.77	22.44	20.38	9.95	9.46	10.81	12.96	13.75	14.08
bin.334	0	1	100	8.47	11.33	9.1	4.98	10.81	9.13	10.64	16.66	15.8	12.81	17.98	17.27	12.47	14.47	19.94
bin.478	0	1	100	10.01	9.76	5.09	0.32	0.47	1.81	0.73	1.08	0.59	0.1	0.57	0.89	0	0.09	0.08
bin.61	0	1	100	4	4.99	5.19	4.32	3.87	2.64	7.13	3.66	5.65	4.16	4.93	3.49	2.79	3.86	5.62
bin.480	0	1	100	2.05	3.92	3.66	4.47	5.6	3.74	1.41	1.11	3.73	4.1	3.9	4.13	1.18	3.11	1.99
bin.512	0	1	100	0	0.08	0.3	0.47	0.23	0.07	0.11	0.12	0.04	0.04	0.44	0	0.03	0.07	0.03
bin.264	0	1	100	0	0	0	0	0	0	0	0	0	0	0	0	0	0	0
bin.479	0	1	100	0	0	0.31	0.32	0.76	0.69	1.4	1.71	1.29	0.54	0.14	0.56	0.39	0.74	0.32
bin.229	0	1	100	0	0	0	0.96	0.61	1.56	1.31	0.86	2.74	0	0	0	0	0	0.24
bin.138	0	1	100	0.22	0	0	2.01	0.8	0.18	1.16	0.9	0.3	0.1	0.29	0	0.16	0.09	0.08
bin.218	0	1	100	0	0	0	0	0	0	0	0	0	1.18	0.16	0.51	0.19	0	0
bin.31	0	1	100	0	0	0	0	0	0	0	0	0	0.36	0	0.4	0.15	0.34	0.83
Aspartate degradation I, aspartate => pyruvate
MAG	Steps_lacking	Steps_needed	Pathway_completeness	H15_1	H15_2	H15_3	H7_1	H7_2	H7_3	H4_1	H4_2	H4_3	H2_1	H2_2	H2_3	H1_1	H1_2	H1_3
bin.190	0	2	100	68.68	83.32	81.32	24.94	44.45	48.88	29.49	39.82	38.43	12.86	19.35	28.36	11.4	12	12.56
bin.148	0	2	100	27.66	30.22	36.8	19.87	36.49	32.12	39.21	39.87	39.46	16.04	13.39	13.2	14.34	16.97	16.55
bin.138	0	2	100	21.83	21.05	23.77	35.67	26.4	24.46	33.24	32.77	32.12	5.56	6.3	5.56	6.64	10.39	9.98
bin.512	0	2	100	1.88	2.7	1.1	0.59	1.58	0.88	0.28	0.29	0.54	0.2	0.29	0.23	0.4	0.24	0.22
bin.264	0	2	100	0	0	0	0	0	0	0	0	0	0	0	0	0.13	0.28	0.36
bin.218	0	2	100	0	0	0	2.92	3.68	3.53	5.94	7.98	7.5	26.1	27.27	26.67	8.28	8.04	8.26
bin.222	0	2	100	0	0	0	0	0	0	0	0	0	0.33	0.72	1.36	5.21	4.84	5.53
bin.31	0	2	100	0	0	0.23	1.65	3.31	4.54	2.66	3.06	3.66	4	7.14	7.61	7.92	7.4	8.38
Glutamine degradation, L-glutamine => L-glutamate
MAG	Steps_lacking	Steps_needed	Pathway_completeness	H15_1	H15_2	H15_3	H7_1	H7_2	H7_3	H4_1	H4_2	H4_3	H2_1	H2_2	H2_3	H1_1	H1_2	H1_3
bin.190	0	1	100	57.58	85.81	72.39	12.22	23.61	20.24	11.48	19.33	17.83	6.33	10.2	12.04	2.91	7.96	8.12
bin.334	0	1	100	14.02	16.24	14.76	5.98	12.18	10.22	17.93	16.6	16.77	14.18	12.64	16.04	12.34	10.92	13.41
bin.267	0	1	100	3.86	3.51	4.81	3.01	1.05	2.05	1.84	3.55	2.97	1.15	2.11	1.33	0.84	1.15	1.2
bin.74	0	1	100	0.6	1.97	0.86	13.05	31.47	31.98	12.78	20.04	18.99	8.75	15.59	19.39	8.28	13.38	13.19
bin.479	0	1	100	2.03	1.64	4.51	1.25	2.24	2.49	2.92	4.32	2.38	2.14	2.42	1.81	2.36	2.78	3.64
bin.206	0	1	100	0.56	1.47	0.8	14.88	23.21	24.68	19.78	22.48	21.34	24.72	34.48	36.66	40.01	44.6	49.82
bin.478	0	1	100	0.52	0.7	1.32	0.24	0.11	0	0.22	0.16	0.16	0.01	0.04	0.01	0	0.05	0.08
bin.292	0	1	100	0.44	0.58	0.64	3.98	3.26	2.14	4.33	3.44	3.38	10.83	11.35	11.34	20.43	28.34	30.23
bin.229	0	1	100	0.58	0.37	0.18	10.56	11.58	10.5	17.35	23.8	24.24	0.39	0.16	0.57	0.3	0.8	0.29
bin.512	0	1	100	0.66	0.3	2.56	0.22	0	0	0.21	0	0.24	0.06	0.19	0	0	0	0
bin.532	0	1	100	0.21	0.18	0	11.32	0.9	4.78	1.98	0.5	0.66	1.68	0.46	1.06	1.44	2.24	2.03
bin.167	0	1	100	0.14	0.14	0.1	0.2	0.37	0.5	0.8	0.76	0.9	2.85	2.53	2.23	3.96	4.23	4.39
bin.332	0	1	100	0	0.02	0	0.16	1.02	1.06	2.47	3.37	2.12	21.31	21.98	22	20.28	28.62	26.49
bin.331	0	1	100	0	0	0	6.34	5.62	4.09	5.47	8.95	5.31	7.86	9.92	8.77	12.42	11.09	12.85
bin.266	0	1	100	0	0	0	1.2	3.45	3.96	3.8	6.16	4.35	3.33	5.31	7.92	2.18	3.4	5.33
bin.264	0	1	100	0	0	0.11	0	0	0	0	0	0	0	0	0	0.22	0.16	0.21
bin.256	0	1	100	0	0	0.26	0.8	1.18	1.6	0.5	0.69	0.72	1.14	0.52	0.66	1.04	0.66	0.6
bin.487	0	1	100	0	0	0	0	0.25	0.28	0.22	0.46	0	0.25	0.3	0.23	0.21	0.27	0.3
bin.493	0	1	100	0.07	0	0.1	1.49	1.01	0.38	0.6	0.96	0.68	0.34	0.36	0.64	0.2	0.2	0.16
bin.218	0	1	100	0	0	0.41	0.21	2.93	2.4	4.83	4.67	4.1	16.42	18.35	16.13	9.28	12.03	8.95
bin.222	0	1	100	0	0	0	0	0	0	0	0	0	0.06	0	0	0.26	0.11	0.16
Glycine degradation I, glycine => formate
MAG	Steps_lacking	Steps_needed	Pathway_completeness	H15_1	H15_2	H15_3	H7_1	H7_2	H7_3	H4_1	H4_2	H4_3	H2_1	H2_2	H2_3	H1_1	H1_2	H1_3
bin.267	0	3	100	233.27	177.3	188.24	234.32	70.4	78.54	101.12	44.62	59.31	58.66	38.19	27.74	53.71	31.51	33.07
bin.190	0	3	100	40.27	55.02	53	10.04	22.54	20.21	10.19	21.06	18.49	6.11	12.68	15.27	3.8	6.26	6.65
bin.202	0	3	100	22.28	24.29	22.5	2.78	3.44	2.83	2.53	3.6	2.71	0.88	1.18	1.63	0.83	0.86	0.71
bin.334	0	3	100	16.69	23.63	19.36	7.45	15.29	12.78	15.88	21.46	19.03	11.73	16.36	14.32	14.22	18.97	21.53
bin.148	0	3	100	12.52	15	15.4	5.22	6.44	7.49	6.46	8.73	8.17	3.78	6.31	4.97	5.84	8.15	7.79
bin.61	0	3	100	9.44	10.03	12.88	9.75	8.09	4.64	10.37	10.1	12.23	9.27	9.93	8.24	5.65	6.06	5.42
bin.480	0	3	100	5.57	6.57	6.72	11.63	14.16	13.38	8.53	7.36	7.38	13.47	11.98	11.11	6.01	5.74	5.39
bin.479	0	3	100	3.5	3.06	3.45	3.31	6.93	6.94	5.08	6.13	5.87	2.79	3.2	2.96	3.36	2.76	3
bin.512	0	3	100	2.04	1.78	1.88	0.27	0.96	0.86	0.43	0.49	0.27	0.22	0.25	0.52	0.1	0.26	0.14
bin.138	0	3	100	0.61	0.24	0.42	3.77	1.61	1.97	5.26	4.71	4.57	0.44	0.74	0.31	0.66	0.69	0.53
bin.264	0	3	100	0.09	0.18	0.18	0	0.11	0.01	0	0	0	0.05	0	0	2.34	1.47	1.06
bin.229	0	3	100	0.18	0.15	0.11	2.81	4.08	3	6.82	7.61	6.49	0.07	0.06	0.15	0.24	0.34	0.15
bin.487	0	3	100	0	0	0	0.4	0.44	0.04	0.4	0.24	0.82	0.59	0.29	0.75	0.58	0.53	0.49
bin.493	0	3	100	0	0	0	1.04	1.76	1.42	0.54	0.67	0.96	0.32	0.04	0.21	0.13	0.09	0.06
bin.222	0	3	100	0	0	0	0	0	0	0	0	0	0	0.15	0.15	0.92	1.08	1.53
bin.31	0	3	100	0.01	0	0	0.67	0.24	1.05	2.77	0.49	0.7	2.79	9.1	3.02	2.26	2.75	1.37
Histidine degradation, histidine => glutamate
MAG	Steps_lacking	Steps_needed	Pathway_completeness	H15_1	H15_2	H15_3	H7_1	H7_2	H7_3	H4_1	H4_2	H4_3	H2_1	H2_2	H2_3	H1_1	H1_2	H1_3
bin.190	0	4	100	34.82	40.69	42.8	9.59	12.32	12	10.22	14.23	13.52	6.1	8.52	8.78	4.54	5.49	5.58
bin.334	0	4	100	21.86	30.44	29.03	7.34	15.04	14.31	13.89	20.2	20.9	12.62	18.57	17.56	11.85	16.55	18.44
bin.267	0	4	100	16.4	26.41	21.55	2.4	1.74	1.5	1.86	1.74	1.87	1.9	1.68	1.13	1.86	2.3	1.9
bin.480	0	4	100	7.62	10.28	9.25	10.24	21.06	18.07	7.14	7.97	7.32	13.8	16.37	16.06	5.12	7.02	6.3
bin.148	0	4	100	5.66	5.86	6.9	32.97	31.14	34.25	47.66	40.98	47.86	35.95	35.41	21.28	44.8	45.21	37.43
bin.61	0	4	100	3.98	4.28	5.74	1.36	1.22	1.66	1.48	2.81	2.84	1.4	2.42	1.94	1.48	1.67	1.98
bin.478	0	4	100	2.18	2.7	2.68	0.36	0.17	0.14	0.34	0.24	0.46	0.02	0.06	0.23	0.1	0.04	0.04
bin.138	0	4	100	1.15	2.26	1.28	2.75	2.03	1.94	3.28	2.3	2.22	0.52	0.5	0.38	0.66	0.78	0.63
bin.512	0	4	100	0.65	1.24	0.6	0.8	0.52	0.62	0.22	0.2	0.4	0.35	0.38	0.24	0.11	0.27	0.02
bin.479	0	4	100	0.9	0.8	1.27	1.54	1.36	0.87	1.48	2.89	2.06	0.62	0.79	1	0.85	1.08	0.92
bin.493	0	4	100	0	0	0	1.18	0.6	0.5	0.51	0.22	0.1	0.19	0.38	0.04	0.16	0.17	0.07
Isoleucine degradation II, isoleucine => 2-methylbutyrate
MAG	Steps_lacking	Steps_needed	Pathway_completeness	H15_1	H15_2	H15_3	H7_1	H7_2	H7_3	H4_1	H4_2	H4_3	H2_1	H2_2	H2_3	H1_1	H1_2	H1_3
bin.206	0	3	100	0.85	0.18	1.05	25.64	26.29	36.64	25.9	25.87	24.42	36.6	34.63	34.75	56.28	46.46	48.13
bin.266	0	3	100	0	0	0	7.97	17.48	16.58	14.33	12.14	17.26	15.16	18.56	17.79	13.14	12.92	13.3
bin.532	0	3	100	0.27	0.15	1.35	13.49	15.75	14.64	5.34	8.76	7.46	5.92	5.83	6.93	5.77	3.77	3.64
bin.331	0	3	100	0.09	0	0.13	13.03	7.72	10.85	9.48	9.51	10.27	16.1	16.14	14.57	19.79	23.01	25.67
bin.493	0	3	100	0.07	0	0	2.62	0.95	2.1	0.4	0.29	0.71	0.34	0.79	0.18	0.2	0.36	0.19
Leucine degradation II, leucine => 3-methylbutyrate
MAG	Steps_lacking	Steps_needed	Pathway_completeness	H15_1	H15_2	H15_3	H7_1	H7_2	H7_3	H4_1	H4_2	H4_3	H2_1	H2_2	H2_3	H1_1	H1_2	H1_3
bin.206	0	3	100	0.85	0.18	1.05	25.64	26.29	36.64	25.9	25.87	24.42	36.6	34.63	34.75	56.28	46.46	48.13
bin.266	0	3	100	0	0	0	7.97	17.48	16.58	14.33	12.14	17.26	15.16	18.56	17.79	13.14	12.92	13.3
bin.532	0	3	100	0.27	0.15	1.35	13.49	15.75	14.64	5.34	8.76	7.46	5.92	5.83	6.93	5.77	3.77	3.64
bin.331	0	3	100	0.09	0	0.13	13.03	7.72	10.85	9.48	9.51	10.27	16.1	16.14	14.57	19.79	23.01	25.67
bin.493	0	3	100	0.07	0	0	2.62	0.95	2.1	0.4	0.29	0.71	0.34	0.79	0.18	0.2	0.36	0.19
Methionine degradation II, L-methionine => 2-oxobutanoate
MAG	Steps_lacking	Steps_needed	Pathway_completeness	H15_1	H15_2	H15_3	H7_1	H7_2	H7_3	H4_1	H4_2	H4_3	H2_1	H2_2	H2_3	H1_1	H1_2	H1_3
bin.334	0	1	100	45.99	82.11	65.73	28.81	60.42	53.9	68.92	80.64	88.73	50.65	62.18	53.19	53.48	70.36	71.19
bin.190	0	1	100	37.77	62.95	115.3	14.27	57.03	28.93	15.08	26.33	34.73	8.03	12.5	10.1	5.19	6.61	7.52
bin.480	0	1	100	5.71	9.9	3.11	11.85	21.06	17.01	7.55	7.52	9.93	15.37	14.97	13.83	5.57	5.88	6.13
bin.267	0	1	100	10.71	9.11	10.28	1.04	0.74	0.42	0.74	1.68	0.59	1.19	0.8	0.35	0.26	0.27	0.39
bin.138	0	1	100	3.97	5.47	5.51	16.67	13.41	13.63	15.19	12.45	13.82	2.01	2.17	1.84	1.41	1.83	1.24
bin.148	0	1	100	1.57	1.15	1.27	1.84	1.63	2.56	3.32	3.67	3.43	0.9	2.07	2.1	1.36	1.03	1.78
bin.512	0	1	100	0	0.26	4.81	0.14	0.94	0.9	0	0.34	0	0.43	0.46	0.32	0.16	0.14	0.34
bin.487	0	1	100	0	0	0	0.52	0.62	0.14	0.41	0.7	0.82	1.04	0.68	0.46	0.83	1.02	0.26
bin.493	0	1	100	0	0	0	0	0	0	0	0.14	0.12	0	0	0.12	0	0	0
bin.31	0	1	100	0	0	0	0.26	0.28	0.33	1.16	1.97	1	2.67	2.07	3.47	1.65	2.3	1.61
Proline degradation I, L-proline => L-glutamate
MAG	Steps_lacking	Steps_needed	Pathway_completeness	H15_1	H15_2	H15_3	H7_1	H7_2	H7_3	H4_1	H4_2	H4_3	H2_1	H2_2	H2_3	H1_1	H1_2	H1_3
bin.334	0	2	100	86.38	162.79	151.35	14.52	41.04	37.09	32.11	58.03	57.57	22.42	37.58	34.19	28.3	48.54	52.18
bin.190	0	2	100	40.03	54.54	53.08	8.37	12.76	15.36	10.03	12.9	15.71	5.86	9.28	9.08	4.08	4.84	5.55
bin.267	0	2	100	31.95	39.1	45.82	16	7.08	9.57	8.39	7.38	6.6	5.24	5.03	3.9	4.9	4.57	4.14
bin.202	0	2	100	17.78	20.6	19.82	1.38	1.5	2.77	3.18	2.23	1.65	0.95	0.7	0.52	0.8	0.69	0.56
bin.478	0	2	100	4.9	8.18	4.85	0.54	1.72	0.86	1.03	1.58	1.76	1.12	0.44	0.36	0.3	0.7	0.34
bin.148	0	2	100	1.46	2.12	2.16	2.15	2.26	2.74	5.14	3.37	3.85	2.62	1.42	1.58	1.68	1.88	1.45
bin.74	0	2	100	2.13	0.48	0.66	10.96	18.4	16.02	10.15	13.48	15.76	6.82	11.2	11.03	5.36	7.86	9.86
bin.512	0	2	100	0.39	0.16	0.18	0.16	0.36	0.29	0.19	0.42	0.3	0.23	0.34	0.22	0.04	0.16	0.15
bin.264	0	2	100	0	0	0	0	0	0	0	0	0	0.02	0	0	0.6	0.37	0.2
bin.229	0	2	100	0	0	0	1.66	1.3	0.69	4.2	3.59	3.96	0.03	0	0.04	0.21	0.41	0.16
bin.487	0	2	100	0	0	0	0.26	0.5	0.84	0.06	0.24	0.4	0.47	0.64	0.82	0.66	1.06	0.48
bin.493	0	2	100	0	0	0.08	7.82	4	3.43	3.31	2.92	2.11	2.96	1.85	1.22	1.02	0.74	0.54
Serine degradation I, serine => pyruvate
MAG	Steps_lacking	Steps_needed	Pathway_completeness	H15_1	H15_2	H15_3	H7_1	H7_2	H7_3	H4_1	H4_2	H4_3	H2_1	H2_2	H2_3	H1_1	H1_2	H1_3
bin.190	0	1	100	47.94	102.57	101.26	9.34	29.7	22.85	8.4	23.61	26.57	7.47	16.22	21.49	3.7	8.73	11.13
bin.267	0	1	100	10.27	10.66	8.3	1.52	3.14	2.05	1.2	4.36	3.99	1.16	1.11	3.37	0.88	1.32	1.52
bin.334	0	1	100	9.21	10.32	9.34	1.57	4.37	6.08	5.95	9.71	11.2	5.16	10.1	12.19	4.33	8.31	7.14
bin.479	0	1	100	2.22	2.7	3.71	0.77	0.98	0.69	1.78	1.52	1.85	0.66	1.24	0.8	0.82	1	0.71
bin.512	0	1	100	0.82	2.09	0.71	0.2	0.45	0	0.32	0.44	0.98	0	0.35	0	0.2	0	0.31
bin.478	0	1	100	1.21	2.05	1	0.78	0.37	0	0.49	0.42	0.47	0.97	0.68	0	0.39	0.07	0.33
bin.229	0	1	100	0	0.67	0.25	0.77	3.17	2.77	4.77	7.15	6.57	0	0.22	0.23	0.38	0	0.77
bin.292	0	1	100	0	0.51	0.56	0.97	1.39	2.2	1.35	2.3	1.92	4.02	3.85	3.61	3.99	4.07	5.19
bin.332	0	1	100	0	0.19	0	0.41	2.51	1.8	5.51	4.79	5.56	31.71	27.97	26.17	27.21	38.23	37.44
bin.256	0	1	100	0	0	0	0	0	0	0	0	0	0	0	0	0.17	0	0
bin.493	0	1	100	0	0	0	0	0	0	0	0	0	0	0	0	0	0	0
bin.31	0	1	100	0	0	0	0	0.76	0.46	0.1	1.1	0	1.75	0	1.55	2.18	1.43	1.97
Serine degradation I, serine => pyruvate
MAG	Steps_lacking	Steps_needed	Pathway_completeness	H15_1	H15_2	H15_3	H7_1	H7_2	H7_3	H4_1	H4_2	H4_3	H2_1	H2_2	H2_3	H1_1	H1_2	H1_3
bin.267	0	1	100	105.84	148.99	144.88	69.39	58.2	58.14	29.2	36.21	37.94	20.86	26.73	30.69	16.47	23.31	16.66
bin.334	0	1	100	34.27	64.66	46.91	11.72	41.12	36.49	21.81	58.04	51.91	19.9	34.91	33.54	19.24	37.58	41.86
bin.202	0	1	100	39.99	41.22	39.56	8.85	8.31	7.35	4.91	6.16	5.91	2.94	3.98	3.7	1.71	1.62	2.15
bin.190	0	1	100	11.48	17.83	15.27	6.4	18.51	16.99	6.96	15.52	17.25	3.73	5.51	4.72	2.11	4.2	4.56
bin.148	0	1	100	12.01	13.26	14.35	3.16	6.35	9.14	6.89	8.57	5.88	2.97	3.18	5.99	2.64	5.81	4.47
bin.61	0	1	100	6.66	11.3	11.95	1.91	4.78	2.58	1.74	5.65	7.42	2.39	4.72	6.03	1.77	3.93	3.58
bin.480	0	1	100	2.35	4.14	7.04	2.36	8.21	9.17	2.24	4.44	3.4	4.19	10.98	10.45	1.98	3.14	4.13
bin.479	0	1	100	3.67	11.58	6.71	6.02	4.93	5.58	3.72	4.65	3.89	0.69	1.05	1.38	2.2	3.07	2.64
bin.478	0	1	100	2.54	3.77	5.98	0	0.8	0.64	0.15	1.03	0.86	0.34	0.21	0.42	0.24	0.25	0.42
bin.512	0	1	100	0.76	3.71	4.18	0	0.65	0.51	0	0.76	1.28	0.38	0.42	0.01	0.31	0.54	0.18
bin.74	0	1	100	7.79	5.68	2.88	29.48	72.58	75.3	26.46	47.6	46.03	15.2	19.59	22.33	12.88	23.53	23.4
bin.292	0	1	100	1.6	1.47	2.08	3.85	4.24	3.37	4.33	4.39	3.46	6.95	7.59	6.81	9.68	12.73	11.48
bin.229	0	1	100	0	0.44	0.24	4.25	4.52	5.39	6.69	7.11	5.28	0.29	0	0.11	0.06	0	0.31
bin.138	0	1	100	0	1.32	0.24	4.29	3.24	1.77	3.42	4.33	3.29	0.5	0.99	0.22	0.87	1.12	1.13
bin.532	0	1	100	0	0	0	6.21	9.81	9.5	4.3	5.06	5.69	5.25	4.46	4.28	3.73	4.39	4.22
bin.206	0	1	100	0.33	0	0	4.72	6.5	5.49	5.95	5.46	6.47	8.01	8.05	13.07	12.24	13.57	11.65
bin.331	0	1	100	0	0	0	9.16	6.95	8.41	11.24	8.5	9.12	13.29	13.44	13.03	19.04	17.46	20.15
bin.266	0	1	100	0	0	0	1.24	6.38	1.87	2.58	3.6	6.92	2.55	3.81	4.72	2.51	4.07	5.77
bin.264	0	1	100	0	0	0	0	0.63	0	0	0	0	0	0	0	0.94	0.24	0.57
bin.167	0	1	100	0.49	0.22	0	0.25	0.35	0	0.93	1.72	1	3.38	3.76	3.46	4	3.37	4.62
bin.256	0	1	100	0.16	0	0	0	0.63	0	1.58	1.68	0.68	0.14	0.95	2.04	1.03	2.53	2.05
bin.332	0	1	100	0	0	0	0.12	0.59	0.9	3.46	4.33	6.08	32.33	36.88	30.45	42.25	55.81	56.1
bin.487	0	1	100	0	0	0	0	1.86	0.53	0.46	0.92	1.1	0.63	1.39	1.3	0.66	0.89	1.1
bin.493	0	1	100	0	0	0	2	0.84	1.89	0.95	0.81	1.13	0.21	0	0	0.25	0.07	0.25
bin.218	0	1	100	0	0.22	0	1.24	2.59	2.67	4.99	5.45	4.56	19.51	15.61	11.28	15.01	11.21	9.89
bin.222	0	1	100	0	0	0	0	0	0	0	0	0	0.21	0	0.33	1.16	1.55	1.74
bin.31	0	1	100	0	0	0	0	17.81	1.3	0.61	0.53	19.78	0	0.83	0	1.5	0.98	1.9
Threonine degradation I, L-threonine => glycine
MAG	Steps_lacking	Steps_needed	Pathway_completeness	H15_1	H15_2	H15_3	H7_1	H7_2	H7_3	H4_1	H4_2	H4_3	H2_1	H2_2	H2_3	H1_1	H1_2	H1_3
bin.202	0	2	100	180.45	227.24	246.25	30.16	28.42	29.86	21.84	23.66	26.65	9.57	10.59	8.56	6.72	8.32	7.35
bin.334	0	2	100	63	106.66	92.29	35.94	89.65	87.48	74.58	109.42	104.44	59.4	81.92	77.48	62.7	85.24	88.72
bin.190	0	2	100	58.94	87.9	84.33	32.26	84.42	77.59	28.89	58.26	58.54	14.24	28.66	38.72	8.06	13.44	15.24
bin.267	0	2	100	48.44	56.12	53.02	18.76	7.26	6	9.96	6.01	6.3	6.82	4.45	3.5	6.8	4.89	3.64
bin.61	0	2	100	39.49	40.14	37.27	4.86	6.25	5.84	8.54	9.84	11.95	6.4	8.2	9.14	7.89	9.66	9.64
bin.480	0	2	100	7.12	12.12	15.32	14.51	40.09	42.12	10.48	21.28	17.82	16.72	28.84	31.54	5.01	8.86	11.34
bin.148	0	2	100	4.69	7.52	4.84	3.34	2.69	5.18	3.82	4.51	3.77	1.91	1.72	1.35	2.74	3.64	3.24
bin.479	0	2	100	5.58	6.5	6.46	3.6	4.25	3.84	3.02	5.23	6.84	1.94	1.66	2.56	2.48	2.82	2.83
bin.478	0	2	100	3.01	2.93	3.28	0.29	0.3	0.46	0.74	0.86	0.84	0.08	0.18	0.33	0.26	0.1	0.29
bin.138	0	2	100	0.94	1	0	2.2	1.14	1.17	2.17	2.22	1.36	0.28	0.22	0.14	0.28	0.55	0.55
bin.512	0	2	100	0	0.25	0.89	0.28	0	2.1	0.17	0.32	1.07	0.14	0.1	0.5	0.09	0	0.02
bin.264	0	2	100	0.06	0	0	0	0	0	0	0	0	0	0	0	0.58	0.98	0.48
bin.31	0	2	100	0.12	0	0	0.36	0	0	0.32	0.3	0	0.22	0.12	0	0.77	0.6	0
Valine degradation II, L-valine => 2-methylpropanoate
MAG	Steps_lacking	Steps_needed	Pathway_completeness	H15_1	H15_2	H15_3	H7_1	H7_2	H7_3	H4_1	H4_2	H4_3	H2_1	H2_2	H2_3	H1_1	H1_2	H1_3
bin.206	0	3	100	0.85	0.18	1.05	25.64	26.29	36.64	25.9	25.87	24.42	36.6	34.63	34.75	56.28	46.46	48.13
bin.266	0	3	100	0	0	0	7.97	17.48	16.58	14.33	12.14	17.26	15.16	18.56	17.79	13.14	12.92	13.3
bin.532	0	3	100	0.27	0.15	1.35	13.49	15.75	14.64	5.34	8.76	7.46	5.92	5.83	6.93	5.77	3.77	3.64
bin.331	0	3	100	0.09	0	0.13	13.03	7.72	10.85	9.48	9.51	10.27	16.1	16.14	14.57	19.79	23.01	25.67
bin.493	0	3	100	0.07	0	0	2.62	0.95	2.1	0.4	0.29	0.71	0.34	0.79	0.18	0.2	0.36	0.19
Note: H15, H7, H4, H2 and H1 means the hydraulic retention times of 15, 7, 4, 2 and 1 day, respectively, and the organic loadings increased with the shortened hydraulic retention times.
The number of "_1", "_2" and "_3" means the three biological parallels.

## Sheet: Central carbon metabolism
Glycolysis, glucose => pyruvate
				Transcriptional expressions of the total pathway in a MAG under different hydraulic retention times (TPM)
MAG	Steps_lacking	Steps_needed	Pathway_completeness	H15_1	H15_2	H15_3	H7_1	H7_2	H7_3	H4_1	H4_2	H4_3	H2_1	H2_2	H2_3	H1_1	H1_2	H1_3
bin.190	0	9	100	110.33	145.79	141.21	18.77	24.94	24.16	17.04	24.5	22.79	11.24	16.23	19.51	8.09	10.87	12.18
bin.202	0	9	100	35.4	43.41	44.25	7.03	8.19	7.98	6.6	9.31	8.85	2	2.29	2.66	1.27	1.61	1.7
bin.267	0	9	100	27.98	36.06	37.22	13.64	10.3	11.61	8.4	9.44	10.12	4.18	5.03	4.26	4.12	4.71	4.77
bin.479	0	9	100	9.88	16.37	14.63	11.14	12.62	13.2	10.9	15.11	14.52	5.24	6.42	6.69	5.88	7.65	7.44
bin.61	0	9	100	10.59	13.88	13.78	8.24	7.88	7.59	12.23	13.87	13.64	10.13	11.48	10.73	7.77	9.19	8.6
bin.478	0	9	100	5.65	7.22	7.22	1.16	0.94	0.85	0.77	1.17	1.12	0.3	0.48	0.71	0.25	0.44	0.27
bin.512	0	9	100	2.75	2.99	3.34	0.69	0.92	0.44	0.28	0.46	0.45	0.2	0.26	0.33	0.21	0.13	0.21
bin.229	0	9	100	0.46	1.02	1.26	15.47	17.44	18.33	22.94	32.33	32.14	0.53	0.44	0.47	0.4	0.44	0.44
bin.292	0	9	100	0.85	0.69	0.83	3.98	3.73	3.67	3.21	2.65	2.9	6.82	7.17	7.12	9.25	9.48	10.04
bin.218	0	9	100	0	0.06	0	1.02	1.82	1.79	3.01	3.03	3.09	8.54	8.43	8.07	4.85	4.96	5
bin.264	0	9	100	0.3	0.05	0.17	0.11	0.17	0.11	0.05	0.08	0.05	0.14	0.14	0.09	2.57	2.75	2.42
bin.487	0	9	100	0.09	0.02	0	1.3	2.33	2.45	1.16	2.11	1.8	1.85	2.34	2.69	2.43	2.91	2.4
bin.493	0	9	100	0.21	0	0.07	2.03	2.45	2.62	1.27	1.14	1.3	0.63	0.74	0.43	0.32	0.37	0.29
bin.222	0	9	100	0	0	0	0	0	0	0	0	0	0.1	0.12	0.19	2.07	2.02	1.89
Supplementary Data 8. Pathway expressions in major MAGs of central carbon metabolism under different hydraulic retention times
Glycogen degradation, glycogen => glucose-6P
MAG	Steps_lacking	Steps_needed	Pathway_completeness	H15_1	H15_2	H15_3	H7_1	H7_2	H7_3	H4_1	H4_2	H4_3	H2_1	H2_2	H2_3	H1_1	H1_2	H1_3
bin.190	0	3	100	122.74	104.66	106.58	11.24	17.84	18.15	11.63	17.6	16.55	7.89	9.9	11.74	5.08	6.36	6.96
bin.267	0	3	100	37.93	47.39	47	7.88	6.37	6.21	3.83	4.58	4.21	2.68	3.05	2.85	2.77	2.85	2.69
bin.334	0	3	100	8.36	14.47	11.69	2.86	6.05	4.98	6.14	7.47	7.48	5.19	6.8	5.83	5.43	6.55	7.02
bin.478	0	3	100	2.14	4.14	4.16	0.4	0.28	0.31	0.44	0.21	0.36	0.25	0.23	0.21	0.13	0.2	0.21
bin.512	0	3	100	1.23	3.08	1.68	0.22	0.3	0.2	0.22	0.39	0.16	0.22	0.18	0.2	0.19	0.19	0.15
bin.480	0	3	100	2.06	2.94	2.96	3.5	9.35	9.94	3.06	3.73	4.08	4.98	6.83	7.54	1.98	2.56	2.05
bin.148	0	3	100	0.87	1.79	0.82	1.44	1.92	2.26	3.63	3.56	2.65	1.23	1.43	1.31	1.53	1.29	1.65
bin.229	0	3	100	0.31	0.55	0.2	4.14	4.11	5.26	8.14	8.12	8.96	0.06	0.14	0.09	0.21	0.15	0.28
bin.138	0	3	100	0.27	0.44	0.23	3.44	1.47	1.69	3.07	1.53	2.21	0.11	0.33	0.15	0.25	0.49	0.19
bin.292	0	3	100	0.15	0.3	0.15	1.94	1.37	1.63	1.37	1.31	1.29	3.45	2.76	3.05	4.64	5.09	5.32
bin.256	0	3	100	0	0.02	0	0.34	0.04	0.17	0.36	0.22	0.12	0.33	0.34	0.21	0.07	0.03	0.35
bin.264	0	3	100	0.04	0	3.36	0	0.89	0.03	0	0	0	0.01	0	0	0.58	0.29	0.41
bin.332	0	3	100	0	0	0.05	0.06	0.35	0.25	1.6	1.5	1.45	10.43	8.81	9.93	13.03	13	12.83
bin.487	0	3	100	0	0	0	0.65	0.67	0.46	0.44	0.72	0.69	0.58	0.76	0.64	1.01	1.04	0.77
bin.493	0	3	100	0	0	0	1.24	0.85	0.52	0.45	0.25	0.35	0.16	0.06	0.15	0.17	0.11	0.12
Pyruvate degradation, pyruvate => acetate
MAG	Steps_lacking	Steps_needed	Pathway_completeness	H15_1	H15_2	H15_3	H7_1	H7_2	H7_3	H4_1	H4_2	H4_3	H2_1	H2_2	H2_3	H1_1	H1_2	H1_3
bin.334	0	3	100	192.56	236.49	259.03	22.07	49.07	44.97	50.61	68.39	66.43	39.13	49.52	46.67	42	60.86	62.39
bin.229	0	3	100	0.88	0.78	0.67	24.21	23.28	22.96	36.02	38.17	35.22	0.35	0.28	0.43	0.55	0.41	0.4
Pyruvate degradation, pyruvate => lactate
MAG	Steps_lacking	Steps_needed	Pathway_completeness	H15_1	H15_2	H15_3	H7_1	H7_2	H7_3	H4_1	H4_2	H4_3	H2_1	H2_2	H2_3	H1_1	H1_2	H1_3
bin.190	0	1	100	64.81	82.22	94.29	27.57	64.97	82.09	33.53	40.64	59.61	18.98	34.34	27.97	11.13	13.07	16.44
bin.138	0	1	100	17.16	8.7	6.18	29.77	28.05	20.43	57.16	53.84	47.58	1.41	2.32	2.21	1.13	0.55	0.18
bin.512	0	1	100	9.15	15.85	4.67	0	4.07	3.33	0.18	6.63	1.08	0	1.46	0.04	0	1.12	0.51
bin.256	0	1	100	0	0	0	0.44	0.73	0	0.12	0.12	0	0.06	0.1	0	0.16	0	0.27
bin.332	0	1	100	0	0	0	0	0.21	0	0.38	0.41	0.59	2.58	2.65	2.43	1.87	2.7	3.07
bin.218	0	1	100	0	0	0	0	0.18	0	0	0	0.17	0.31	0.16	0.49	0.09	0	0.18
bin.31	0	1	100	0	0	0	0	0	0	0	0	0	0	0.28	0	0	0.2	0
Note: H15, H7, H4, H2 and H1 means the hydraulic retention times of 15, 7, 4, 2 and 1 day, respectively, and the organic loadings increased with the shortened hydraulic retention times.
The number of "_1", "_2" and "_3" means the three biological parallels.

## Sheet: LCFA and glycerol degradation
Supplementary Data 8. Pathway expressions in major MAGs of LCFA and glycerol degradation under different hydraulic retention times
Long chain fatty acid beta-oxidation, LFCAs => Acetyl-CoA
				Transcriptional expressions of the total pathway in a MAG under different hydraulic retention times (TPM)
MAG	Steps_lacking	Steps_needed	Pathway_completeness	H15_1	H15_2	H15_3	H7_1	H7_2	H7_3	H4_1	H4_2	H4_3	H2_1	H2_2	H2_3	H1_1	H1_2	H1_3
bin.332	0	4	100	1.43	1.28	0.94	6.49	13.72	14.66	34.31	31.96	29.73	271.72	230.81	246.07	375.62	299.84	285.5
bin.292	0	4	100	6.45	6.14	6.22	19.6	20.44	22.08	20.02	21.7	20.16	41.03	47.49	45.19	44.55	58.8	55.74
bin.167	0	4	100	1.51	2.13	1.62	3.66	4.56	3.3	12.06	13.18	10.26	25.75	29.22	31.26	32.64	46.24	53.98
bin.193	0	4	100	2.82	3.94	4.12	14.17	34.88	36.93	12.21	22.98	18.56	37.35	54.16	70.95	32.56	52.73	55.26
bin.91	0	4	100	1.5	1.33	1.97	9.37	10.44	9.77	19.05	21.56	20.78	11.49	11.78	11.84	11.85	15.29	15.6
bin.250	0	4	100	0.22	0.25	0.48	0.41	0.97	0.51	6.04	5.63	6.1	4.89	5.62	4.92	0.07	0.16	0.14
bin.223	0	4	100	0.75	0.77	0.45	1.48	4.4	3.34	2.12	4.42	3.56	1.96	3.84	3.41	2.02	2.71	2.8
bin.492	0	4	100	0.08	0	0.07	0	0.02	0.02	0.3	0.21	0.55	0.5	0.12	0.25	1.76	2.62	2.05
bin.420	0	4	100	0.05	0	0.03	0	0	0	0	0	0	0	0	0.01	0	0	0
bin.112	0	4	100	0	0	0	0	0	0	0	0	0	0	0	0	0	0	0
bin.136	0	4	100	0	0	0.06	0	0	0	0	0	0	0	0	0	0	0	0
bin.40	0	4	100	0	0	0	0	0	0	0	0	0	0	0	0	0	0	0
bin.467	0	4	100	0	0	0	0	0	0	0	0	0	0	0	0	0	0	0
bin.48	0	4	100	0	0	0	0	0	0	0	0	0	0	0	0	0	0	0
Glycerol degradation I, glycerol => sn-glycerol 3-phosphate => glycerone-P
MAG	Steps_lacking	Steps_needed	Pathway_completeness	H15_1	H15_2	H15_3	H7_1	H7_2	H7_3	H4_1	H4_2	H4_3	H2_1	H2_2	H2_3	H1_1	H1_2	H1_3
bin.202	0	2	100	20.08	20.24	21.99	5.48	4.74	3.89	3.87	4.39	5.12	0.98	0.9	1.85	1.22	1.36	1.46
bin.332	0	2	100	0	0.08	0	0.5	0.33	1.49	4.06	2.74	3.53	26.13	28.09	29.59	27.39	33.06	34.35
bin.189	0	2	100	10.31	18.68	18.47	2.26	28.16	27.28	5.42	17.12	15.62	4.04	9.6	11.05	1.14	2.56	3.33
bin.190	0	2	100	12.65	15.79	15	1.33	3.44	4	2.71	5.76	4.99	0.96	1.34	2.06	0.83	1.06	1.14
bin.303	0	2	100	0.64	13.72	13.28	0.34	5	7.61	0.03	0.96	1.1	1.32	2.96	4.83	0.56	1.52	2.24
bin.505	0	2	100	3.58	11.14	8.54	0.3	3.14	2.36	0.7	0.9	0.96	0.12	0.38	1.17	0.04	0.4	0.54
bin.61	0	2	100	1.98	1.33	3.32	1.84	0.76	1.14	2.78	3.02	3.9	1.96	2.41	2.74	1.34	1.74	1.76
bin.282	0	2	100	0.68	1.93	2.09	0.82	3.56	5.09	0.34	3	3.04	0.31	1.11	1.48	0.15	0.24	0.98
bin.479	0	2	100	1.53	2	1.46	4.01	3.2	2.7	3.14	3.74	4.09	1.82	2.06	1.56	1.73	2.42	2.09
bin.249	0	2	100	1.05	1.06	1.24	0	0.04	0.06	0.2	0.2	0.08	0.28	0.04	0.04	0.1	0.02	0.12
bin.238	0	2	100	0.58	0.7	1.14	0	2.2	1.72	1.68	1.48	2.01	0.14	0.34	0.11	0.58	0.15	0.44
bin.211	0	2	100	0.06	0	0.9	0.2	0	0.09	0.24	0.06	0.22	0.03	0.13	0.04	0.08	0.13	0.05
bin.215	0	2	100	0	0.48	0.78	0	0.04	0.1	0.03	0.05	0.18	0.12	0.12	0.22	0	0	0.02
bin.478	0	2	100	1.97	2.72	0.78	0.36	0.1	0.1	0.44	0.08	0.38	0.04	0.07	0.13	0.11	0.11	0.34
bin.243	0	2	100	0.75	0.58	0.72	0	0.78	0.57	0.12	0.21	0.22	0.08	0.17	0.21	0.1	0.02	0.14
bin.376	0	2	100	0.65	0.36	0.6	0	0	0	0	0.06	0	0.03	0	0	0	0	0
bin.490	0	2	100	0.3	1.33	0.58	0.1	0	0.14	0.12	0	0.04	0	0	0	0.02	0.1	0
bin.264	0	2	100	0	0	0.52	0	0.04	0	0	0	0	0	0	0	0.41	0.64	0.53
bin.515	0	2	100	0.19	0.17	0.47	0	0.04	0.16	0.03	0.2	0.17	0.36	0.3	0.08	0.24	0.2	0.22
bin.500	0	2	100	0.06	0	0.37	0	1.44	0.7	0.98	1.74	2.34	1.24	2.46	2.3	0.64	2.44	2.99
bin.217	0	2	100	0.06	0	0.32	0.36	0.6	0.69	2.18	1.54	4.4	0	0.16	0	0.08	0	0.02
bin.270	0	2	100	0	0.75	0.32	0	0	0	0	0	0	0	0	0	0	0	0
bin.261	0	2	100	0	0	0.26	0	0	0.04	0	0	0	0	0	0	0	0	0.04
bin.512	0	2	100	0.6	0.16	0.26	0.03	0.01	0.06	0	0.08	0	0.05	0	0	0.02	0.02	0.02
bin.324	0	2	100	0.3	0.58	0.24	0	0	0	0	0	0	0.04	0.34	0	0	0	0.05
bin.246	0	2	100	0	0.08	0.19	0	0.04	0	0	0.05	0.04	0.06	0	0	0	0	0
bin.193	0	2	100	0.13	0.16	0.18	1.48	5.56	4.09	1.79	1.87	1.44	0.98	0.88	0.5	0.21	1.23	0.62
bin.271	0	2	100	0.42	0.74	0.17	0	0	0	0	0.02	0	0	0.02	0.12	0	0	0.08
bin.138	0	2	100	1.08	0	0.16	2.57	0.66	0.96	2.17	0.92	1.88	0.36	0.2	0.18	0.32	0.39	0.12
bin.406	0	2	100	0.1	0.22	0.14	0.1	0.16	0.14	0.16	0.05	0.11	0.02	0	0	0.02	0	0
bin.216	0	2	100	0.12	0.16	0.1	0.49	0.5	0.36	0.65	0.52	1	0.45	0.43	0.13	0.72	0.58	1.04
bin.226	0	2	100	0.02	0	0.1	0	0	0	0.03	0	0	0	0	0	0.01	0	0
bin.244	0	2	100	0	0	0.1	0	0.1	0.1	0	0.09	0.2	0	0.04	0.24	0.11	0.07	0
bin.293	0	2	100	0	0	0.1	0.7	1.36	1.15	0.38	0.92	0.47	0.12	0.13	0.16	0	0.09	0.14
bin.511	0	2	100	0.26	0.3	0.1	0	0.23	0.09	0.1	0.16	0.08	0	0.3	0.06	0.04	0.16	0.08
bin.536	0	2	100	0.38	0.6	0.1	0	0.04	0	0.03	0.16	0.26	0	0	0	0	0.02	0.08
bin.540	0	2	100	0	0	0.1	0.29	0.32	0.4	0.4	0.46	0.08	0.47	0.5	0.26	0.52	0.33	0.44
bin.91	0	2	100	0.18	0.17	0.1	0.84	1.14	1.4	1.32	1.32	1.32	1.16	0.57	0.32	1.11	1.36	1.44
bin.235	0	2	100	0	0.17	0.09	0.1	0.04	0.05	0	0.02	0	0.03	0.04	0	0.16	0.06	0.18
bin.167	0	2	100	0.23	0.47	0.08	0.68	0.74	0.71	1.4	1.73	1.6	4.1	3.22	1.82	4.12	2.98	5
bin.459	0	2	100	0	0	0.08	0	0	0	0	0	0	0.02	0.02	0.04	0	0.02	0
bin.220	0	2	100	0.06	0.34	0.05	0.05	0.82	0.69	0.98	1.9	2.45	0.68	2.08	1.3	0.4	1.12	1.12
bin.112	0	2	100	0	0.14	0	0	0	0	0	0	0.04	0	0	0	0	0	0
bin.136	0	2	100	0	0	0	0	0	0	0	0	0	0	0	0	0	0	0
bin.209	0	2	100	0	0	0	0	0	0	0.18	0.61	0.22	1.12	0.21	0.14	0.24	0.12	0
bin.213	0	2	100	0	0	0	0	0	0	0	0.06	0	0	0.04	0.04	0.02	0.02	0
bin.223	0	2	100	0.13	0	0	0.26	0.14	0.41	0.31	0.33	0.35	0.31	0.69	0.41	0.21	0.32	0.26
bin.224	0	2	100	0	0	0	0	0	0	0.16	0.1	0	0	0.04	0	0.1	0	0
bin.228	0	2	100	0.06	0	0	0	0	0	0.03	0.05	0.04	0.03	0.16	0.08	0.19	0.22	0.14
bin.232	0	2	100	0	0	0	0	0	0	0	0	0	0	0	0	0.02	0.05	0
bin.233	0	2	100	0	0	0	0	0	0	0	0	0.04	0	0.02	0.02	0	0	0
bin.234	0	2	100	0	0	0	0	0	0	0.03	0.09	0	0	0	0	0	0	0
bin.237	0	2	100	0	0	0	0	0.08	0.42	0.16	0.22	0.12	0.14	0.2	0.12	0.04	0.02	0.14
bin.239	0	2	100	0	0	0	0	0	0	0	0	0	0	0.14	0.04	0.02	0.1	0.1
bin.24	0	2	100	0.06	0	0	0	0	0	0	0	0	0	0	0	0	0	0
bin.240	0	2	100	0	0.22	0	0	0.06	0	0.05	0	0.1	0	0	0	0	0.04	0
bin.241	0	2	100	0	0	0	0	0	0	0	0.17	0	0	0	0	0	0	0
bin.251	0	2	100	0	0	0	0	0.04	0	0.06	0.2	0.08	0	0.12	0.04	0.05	0.05	0
bin.257	0	2	100	0	0	0	0	0	0	0.09	0	0.04	0.12	0.04	0.04	0.02	0	0.1
bin.265	0	2	100	0	0	0	0	0	0	0	0.05	0	0	0	0.13	0	0	0
bin.268	0	2	100	0	0	0	0.16	0.38	0.24	0.6	0.33	0.38	0.46	0.23	0.29	0.8	0.22	0.3
bin.278	0	2	100	0.06	0	0	0.09	0.03	0.26	0	0.14	0	0	0	0	0	0	0
bin.283	0	2	100	0	0	0	0	0	0	0	0	0	0.4	0.11	0.43	0.28	0.1	0.12
bin.288	0	2	100	0	0	0	0	0	0	0	0	0	0	0	0	0	0	0
bin.294	0	2	100	0	0	0	0	0	0	0	0	0	0	0	0	0	0	0.02
bin.314	0	2	100	0.06	0.26	0	0.1	0.1	0	0	0	0	0.03	0	0	0.1	0.05	0
bin.318	0	2	100	0	0	0	0	0	0	0	0	0	0.04	0	0	0	0	0
bin.328	0	2	100	0	0	0	0	0	0	0	0	0	0	0	0	0	0	0
bin.330	0	2	100	0	0	0	0	0	0	0	0.26	0	0	0	0	0	0	0
bin.339	0	2	100	0	0.08	0	0	0	0	0	0	0.08	0	0	0	0	0.02	0.02
bin.341	0	2	100	0	0	0	0	0	0	0	0	0	0	0.14	0	0	0.02	0
bin.347	0	2	100	0.18	0.65	0	0.6	0.47	0.6	0.26	0.62	0.84	0.43	0.19	0.24	0.18	0.21	0.5
bin.352	0	2	100	0	0	0	0.04	0.14	0	0.02	0.04	0.04	0.06	0.14	0.07	0	0.08	0.03
bin.359	0	2	100	0	0	0	0	0	0	0	0	0	0	0	0	0	0	0
bin.375	0	2	100	0	0	0	0	0	0	0	0	0	0	0	0	0	0	0
bin.377	0	2	100	0	0	0	0	0	0	0	0	0	0	0	0	0	0	0
bin.389	0	2	100	0	0	0	0	0	0	0	0	0	0	0	0	0	0	0
bin.396	0	2	100	0	0	0	0	0	0	0	0	0	0	0	0	0	0	0
bin.399	0	2	100	0	0	0	0	0	0	0	0	0	0	0	0	0	0	0
bin.40	0	2	100	0	0	0	0	0	0	0	0	0	0	0	0	0	0	0
bin.400	0	2	100	0	0	0	0	0	0	0	0	0	0	0	0	0	0	0
bin.420	0	2	100	0	0	0	0	0	0	0	0	0	0	0	0	0	0	0
bin.425	0	2	100	0	0	0	0	0	0	0	0	0	0	0	0	0	0	0
bin.429	0	2	100	0	0	0	0	0.12	0	0.19	0	0	0.14	0.17	0.08	0.22	0.2	0.18
bin.436	0	2	100	0	0	0	0	0	0	0	0	0	0	0	0	0	0	0.02
bin.444	0	2	100	0	0	0	0.48	0	0.1	0.32	0.08	0	0.02	0	0.02	0.29	0	0.36
bin.451	0	2	100	0	0	0	0.12	0	0.31	0	0	0	0	0	0	0	0	0
bin.452	0	2	100	0.48	0.2	0	0	0	0.06	0.02	0.06	0	0	0.12	0	0	0	0
bin.467	0	2	100	0	0	0	0	0	0	0	0	0	0	0	0	0	0	0
bin.476	0	2	100	0	0.08	0	0	0	0	0	0	0	0	0	0	0	0	0
bin.48	0	2	100	0	0	0	0	0	0	0	0	0	0	0	0	0	0	0
bin.483	0	2	100	0	0	0	0	0	0	0	0.16	0.04	0	0.04	0	0	0.02	0
bin.484	0	2	100	0	0	0	0	0	0	0.06	0	0	0	0	0.04	0	0.02	0
bin.485	0	2	100	0	0	0	0	0	0	0.02	0.26	0.2	0.08	0.08	0.2	0.15	0.19	0.16
bin.491	0	2	100	0	0	0	0	0	0	0	0	0.36	0.38	0.48	0.19	0.35	0.04	0.2
bin.492	0	2	100	0	0	0	0	0	0	0.12	0.18	0	0.06	0	0.06	0.43	0.6	0.44
bin.494	0	2	100	0.06	0	0	0	0.1	0	0.03	0.1	0.04	0.03	0	0	0.02	0.13	0
bin.499	0	2	100	0	0.07	0	0	0.01	0	0	0	0.04	0	0.03	0.06	0	0	0
bin.501	0	2	100	0.06	0	0	0	0.02	0	1	0	0	0.03	0.04	0	0.05	0	0.02
bin.502	0	2	100	0	0	0	0	0.18	0.16	0.03	0.24	0	0.52	0.38	0.84	0.82	1.41	1.54
bin.503	0	2	100	0	0	0	0	0	0	0	0	0	0	0	0	0	0	0
bin.504	0	2	100	0	0	0	0.23	0.12	0.12	0.09	0.7	0.49	0.21	0.22	0.28	0.36	0.4	0.46
bin.507	0	2	100	0	0	0	0	0	0	0.06	0.08	0.3	0.13	0.11	0.04	0.1	0.31	0.26
bin.517	0	2	100	0	0.08	0	0.49	1.09	1.06	0.22	0.19	0.02	0.16	0.23	0.08	0.08	0.04	0.06
bin.519	0	2	100	0	0.16	0	0	0.14	0.06	0	0.16	0	0	0	0	0.02	0.02	0.02
bin.520	0	2	100	0	0	0	0	0	0	0	0	0	0.04	0	0.08	0.05	0	0
bin.522	0	2	100	0	0	0	0	0	0	0	0	0	0	0	0	0	0	0
bin.525	0	2	100	0	0	0	0.28	0	0	0.02	0.08	0.03	0.03	0.15	0	0.02	0.03	0.06
bin.535	0	2	100	0	0	0	0	0	0	0	0	0	0	0	0	0	0	0
bin.542	0	2	100	0	0	0	0	0	0	0	0.06	0	0	0	0	0	0	0
Note: H15, H7, H4, H2 and H1 means the hydraulic retention times of 15, 7, 4, 2 and 1 day, respectively, and the organic loadings increased with the shortened hydraulic retention times.
The number of "_1", "_2" and "_3" means the three biological parallels.

## Sheet: SCFA degradation
Supplementary Data 8. Pathway expressions in major MAGs of acetate, propionate and butyrate degradation under different hydraulic retention times
Acetate degradation, reversed Wood-Ljungdahl pathway acetate => CO2
				Transcriptional expressions of the total pathway in a MAG under different hydraulic retention times (TPM)
MAG	Steps_lacking	Steps_needed	Pathway_completeness	H15_1	H15_2	H15_3	H7_1	H7_2	H7_3	H4_1	H4_2	H4_3	H2_1	H2_2	H2_3	H1_1	H1_2	H1_3
bin.487	0	9	100	0	0	0.05	0.96	1.88	1.94	0.83	1.12	1.64	0.74	0.73	1.16	1.17	1.55	1.63
bin.493	0	9	100	0.11	0	0.02	0.74	1.02	1.04	0.83	0.54	0.61	0.33	0.22	0.4	0.1	0.14	0.08
bin.184	0	9	100	0	0	0	0.01	0	0	0	0.01	0.01	0.01	0	0	0	0	0
bin.20	0	9	100	0	0	0	0.33	0.67	0.91	0.56	0.73	0.54	0.76	1.02	1.08	0.6	0.83	0.72
bin.518	0	9	100	0	0	0	0.01	0	0	0	0	0.01	0	0	0	0	0	0
Propionate degradation, methylmalonyl-CoA pathway, propionate => acetate
MAG	Steps_lacking	Steps_needed	Pathway_completeness	H15_1	H15_2	H15_3	H7_1	H7_2	H7_3	H4_1	H4_2	H4_3	H2_1	H2_2	H2_3	H1_1	H1_2	H1_3
bin.332	1	11	90.91	0.31	0.66	0.18	3.44	10.1	9.52	22.37	38.12	38.02	154.65	239.76	252.69	197.12	370.75	395.18
bin.487	0	11	100	0.09	0.11	0.27	22.91	48.19	48.98	24.04	36.21	38.81	26.45	35.17	39.62	33.18	47.03	46.16
bin.218	0	11	100	0.08	0.13	0.04	1.49	5.04	4.47	6.96	8.76	9.86	26.91	35.03	41.44	9.39	12.42	12.06
bin.174	0	11	100	0.34	0.29	0.2	42.95	26.57	27.94	32.91	27.06	28.79	8.79	7.64	7.7	5.09	5.36	4.95
bin.493	0	11	100	0.35	0.4	0.37	13.54	22.95	25.32	10.98	13.74	14.42	4.81	6.16	7.09	2.11	2.85	2.94
bin.530	0	11	100	1.12	1.02	0.97	11.24	13.56	13.72	7.63	8.37	8.37	2.05	2.2	1.98	1.5	1.99	2.03
bin.223	0	11	100	0.16	0.18	0.04	0.4	1.23	1.04	0.84	1.32	1.04	0.87	1.08	0.77	0.67	1.05	1.11
bin.219	1	11	90.91	0.17	0.04	0.41	0.26	1.17	0.94	0.76	0.92	0.96	1.18	1.21	1.19	0.63	1.1	1.06
bin.541	0	11	100	0.04	0.17	0.11	1.33	1.33	1.37	0.27	0.32	0.32	0.13	0.21	0.1	0.13	0.14	0.14
bin.437	1	11	90.91	0.06	0.1	0.04	0	0.01	0.01	0.01	0	0	0.05	0.01	0.01	0.05	0.03	0.13
bin.525	0	11	100	0.08	0.34	0.11	0.01	0.08	0.06	0.05	0.03	0.1	0.03	0.04	0.03	0.05	0.06	0.1
bin.488	0	11	100	0	0.02	0	0	0.04	0.08	0.02	0.09	0.01	0.04	0.02	0.02	0.04	0.11	0.06
bin.522	0	11	100	0.02	0.06	0.06	0	0.05	0	0.01	0	0.01	0	0.01	0.01	0.01	0.04	0.03
bin.136	0	11	100	0	0	0	0	0	0	0	0	0	0	0	0	0	0	0
bin.241	1	11	90.91	0	0.03	0	0	0	0	0	0	0	0	0	0	0	0	0
bin.359	1	11	90.91	0	0	0	0	0	0	0	0	0	0	0	0	0	0	0
bin.392	0	11	100	0.07	0.26	0.18	0.03	0.03	0	0	0	0	0	0.01	0	0	0	0
bin.396	1	11	90.91	0	0	0	0	0	0	0	0	0	0	0	0	0	0	0
bin.418	0	11	100	0	0	0	0	0	0	0	0	0	0	0	0	0	0	0
bin.432	1	11	90.91	0	0	0	0	0.02	0	0	0	0	0	0	0	0	0	0
bin.451	1	11	90.91	0	0.06	0.03	0.01	0.14	0.11	0.04	0.02	0	0	0	0	0	0	0
Butyrate beta-oxidation, butyrate => acetyl-CoA
MAG	Steps_lacking	Steps_needed	Pathway_completeness	H15_1	H15_2	H15_3	H7_1	H7_2	H7_3	H4_1	H4_2	H4_3	H2_1	H2_2	H2_3	H1_1	H1_2	H1_3
bin.292	0	5	100	23.12	31.18	30.91	66.09	87.96	87.83	56.2	73.95	71.33	128.11	168.08	162.67	110.6	166.24	169.28
bin.138	0	5	100	7.61	4.97	4.85	6.91	3.69	3.38	6.12	5.17	4.39	0.98	0.87	1.11	0.98	1.03	0.76
bin.493	0	5	100	0	0	0	2.06	3.41	2.77	1.16	0.96	1.33	0.94	0.58	1.01	0.45	0.47	0.41
bin.244	0	5	100	1.17	2.9	3.76	0.86	3.64	3.12	0.67	1.94	1.66	1.88	3.14	3.16	1.95	4.5	3.68
bin.487	0	5	100	0	0	0	0.8	2.97	1.41	1.25	1.83	2.62	1.66	1.58	2.13	2.25	2.73	2.28
bin.219	0	5	100	0.16	0.09	0.46	0.55	0.64	0.69	0.28	0.49	0.6	0.54	0.59	0.69	0.45	0.59	0.65
bin.247	0	5	100	0	0	0	0.26	0.71	1.02	1.67	1.91	2.02	4.33	4.99	8.49	5.98	7.72	7.24
bin.341	0	5	100	0	0	0	0.08	0.36	0.11	0.09	0.19	0.12	0.25	0.23	0.34	0.26	0.4	0.49
bin.215	0	5	100	0.04	0.05	0.23	0.06	0.32	0.09	0.07	0.27	0.22	0.07	0.34	0.2	0.14	0.04	0.09
bin.224	0	5	100	0	0	0	0	0.19	0.06	0.05	0.07	0.09	0.04	0.14	0.19	0.06	0.27	0.16
bin.488	0	5	100	0	0	0	0	0.07	0.06	0	0.12	0.16	0.07	0.02	0	0.02	0.14	0.04
bin.497	0	5	100	0	0	0	0	0	0	5.42	4.62	4.91	0	0	0	0	0	0
Note: H15, H7, H4, H2 and H1 means the hydraulic retention times of 15, 7, 4, 2 and 1 day, respectively, and the organic loadings increased with the shortened hydraulic retention times.
The number of "_1", "_2" and "_3" means the three biological parallels.

## Sheet: Methanogenesis
Supplementary Data 8. Pathway expressions in major MAGs of methanogenesis under different hydraulic retention times
Methanogenesis, acetate => methane
				Transcriptional expressions of the total pathway in a MAG under different hydraulic retention times (TPM)
MAG	Steps_lacking	Steps_needed	Pathway_completeness	H15_1	H15_2	H15_3	H7_1	H7_2	H7_3	H4_1	H4_2	H4_3	H2_1	H2_2	H2_3	H1_1	H1_2	H1_3
bin.206	0	5	100	15.39	21.15	20.03	314.47	824.5	820.18	364.81	697.71	685.51	552.97	1152.73	1384.94	378.28	797.5	974.06
bin.532	0	5	100	8.58	11.52	10.23	101.67	334.85	331.05	94.81	216.9	213.3	113.21	275.7	365.41	62.08	153	199.82
bin.266	0	5	100	0.72	0.95	1.14	23.04	115.28	96.49	56.63	118.55	118.36	84.99	159.06	195.46	35.36	68.71	85.39
bin.152	0	5	100	0.49	0.22	0.38	19.33	20.85	20.82	29.58	27.71	27.57	36.24	31.7	29.7	57.57	60.37	55.67
bin.279	0	5	100	0.16	0.28	0.1	5.62	19.13	17.98	9.7	15.79	15.4	18.08	28.76	33.08	9.26	17.45	18.27
bin.423	0	5	100	0	0	0	0.02	0.09	0	0.08	0.2	0.08	0.54	0.15	0.16	0.48	0.11	0.23
Methanogenesis, CO2 => methane
MAG	Steps_lacking	Steps_needed	Pathway_completeness	H15_1	H15_2	H15_3	H7_1	H7_2	H7_3	H4_1	H4_2	H4_3	H2_1	H2_2	H2_3	H1_1	H1_2	H1_3
bin.74	0	8	100	229.11	257.38	244.67	547.24	1824.87	1698.93	882.46	1935.76	1870.34	761.44	1522.5	1663.29	604.41	1136	1298.27
bin.206	0	8	100	2.75	4.43	3.84	55.45	168.98	169.6	65.99	142.4	139.76	112.33	259.4	361.76	86.03	174.47	226.76
bin.532	0	8	100	3.1	4.59	3.87	36.98	124.91	121.2	36.48	91.78	90.7	52.2	139.69	192.77	26.65	73.23	99
bin.96	0	8	100	1.94	2.18	2.62	0.81	0.97	1.34	0.42	0.51	0.6	0.3	0.44	0.53	0.08	0.12	0.15
bin.266	0	8	100	0.32	0.44	0.5	9.51	55	46.12	25.2	51.6	50.82	34.58	68.66	84.13	16.6	33.42	42.14
bin.384	0	8	100	0.3	0.51	0.24	0.06	0.11	0.03	0.08	0.05	0.05	0.01	0.08	0.02	0.03	0.01	0.04
bin.496	0	8	100	0.24	0.1	0.31	0.32	0.81	0.51	0.58	0.67	0.59	0.92	0.75	0.4	0.43	0.41	0.61
bin.231	0	8	100	0.23	0.1	0.44	0.7	1.7	1.77	0.47	0.56	0.48	1.98	2.7	2.6	1.75	1.96	2.59
bin.152	0	8	100	0.18	0.15	0.16	8.28	7.91	8.53	12.14	10.63	10.88	14.24	12.22	10.93	22.6	23.48	21.69
bin.423	0	8	100	0	0.37	0	0.02	0	0.11	0.02	0.13	0.09	0.39	0	0	0.37	0.13	0.04
Methanogenesis, methylamine/dimethylamine/trimethylamine => methane
MAG	Steps_lacking	Steps_needed	Pathway_completeness	H15_1	H15_2	H15_3	H7_1	H7_2	H7_3	H4_1	H4_2	H4_3	H2_1	H2_2	H2_3	H1_1	H1_2	H1_3
bin.231	0	3	100	5.12	7.68	7.42	5.4	16	15.15	2.35	5.04	4.76	11.05	21.42	23.1	7.36	14.73	16.69
bin.534	0	3	100	10.37	9.62	9.14	15.94	30.82	30.02	15.96	34.87	36.23	24.62	49.21	51.54	19.03	33.43	48.47
bin.439	0	3	100	1.29	1.43	0.89	0.68	0.9	0.97	0.35	0.63	0.69	0.81	1.19	1.4	0.86	1.26	1.91
bin.538	0	3	100	0.56	0.73	0.94	8.69	22.02	20.46	11.98	24.35	23.67	11.4	18.56	22.31	11.8	17.64	17.76
bin.132	0	3	100	0.42	0.58	0.71	2.28	8.44	7.89	3.61	5.88	6.85	2.86	5.05	5.73	2.79	4.94	5.39
bin.351	0	3	100	0.71	1.53	1.2	7.1	14.73	13.57	11.3	19.98	22.36	10.59	16.09	26.29	5.75	11.84	12.72
bin.170	0	3	100	1.09	1.63	1.22	6.12	20.88	16.79	13.89	31.14	27.46	15.59	29.83	37.37	15.46	28.19	28.5
bin.379	0	3	100	2.4	1.67	1.8	6.99	17.95	11.96	6.3	15.8	16.18	7.1	12.5	11.13	7.68	18.59	17.24
bin.64	0	3	100	0.69	0.6	0.89	3.17	11.81	11.35	7.02	18.34	16.87	10.2	19.21	24.62	8.45	18.34	20.59
Methanogenesis, methanol => methane
MAG	Steps_lacking	Steps_needed	Pathway_completeness	H15_1	H15_2	H15_3	H7_1	H7_2	H7_3	H4_1	H4_2	H4_3	H2_1	H2_2	H2_3	H1_1	H1_2	H1_3
bin.231	0	4	100	1.52	1.55	1.13	13.81	22.52	18.8	7.17	7.11	8.17	14.02	18.9	19.05	11.13	14.26	15.57
Note: H15, H7, H4, H2 and H1 means the hydraulic retention times of 15, 7, 4, 2 and 1 day, respectively, and the organic loadings increased with the shortened hydraulic retention times.
The number of "_1", "_2" and "_3" means the three biological parallels.
