# Supplementary material for: Metatranscriptomics-guided genome-scale metabolic reconstruction reveals the carbon flux and trophic interaction in methanogenic communities
Source: Microbiome. 2024 Jul 5;12:121. doi: 10.1186/s40168-024-01830-z (PMC11225162; doi:10.1186/s40168-024-01830-z)
Supplement: Supplementary file 11 — Supplementary Material 10. [file 40168_2024_1830_MOESM10_ESM.xlsx]

## Sheet: 1.CAZy.family
Supplementary Data 9. Summary of CAZy family profile and their expressions within the whole community
CAZy family	Gene numbers in the whole microbial community	Transcriptional expressions under different hydraulic retention times (TPM)
		H15_1	H15_2	H15_3	H7_1	H7_2	H7_3	H4_1	H4_2	H4_3	H2_1	H2_2	H2_3	H1_1	H1_2	H1_3
AA1	91	0.61	0.67	0.24	0.21	0.2	0.55	0.69	0	0.97	0.1	0.19	0.34	0.17	0.1	0
AA10	1	0	0	0	0	0	0	0	0	0	0	0	0	0	0	0
AA12	12	0	0.24	0.82	0.21	0	0	0.2	0.11	0	0.06	0	0.28	0	0	0
AA2	12	0.64	0	0	0.62	3	2.34	0.79	1.12	0.96	0.53	0.49	0.22	0.07	0.04	0
AA3	143	1.81	1.03	2.57	16.62	44.9	44.63	21.52	38.61	42.14	15.49	31.21	38.89	13.39	20.76	23.23
AA4	258	52.64	70.63	72.98	117.77	204.96	189.37	149.34	234.16	245.14	131.9	187.55	180.04	107.16	155.37	175.29
AA6	198	9.68	10.08	18.69	99.84	130.17	108	97.77	119.93	109.28	80.16	94.74	101.69	89.47	91.69	102.79
AA7	125	0.73	0.84	1.18	1.37	4.85	4.17	1.25	3.48	2.57	1.74	2.59	1.15	1.34	1.96	2.43
CBM11	1	0	0	0	0	0	0	0	0	0	0	0	0	0	0	0
CBM13	30	1.8	3.8	2.68	1.24	1.95	1.13	1.61	1.51	2.62	0.77	0.75	1.45	0.71	1.19	0.82
CBM16	9	14.28	10.3	10.29	14.3	29.97	28.35	18.99	27.63	19.73	5.02	5.59	5.82	4.36	4.82	4.47
CBM2	5	1.8	0.3	1.91	0.17	0	0	0	0.09	0	0.1	0.08	0.07	0.32	0.35	0.13
CBM20	7	0.59	0	1.29	0	0.88	0	0.08	0	0	0	0	0.92	0.52	0	0.7
CBM25	8	0	0.06	0	9.13	0	0	0.02	0.04	0	13.91	7.78	12.35	1.27	2.81	5.86
CBM26	1	0	0	0	0	0	0	0	0	0	0	0	0	0	0	0
CBM30	1	0	0	0	0	0	0	0.84	0	0	2.26	2.09	3.37	4.72	5.59	6.68
CBM32	64	37.59	44.15	51.57	23.45	17.69	20.28	17.36	18.62	20.61	14.37	12.5	14.31	11.81	11.3	11.33
CBM34	4	0.21	0.17	0.45	0	0	0.11	0.22	0	0.07	0	0	0	0.13	0	0
CBM35	2	0	0	0	0	0	0	0.21	0.04	0.03	0.04	0.12	0.06	0.27	0.25	0.23
CBM38	25	0	0.15	0.08	0.34	1.4	1.66	0.78	0.41	0.38	0.94	0.64	0.58	0.49	1.15	0.74
CBM4	18	0.68	1.06	1.65	1.44	3.19	3.95	4.81	8.65	7.34	3.92	6.27	5.99	3.54	4.91	4.84
CBM41	1	1.58	0.75	0	0	0.59	0	0.13	0	0.55	0.3	0.71	0	0	0.3	0
CBM47	45	0.36	0.14	0.32	1.84	1.91	1.64	2.5	2.61	6.86	1.77	2.69	1.32	3.35	6.83	4.29
CBM48	37	1.52	4.9	0.33	0	2.19	0	0.58	1.42	0.6	0.94	1.54	0	1.22	2.82	1.4
CBM50	85	146.22	194.92	197.48	34.42	69.06	63.83	26.65	51.9	45.14	38.23	59.06	53.47	28.44	40.44	36.93
CBM51	79	0.56	0.75	1.67	5.2	9.17	7.62	2.87	5.33	6.01	2.98	5.25	2.94	3.2	4.41	4.95
CBM54	17	15.98	18.13	18.07	12.73	14.23	11.33	16.96	21.95	20.76	5.37	6.76	11.57	20.83	18.34	24.15
CBM57	29	0.66	0.11	1.19	0.8	0.43	0.35	0.71	0.77	0.77	0.68	1.08	0.64	0.7	1.43	1.17
CBM6	13	0.4	1.06	0	1.21	4.33	5.74	3.56	9.17	9.01	2.24	3.86	2.41	4.09	4.95	4.84
CBM61	1	0	0	0	0	0	0	0	0	0	0	0	0	0	0	0
CBM62	2	7.51	7.21	4.69	1.26	0.4	1.05	1.15	0.89	0.81	0.52	0.31	0.49	0.69	0.48	0.45
CBM63	1	0	0	0	0	0	0	0	0	0	0	0	0	0	0	0.29
CBM66	26	2.72	0.7	4.56	3.32	5.52	4.81	3.83	4.73	5.56	3.93	3.67	2.88	3.09	3.14	3.17
CBM67	61	0.93	1.98	0	2.81	5.63	4.53	3.96	3.07	4.67	2.87	3.35	4.14	3.83	5.31	4.08
CBM85	1	0	0	0	0	0.05	0	0	0	0	0.42	0	0.44	0.08	0	0
CBM87	1	0	0	0	0	0	0	0	0	0	0	0	0	0	0	0
CBM9	251	59.58	81.98	72.41	22.41	32.71	35.65	32.14	49.16	43.81	29.72	37.97	34.33	31.41	35.48	36.53
CE1	869	348.28	571.66	539.28	132.54	230.95	209.36	192.84	267.98	258.76	138.75	194.49	187.53	146.84	167.82	167.95
CE11	172	67.06	78.79	69.46	64.3	80.39	94.15	107.03	105.85	100.94	177.9	178.57	156.69	200.07	193.07	195.92
CE12	28	3.49	3.7	4.68	3.49	4.05	4.99	2.52	3.93	5.56	2.04	3.16	2.94	2.57	3.59	3.03
CE13	6	0	0.23	0	4.38	3.32	3.76	5.84	3.18	2.67	1.84	0.9	1.14	0.51	0.2	0.19
CE14	431	42.77	47.48	59.78	47.94	39.71	41.67	30.25	45.76	31.69	27.39	30.35	37.15	34.03	45.9	48.63
CE15	122	9.57	7.95	6.76	8.39	18.79	13.96	10.96	17.23	16.53	8.25	13.98	16.32	9.33	10.88	12.11
CE16	4	0	0	0	0	0.25	0.14	0.83	0.42	0.58	0.48	0.23	0.46	0.37	0.46	0.61
CE17	22	0	1.58	0	1.05	5.71	10.12	3.11	6.4	5.15	5.62	5.53	5.6	9.8	5.73	9.09
CE19	399	17.02	22.93	25.98	21.52	22.14	23.62	22.34	31.15	26.78	23.87	27.55	23.23	35.8	37.21	38.55
CE2	11	0	0	0	0	0.12	0	0.19	0.27	0.21	0.27	0	0.42	0.62	0.2	0.54
CE3	53	0.17	1.13	1.3	7.31	16.16	8.14	6.61	3.7	5.96	7.55	8.48	13.3	13.57	13.06	18.36
CE4	752	69.79	91.98	91.69	70.98	89.81	94.2	89.79	97.52	92.68	101.73	99.64	86.02	97.97	97.5	99.49
CE5	4	0	0	0	0	0	0	0	0	0	0	0	0	0	0	0
CE6	18	6.13	5.54	4.08	4.11	3.98	1.87	4.17	6.45	5.7	2.58	2.97	3.87	1.96	3.97	2.55
CE7	146	32.37	40.74	34.46	13.26	18.39	10.04	12.79	20.43	18.81	11.97	15.82	13.39	10.09	12.95	16.47
CE8	30	11.34	18.28	11.8	10.45	31.38	32.21	20.74	30.99	29.39	3.87	5.36	5.04	3.89	5.09	5.08
CE9	300	88.32	119.49	133.36	35.15	49.23	56.41	49.59	58.42	64.86	35.27	45.95	45.57	36.73	46.92	46.32
GH1	253	47.64	73.72	62.44	35.56	53.88	51.34	42.29	62.6	63.88	39.09	52.28	61.17	38.24	50.14	43.25
GH10	125	48.9	68.41	62.84	20.52	27.2	26.87	23.44	29.5	30.87	24.04	28.6	30.99	33.37	41.69	43.77
GH100	13	0.46	0.59	0	0.9	0.97	0.14	0.49	0.28	0.52	0.53	0.53	0.41	0.31	0.51	0.68
GH101	2	0	0	0	0	0.25	0.04	0.08	0.58	0.58	0.43	0.45	0.3	0.42	0.53	0.22
GH102	52	0.87	1.39	1.17	11.81	10.45	10.63	13.12	9.95	8.73	20.74	20.22	15.25	28.69	28.65	31.37
GH103	96	0	3	2.32	7.38	9.16	8.95	9.12	10.15	6.88	9.42	9.26	9.16	6.53	7.56	8.91
GH104	2	0	0	0	0	0	0	0	0	0	0	0	0	0	0	0
GH105	76	32.51	38.33	48.72	12.39	19.97	20.04	22.62	28.73	29.17	11.3	11.65	11.37	12.59	15.62	17.34
GH106	240	12.25	14.94	18.94	13.71	18.82	20.16	17.41	26.04	20.33	13.68	16.41	14.76	14.28	18.97	19.37
GH108	11	0	0	0	0	0	0	0	0	0	0	0	0	0	0	0
GH109	2803	902.34	1088.06	1099.24	593.6	865.51	860.44	589.47	851.77	834.12	506.6	652.43	724.15	522.75	686.99	715.96
GH110	18	4.66	7.47	7.02	2.51	2.79	4.66	3.03	2.69	3.83	2.36	3.64	2.6	1.99	2.84	1.93
GH112	10	0	0	0	0.24	0.18	0.06	0.08	0.61	0.25	0.1	0.05	0.15	0.27	0.19	0.21
GH113	33	1.83	1.76	2.23	0.88	0.9	1.37	0.96	1.35	1	2.48	2.35	2.21	0.97	1.3	0.99
GH114	30	1.13	1.11	0.33	7.29	3.61	5.16	6.64	10.02	4.71	3.38	4.32	3.41	6.1	3.13	4.23
GH115	27	16.79	24.28	24.18	3.95	3.5	3.65	4.54	5.6	4.26	2.42	2.21	1.61	2.46	2.86	2.76
GH116	100	13.93	19.42	14.59	3.66	6.28	6.66	6.16	9.33	8.47	4.97	7.58	6.93	6.7	8.68	8.89
GH117	3	0.2	1.85	0.29	0	0.58	0	0.56	0.31	0.26	0.17	0.13	0.53	0.22	0.13	0.37
GH119	3	0	0	0	0	0.14	0.19	0.05	0.31	0.02	0.21	0.02	0.16	0.09	0.08	0.14
GH12	2	0	0	0	0	0	0	0	0	0	0	0	0	0.08	0	0
GH120	28	0	1	0	0.6	0.43	0.39	0.58	1.24	0.68	0.55	1.2	1.02	1.2	1.67	1.43
GH123	98	10.59	12.66	14.08	11.64	17.93	17.98	13.08	21.05	18.26	10.6	12.38	9.01	9.31	11.17	12.83
GH125	14	8.99	14.3	16.69	5.67	5.9	3.9	5.04	5.74	8.88	3.21	4.43	3.5	3.03	3.1	4.16
GH126	10	0	0.25	0	0	0.11	0.12	0.3	0.26	0.75	1.23	0.1	0.21	0.58	0.56	0.91
GH127	253	57.89	70.16	75.75	39.45	42	48.11	35.07	46.67	44.07	35.03	30.27	36.53	33.72	34.69	34.65
GH128	16	0.9	2.26	0.94	0.1	0.77	0.77	1.33	2.29	1.41	0.56	0.89	1.2	0.59	0.66	1.31
GH129	51	0.52	0.18	0	2.75	4.44	4.97	3.36	3.26	2.46	2.6	3.67	3.77	3.92	4.58	3.53
GH13	1866	555.18	746.59	736.13	208.42	305.71	293.89	284.89	356.1	346.12	226.6	263.24	256.45	208.72	234.59	235.9
GH130	127	63.67	103.51	104.58	25.15	41.62	34.83	36.98	57.05	45.45	36.75	44.64	52.66	43.02	54.75	47.16
GH133	104	103.23	125.15	111.46	95.45	137.46	127.82	112.55	142.9	139.04	104.51	123.62	116.74	89.77	106.45	115.84
GH136	15	1.35	1.93	1.53	1.37	0.64	1.15	1.41	1.55	0.76	1.02	1.02	0.82	1.46	1.69	2.04
GH137	25	0.06	0.8	0	1.83	1.9	1.31	0.7	2.64	1.64	0.57	0.65	1.23	1.74	1.31	2.04
GH138	6	0	0	0	0.1	0.97	0.59	1.14	0.99	1.52	0.26	0.04	0.31	0.3	0.28	0.38
GH139	16	0.4	0	0.88	0.38	1.16	1.93	2.01	1.55	2.49	0.95	0.7	1.2	1.12	1.43	1.59
GH140	125	6.65	10.03	9.19	6.47	8.06	9.57	7.79	15.42	10.08	4.77	5.32	7.63	5.62	5.47	6.84
GH141	270	1.45	2.67	3.07	11.84	20.33	20.54	11.09	15.67	13.48	10.65	14.34	13.9	9.77	12.34	12.34
GH142	20	0.56	0.74	0.63	3.37	5.07	3.64	4.76	3.27	3.22	1.53	1.34	1.21	1.83	1.71	1.56
GH143	6	0.2	0.52	0	0.48	0.14	0.64	0.65	1.48	0.2	0.45	0.46	0.66	0.31	0.47	0.51
GH144	53	9.31	7.74	9.82	10.63	8.1	6.91	7.63	14.35	15.2	5.23	5.8	6.24	2.84	3.63	4.37
GH146	82	21.94	26.33	25.86	6.83	8.01	10.8	10.65	12.31	12.28	5.73	7.73	7.01	10.06	9.97	11.3
GH147	7	0	0	0	0.89	2.15	2.21	0.28	0.2	0.51	0.49	0.89	0.72	0.08	0.4	0.36
GH148	112	0.96	1.26	2.14	8.19	15.44	12.52	3.66	4.61	3.94	3.65	4.88	5.39	3.09	3.99	4.04
GH149	29	1.35	1.27	1.37	0.39	0.45	0.07	0.24	0.32	0.35	0.16	0.1	0.35	0.35	0.3	0.17
GH15	81	17	21.24	22.59	22.89	41.85	42.36	27.86	42.99	41.49	60.37	71.08	58.73	39.35	48.73	47.23
GH151	93	0.84	1.18	3.21	1.2	2.25	2.79	1.77	3.5	3.04	2.49	1.77	3.68	1.98	2.83	2.78
GH152	5	0	0	0	0.13	0	0.2	0.11	1.95	0.21	0.72	0.64	1.3	0	0.94	1.19
GH153	3	0	0	0	0	0	0.93	0	0	0	0	0.23	0	0.2	0	0
GH154	13	11.38	13.65	13.96	1.53	1.66	0.94	1.16	3.09	1.95	0.89	1.5	0.74	0.66	0.37	1.2
GH156	39	0	0	0	0.36	0.64	0.42	0.16	1.24	0.59	0.63	0.18	0.14	0.11	0.58	0.38
GH158	7	0	0.49	0	0	0.04	0	0.15	0	0.14	0.03	0	0.04	0.28	0.35	0.17
GH159	6	0.66	0.29	0.08	0.67	0.32	0.18	0.83	0.89	2.13	1.15	1.08	0.46	0.65	0.61	0.83
GH16	192	105.92	108.23	132.39	47.37	44.31	39.84	42.11	47.08	51.7	29.19	41.81	29.13	30.71	33.79	36.98
GH161	10	0.05	0.42	0	0	0.04	0	0.06	0.03	0	0.15	0	0.04	0	0	0.03
GH162	2	0	0	0	0	0	0	0	0	0	0.59	0.77	0.23	0.04	0.4	0
GH163	262	3.2	3.46	5.34	8.53	16.24	20.46	9.53	18.45	13.09	10.11	12.88	12.68	9.09	10.37	11.34
GH164	3	0	0	0	0.2	0	0	0	0	0	0	0	0	0	0	0
GH165	122	0.94	1.88	2.34	3.38	5.48	6.05	3.31	6.4	5.12	3.69	4.4	4.57	2.46	3.94	2.64
GH166	17	0	0.39	0.87	0.46	0.43	0	0.29	0	0	0	1.33	0.19	0.52	0	0.27
GH167	11	0	0.24	0	0.8	2.17	1.59	0.65	0.99	1.04	1.4	1.01	1.31	0.78	0.85	0.51
GH168	1	0	0	0	0	0	0	0	0	0	0	0	0	0.13	0	0.07
GH17	11	0.75	0.6	0.69	0	0.17	0	0	0	0.85	0	0	0	0.17	0	0.06
GH170	4	0	0	0	0.92	0.15	0	0.38	0.5	0.54	0.6	0.26	0	0.22	0.08	0.08
GH171	195	92.07	130.81	133.6	59.96	66.76	66.09	64.8	84.29	67.58	46.28	55.93	55.45	44.73	49.04	48.34
GH18	141	30.67	35.83	36.2	11.98	14.32	6.78	13.11	16.34	16.55	12.78	16.56	16.66	16.18	19.75	18.57
GH19	8	0	0	0	0	0	0	0.16	0	0	0	0.23	0	0.44	0.79	0.13
GH2	732	223.43	253.14	248.21	100.77	124.04	129.75	117.57	153.7	148.84	83.13	94.47	98.83	73.22	90.09	95.89
GH20	206	133.14	169.25	160.68	53.89	52.28	49.86	54.33	65.75	56.89	34.17	40.59	37.8	28.88	28.91	29.3
GH23	653	248.23	326.75	305.86	181.72	221.85	206.58	237.59	264.05	253.84	228.35	249.62	242.05	254.32	298.44	264.77
GH24	7	0	0	0	0	0	0	0	0	0	0.42	0	0	0.37	0	0
GH25	180	5.19	10.18	17.06	8.26	4.99	6.07	5.56	7.14	8.04	6.51	7.12	3.98	5.01	4.49	4.99
GH26	63	20.48	20.71	20.59	9.55	8.04	8.67	9.16	11.42	11.16	7.88	7.56	7.76	6.61	6.69	6.72
GH27	72	3.98	5.44	5.22	3.22	6.44	6.78	4.28	6.87	5.75	3.89	4.78	4.36	5.28	7.35	5.65
GH28	162	21.76	31.21	22.93	11.33	17.29	14.36	22.67	26.14	28.01	10.39	11.12	10.12	11.01	13.43	14.36
GH29	438	85.28	109.62	91.07	59.25	72.09	70.92	59.66	74.52	73.05	46.69	52.94	51.55	48.53	49.47	55.81
GH3	728	205.68	275.96	250.13	86.82	82.71	83.93	90.8	108.64	98.41	70.84	68.1	67.57	65.43	70.61	69.44
GH30	76	18.54	25.35	23.04	5.16	5.05	5.02	7.57	9.43	8.77	3.69	4.13	5.62	3.89	3.86	3.71
GH31	253	42	49.08	49.77	18.56	25.31	27.79	26.02	37.18	31.44	21.73	20.46	22.2	17.9	20.36	20.37
GH32	138	3.93	8.28	5.41	5.14	4.85	3.34	5.28	9.87	6.49	5.62	5.06	4.79	5.79	6.61	7.17
GH33	371	41.89	39.89	42.17	29.62	41.93	34.67	36.21	48.63	44.6	29.2	37.02	35.38	41	50.33	48.81
GH35	93	27.17	48.46	36.07	23.98	31.82	30.19	27.71	35.91	34.77	17.54	24.33	22.79	15	17.26	16.1
GH36	177	16.96	24.23	22.18	28.97	37.39	36.8	32.21	42.3	39.72	19.33	24.78	24.38	18.5	22.92	22.58
GH37	1	0	0.15	0	0	0	0.47	0.06	0	0	0.05	0.08	0	0.04	0.05	0.04
GH38	274	14.15	29.36	24.48	34.18	34.19	35.65	27.99	32.3	29.77	45.41	37.18	29.99	26.46	24.55	21.63
GH39	405	5.67	8.31	12.63	7.85	23.08	21.01	8.51	12.87	12.77	10.93	13.38	13.78	8.68	11.48	11.41
GH4	337	52.3	73.35	70.81	24.14	51.7	50.04	40.21	62.14	50.14	41.08	40.7	45.09	27.21	35.96	37.6
GH42	120	12.9	17.45	17.8	8.16	8.53	9.55	7.02	12.33	9.35	8.36	11.54	8.03	6.12	7.4	8.17
GH43	371	134.59	162.85	153.69	61.06	58.26	61.22	65.2	85.75	75.51	49.45	51.41	45.84	54.45	58.47	60.45
GH44	3	1.02	0.48	0.51	0	0	0.26	0.15	0.38	0.21	0	0.1	0.11	0.03	0.07	0.18
GH45	1	0	0	0	0	0	0	0	0	0	0	0	0	0.09	0.19	0.36
GH46	1	0	0	0	1.18	1.15	0	2.77	2.57	1.08	0	0	0	0	0	0
GH49	2	0	0	0	0	0	0	0.08	0.14	0.11	0.02	0	0.04	0	0	0
GH5	341	56.04	76.51	65.14	20.46	32.33	35.45	21.2	39.43	27.45	20.75	26.04	27.02	24.13	28.16	28.49
GH50	75	1.05	1.49	1.96	5.24	11.43	11.94	3.61	6.27	7.43	4.34	5.53	5.25	4.93	5.78	6.18
GH51	216	39.16	50.53	47.33	24.66	42.03	30.62	31.24	56.2	44.64	25.72	34.71	34.07	35.79	50.5	57.14
GH53	36	5.23	7.59	7.81	1.07	1.6	0.58	1.17	1.61	1.64	1.18	0.83	0.37	0.78	1.04	0.95
GH54	3	6.15	5.03	3.08	4.28	1.42	1.65	1.31	4.2	2.61	0.53	0	0.71	0.72	0.75	0.04
GH55	15	1.04	1.76	0.92	0.6	0.88	0.69	0.88	1.17	1.75	0.19	0.3	0.5	0.28	0.16	0.28
GH57	357	142.13	196.34	204.58	78.34	123.66	121.58	104.99	145.29	146.21	90.17	113.34	116.34	79.08	105.2	103.69
GH59	9	0	0	0	0	0.48	0.72	0.22	0.15	0.1	0.03	0.1	0.15	0.23	0.36	0.09
GH6	1	0	0	0	0	0	0	0	0	0	0	0	0	0	0	0
GH62	20	0.75	0	0	0.35	0.58	0.14	1.05	1.13	0.78	1.21	0.41	0.25	0.74	1.01	0.68
GH63	57	0	1.47	0.88	0.82	0.5	1.1	1.11	1.33	0.78	1.32	1.46	2.04	0.77	0.66	1.1
GH64	6	0.95	0	0	0	0.05	0	0.33	0	0.63	0.9	0.24	1.13	0.78	0.99	0.63
GH65	104	20.4	32.32	38.09	14.65	12.09	11.59	19.64	22.41	20.98	19.03	16.11	13.52	11.25	12.99	12.66
GH66	6	0	0	0	0	0	0	0.45	0.38	0	0.06	0	0.04	0.02	0	0
GH67	21	11.59	15.92	13.09	9.79	7.98	7.32	7.92	9.48	8.61	5.6	7.85	7.09	9.45	11.84	11.94
GH68	3	0	0	0	0	0	0	0	0	0	0	0	0	0	0	0
GH70	2	0	0	0	0	0	0	0	0	0	0	0	0	0	0	0
GH71	6	0	0	0	0	0	0	0	0.15	0.22	0.18	0	0.28	0.07	0.11	0.17
GH72	1	3.96	2.38	2.6	14.51	27.36	27.52	13.79	20.19	18.61	10.16	12.55	14.51	9.66	10.15	13.22
GH73	109	66.63	73.72	71.33	58.71	59.48	60.69	83.39	74.77	78.59	39.49	37.71	36.57	53.4	58.6	59.07
GH74	14	0.05	0.44	0.08	0	0.64	0.52	0.51	1.12	0.8	0.64	1.15	1.22	0.47	0.97	0.8
GH76	16	3.1	2.02	3.46	0.51	0.51	1.46	1.57	2.09	0.47	0.68	0.46	0.69	1.55	1.98	1.11
GH77	345	37.25	50.76	52.93	30.26	35.15	34.74	35.75	40.13	40.56	39.4	39.98	37.99	39.8	37.91	42.35
GH78	318	39.77	41.37	39.1	40.49	46.32	48.92	40.23	61.02	54.64	32.66	36.92	34.55	32.18	41.18	38.69
GH79	3	0	0	0	0	0	0	0	0	0	0	0	0	0	0	0
GH8	23	0.42	0.97	1.2	0	0.62	0.95	0.36	0.25	1.25	1.76	1.51	1.54	5.45	6.12	6.77
GH81	6	0	0.1	0	0.25	0.58	0.42	0.56	0.45	0.19	0.08	0.45	0.37	0.53	0.45	0.39
GH84	20	2.65	5.95	3.34	2.87	4.61	5.62	2.67	5.32	4.68	1.62	2.79	2.58	2.16	3.62	2.67
GH88	39	1.99	0.97	2.16	1.68	2.27	2.14	1.54	3.73	3.09	0.93	0.92	1.1	3.09	3.19	3.58
GH89	13	0	0	0.32	1.43	1.05	0.73	0.54	1.37	0.42	0.53	0.71	0.47	0.35	0.41	0.74
GH9	100	61.84	78.78	76.8	16.51	14.76	11.61	15.44	24.12	20.51	12.07	13.52	13.32	13.86	14.44	14.78
GH92	127	90.8	124.6	116.69	43.32	33.04	31.02	37.7	49.72	41.15	28.36	31.23	29.05	31.17	32.09	30.8
GH93	11	0.49	1.04	0.29	0	1.32	0.15	0.83	0.63	0.93	1.22	1.08	2.83	1.31	2.14	1.68
GH94	151	12.42	19.97	17.41	15.23	19.84	18.95	18.96	26.93	25.58	15.84	15.89	18.1	14.3	12.68	15.4
GH95	183	31.21	39.07	36.29	16.03	20.89	19.36	18.31	25.1	24.18	12.28	11.15	15.88	12.14	14.19	13.39
GH96	5	0	0	0	0	0	0	0.06	0.11	0	0.17	0.28	0.09	0.34	0.4	0.38
GH97	93	44.82	66.94	61.45	12.15	15.38	18.72	16.28	22.28	21.79	15	17.35	22.26	17.4	21.04	19.7
GH99	77	0.48	0.9	0.38	2.64	5.34	6.7	3.62	2.86	5.31	3.82	5.18	4.37	4.47	4.43	6.65
GT1	72	3.32	2.68	2.67	5.65	3.43	2.98	4.03	5.23	5.49	1.02	1.25	1.72	0.92	1.59	1.46
GT10	24	1.32	0.28	2.57	4.13	1.86	0.82	2.08	2.85	1.78	1.78	1.99	1.18	2.03	2.07	1
GT102	4	0	0	0	0	0	0	0	0	0	0	0	0.15	0	0	0
GT103	3	0	0	0.24	1.24	0.35	0.4	0.23	0.63	0.11	0.21	0	0.22	0.21	0.19	0.16
GT104	3	0	0	0	0	0	0	0	0	0	0	0	0	0	0	0
GT105	165	5.75	11.45	9.41	13.73	12.4	17.94	28.24	28.85	26.81	38.43	36.68	32.01	48.22	45.54	39.05
GT107	3	0	0	0	0	0	0	0	0	0	0	0	0	0	0	0
GT108	4	0	0	0	0	0	0	0	0	0	0	0	0	0	0	0
GT11	14	0.59	0.39	0	2.16	1.96	2.71	2.61	4.45	2.91	10.69	9.26	7.26	15.79	11.6	8.56
GT111	7	0	0	0	0.4	0	0.22	0.93	0.71	0.18	0	0	0.36	0.2	0.1	0.2
GT112	2	0	0	0	0	0	0	0	0	0	0.22	0.24	0.35	0.08	0.25	0.22
GT113	6	0	0.31	0	0	0.34	0	0	0	0.16	0.5	0.77	0.16	0.2	0	0.27
GT12	4	0.58	0	0	0	0	0	0	0	0	0	0	0	0	0	0
GT14	14	1.27	1.06	0	0	0.78	0	0.13	0	0.55	0.44	0	0	0	0	0
GT17	2	0	0	0	0	0.75	0	0	0	0	0	0	0	0	0	0
GT19	192	53.69	49.09	57.6	21.8	25.42	24.37	25.82	33.59	23.68	29.71	25.24	22.54	41.7	41.72	36.98
GT2	4609	689.31	872.06	891.27	625.65	855.81	880.03	765.97	856.12	820.45	893.64	885.48	822.24	910.57	986.58	1001.71
GT20	146	26.07	25.83	22.46	22.59	28.35	34.02	26.89	27.18	26.9	39.75	44.94	41.96	29.83	37.33	31.38
GT21	23	0	0.22	0	1.35	1.97	2.21	2.42	2.58	0.95	1.64	0.71	1.13	1.87	1.81	2.09
GT22	2	0	0	0	0	0	0	0	0	0	0	0	0	0	0	0
GT23	2	0	0	0	0	0	0	0	0	0	0	0	0	0	0.11	0
GT25	3	0	0	0	0	0	0	0	0	0	0	0.2	0	0	0	0
GT26	198	47.28	66.68	51.27	39.54	50.6	47.4	65.17	57.37	59.47	81.39	56.73	52.73	67.11	66.9	63.43
GT27	34	5.55	5.84	4.75	3.9	1.44	2.13	3.97	3.6	6.3	3.83	6.79	4.41	6.2	7.74	6.75
GT28	563	59.41	75.03	71.56	84.77	84.73	85.25	94.52	91.93	84.82	117.23	103.31	104.57	108.44	106.71	108.26
GT3	34	28.47	28.79	33.37	35.64	60.6	56.66	49.89	53.46	47.81	60.86	56.85	57.04	46.85	50.56	56.73
GT30	177	16.9	21.45	19.73	30.36	35.55	32.89	35.86	35.72	29.84	36.16	31.82	31.96	43.07	40.61	35.08
GT32	14	0	0	0.54	0	0.13	0.29	0.36	1.36	0	1.66	1.46	0.26	2.1	1.36	1.46
GT35	474	415.62	377.91	369.59	117.07	124.58	125.09	124.68	149.05	144.64	117.38	132.15	132.32	126.86	146.54	142.72
GT39	96	1.82	2.75	5.09	1.18	0.93	1.4	0.68	1.82	2.06	1.37	1.26	1.33	1.05	1.23	1.37
GT4	3812	511.75	673.83	663.87	563.06	625.61	586.38	530.94	603.75	584.78	639.37	650.2	605.71	646.48	703.98	678.96
GT41	31	0.21	0	0.2	1.8	1.44	1.91	1.44	0.9	1.11	0.93	0.43	1.22	0.65	1.25	1.19
GT5	406	376.42	461.67	434.8	131.88	150.64	155.43	139.93	150.46	147.18	132.86	149.06	137.07	136.98	140.56	141.17
GT51	832	132.22	164.05	178.38	103.33	112.09	110.4	112.88	123.22	122.44	126.6	131.51	121.14	126.18	142.96	140.2
GT53	8	0.1	0	0	0	0	0	0	0	0	0	0	0	0	0	0
GT56	6	3.1	1.92	0.79	0	0.66	0.74	0.7	0.59	0.38	0.08	1.72	0.25	0.49	1.08	1.4
GT6	1	0	0	0	0	0	0	0	0	0	0	0	0	0	0	0
GT60	2	0	0.38	0	0.15	0	0.12	0.13	0.23	0.2	0.06	0.18	0.17	0.16	0.17	0.18
GT62	1	0	0	0	0	0	0.07	0.11	0.15	0.09	0.12	0.09	0.15	0.07	0.13	0.2
GT66	63	2.22	1.58	2.51	58.61	98.94	93.18	76.34	99.45	95.88	97.71	115.35	107.46	131.1	158.14	170.22
GT70	8	0.19	0.25	0	0.28	0.13	0	0.09	0.15	0	0	0	0	0	0.07	0
GT71	1	0	0	0	0	0	0	0	0	0	0	0	0	0	0	0
GT74	8	0	0	0	0	0.37	0.12	0.78	0.44	0.39	0.86	0.49	0.2	0.32	0.34	0.92
GT75	4	0	0	0	0.34	1.13	2.08	1.19	1.04	0.77	0.93	1.28	0.45	0.24	0.16	0.15
GT76	36	0.53	0.43	0.23	0	0.29	0	0.2	0.45	0.76	0.52	1.46	0.42	0.45	0.21	0.33
GT77	2	0	0	0	0	0	0	0	0	0	0	0	0	0	0	0
GT8	30	0	0	0	0.35	0.23	0.37	0.3	1.66	0.66	1.52	0.31	0.32	0.81	0.27	0.39
GT81	154	6.1	10.91	12.36	24.12	19.75	18.68	24.53	20.6	20.96	26.83	22.47	23.55	38.36	40.26	35.03
GT83	822	42.94	57.85	50.86	38	64.97	65.44	49.32	66.89	60.64	74.33	81.29	77.24	73.85	81.83	84.66
GT84	24	0.1	0.24	0	0	0	0	0	0	0	0.08	0.17	0.17	0.02	0.04	0.1
GT85	1	0	0	0	0	0	0	0	0	0	0	0	0	0	0	0
GT87	33	0.29	0.16	0	0	0	0	0.06	0.6	0	1.28	0.71	0.5	0.86	0.35	0.91
GT89	28	0	0.58	0.14	0.45	0.67	0.54	0.85	0.32	0.43	1.82	0.86	0.6	2.73	1.96	1.22
GT9	375	35.95	45.87	41.6	46.01	60.5	61.65	59.89	66.6	63.93	91.84	92.02	79.36	110.31	110.04	119.71
GT90	4	0.25	0	0	0	0	0	0	0	0.32	0.41	0.33	0.17	0.28	0.2	0.19
GT94	56	5.72	6.34	7.65	3.18	3.21	5.5	2.3	2.7	3.67	3.27	4.81	4.8	2.37	1.96	2.21
PL1	65	10.98	8.5	15.52	4.55	6.75	9.56	8.28	10.36	11.48	4.24	4.36	4.38	3.63	3.66	6.08
PL10	24	0.34	0.74	0.66	0.91	2.29	0.94	1.64	1.93	1.71	0.85	0.42	0.39	0.16	0.93	0.61
PL11	74	6.67	6.46	6.03	3.43	6.31	5.4	8.23	10.17	8.49	2.72	2.87	4.51	3.21	3.93	3.92
PL12	75	5.3	6.08	4.69	2.7	1.36	2.91	1.84	5.32	3.77	2.39	2.71	1.98	2.59	2.63	2.67
PL14	15	0	0	0	0	0.1	0	0	0.19	0	0.21	0.2	0	0.76	0.76	0.28
PL15	26	0.16	0.09	0.2	0.42	0.99	1.05	0.96	1.37	0.66	0.18	0.58	0.51	0.48	0.5	0.41
PL17	10	0.14	0.23	0.12	0	0.07	0.27	0.43	0.13	0.28	0.43	0.84	0.65	0.3	0.31	0.36
PL2	2	0	0	0	0	0	0	0	0	0	0	0	0	0	0	0
PL21	7	0	0	0	0.89	0.74	0.45	0.06	0.21	0.08	0.48	0.21	0.43	0.14	0.1	0.2
PL22	26	0	0.23	1.04	0	0	0.27	0	0.28	0.83	0.38	0.33	0.71	0.39	1.23	0.06
PL26	1	0	0	0	0	0	0	0	0	0.05	0	0	0	0	0	0
PL29	7	0.28	0.74	1.12	0.88	0.89	0.89	0.86	1.36	0.78	0.09	0.15	0.37	0.41	0.51	0.55
PL33	33	0.21	0.14	0.31	0.34	1.57	2.17	0.61	1.48	0.99	0.92	1.29	1.25	0.62	1.02	1.1
PL34	9	0	0	0	0	0	0.24	0	0.06	0	0.24	0.05	0.05	0.03	0.08	0.24
PL35	25	0.21	0.77	0.56	2.98	1.14	2.59	2.02	2.6	2.9	2.36	2.53	1.91	1.42	1.08	1.36
PL37	3	0	0	0	0	0	0	0	0.17	0.14	0.09	0	0.07	0.22	0	0
PL38	10	0.18	0	0	0.24	0	0	0	0	0.24	0	0	0	0.08	0.28	0
PL39	2	0	0	0	0.46	0.27	0.18	0.46	0.35	0.86	0.15	0.2	0.4	0	0	0
PL42	27	0.59	0.37	1.68	0.57	1.84	0.98	1.29	1.79	2.61	1.02	2.2	2.76	1.53	1.78	1.94
PL5	2	0	0	0	0	0	0	0	0	0	0	0	0	0	0	0
PL7	1	0	0	0	0	0	0	0	0	0	0	0	0	0	0	0
PL8	14	0.18	0.36	0	0.49	1.33	0.21	0.83	1.34	2.05	0.51	0.66	0.62	0.91	1.14	1.86
PL9	43	13.15	14.48	14.56	45.62	23.35	23.57	19.29	21.46	20.9	16.24	17.99	13.84	14.12	14.73	13.29
SLH	47	16.54	17.37	20.02	103.03	184.09	175.11	167.09	240.03	250.32	206.2	339.12	411.42	168.37	301.48	306.81
Note: H15, H7, H4, H2 and H1 means the hydraulic retention times of 15, 7, 4, 2 and 1 day, respectively, and the organic loadings increased with the shortened hydraulic retention times.
The number of "_1", "_2" and "_3" means the three biological parallels.

## Sheet: 2.CAZy.GH family
Supplementary Data 9. Summary of CAZy GH family profile and their expressions within the whole community
CAZy GH family	Gene numbers in the whole microbial community	Transcriptional expressions under different hydraulic retention times (TPM)																CAZy GH family	Gene numbers in the whole microbial community	Average transcriptional expressions under different hydraulic retention times (TPM)
		H15_1	H15_2	H15_3	H7_1	H7_2	H7_3	H4_1	H4_2	H4_3	H2_1	H2_2	H2_3	H1_1	H1_2	H1_3				H15	H7	H4	H2	H1
GH13	1866	555.18	746.59	736.13	208.42	305.71	293.89	284.89	356.1	346.12	226.6	263.24	256.45	208.72	234.59	235.9		GH13	1866	679.3	269.34	329.037	248.763	226.403
GH23	653	248.23	326.75	305.86	181.72	221.85	206.58	237.59	264.05	253.84	228.35	249.62	242.05	254.32	298.44	264.77		GH23	653	293.613	203.383	251.827	240.007	272.51
GH2	732	223.43	253.14	248.21	100.77	124.04	129.75	117.57	153.7	148.84	83.13	94.47	98.83	73.22	90.09	95.89		GH2	732	241.593	118.187	140.037	92.1433	86.4
GH3	728	205.68	275.96	250.13	86.82	82.71	83.93	90.8	108.64	98.41	70.84	68.1	67.57	65.43	70.61	69.44		GH3	728	243.923	84.4867	99.2833	68.8367	68.4933
GH57	357	142.13	196.34	204.58	78.34	123.66	121.58	104.99	145.29	146.21	90.17	113.34	116.34	79.08	105.2	103.69		GH57	357	181.017	107.86	132.163	106.617	95.99
GH43	371	134.59	162.85	153.69	61.06	58.26	61.22	65.2	85.75	75.51	49.45	51.41	45.84	54.45	58.47	60.45		GH43	371	150.377	60.18	75.4867	48.9	57.79
GH20	206	133.14	169.25	160.68	53.89	52.28	49.86	54.33	65.75	56.89	34.17	40.59	37.8	28.88	28.91	29.3		GH20	206	154.357	52.01	58.99	37.52	29.03
GH16	192	105.92	108.23	132.39	47.37	44.31	39.84	42.11	47.08	51.7	29.19	41.81	29.13	30.71	33.79	36.98		GH16	192	115.513	43.84	46.9633	33.3767	33.8267
GH133	104	103.23	125.15	111.46	95.45	137.46	127.82	112.55	142.9	139.04	104.51	123.62	116.74	89.77	106.45	115.84		GH133	104	113.28	120.243	131.497	114.957	104.02
GH171	195	92.07	130.81	133.6	59.96	66.76	66.09	64.8	84.29	67.58	46.28	55.93	55.45	44.73	49.04	48.34		GH171	195	118.827	64.27	72.2233	52.5533	47.37
GH92	127	90.8	124.6	116.69	43.32	33.04	31.02	37.7	49.72	41.15	28.36	31.23	29.05	31.17	32.09	30.8		GH92	127	110.697	35.7933	42.8567	29.5467	31.3533
GH29	438	85.28	109.62	91.07	59.25	72.09	70.92	59.66	74.52	73.05	46.69	52.94	51.55	48.53	49.47	55.81		GH29	438	95.3233	67.42	69.0767	50.3933	51.27
GH73	109	66.63	73.72	71.33	58.71	59.48	60.69	83.39	74.77	78.59	39.49	37.71	36.57	53.4	58.6	59.07		GH73	109	70.56	59.6267	78.9167	37.9233	57.0233
GH130	127	63.67	103.51	104.58	25.15	41.62	34.83	36.98	57.05	45.45	36.75	44.64	52.66	43.02	54.75	47.16		GH130	127	90.5867	33.8667	46.4933	44.6833	48.31
GH9	100	61.84	78.78	76.8	16.51	14.76	11.61	15.44	24.12	20.51	12.07	13.52	13.32	13.86	14.44	14.78		GH9	100	72.4733	14.2933	20.0233	12.97	14.36
GH127	253	57.89	70.16	75.75	39.45	42	48.11	35.07	46.67	44.07	35.03	30.27	36.53	33.72	34.69	34.65		GH127	253	67.9333	43.1867	41.9367	33.9433	34.3533
GH5	341	56.04	76.51	65.14	20.46	32.33	35.45	21.2	39.43	27.45	20.75	26.04	27.02	24.13	28.16	28.49		GH5	341	65.8967	29.4133	29.36	24.6033	26.9267
GH4	337	52.3	73.35	70.81	24.14	51.7	50.04	40.21	62.14	50.14	41.08	40.7	45.09	27.21	35.96	37.6		GH4	337	65.4867	41.96	50.83	42.29	33.59
GH10	125	48.9	68.41	62.84	20.52	27.2	26.87	23.44	29.5	30.87	24.04	28.6	30.99	33.37	41.69	43.77		GH10	125	60.05	24.8633	27.9367	27.8767	39.61
GH1	253	47.64	73.72	62.44	35.56	53.88	51.34	42.29	62.6	63.88	39.09	52.28	61.17	38.24	50.14	43.25		GH1	253	61.2667	46.9267	56.2567	50.8467	43.8767
GH97	93	44.82	66.94	61.45	12.15	15.38	18.72	16.28	22.28	21.79	15	17.35	22.26	17.4	21.04	19.7		GH97	93	57.7367	15.4167	20.1167	18.2033	19.38
GH31	253	42	49.08	49.77	18.56	25.31	27.79	26.02	37.18	31.44	21.73	20.46	22.2	17.9	20.36	20.37		GH31	253	46.95	23.8867	31.5467	21.4633	19.5433
GH33	371	41.89	39.89	42.17	29.62	41.93	34.67	36.21	48.63	44.6	29.2	37.02	35.38	41	50.33	48.81		GH33	371	41.3167	35.4067	43.1467	33.8667	46.7133
GH78	318	39.77	41.37	39.1	40.49	46.32	48.92	40.23	61.02	54.64	32.66	36.92	34.55	32.18	41.18	38.69		GH78	318	40.08	45.2433	51.9633	34.71	37.35
GH51	216	39.16	50.53	47.33	24.66	42.03	30.62	31.24	56.2	44.64	25.72	34.71	34.07	35.79	50.5	57.14		GH51	216	45.6733	32.4367	44.0267	31.5	47.81
GH77	345	37.25	50.76	52.93	30.26	35.15	34.74	35.75	40.13	40.56	39.4	39.98	37.99	39.8	37.91	42.35		GH77	345	46.98	33.3833	38.8133	39.1233	40.02
GH105	76	32.51	38.33	48.72	12.39	19.97	20.04	22.62	28.73	29.17	11.3	11.65	11.37	12.59	15.62	17.34		GH105	76	39.8533	17.4667	26.84	11.44	15.1833
GH95	183	31.21	39.07	36.29	16.03	20.89	19.36	18.31	25.1	24.18	12.28	11.15	15.88	12.14	14.19	13.39		GH95	183	35.5233	18.76	22.53	13.1033	13.24
GH18	141	30.67	35.83	36.2	11.98	14.32	6.78	13.11	16.34	16.55	12.78	16.56	16.66	16.18	19.75	18.57		GH18	141	34.2333	11.0267	15.3333	15.3333	18.1667
GH35	93	27.17	48.46	36.07	23.98	31.82	30.19	27.71	35.91	34.77	17.54	24.33	22.79	15	17.26	16.1		GH35	93	37.2333	28.6633	32.7967	21.5533	16.12
GH146	82	21.94	26.33	25.86	6.83	8.01	10.8	10.65	12.31	12.28	5.73	7.73	7.01	10.06	9.97	11.3		GH146	82	24.71	8.54667	11.7467	6.82333	10.4433
GH28	162	21.76	31.21	22.93	11.33	17.29	14.36	22.67	26.14	28.01	10.39	11.12	10.12	11.01	13.43	14.36		GH28	162	25.3	14.3267	25.6067	10.5433	12.9333
GH26	63	20.48	20.71	20.59	9.55	8.04	8.67	9.16	11.42	11.16	7.88	7.56	7.76	6.61	6.69	6.72		GH26	63	20.5933	8.75333	10.58	7.73333	6.67333
GH65	104	20.4	32.32	38.09	14.65	12.09	11.59	19.64	22.41	20.98	19.03	16.11	13.52	11.25	12.99	12.66		GH65	104	30.27	12.7767	21.01	16.22	12.3
GH30	76	18.54	25.35	23.04	5.16	5.05	5.02	7.57	9.43	8.77	3.69	4.13	5.62	3.89	3.86	3.71		GH30	76	22.31	5.07667	8.59	4.48	3.82
GH15	81	17	21.24	22.59	22.89	41.85	42.36	27.86	42.99	41.49	60.37	71.08	58.73	39.35	48.73	47.23		GH15	81	20.2767	35.7	37.4467	63.3933	45.1033
GH36	177	16.96	24.23	22.18	28.97	37.39	36.8	32.21	42.3	39.72	19.33	24.78	24.38	18.5	22.92	22.58		GH36	177	21.1233	34.3867	38.0767	22.83	21.3333
GH115	27	16.79	24.28	24.18	3.95	3.5	3.65	4.54	5.6	4.26	2.42	2.21	1.61	2.46	2.86	2.76		GH115	27	21.75	3.7	4.8	2.08	2.69333
GH38	274	14.15	29.36	24.48	34.18	34.19	35.65	27.99	32.3	29.77	45.41	37.18	29.99	26.46	24.55	21.63		GH38	274	22.6633	34.6733	30.02	37.5267	24.2133
GH116	100	13.93	19.42	14.59	3.66	6.28	6.66	6.16	9.33	8.47	4.97	7.58	6.93	6.7	8.68	8.89		GH116	100	15.98	5.53333	7.98667	6.49333	8.09
GH42	120	12.9	17.45	17.8	8.16	8.53	9.55	7.02	12.33	9.35	8.36	11.54	8.03	6.12	7.4	8.17		GH42	120	16.05	8.74667	9.56667	9.31	7.23
GH94	151	12.42	19.97	17.41	15.23	19.84	18.95	18.96	26.93	25.58	15.84	15.89	18.1	14.3	12.68	15.4		GH94	151	16.6	18.0067	23.8233	16.61	14.1267
GH106	240	12.25	14.94	18.94	13.71	18.82	20.16	17.41	26.04	20.33	13.68	16.41	14.76	14.28	18.97	19.37		GH106	240	15.3767	17.5633	21.26	14.95	17.54
GH67	21	11.59	15.92	13.09	9.79	7.98	7.32	7.92	9.48	8.61	5.6	7.85	7.09	9.45	11.84	11.94		GH67	21	13.5333	8.36333	8.67	6.84667	11.0767
GH154	13	11.38	13.65	13.96	1.53	1.66	0.94	1.16	3.09	1.95	0.89	1.5	0.74	0.66	0.37	1.2		GH154	13	12.9967	1.37667	2.06667	1.04333	0.743333
GH123	98	10.59	12.66	14.08	11.64	17.93	17.98	13.08	21.05	18.26	10.6	12.38	9.01	9.31	11.17	12.83		GH123	98	12.4433	15.85	17.4633	10.6633	11.1033
GH144	53	9.31	7.74	9.82	10.63	8.1	6.91	7.63	14.35	15.2	5.23	5.8	6.24	2.84	3.63	4.37		GH144	53	8.95667	8.54667	12.3933	5.75667	3.61333
GH125	14	8.99	14.3	16.69	5.67	5.9	3.9	5.04	5.74	8.88	3.21	4.43	3.5	3.03	3.1	4.16		GH125	14	13.3267	5.15667	6.55333	3.71333	3.43
GH140	125	6.65	10.03	9.19	6.47	8.06	9.57	7.79	15.42	10.08	4.77	5.32	7.63	5.62	5.47	6.84		GH140	125	8.62333	8.03333	11.0967	5.90667	5.97667
GH54	3	6.15	5.03	3.08	4.28	1.42	1.65	1.31	4.2	2.61	0.53	0	0.71	0.72	0.75	0.04		GH54	3	4.75333	2.45	2.70667	0.413333	0.503333
GH39	405	5.67	8.31	12.63	7.85	23.08	21.01	8.51	12.87	12.77	10.93	13.38	13.78	8.68	11.48	11.41		GH39	405	8.87	17.3133	11.3833	12.6967	10.5233
GH53	36	5.23	7.59	7.81	1.07	1.6	0.58	1.17	1.61	1.64	1.18	0.83	0.37	0.78	1.04	0.95		GH53	36	6.87667	1.08333	1.47333	0.793333	0.923333
GH25	180	5.19	10.18	17.06	8.26	4.99	6.07	5.56	7.14	8.04	6.51	7.12	3.98	5.01	4.49	4.99		GH25	180	10.81	6.44	6.91333	5.87	4.83
GH110	18	4.66	7.47	7.02	2.51	2.79	4.66	3.03	2.69	3.83	2.36	3.64	2.6	1.99	2.84	1.93		GH110	18	6.38333	3.32	3.18333	2.86667	2.25333
GH27	72	3.98	5.44	5.22	3.22	6.44	6.78	4.28	6.87	5.75	3.89	4.78	4.36	5.28	7.35	5.65		GH27	72	4.88	5.48	5.63333	4.34333	6.09333
GH72	1	3.96	2.38	2.6	14.51	27.36	27.52	13.79	20.19	18.61	10.16	12.55	14.51	9.66	10.15	13.22		GH72	1	2.98	23.13	17.53	12.4067	11.01
GH32	138	3.93	8.28	5.41	5.14	4.85	3.34	5.28	9.87	6.49	5.62	5.06	4.79	5.79	6.61	7.17		GH32	138	5.87333	4.44333	7.21333	5.15667	6.52333
GH163	262	3.2	3.46	5.34	8.53	16.24	20.46	9.53	18.45	13.09	10.11	12.88	12.68	9.09	10.37	11.34		GH163	262	4	15.0767	13.69	11.89	10.2667
GH76	16	3.1	2.02	3.46	0.51	0.51	1.46	1.57	2.09	0.47	0.68	0.46	0.69	1.55	1.98	1.11		GH76	16	2.86	0.826667	1.37667	0.61	1.54667
GH84	20	2.65	5.95	3.34	2.87	4.61	5.62	2.67	5.32	4.68	1.62	2.79	2.58	2.16	3.62	2.67		GH84	20	3.98	4.36667	4.22333	2.33	2.81667
GH88	39	1.99	0.97	2.16	1.68	2.27	2.14	1.54	3.73	3.09	0.93	0.92	1.1	3.09	3.19	3.58		GH88	39	1.70667	2.03	2.78667	0.983333	3.28667
GH113	33	1.83	1.76	2.23	0.88	0.9	1.37	0.96	1.35	1	2.48	2.35	2.21	0.97	1.3	0.99		GH113	33	1.94	1.05	1.10333	2.34667	1.08667
GH141	270	1.45	2.67	3.07	11.84	20.33	20.54	11.09	15.67	13.48	10.65	14.34	13.9	9.77	12.34	12.34		GH141	270	2.39667	17.57	13.4133	12.9633	11.4833
GH136	15	1.35	1.93	1.53	1.37	0.64	1.15	1.41	1.55	0.76	1.02	1.02	0.82	1.46	1.69	2.04		GH136	15	1.60333	1.05333	1.24	0.953333	1.73
GH149	29	1.35	1.27	1.37	0.39	0.45	0.07	0.24	0.32	0.35	0.16	0.1	0.35	0.35	0.3	0.17		GH149	29	1.33	0.303333	0.303333	0.203333	0.273333
GH114	30	1.13	1.11	0.33	7.29	3.61	5.16	6.64	10.02	4.71	3.38	4.32	3.41	6.1	3.13	4.23		GH114	30	0.856667	5.35333	7.12333	3.70333	4.48667
GH50	75	1.05	1.49	1.96	5.24	11.43	11.94	3.61	6.27	7.43	4.34	5.53	5.25	4.93	5.78	6.18		GH50	75	1.5	9.53667	5.77	5.04	5.63
GH55	15	1.04	1.76	0.92	0.6	0.88	0.69	0.88	1.17	1.75	0.19	0.3	0.5	0.28	0.16	0.28		GH55	15	1.24	0.723333	1.26667	0.33	0.24
GH44	3	1.02	0.48	0.51	0	0	0.26	0.15	0.38	0.21	0	0.1	0.11	0.03	0.07	0.18		GH44	3	0.67	0.0866667	0.246667	0.07	0.0933333
GH148	112	0.96	1.26	2.14	8.19	15.44	12.52	3.66	4.61	3.94	3.65	4.88	5.39	3.09	3.99	4.04		GH148	112	1.45333	12.05	4.07	4.64	3.70667
GH64	6	0.95	0	0	0	0.05	0	0.33	0	0.63	0.9	0.24	1.13	0.78	0.99	0.63		GH64	6	0.316667	0.0166667	0.32	0.756667	0.8
GH165	122	0.94	1.88	2.34	3.38	5.48	6.05	3.31	6.4	5.12	3.69	4.4	4.57	2.46	3.94	2.64		GH165	122	1.72	4.97	4.94333	4.22	3.01333
GH128	16	0.9	2.26	0.94	0.1	0.77	0.77	1.33	2.29	1.41	0.56	0.89	1.2	0.59	0.66	1.31		GH128	16	1.36667	0.546667	1.67667	0.883333	0.853333
GH102	52	0.87	1.39	1.17	11.81	10.45	10.63	13.12	9.95	8.73	20.74	20.22	15.25	28.69	28.65	31.37		GH102	52	1.14333	10.9633	10.6	18.7367	29.57
GH151	93	0.84	1.18	3.21	1.2	2.25	2.79	1.77	3.5	3.04	2.49	1.77	3.68	1.98	2.83	2.78		GH151	93	1.74333	2.08	2.77	2.64667	2.53
GH62	20	0.75	0	0	0.35	0.58	0.14	1.05	1.13	0.78	1.21	0.41	0.25	0.74	1.01	0.68		GH62	20	0.25	0.356667	0.986667	0.623333	0.81
GH17	11	0.75	0.6	0.69	0	0.17	0	0	0	0.85	0	0	0	0.17	0	0.06		GH17	11	0.68	0.0566667	0.283333	0	0.0766667
GH159	6	0.66	0.29	0.08	0.67	0.32	0.18	0.83	0.89	2.13	1.15	1.08	0.46	0.65	0.61	0.83		GH159	6	0.343333	0.39	1.28333	0.896667	0.696667
GH142	20	0.56	0.74	0.63	3.37	5.07	3.64	4.76	3.27	3.22	1.53	1.34	1.21	1.83	1.71	1.56		GH142	20	0.643333	4.02667	3.75	1.36	1.7
GH129	51	0.52	0.18	0	2.75	4.44	4.97	3.36	3.26	2.46	2.6	3.67	3.77	3.92	4.58	3.53		GH129	51	0.233333	4.05333	3.02667	3.34667	4.01
GH93	11	0.49	1.04	0.29	0	1.32	0.15	0.83	0.63	0.93	1.22	1.08	2.83	1.31	2.14	1.68		GH93	11	0.606667	0.49	0.796667	1.71	1.71
GH99	77	0.48	0.9	0.38	2.64	5.34	6.7	3.62	2.86	5.31	3.82	5.18	4.37	4.47	4.43	6.65		GH99	77	0.586667	4.89333	3.93	4.45667	5.18333
GH100	13	0.46	0.59	0	0.9	0.97	0.14	0.49	0.28	0.52	0.53	0.53	0.41	0.31	0.51	0.68		GH100	13	0.35	0.67	0.43	0.49	0.5
GH8	23	0.42	0.97	1.2	0	0.62	0.95	0.36	0.25	1.25	1.76	1.51	1.54	5.45	6.12	6.77		GH8	23	0.863333	0.523333	0.62	1.60333	6.11333
GH139	16	0.4	0	0.88	0.38	1.16	1.93	2.01	1.55	2.49	0.95	0.7	1.2	1.12	1.43	1.59		GH139	16	0.426667	1.15667	2.01667	0.95	1.38
GH143	6	0.2	0.52	0	0.48	0.14	0.64	0.65	1.48	0.2	0.45	0.46	0.66	0.31	0.47	0.51		GH143	6	0.24	0.42	0.776667	0.523333	0.43
GH117	3	0.2	1.85	0.29	0	0.58	0	0.56	0.31	0.26	0.17	0.13	0.53	0.22	0.13	0.37		GH117	3	0.78	0.193333	0.376667	0.276667	0.24
GH137	25	0.06	0.8	0	1.83	1.9	1.31	0.7	2.64	1.64	0.57	0.65	1.23	1.74	1.31	2.04		GH137	25	0.286667	1.68	1.66	0.816667	1.69667
GH74	14	0.05	0.44	0.08	0	0.64	0.52	0.51	1.12	0.8	0.64	1.15	1.22	0.47	0.97	0.8		GH74	14	0.19	0.386667	0.81	1.00333	0.746667
GH161	10	0.05	0.42	0	0	0.04	0	0.06	0.03	0	0.15	0	0.04	0	0	0.03		GH161	10	0.156667	0.0133333	0.03	0.0633333	0.01
GH103	96	0	3	2.32	7.38	9.16	8.95	9.12	10.15	6.88	9.42	9.26	9.16	6.53	7.56	8.91		GH103	96	1.77333	8.49667	8.71667	9.28	7.66667
GH120	28	0	1	0	0.6	0.43	0.39	0.58	1.24	0.68	0.55	1.2	1.02	1.2	1.67	1.43		GH120	28	0.333333	0.473333	0.833333	0.923333	1.43333
GH152	5	0	0	0	0.13	0	0.2	0.11	1.95	0.21	0.72	0.64	1.3	0	0.94	1.19		GH152	5	0	0.11	0.756667	0.886667	0.71
GH167	11	0	0.24	0	0.8	2.17	1.59	0.65	0.99	1.04	1.4	1.01	1.31	0.78	0.85	0.51		GH167	11	0.08	1.52	0.893333	1.24	0.713333
GH19	8	0	0	0	0	0	0	0.16	0	0	0	0.23	0	0.44	0.79	0.13		GH19	8	0	0	0.0533333	0.0766667	0.453333
GH63	57	0	1.47	0.88	0.82	0.5	1.1	1.11	1.33	0.78	1.32	1.46	2.04	0.77	0.66	1.1		GH63	57	0.783333	0.806667	1.07333	1.60667	0.843333
GH156	39	0	0	0	0.36	0.64	0.42	0.16	1.24	0.59	0.63	0.18	0.14	0.11	0.58	0.38		GH156	39	0	0.473333	0.663333	0.316667	0.356667
GH126	10	0	0.25	0	0	0.11	0.12	0.3	0.26	0.75	1.23	0.1	0.21	0.58	0.56	0.91		GH126	10	0.0833333	0.0766667	0.436667	0.513333	0.683333
GH101	2	0	0	0	0	0.25	0.04	0.08	0.58	0.58	0.43	0.45	0.3	0.42	0.53	0.22		GH101	2	0	0.0966667	0.413333	0.393333	0.39
GH81	6	0	0.1	0	0.25	0.58	0.42	0.56	0.45	0.19	0.08	0.45	0.37	0.53	0.45	0.39		GH81	6	0.0333333	0.416667	0.4	0.3	0.456667
GH89	13	0	0	0.32	1.43	1.05	0.73	0.54	1.37	0.42	0.53	0.71	0.47	0.35	0.41	0.74		GH89	13	0.106667	1.07	0.776667	0.57	0.5
GH162	2	0	0	0	0	0	0	0	0	0	0.59	0.77	0.23	0.04	0.4	0		GH162	2	0	0	0	0.53	0.146667
GH147	7	0	0	0	0.89	2.15	2.21	0.28	0.2	0.51	0.49	0.89	0.72	0.08	0.4	0.36		GH147	7	0	1.75	0.33	0.7	0.28
GH96	5	0	0	0	0	0	0	0.06	0.11	0	0.17	0.28	0.09	0.34	0.4	0.38		GH96	5	0	0	0.0566667	0.18	0.373333
GH59	9	0	0	0	0	0.48	0.72	0.22	0.15	0.1	0.03	0.1	0.15	0.23	0.36	0.09		GH59	9	0	0.4	0.156667	0.0933333	0.226667
GH158	7	0	0.49	0	0	0.04	0	0.15	0	0.14	0.03	0	0.04	0.28	0.35	0.17		GH158	7	0.163333	0.0133333	0.0966667	0.0233333	0.266667
GH138	6	0	0	0	0.1	0.97	0.59	1.14	0.99	1.52	0.26	0.04	0.31	0.3	0.28	0.38		GH138	6	0	0.553333	1.21667	0.203333	0.32
GH112	10	0	0	0	0.24	0.18	0.06	0.08	0.61	0.25	0.1	0.05	0.15	0.27	0.19	0.21		GH112	10	0	0.16	0.313333	0.1	0.223333
GH45	1	0	0	0	0	0	0	0	0	0	0	0	0	0.09	0.19	0.36		GH45	1	0	0	0	0	0.213333
GH71	6	0	0	0	0	0	0	0	0.15	0.22	0.18	0	0.28	0.07	0.11	0.17		GH71	6	0	0	0.123333	0.153333	0.116667
GH119	3	0	0	0	0	0.14	0.19	0.05	0.31	0.02	0.21	0.02	0.16	0.09	0.08	0.14		GH119	3	0	0.11	0.126667	0.13	0.103333
GH170	4	0	0	0	0.92	0.15	0	0.38	0.5	0.54	0.6	0.26	0	0.22	0.08	0.08		GH170	4	0	0.356667	0.473333	0.286667	0.126667
GH37	1	0	0.15	0	0	0	0.47	0.06	0	0	0.05	0.08	0	0.04	0.05	0.04		GH37	1	0.05	0.156667	0.02	0.0433333	0.0433333
GH104	2	0	0	0	0	0	0	0	0	0	0	0	0	0	0	0		GH104	2	0	0	0	0	0
GH108	11	0	0	0	0	0	0	0	0	0	0	0	0	0	0	0		GH108	11	0	0	0	0	0
GH12	2	0	0	0	0	0	0	0	0	0	0	0	0	0.08	0	0		GH12	2	0	0	0	0	0.0266667
GH153	3	0	0	0	0	0	0.93	0	0	0	0	0.23	0	0.2	0	0		GH153	3	0	0.31	0	0.0766667	0.0666667
GH164	3	0	0	0	0.2	0	0	0	0	0	0	0	0	0	0	0		GH164	3	0	0.0666667	0	0	0
GH166	17	0	0.39	0.87	0.46	0.43	0	0.29	0	0	0	1.33	0.19	0.52	0	0.27		GH166	17	0.42	0.296667	0.0966667	0.506667	0.263333
GH168	1	0	0	0	0	0	0	0	0	0	0	0	0	0.13	0	0.07		GH168	1	0	0	0	0	0.0666667
GH24	7	0	0	0	0	0	0	0	0	0	0.42	0	0	0.37	0	0		GH24	7	0	0	0	0.14	0.123333
GH46	1	0	0	0	1.18	1.15	0	2.77	2.57	1.08	0	0	0	0	0	0		GH46	1	0	0.776667	2.14	0	0
GH49	2	0	0	0	0	0	0	0.08	0.14	0.11	0.02	0	0.04	0	0	0		GH49	2	0	0	0.11	0.02	0
GH6	1	0	0	0	0	0	0	0	0	0	0	0	0	0	0	0		GH6	1	0	0	0	0	0
GH66	6	0	0	0	0	0	0	0.45	0.38	0	0.06	0	0.04	0.02	0	0		GH66	6	0	0	0.276667	0.0333333	0.00666667
GH68	3	0	0	0	0	0	0	0	0	0	0	0	0	0	0	0		GH68	3	0	0	0	0	0
GH70	2	0	0	0	0	0	0	0	0	0	0	0	0	0	0	0		GH70	2	0	0	0	0	0
GH79	3	0	0	0	0	0	0	0	0	0	0	0	0	0	0	0		GH79	3	0	0	0	0	0
Note: H15, H7, H4, H2 and H1 means the hydraulic retention times of 15, 7, 4, 2 and 1 day, respectively, and the organic loadings increased with the shortened hydraulic retention times.
The number of "_1", "_2" and "_3" means the three biological parallels.

## Sheet: 3.CAZy.phylum.expression
Supplementary Data 9. Summary of CAZy family expressions profile within different phylum
Phylum	GeneCount	Transcriptional expressions under different hydraulic retention times (TPM)																Phylum	GeneCount	Transcriptional expressions percentage under different hydraulic retention times (%)
		H15_1	H15_2	H15_3	H7_1	H7_2	H7_3	H4_1	H4_2	H4_3	H2_1	H2_2	H2_3	H1_1	H1_2	H1_3				H15	H7	H4	H2	H1
p__Bacteroidota	4833	5355.63	6609.03	6487.85	2147.62	2307.4	2258.73	2521.99	3142.74	2973.96	1759.18	1976.85	1954.24	1885.84	2088.57	2130.75		p__Bacteroidota	4833	67.6089	34.6352	40.0262	28.5053	29.4931
p__Thermotogota	560	1419.25	1910.03	1859.47	431.56	710.15	648.52	439.36	643.09	622.73	298.95	420.9	459.27	242.8	331.45	331.25		p__Thermotogota	560	18.9343	9.03319	7.84433	5.87295	4.34819
p__Chloroflexota	8715	442.03	608.45	617.79	174.49	280.13	282.95	179.29	287.34	239.76	175.23	210.24	191.02	122.76	159.09	169.42		p__Chloroflexota	8715	6.07584	3.71831	3.24294	2.88566	2.168
p__Synergistota	643	91.4	116.67	102.72	144.14	186.74	192.95	217.58	224.11	211.4	125.54	116.71	110.23	189.1	194.46	173.27		p__Synergistota	643	1.13943	2.66963	3.05259	1.7745	2.70272
p__Cloacimonadota	221	86.47	110.57	101.59	269.5	262.32	261.46	155.96	119.19	135.91	279.76	239.68	232.96	157.12	148.17	148.61		p__Cloacimonadota	221	1.09378	4.11495	1.94261	3.79446	2.20484
p__Bacillota_A	2210	75.15	91.74	112.56	215.15	194.63	193.17	248.56	247.32	250.8	87.25	95.38	88.1	70.09	73.67	84.41		p__Bacillota_A	2210	1.01929	3.14224	3.49167	1.3579	1.10177
p__Desulfobacterota	2655	61.44	83.14	74.78	654.27	669.84	660.97	772.75	821.57	804.01	1218.97	1114.35	1012.29	1407.26	1468.29	1395.42		p__Desulfobacterota	2655	0.801559	10.2683	11.187	16.8562	20.6974
p__Armatimonadota	654	42.05	64.04	68.5	147.47	387.83	410.18	172.85	329.32	312.29	170.17	257.7	224.05	161.64	211.52	248.26		p__Armatimonadota	654	0.632245	4.65933	3.70948	3.24767	2.97965
p__Actinobacteriota	2650	37.1	67.58	77.28	21.8	28.91	28.72	29.69	40.75	32.72	35.23	36.41	25.58	13.17	14.84	14.69		p__Actinobacteriota	2650	0.653148	0.404671	0.476946	0.489426	0.206273
p__Methanobacteriota	184	28.66	29.95	28.82	46.96	73.03	69.69	47.36	74.43	80.64	66.1	103.22	101.48	48.52	78.01	92.94		p__Methanobacteriota	184	0.323219	0.958995	0.927377	1.34702	1.04619
p__Halobacteriota	344	28.17	28.36	28.81	596.78	974.34	949.03	701.14	859.33	804.94	770.14	883.27	907.24	793.32	892.67	931.88		p__Halobacteriota	344	0.315709	12.704	10.9694	12.8172	12.6351
p__Verrucomicrobiota	2623	25.6	39.97	44.12	258.85	586.13	560.1	204.15	300.9	281.39	282.63	356.24	359.36	321.63	433.54	423.94		p__Verrucomicrobiota	2623	0.396538	6.97766	3.61832	4.98684	5.66616
p__Planctomycetota	4739	25.15	37.87	36.27	76.22	122.36	123.98	130.8	200.17	187.78	117.27	160.32	154.09	128.5	186.16	184.83		p__Planctomycetota	4739	0.360531	1.62601	2.38295	2.15358	2.3947
p__Caldatribacteriota	381	12.1	18.47	13.73	46.3	28.1	28.99	36.18	33.24	29.88	26.86	28.06	19.04	18.85	21.94	20.71		p__Caldatribacteriota	381	0.161516	0.552199	0.467049	0.372333	0.29703
p__Bacillota_E	203	7.12	9.81	10.98	37.15	141.21	136.92	87.12	180.69	176.55	201.32	350.66	415.14	191.72	334.36	341.12		p__Bacillota_E	203	0.101435	1.53609	2.01728	4.79455	4.13504
p__Caldisericota	44	5	4.06	4.17	1.69	3.11	1	20.11	18.67	26.73	17.16	17.42	19.39	19.47	19.08	21.45		p__Caldisericota	44	0.0495027	0.029588	0.305453	0.270699	0.290474
p__Thermoproteota	54	4.44	2.19	2.33	5.1	6.91	7.87	6.3	6.31	4.67	3.8	5.82	4.85	6.11	4.98	4.95		p__Thermoproteota	54	0.0344568	0.100826	0.0811717	0.0720893	0.0783133
p__Acidobacteriota	416	3.89	5.35	5.84	14.82	18.7	22	18.64	26.41	25.65	27.54	27.34	29.87	19.85	27.65	26.03		p__Acidobacteriota	416	0.0548399	0.282429	0.325667	0.425383	0.353221
p__Bacillota_B	369	3.78	8.63	7.01	64.15	64.9	59.67	71.66	73.62	76.28	211.72	214.02	226.94	222.67	231.5	237.46		p__Bacillota_B	369	0.0694736	0.978751	1.03417	3.27553	3.34757
p__Hydrogenedentota	299	3	3.39	3.78	3.22	2.15	2.71	1.42	0.86	2.45	0.77	1.05	0.4	0.25	0.06	0.09		p__Hydrogenedentota	299	0.037318	0.0426135	0.0221254	0.0111423	0.00202181
p__Patescibacteria	440	2.57	3.12	3.43	3.62	3.96	1.58	8.61	9.68	12.75	12.66	8.04	8.29	4.55	3.54	3.68		p__Patescibacteria	440	0.0333579	0.0481221	0.143747	0.147236	0.0575093
p__Spirochaetota	361	2.36	3.74	1.21	10.67	12.92	20.85	38.29	48.11	46.15	26.24	26.05	31.9	29.36	35.02	35.46		p__Spirochaetota	361	0.0269222	0.224628	0.613816	0.422093	0.481264
p__Bacillota	396	1.48	0.64	0.88	10.3	9.84	8.8	49.61	44.69	41.26	43.17	26.41	20.81	17.19	11.52	9.39		p__Bacillota	396	0.0115366	0.150735	0.637928	0.460835	0.187972
p__SLNR01	34	1.38	0.2	0	0.28	0.69	0.6	0.6	0.6	0.88	3.43	4.58	2.41	0.65	0.22	0.64		p__SLNR01	34	0.00659614	0.00778066	0.00966284	0.052232	0.00741607
p__Pseudomonadota	1073	1.24	1.28	1.01	1.06	0.8	0.89	1.88	2.14	2.54	0.27	0.52	0.93	0.34	0.27	0.53		p__Pseudomonadota	1073	0.0131166	0.0144476	0.0304139	0.00849045	0.00549279
p__Moduliflexota	384	1.16	0.32	0.71	8.29	6.73	4.77	7.27	9.74	8.05	8.4	10.97	8.75	10.12	14.64	16.6		p__Moduliflexota	384	0.00849811	0.104784	0.115945	0.140629	0.197874
p__Thermoplasmatota	129	1.13	3.46	1.09	39.65	57.78	57.19	52.9	70.47	64.59	39.64	48.86	50.31	41.39	53.79	46.54		p__Thermoplasmatota	129	0.0202867	0.78378	0.868716	0.693671	0.683115
p__Campylobacterota	10	0.56	0.92	0.26	0.49	0	0	0.04	0	0.12	0	0	0	0.07	0.04	0		p__Campylobacterota	10	0.00640507	0.00300034	0.000747222	0	0.000557986
p__Fermentibacterota	64	0.23	0.22	0.33	0	0	0	0	0	0	0	0	0	0	0	0		p__Fermentibacterota	64	0.00286437	0	0	0	0
p__Fibrobacterota	107	0.15	0.16	0.84	0.85	1.07	2.36	3.29	2.08	2.14	36.69	39.29	35.78	56.44	58.12	66.2		p__Fibrobacterota	107	0.00407126	0.0214073	0.0359012	0.5609	0.8735
p__Myxococcota	59	0.12	0.08	0.14	10.87	13.34	14.83	14.06	20.98	20.34	15.77	20.16	21.77	0.1	0.13	0.03		p__Myxococcota	59	0.00126633	0.199192	0.25456	0.287998	0.00127236
p__Aureabacteria	341	0.11	0.28	0.18	0	0	0.52	9.05	12.74	13.46	111.05	121.57	98.96	67.59	87.61	92.74		p__Aureabacteria	341	0.00203679	0.00247189	0.162244	1.66486	1.19127
p__Omnitrophota	58	0	0	0	0.5	0.17	0.19	0	0	0	19.17	14.27	13.83	11.75	8.42	10.8		p__Omnitrophota	58	0	0.00475662	0	0.23925	0.151118
p__Nanoarchaeota	18	0	0	0	0	0	0	0	0	0	0.12	0.24	0.99	1.35	0.42	0.94		p__Nanoarchaeota	18	0	0	0	0.00663033	0.0134457
p__UBA10199	16	0	0	0	0	0	0	0.19	0.12	0	0.37	0.13	0.45	0.02	0	0		p__UBA10199	16	0	0	0.00152301	0.00481229	0.000106469
p__Bdellovibrionota_C	44	0	0	0	0	0	0	0	0	0	0	0	0	0.04	0	0		p__Bdellovibrionota_C	44	0	0	0	0	0.000212937
p__UBP6	31	0	0	0	0	0	0	0	0	0	0	0	0	0	0	0		p__UBP6	31	0		0	0	0
Note: H15, H7, H4, H2 and H1 means the hydraulic retention times of 15, 7, 4, 2 and 1 day, respectively, and the organic loadings increased with the shortened hydraulic retention times.
The number of "_1", "_2" and "_3" means the three biological parallels.

## Sheet: 4.CAZy.bin.267
Supplementary Data 9. Summary of CAZy family profile and their transcriptional expressions within bin.267
bin	GeneID	Cytoplasmic_Score	CytoplasmicMembrane_Score	Periplasmic_Score	OuterMembrane_Score	Extracellular_Score	Final_Localization	Final_Score	CAZy_subfamily	CAZy_family	Evalue	Product	EC	H15_1	H15_2	H15_3	H7_1	H7_2	H7_3	H4_1	H4_2	H4_3	H2_1	H2_2	H2_3	H1_1	H1_2	H1_3
bin267	bin267_1_699	2	2	2	2	2	Unknown	2	CE15	CE	6.9e-90	(4-O-methyl)-D-glucuronate---lignin esterase	[EC:3.1.1.117]	2.19	2.27	1.59	0.47	0.22	0.38	0.74	0.38	0.85	0.47	0.31	0.31	0.58	0.43	0.18
bin267	bin267_1_884	2	2	2	2	2	Unknown	2	GH106	GH	6.6e-230	(4-O-methyl)-D-glucuronate---lignin esterase	[EC:3.1.1.117]	2.03	2.47	2.39	0.08	0.41	0.46	0.32	0.88	0.35	0.25	0.21	0.17	0.27	0.25	0.41
bin267	bin267_1_1901	9.97	0.01	0.01	0	0	Cytoplasmic	9.97	GH13_8	GH	1.7e-143	1,4-alpha-glucan branching enzyme	[EC:2.4.1.18]	4.41	4.11	3.17	1.11	1.24	1.48	1.14	1.78	1.18	0.36	0.3	0.43	0.51	0.55	0.21
bin267	bin267_1_6	0.33	0.06	9.44	0.06	0.11	Periplasmic	9.44	GH109	GH	1.1e-17	1,5-anhydro-D-fructose reductase (1,5-anhydro-D-mannitol-forming)	[EC:1.1.1.292]	14.25	23.46	21.65	5.29	3.13	1.52	3.53	4.69	3.93	4.43	2.86	3.59	4.91	3.06	3.28
bin267	bin267_1_1618	0.33	0.06	9.44	0.06	0.11	Periplasmic	9.44	GH109	GH	3.3e-22	1,5-anhydro-D-fructose reductase (1,5-anhydro-D-mannitol-forming)	[EC:1.1.1.292]	4.31	3	5.63	0.34	1.15	2.98	0.86	1.29	0.31	0.19	0.9	0.3	0.5	0.71	0.95
bin267	bin267_1_2290	9.97	0.01	0.01	0	0	Cytoplasmic	9.97	GH77	GH	1.6e-144	4-alpha-glucanotransferase	[EC:2.4.1.25]	12.35	13.62	18.31	2.4	3.31	3.84	1.11	1.55	2.01	1.07	1.98	0.92	0.2	0.34	0.37
bin267	bin267_1_738	8.96	0.51	0.26	0.01	0.26	Cytoplasmic	8.96	GH130	GH	5.3e-89	4-O-beta-D-mannosyl-D-glucose phosphorylase	[EC:2.4.1.281]	1.37	1.35	1.99	0.52	0.12	0	0.16	0.69	0.12	0.07	0.34	0.34	0.25	0.2	0.06
bin267	bin267_1_1458	0	0.06	9.76	0.06	0.11	Periplasmic	9.76	CE1	CE	9.3e-18	acylaminoacyl-peptidase	[EC:3.4.19.1]	11.5	10.73	13.84	2.33	0.73	1.31	1.31	1.52	1.79	1.04	1.14	0.8	1.79	1.56	1.28
bin267	bin267_1_2265	2	2	2	2	2	Unknown	2	GH57	GH	1.1e-55	alpha-amylase	[EC:3.2.1.1]	18.95	23.46	20.36	4.33	2.16	2.1	4.1	2.44	3.2	1.8	2.09	1.34	1.87	2.2	1.78
bin267	bin267_1_743	2	2	2	2	2	Unknown	2	GH31	GH	8.6e-141	alpha-D-xyloside xylohydrolase	[EC:3.2.1.177]	1.35	0.97	0.88	0.55	0.26	0.25	0.59	1.38	0.33	0.11	0.16	0.12	0.23	0.19	0.43
bin267	bin267_1_1597	2	2	2	2	2	Unknown	2	GH36	GH	9.6e-195	alpha-galactosidase	[EC:3.2.1.22]	0.91	1.2	1.19	1.12	0.24	0.67	0.51	1	0.44	0.39	0.16	0.05	0.19	0.26	0.09
bin267	bin267_1_2812	2	2	2	2	2	Unknown	2	GH31	GH	1.2e-68	alpha-glucosidase	[EC:3.2.1.20]	2.82	2.05	2.99	0.67	0	0.36	0.21	1.14	0.8	0.1	0.3	0.3	0.31	0.12	0.19
bin267	bin267_1_2906	2	2	2	2	2	Unknown	2	GH67	GH	1.5e-289	alpha-glucuronidase	[EC:3.2.1.139]	3.53	2.15	2.98	2.34	2.7	2.57	1.89	2.15	2.49	2.91	4.45	4.11	5.02	8.02	7.63
bin267	bin267_1_1607	9.97	0.01	0.01	0	0	Cytoplasmic	9.97	GH51	GH	2.6e-112	alpha-L-arabinofuranosidase	[EC:3.2.1.55]	5.78	6.38	4.7	0.98	1.2	0.6	0.76	0.75	0.75	0.2	0.62	0.87	0.45	0.52	0.38
bin267	bin267_1_1608	9.26	0.24	0.48	0.01	0.01	Cytoplasmic	9.26	GH51	GH	3.3e-143	alpha-L-arabinofuranosidase	[EC:3.2.1.55]	0.75	0.66	1.27	0	0	0.2	0.12	0.71	0	0	0	0	0.14	0	0.19
bin267	bin267_1_1548	0	2.5	2.5	2.5	2.5	Unknown	2.5	GH29	GH	4.5e-104	alpha-L-fucosidase	[EC:3.2.1.51]	15.23	15.16	9.46	20.15	3.46	3.03	7.61	3.65	4.31	4.82	3.18	1.45	5.03	3.48	3.27
bin267	bin267_1_2551	0.01	0.01	9.83	0.01	0.14	Periplasmic	9.83	GH29	GH	3.7e-80	alpha-L-fucosidase	[EC:3.2.1.51]	12.31	15.11	12.04	1.73	1.49	1.43	1.24	1.52	1.06	0.9	0.62	0.76	1.48	1.11	1.21
bin267	bin267_1_2873	8.96	0.51	0.26	0.01	0.26	Cytoplasmic	8.96	GH29	GH	6.6e-91	alpha-L-fucosidase	[EC:3.2.1.51]	4.19	6.21	4.03	0.92	0.81	0.35	0.58	0.7	0.65	0.68	0.46	0.35	0.29	0.45	0.46
bin267	bin267_1_1893	2	2	2	2	2	Unknown	2	GH29	GH	9.9e-114	alpha-L-fucosidase	[EC:3.2.1.51]	1.51	3.64	4.54	2.84	0	0.1	0.3	0.51	0.51	0.27	0.25	0	0.09	0.4	0.28
bin267	bin267_1_363	0	2.5	2.5	2.5	2.5	Unknown	2.5	GH95	GH	8.5e-280	alpha-L-fucosidase 2	[EC:3.2.1.51]	4.58	4.28	2.23	0.45	0.32	0.3	0.64	1.19	0.9	0.22	0.54	0.49	0.41	0.23	0.3
bin267	bin267_1_2919	2	2	2	2	2	Unknown	2	GH95	GH	1.7e-305	alpha-L-fucosidase 2	[EC:3.2.1.51]	0.94	0.76	1.56	0.65	0.41	0.7	0.34	0.81	0.73	0.5	0.62	0.62	1.35	0.83	1.48
bin267	bin267_1_880	2	2	2	2	2	Unknown	2	GH78	GH	9e-183	alpha-L-rhamnosidase	[EC:3.2.1.40]	5.04	4.59	7.25	2.63	2.35	3.07	1.92	2.66	1.96	0.79	1.16	0.6	0.75	1.05	0.99
bin267	bin267_1_893	2	2	2	2	2	Unknown	2	GH78	GH	4.6e-155	alpha-L-rhamnosidase	[EC:3.2.1.40]	4.59	3.54	3.3	1.29	0.37	0.37	0.41	1.37	0.93	0.2	0.3	0.17	0.25	0.29	0.22
bin267	bin267_1_894	8.96	0.51	0.26	0.01	0.26	Cytoplasmic	8.96	GH78	GH	7.2e-134	alpha-L-rhamnosidase	[EC:3.2.1.40]	2.29	1.81	2.07	0.4	0.61	0.32	0.31	0.74	0.35	0.09	0.3	0.17	0.22	0.23	0.07
bin267	bin267_1_892	2	2	2	2	2	Unknown	2	GH78	GH	5.8e-158	alpha-L-rhamnosidase	[EC:3.2.1.40]	2.2	1.7	1.3	0	0.09	0.1	0.22	0.31	0.17	0.25	0.13	0.13	0.15	0.21	0.22
bin267	bin267_1_890	2	2	2	2	2	Unknown	2	GH78	GH	3.9e-96	alpha-L-rhamnosidase	[EC:3.2.1.40]	1.28	1.97	1.23	0.64	0.23	0.09	0.1	1.21	0.36	0	0.28	0.36	0.12	0.08	0.08
bin267	bin267_1_881	2	2	2	2	2	Unknown	2	GH78	GH	3.5e-137	alpha-L-rhamnosidase	[EC:3.2.1.40]	1.09	1.01	1.1	0.1	0.18	0	0.18	0.67	0.47	0.03	0	0.08	0.12	0.18	0.19
bin267	bin267_1_688	2	2	2	2	2	Unknown	2	GH78	GH	2.1e-95	alpha-L-rhamnosidase	[EC:3.2.1.40]	0.56	0.42	0.46	0.97	0.06	0.06	0.38	0.32	0.22	0.14	0.05	0.27	0.27	0.13	0.12
bin267	bin267_1_1730	2	2	2	2	2	Unknown	2	GH43_3	GH	7.6e-115	arabinan endo-1,5-alpha-L-arabinosidase	[EC:3.2.1.99]	2.63	2.32	0.64	0.66	0	0.36	0.31	0.18	0.6	0.09	0.14	0	0.08	0.17	0.58
bin267	bin267_1_2910	0	4.9	2.5	0.1	2.5	Unknown	4.9	GH43_7	GH	2.7e-146	arabinan endo-1,5-alpha-L-arabinosidase	[EC:3.2.1.99]	1.22	1.61	2.35	0.82	0.29	0	0.52	0.66	0.92	0.58	0.27	1.08	0.96	1.55	1.17
bin267	bin267_1_2907	8.96	0.51	0.26	0.01	0.26	Cytoplasmic	8.96	GH43_1	GH	3.6e-166	arabinoxylan arabinofuranohydrolase	[EC:3.2.1.55]	6.21	10.03	13.76	1.73	1.16	1.51	1.96	1.68	2.19	2.46	2.57	1.54	6.05	8.15	6.97
bin267	bin267_1_2929	2	2	2	2	2	Unknown	2	GH43_29	GH	2.2e-122	arabinoxylan arabinofuranohydrolase	[EC:3.2.1.55]	2.35	3.88	2.98	1.11	0.32	0.6	0.84	1.19	1	1.71	1.17	1.37	2.68	2.55	2.66
bin267	bin267_1_2915	2	2	2	2	2	Unknown	2	GH43_2	GH	4.2e-108	arabinoxylan arabinofuranohydrolase	[EC:3.2.1.55]	2.24	2.75	3.46	0.9	0.64	0	0.43	1.09	0.61	0.77	0.49	1.09	1.22	1.76	0.95
bin267	bin267_1_2946	0	2.5	2.5	2.5	2.5	Unknown	2.5	GH2	GH	1.2e-119	beta-galactosidase	[EC:3.2.1.23]	62.23	46.18	49.27	11.85	7.18	9.95	6.21	9.19	9.49	4.74	6.14	7.51	3.46	6.65	5.19
bin267	bin267_1_51	0	0.01	0.09	9.52	0.38	OuterMembrane	9.52	GH2	GH	4.2e-202	beta-galactosidase	[EC:3.2.1.23]	7.45	12.79	12.29	0.92	0.86	0.28	0.51	1.55	1.23	0.44	0.44	0.3	0.49	0.26	0.66
bin267	bin267_1_2298	0	2.5	2.5	2.5	2.5	Unknown	2.5	GH2	GH	1.3e-120	beta-galactosidase	[EC:3.2.1.23]	6.22	6.4	8.02	1.08	0.61	0.86	0.92	1.38	1.06	0.5	0.14	0.38	0.45	0.68	0.4
bin267	bin267_1_1784	0.03	0.01	0.09	9.49	0.38	OuterMembrane	9.49	GH2	GH	4.2e-216	beta-galactosidase	[EC:3.2.1.23]	3.2	2.14	2.8	1.31	0.65	0.91	0.65	1.22	0.76	0.35	0.4	0.36	0.43	0.45	0.52
bin267	bin267_1_911	0	2.5	2.5	2.5	2.5	Unknown	2.5	GH2	GH	3.3e-227	beta-galactosidase	[EC:3.2.1.23]	2.03	0.94	2.68	1.24	0.31	0.22	0.47	0.49	0.48	0.14	0.07	0.11	0.16	0.28	0.18
bin267	bin267_1_2738	0	0.12	9.76	0	0.11	Periplasmic	9.76	GH3	GH	5.2e-62	beta-glucosidase	[EC:3.2.1.21]	57.02	63.42	53.76	8.52	3.27	4.55	4.13	2.21	3.57	1.95	1.11	1.41	1.42	1.01	1.35
bin267	bin267_1_2925	0.07	0	5.77	3.88	0.28	Unknown	5.77	GH3	GH	5.1e-55	beta-glucosidase	[EC:3.2.1.21]	1.74	1.64	2.81	1.82	0.98	1.36	1.13	1.54	1.29	1.18	2.07	1.5	4.19	4.15	4.9
bin267	bin267_1_745	0	0.12	9.76	0	0.11	Periplasmic	9.76	GH3	GH	1.7e-68	beta-glucosidase	[EC:3.2.1.21]	0.6	1.15	1.35	0.1	0.19	0	0.32	0.81	0.72	0.09	0.27	0.18	0.28	0.27	0.13
bin267	bin267_1_819	0.33	0.06	9.44	0.06	0.11	Periplasmic	9.44	GH3	GH	1.7e-67	beta-glucosidase	[EC:3.2.1.21]	0.4	0.83	0.68	0.36	0.11	0.06	0.34	0.58	0.27	0	0.05	0.05	0.06	0.03	0.06
bin267	bin267_1_1634	0	2.5	2.5	2.5	2.5	Unknown	2.5	GH2	GH	1.2e-97	beta-mannosidase	[EC:3.2.1.25]	6.61	4.49	6.2	0.74	0.4	0.5	0.4	0.95	0.52	0.45	0.65	0.55	0.6	0.36	0.65
bin267	bin267_1_1778	0	3.41	6.58	0	0.01	Unknown	6.58	GH3	GH	2.4e-53	beta-N-acetylhexosaminidase	[EC:3.2.1.52]	5.27	7.24	5.87	1.07	0.8	0.67	0.93	0.86	1.23	0.21	0.39	0.27	0.62	0.4	0.07
bin267	bin267_1_1850	0	2.5	2.5	2.5	2.5	Unknown	2.5	CE7	CE	1.2e-87	cephalosporin-C deacetylase	[EC:3.1.1.41]	17.97	18.39	21.1	4.67	3	2.27	1.92	2.26	3.04	1.6	2.05	2.07	2.02	1.22	1.98
bin267	bin267_1_928	0	2.5	2.5	2.5	2.5	Unknown	2.5	CE1	CE	9.6e-16	dipeptidyl-peptidase 4	[EC:3.4.14.5]	2.84	3.38	2.64	0.14	0.46	0.07	0.61	0.52	0.43	0.4	0.3	0.3	0.58	0.4	0.34
bin267	bin267_1_2025	2.11	7.88	0	0	0	CytoplasmicMembrane	7.88	GT2_Glycos_transf_2	GT	4.9e-31	dolichol-phosphate mannosyltransferase	[EC:2.4.1.83]	25.46	30.57	32.47	5.18	6.03	5.43	4.38	4.49	6.15	2.48	2.93	2.33	1.14	2.91	1.45
bin267	bin267_1_2119	0.15	9.82	0.01	0.01	0.01	CytoplasmicMembrane	9.82	GT2_Glycos_transf_2	GT	2.6e-22	dolichol-phosphate mannosyltransferase	[EC:2.4.1.83]	3.69	11.56	14.33	1.52	2.69	2.23	2.53	4.1	2.76	0.57	1.76	1.59	0.74	2.97	3.85
bin267	bin267_1_2931	0	0.01	0.03	9.93	0.03	OuterMembrane	9.93	GH10	GH	2e-49	endo-1,4-beta-xylanase	[EC:3.2.1.8]	9.31	10.72	9.57	3.26	2.9	1.54	3.25	3.55	3.92	5.44	5.62	7.61	5.9	7.97	6.93
bin267	bin267_1_2927	0.33	0.06	9.44	0.06	0.11	Periplasmic	9.44	GH10	GH	4.2e-102	endo-1,4-beta-xylanase	[EC:3.2.1.8]	6.14	10.8	8.66	3.34	0.74	0.83	1.94	2.35	1.5	2.5	4.95	3.75	7.73	8.22	10.41
bin267	bin267_1_2908	4.28	0.24	0.37	4.74	0.37	Unknown	4.74	GH10	GH	1.7e-111	endo-1,4-beta-xylanase	[EC:3.2.1.8]	2.24	2.71	2.71	0	0.81	0.15	0.53	0.3	0.63	0.4	0.49	0.62	0.83	1.9	1.06
bin267	bin267_1_730	0.01	0.01	0.2	0.07	9.71	Extracellular	9.71	GH5_2	GH	1.6e-99	endoglucanase	[EC:3.2.1.4]	16.37	22.81	19.68	0.33	0.48	0	0.52	1.08	0.9	0.76	0.29	0.59	1.48	1.81	0.92
bin267	bin267_1_1980	0	2.5	2.5	2.5	2.5	Unknown	2.5	GH9	GH	5.1e-75	endoglucanase	[EC:3.2.1.4]	9.04	11.41	8.73	1.64	1.08	1.22	1.28	1.51	1.22	0.78	0.38	0.57	0.65	0.92	0.46
bin267	bin267_1_742	0	2.5	2.5	2.5	2.5	Unknown	2.5	GH9	GH	1.9e-95	endoglucanase	[EC:3.2.1.4]	1.17	1.39	1.86	0.53	0.5	0.09	0.45	0.85	0.48	1.02	0.93	0.47	0.74	1.16	0.44
bin267	bin267_1_1096	9.97	0.01	0.01	0	0	Cytoplasmic	9.97	GT35	GT	4.3e-129	glycogen phosphorylase	[EC:2.4.1.1]	89.47	113.94	108.7	20.27	14.49	13.47	9.39	10.44	8.66	6.31	6.25	6.56	7.63	7.48	6.93
bin267	bin267_1_1375	5.41	0.06	4.48	0	0.05	Unknown	5.41	GH20	GH	4.5e-128	hexosaminidase	[EC:3.2.1.52]	25.15	39.69	39.51	6.29	5.11	4.72	5.12	5.78	5.76	3.01	2.71	2.66	2.39	2.14	2.88
bin267	bin267_1_552	8.96	0.51	0.26	0.01	0.26	Cytoplasmic	8.96	GH20	GH	7.1e-34	hexosaminidase	[EC:3.2.1.52]	13.7	14.14	10.89	6.17	2.43	3.59	4.52	6.47	5.04	2.66	3.52	2.81	2.77	1.8	1.92
bin267	bin267_1_276	0.01	0.01	0.03	9.92	0.03	OuterMembrane	9.92	GH20	GH	2.8e-57	hexosaminidase	[EC:3.2.1.52]	3.71	5.88	4.39	0.43	0.34	0.31	0.54	1.69	0.64	0.29	0.38	0.25	0.18	0.45	0.5
bin267	bin267_1_490	0.33	0.06	9.44	0.06	0.11	Periplasmic	9.44	GH20	GH	9.9e-120	hexosaminidase	[EC:3.2.1.52]	3.41	4.1	4.35	2.2	0.28	1.1	0.88	1.1	0.72	0.3	0.13	0.32	0.22	0.5	0.33
bin267	bin267_1_885	0	0.12	9.76	0	0.11	Periplasmic	9.76	GH20	GH	5.6e-105	hexosaminidase	[EC:3.2.1.52]	2.09	1.57	1.61	0.9	0.21	0.18	0.39	0.24	0.35	0.19	0.15	0.4	0.22	0.24	0.25
bin267	bin267_1_1385	0.33	0.06	9.44	0.06	0.11	Periplasmic	9.44	GH20	GH	1.2e-121	hexosaminidase	[EC:3.2.1.52]	1.22	2.89	2.11	0.86	1.39	1.7	0.89	1.12	0.77	0.42	0.7	0.65	0.49	0.58	0.52
bin267	bin267_1_2883	0	0	10	0	0	Periplasmic	10	GH20	GH	3.9e-108	hexosaminidase	[EC:3.2.1.52]	0.74	1.62	2.48	0.74	0.09	0	1.05	2.58	0.75	0.16	0.33	0.16	0.14	0	0.37
bin267	bin267_1_2501	2	2	2	2	2	Unknown	2	GH109	GH	1.3e-18	hypothetical protein		243.42	208.64	214.85	26.15	10.7	16.86	17.53	15.63	14.52	14.81	9.97	9.23	20.87	15.55	12.37
bin267	bin267_1_367	8.96	0.51	0.26	0.01	0.26	Cytoplasmic	8.96	GH109	GH	2.3e-169	hypothetical protein		48.89	41.85	36.59	102.13	73.09	71.87	69.81	48.62	61.86	42.81	30.29	27.98	22.34	18.97	15.2
bin267	bin267_1_1961	0	2.5	2.5	2.5	2.5	Unknown	2.5	GH16_3	GH	8e-54	hypothetical protein		38.65	32.25	54.54	11.46	6.87	3.27	4.46	5.21	6.26	2.85	3.59	3.69	3.48	5.05	3.95
bin267	bin267_1_2266	9.97	0.01	0.01	0	0	Cytoplasmic	9.97	GT4	GT	4.1e-32	hypothetical protein		28.53	28.22	23.73	6.84	3.49	4.74	4.55	4.85	3.73	2.58	3.75	2.81	2.95	3.18	2.26
bin267	bin267_1_518	8.96	0.51	0.26	0.01	0.26	Cytoplasmic	8.96	GH109	GH	2.4e-36	hypothetical protein		27.32	26.76	35.11	7.65	4.58	5.19	3.66	9	4.77	2.26	2.92	5.68	2.92	2.44	2.9
bin267	bin267_1_2918	0	2.5	2.5	2.5	2.5	Unknown	2.5	GH97	GH	1.3e-170	hypothetical protein		20.41	29.74	22.44	2.43	2.98	2.14	2.04	1.92	2.82	3.66	2.77	3.15	5.49	6.09	5.75
bin267	bin267_1_2433	2	2	2	2	2	Unknown	2	CBM32	CBM	2.7e-17	hypothetical protein		19.6	24.67	23.76	4.34	2.72	2.64	3.5	3.06	3.54	3.4	2.37	2.4	1.8	1.69	2.24
bin267	bin267_1_2038	2	2	2	2	2	Unknown	2	GH92	GH	1.2e-180	hypothetical protein		18.99	25.96	19.4	5.83	2.58	2.98	3.41	2.65	3.21	2.67	2.34	1.69	2.76	2.05	2.33
bin267	bin267_1_2117	0	10	0	0	0	CytoplasmicMembrane	10	GT83	GT	1.9e-75	hypothetical protein		16.27	14.84	14.83	4.53	2.06	2.43	2.56	1.11	2.87	2	1.74	0.92	1.73	1.14	1.41
bin267	bin267_1_2267	8.96	0.51	0.26	0.01	0.26	Cytoplasmic	8.96	GH133	GH	2e-93	hypothetical protein		15.85	23.62	20.77	5.04	5.45	6.31	3.37	6.85	5.21	1.82	1.58	3.36	1.85	1.96	2.71
bin267	bin267_1_448	0	2.5	2.5	2.5	2.5	Unknown	2.5	GH18	GH	7.7e-32	hypothetical protein		15.34	22.44	17.99	1.95	1.33	0.3	1.4	1.8	0.75	0.87	0.37	1.11	1.24	1.37	1.95
bin267	bin267_1_2858	2.11	7.88	0	0	0	CytoplasmicMembrane	7.88	GT2_Glycos_transf_2	GT	4e-29	hypothetical protein		15.23	12.88	10.42	2.86	2.21	2.56	0.87	2.4	0	2.7	1.21	0	1.7	1.03	1.55
bin267	bin267_1_982	8.96	0.51	0.26	0.01	0.26	Cytoplasmic	8.96	GH171	GH	2.1e-111	hypothetical protein		14.35	30.92	28.76	3.83	5.1	5.03	3.54	4.56	5.18	1.56	3.84	3.03	2.56	3.34	3.77
bin267	bin267_1_1097	8.96	0.51	0.26	0.01	0.26	Cytoplasmic	8.96	GT3	GT	6e-117	hypothetical protein		13.87	16.79	15.18	1.86	1.2	1.63	2.13	1.17	0.91	0.68	0.59	0.67	0.67	0.53	1.01
bin267	bin267_1_1624	0.15	9.82	0.01	0.01	0.01	CytoplasmicMembrane	9.82	GT2_Glycos_transf_2	GT	1.8e-36	hypothetical protein		13.05	11.6	17.66	2.5	1.54	2.53	2.02	2.5	1.46	0.91	0.47	1.43	1.93	1.29	1.17
bin267	bin267_1_2424	0	2.5	2.5	2.5	2.5	Unknown	2.5	CBM32	CBM	6.8e-18	hypothetical protein		12.9	14.21	20.67	13.74	6.1	8.01	8.81	5.04	7.81	5.43	5.12	3.44	5.31	3.88	4.91
bin267	bin267_1_1403	8.96	0.51	0.26	0.01	0.26	Cytoplasmic	8.96	GH33	GH	7.6e-27	hypothetical protein		11.15	5.33	3.98	3.41	1.16	0.79	2.07	1.18	2.3	0.49	0.64	0.75	0.96	0.32	0.37
bin267	bin267_1_154	2	2	2	2	2	Unknown	2	GH109	GH	1.9e-27	hypothetical protein		11.04	8.07	11.67	1.58	0.86	1.09	1.28	1.57	1.01	0.51	0.59	0.5	0.61	0.82	0.67
bin267	bin267_1_2761	5.41	0.06	4.48	0	0.05	Unknown	5.41	GH109	GH	1.3e-26	hypothetical protein		10.63	9.81	9.9	1.37	1.31	0.74	0.79	1.96	0.93	0.39	1	1.01	1.3	1.13	1.43
bin267	bin267_1_2383	0	3.24	6.49	0.14	0.14	Unknown	6.49	GH13_10	GH	7.9e-47	hypothetical protein		10.42	16.24	11.21	2.33	1.81	2.11	1.73	1.56	1.35	0.84	0.36	1.02	0.4	0.52	0.52
bin267	bin267_1_2762	5.41	0.06	4.48	0	0.05	Unknown	5.41	GH109	GH	5.4e-30	hypothetical protein		10.32	10.81	14.73	1.37	2.61	3.08	2.09	2.21	2.26	1.18	2.11	3.24	0.79	1.55	1.08
bin267	bin267_1_1732	2	2	2	2	2	Unknown	2	GH43_31	GH	2e-104	hypothetical protein		10.06	5.26	7.17	1.41	0	0.38	0.55	1.14	0	0.6	0.46	0.31	0.95	0.27	0.62
bin267	bin267_1_708	0.15	9.82	0.01	0.01	0.01	CytoplasmicMembrane	9.82	GT2_Glycos_transf_2	GT	3.9e-29	hypothetical protein		9.64	3.26	7.84	3.38	0.49	2.94	0.85	0.91	0.92	0.67	0.15	0.15	1.5	0.44	0.34
bin267	bin267_1_563	8.96	0.51	0.26	0.01	0.26	Cytoplasmic	8.96	CE19	CE	6.8e-27	hypothetical protein		9.55	16.59	13.74	3.72	2.02	2.4	1.89	6.38	4.92	0.65	1.68	2.77	0.78	1.87	2.23
bin267	bin267_1_544	8.96	0.51	0.26	0.01	0.26	Cytoplasmic	8.96	GH109	GH	1.6e-154	hypothetical protein		8.96	9.09	12.17	7.7	2.47	1.9	4.99	6.91	6.06	3.51	4.38	1.93	2.88	4.29	2.38
bin267	bin267_1_2663	9.97	0.01	0.01	0	0	Cytoplasmic	9.97	GT4	GT	5.5e-30	hypothetical protein		8.96	7.8	8.85	0	0.26	0.58	0.34	0.87	1.46	0.08	0.83	0.36	0.47	0.56	0.81
bin267	bin267_1_749	9.97	0.01	0.01	0	0	Cytoplasmic	9.97	GH13	GH	7.9e-56	hypothetical protein		8.71	13.42	14.96	1.11	2.01	0.72	1.19	1.19	0.7	0.45	1.17	0.88	0.88	0.41	0.72
bin267	bin267_1_2831	2	2	2	2	2	Unknown	2	GT2_Glycos_transf_2	GT	2e-20	hypothetical protein		8.56	6.18	2.66	0.78	1.32	1.07	0.86	2.32	1.24	0.22	0.68	0.35	0.19	0.4	1.08
bin267	bin267_1_1158	2.11	7.88	0	0	0	CytoplasmicMembrane	7.88	GT2_Glycos_transf_2	GT	4.2e-20	hypothetical protein		8.34	8.76	6.33	0	0.84	2.14	1.36	0.94	1.77	0.61	0.94	0.39	1.06	0.45	0.88
bin267	bin267_1_2914	0	2.5	2.5	2.5	2.5	Unknown	2.5	CE1	CE	1e-54	hypothetical protein		7.6	6.24	11.02	5.35	0.73	2.61	5.22	3.28	3.32	9.45	7.69	4.17	19.96	18.15	9.92
bin267	bin267_1_1429	8.96	0.51	0.26	0.01	0.26	Cytoplasmic	8.96	GT2_Glycos_transf_2	GT	3e-23	hypothetical protein		7.58	15.17	6.07	0.41	1.55	1.1	0.9	1.53	1.1	0.41	0.72	0.63	0.5	0.91	0.61
bin267	bin267_1_788	0	2.5	2.5	2.5	2.5	Unknown	2.5	GH92	GH	1.6e-170	hypothetical protein		7.39	8.23	7.48	14.58	2.78	2.35	5.46	2.29	2.46	3.77	3.5	2.42	4.73	3.32	2.12
bin267	bin267_1_1731	0	4.9	2.5	0.1	2.5	Unknown	4.9	GH2	GH	4.1e-106	hypothetical protein		7.36	10.79	9.12	1.41	1.11	1.26	1.19	1.84	1.54	0.63	0.27	0.48	0.93	0.49	0.74
bin267	bin267_1_932	0	4.9	2.5	0.1	2.5	Unknown	4.9	GT4	GT	3.1e-29	hypothetical protein		6.52	6.84	11.64	1.77	0.24	2.45	0.24	1.9	0.79	0.58	0.44	0.56	0.75	0.52	0.76
bin267	bin267_1_2656	2	2	2	2	2	Unknown	2	GT4	GT	1.8e-21	hypothetical protein		6.34	8.63	6.34	0.9	0.57	0.32	0.47	1.44	0.81	0.6	0.78	0.26	0.51	0.46	0.82
bin267	bin267_1_2814	8.96	0.51	0.26	0.01	0.26	Cytoplasmic	8.96	GH92	GH	4.4e-192	hypothetical protein		6.07	8.51	8.85	0.48	0.56	0.38	0.53	1.34	0.9	0.38	0.52	0.26	0.47	0.38	0.21
bin267	bin267_1_486	2	2	2	2	2	Unknown	2	GH123	GH	8.1e-204	hypothetical protein		6.05	7.25	7.32	3.26	0.85	0.96	2.11	3.14	2.84	1.26	1.07	0.72	0.89	0.9	1.21
bin267	bin267_1_2658	8.96	0.51	0.26	0.01	0.26	Cytoplasmic	8.96	GT4	GT	9.2e-20	hypothetical protein		6.02	6.4	5.82	1.77	0.96	1.63	1.11	0.54	0.79	0.43	0.33	0.56	0.75	0.66	0.31
bin267	bin267_1_2930	2	2	2	2	2	Unknown	2	GH5_21	GH	2.3e-107	hypothetical protein		5.44	6.66	4.26	0.72	0.27	0.15	0.96	1.85	0.97	1.7	1.08	1.33	3.99	3.17	3.14
bin267	bin267_1_2815	0	0.01	0.2	0.07	9.72	Extracellular	9.72	GH28	GH	8.7e-25	hypothetical protein		5.14	6.81	7.56	0	0.23	0	0	0.79	1.1	0.68	0.21	0	0.36	0.37	0.49
bin267	bin267_1_2297	0.01	0.01	0.2	0.07	9.71	Extracellular	9.71	GH43_24	GH	1.4e-99	hypothetical protein		4.77	5.64	5.47	1.18	0.21	0.24	0.74	0.79	0.98	0.51	0.19	0.32	0.33	0.39	0.07
bin267	bin267_1_368	8.96	0.51	0.26	0.01	0.26	Cytoplasmic	8.96	GH110	GH	1.7e-210	hypothetical protein		4.46	7.47	6.57	0.92	0.07	0.49	1.06	0.82	1.02	0.31	0.54	0.61	0.3	0.8	0.46
bin267	bin267_1_1435	0	4.9	2.5	0.1	2.5	Unknown	4.9	GH171	GH	1.6e-129	hypothetical protein		4.31	3.93	3.6	1.5	1.55	0.4	0.39	1.34	0.67	0.57	0.33	0	0.12	0.33	0.25
bin267	bin267_1_2421	8.96	0.51	0.26	0.01	0.26	Cytoplasmic	8.96	GH109	GH	3.4e-177	hypothetical protein		4.19	4.73	7.97	0.44	1.05	2.02	1.01	2.23	1.25	0.3	0.35	0.2	0.36	0.5	0.39
bin267	bin267_1_275	0	2.5	2.5	2.5	2.5	Unknown	2.5	GH33	GH	1.4e-24	hypothetical protein		4.18	5.96	6.2	0.34	0.24	0.27	0.43	0.18	0.99	0.44	0.37	0.23	0.25	0.27	0.13
bin267	bin267_1_2923	2	2	2	2	2	Unknown	2	CE1	CE	1.5e-46	hypothetical protein		3.84	1.82	0.67	0.46	0.11	0.75	0.66	1.12	0.31	1.32	0.41	0.82	1.83	2.11	2.66
bin267	bin267_1_977	8.96	0.51	0.26	0.01	0.26	Cytoplasmic	8.96	GH109	GH	9.5e-21	hypothetical protein		3.83	3.88	1.49	2	0.42	1.31	1.19	1.79	1.29	0.76	1.07	0.98	0.55	0.87	0.39
bin267	bin267_1_2818	8.96	0.51	0.26	0.01	0.26	Cytoplasmic	8.96	GH106	GH	2.5e-197	hypothetical protein		3.62	4.59	5.11	0.37	0.13	0	0.56	0.39	0.58	0.29	0.12	0.08	0.16	0.27	0.39
bin267	bin267_1_852	0	2.5	2.5	2.5	2.5	Unknown	2.5	GH140	GH	1.7e-120	hypothetical protein		3.62	6.98	5.65	2.94	1.9	2.82	2.19	4.28	3.58	0.42	1.01	1.67	0.93	0.22	0.99
bin267	bin267_1_2924	2	2	2	2	2	Unknown	2	CE1	CE	1.9e-55	hypothetical protein		3.56	3.99	1.81	2.95	1.15	1.88	1.94	1.73	2.66	1.53	2.94	1.9	3.37	3.56	4.36
bin267	bin267_1_1455	9.97	0.01	0.01	0	0	Cytoplasmic	9.97	GH13_38	GH	5.6e-173	hypothetical protein		3.36	3.98	2.91	1.86	1.92	1.36	2.03	2.17	2.57	1.36	1.41	0.82	0.75	1.1	1.43
bin267	bin267_1_2816	0	0.02	0.2	0	9.78	Extracellular	9.78	GH28	GH	6.2e-60	hypothetical protein		3.28	4.16	0.95	0.2	0.09	0.21	0.38	1.59	0.62	0.17	0.09	0	0.15	0.31	0.2
bin267	bin267_1_126	2	2	2	2	2	Unknown	2	GH43_33	GH	5.5e-143	hypothetical protein		3.02	4.49	4.39	1.71	2.04	2.77	0.72	1.53	0.9	0.16	0.37	0.5	0.63	0.22	0.29
bin267	bin267_1_2893	0.01	0.01	0.11	0.23	9.64	Extracellular	9.64	PL9_2	PL	1.2e-18	hypothetical protein		2.89	3.04	5.46	31.85	14.87	16.07	9.8	11.44	11.44	10.37	12.14	7.93	6.01	6.41	6.63
bin267	bin267_1_2418	0	2.5	2.5	2.5	2.5	Unknown	2.5	CE1	CE	1.4e-57	hypothetical protein		2.84	2.81	2.32	0.53	0.77	0.87	0.25	1.01	0.96	0.23	0.7	0.24	0.66	0.14	0.27
bin267	bin267_1_560	2	2	2	2	2	Unknown	2	GH109	GH	7.8e-27	hypothetical protein		2.83	2.75	1.94	0.45	0.53	0.6	0.28	2.17	0.91	0.32	0.3	0.3	0.28	0.23	0.34
bin267	bin267_1_2454	2	2	2	2	2	Unknown	2	GH76	GH	6.3e-77	hypothetical protein		2.56	2.02	3.46	0.51	0.37	0.14	0.97	1.24	0.35	0.51	0.11	0.34	0.51	0.74	0.64
bin267	bin267_1_2452	0	2.5	2.5	2.5	2.5	Unknown	2.5	GH92	GH	6.2e-186	hypothetical protein		2.37	4.89	4.9	0.24	0.51	0.7	0.72	1.59	0.64	0.55	0.42	0.37	0.71	0.56	0.47
bin267	bin267_1_2817	0.01	0.01	0.2	0.07	9.71	Extracellular	9.71	GH28	GH	4.6e-58	hypothetical protein		2.26	2.27	1.34	0.2	0	0	0.32	1.07	0.72	0.11	0.09	0.18	0.35	0.05	0.25
bin267	bin267_1_155	2	2	2	2	2	Unknown	2	CE15	CE	4.2e-20	hypothetical protein		2.18	1.44	0.79	0.82	0.26	0	0.43	1.18	1.23	0.08	0.36	0.36	0.13	0	0.14
bin267	bin267_1_2429	8.96	0.51	0.26	0.01	0.26	Cytoplasmic	8.96	GH109	GH	7.9e-181	hypothetical protein		2.11	1.45	2	0.44	0.11	0.36	0.59	0.5	0.84	0.08	0.23	0	0.3	0.31	0.11
bin267	bin267_1_2193	0.03	0.01	0.09	9.49	0.38	OuterMembrane	9.49	CBM9	CBM	1.8e-20	hypothetical protein		2.04	3.52	2.23	0.42	0.25	0.06	0.54	1.13	0.43	0.09	0.05	0.23	0.18	0.17	0.16
bin267	bin267_1_2275	2	2	2	2	2	Unknown	2	GH92	GH	7.9e-165	hypothetical protein		1.98	0.98	1.19	0.12	0.35	0	0.16	0.33	0.11	0.04	0.27	0.11	0.37	0.26	0.09
bin267	bin267_1_1885	0	10	0	0	0	CytoplasmicMembrane	10	GT2_Glycos_transf_2	GT	1.3e-17	hypothetical protein		1.77	1.63	2.31	0.27	0.64	1.15	0.76	0.29	0.6	0.23	0.12	0.24	0.26	1.04	0.73
bin267	bin267_1_2653	2	2	2	2	2	Unknown	2	GT2_Glycos_transf_2	GT	4.2e-24	hypothetical protein		1.77	4.35	6.29	0	0.55	1.46	0.6	0.21	0.35	0.22	0.33	0	0.66	0.2	0.1
bin267	bin267_1_2913	2	2	2	2	2	Unknown	2	CE1	CE	1.6e-55	hypothetical protein		1.62	3.33	2.36	0.54	0.13	0.59	0.6	1.75	0.12	0.08	0.24	0.36	1.07	1.06	1.09
bin267	bin267_1_90	8.96	0.51	0.26	0.01	0.26	Cytoplasmic	8.96	GH109	GH	7.3e-19	hypothetical protein		1.55	1.02	0.9	0.93	0.56	0.25	0.52	1.75	0.1	0.33	0.82	0.52	0.23	0.43	0.41
bin267	bin267_1_33	8.96	0.51	0.26	0.01	0.26	Cytoplasmic	8.96	GT4	GT	3.6e-23	hypothetical protein		1.43	1.66	1.56	1.35	0.13	0	0.6	0.58	0.73	0.08	0.12	0.12	0.07	0.28	0
bin267	bin267_1_2926	2	2	2	2	2	Unknown	2	GH97	GH	9.1e-182	hypothetical protein		1.06	2.4	0.97	0.87	0	0.15	0.5	1.16	1.1	0.62	0.7	0.76	1.18	1.56	1.04
bin267	bin267_1_2737	0.01	0.01	0.2	0.07	9.71	Extracellular	9.71	GH16_3	GH	4.7e-75	hypothetical protein		0.96	1.78	3.09	0.87	0.97	0	0.27	0.94	0.79	0.08	0.13	0	0	0	0.07
bin267	bin267_1_1600	2	2	2	2	2	Unknown	2	GH92	GH	2.2e-168	hypothetical protein		0.75	0.99	0.96	0.88	0.54	0.13	0.24	0.54	0.45	0.04	0.11	0.11	0.22	0.3	0.41
bin267	bin267_1_439	0	0.06	9.76	0.06	0.11	Periplasmic	9.76	GH109	GH	1.4e-23	hypothetical protein		0.6	0.4	1.3	0.68	0.11	0.73	0.21	0.61	0.51	0.32	0.5	1	0.28	0.3	0.68
bin267	bin267_1_820	2	2	2	2	2	Unknown	2	GH144	GH	3.8e-189	hypothetical protein		0.58	0	0.42	0.44	0.1	0	0.21	0.7	0.68	0.06	0.1	0.19	0	0.11	0.16
bin267	bin267_1_71	8.96	0.51	0.26	0.01	0.26	Cytoplasmic	8.96	GH123	GH	1.2e-31	hypothetical protein		0.53	0.42	0.92	0	0.3	0	0.3	0.95	0.43	0.09	0	0.14	0.16	0	0.16
bin267	bin267_1_31	9.97	0.01	0.01	0	0	Cytoplasmic	9.97	GT4	GT	5.4e-37	hypothetical protein		0.47	1.04	0	0	0	0	0	0.38	0	0	0	0	0.12	0	0
bin267	bin267_1_157	2	2	2	2	2	Unknown	2	PL12_2	PL	2.6e-36	hypothetical protein		0.45	0.74	0	0.34	0	0	0.05	0.46	0.38	0.05	0	0.15	0	0	0
bin267	bin267_1_1	5.41	0.06	4.48	0	0.05	Unknown	5.41	GH109	GH	1.1e-22	hypothetical protein		0.44	0	0.64	0.99	0	0	0.62	2.13	1.78	0.09	0.29	0.29	0	0.09	0.5
bin267	bin267_1_2877	8.96	0.51	0.26	0.01	0.26	Cytoplasmic	8.96	GH163	GH	9.8e-55	hypothetical protein		0.43	0.42	1.39	1.62	0.08	0.35	0.46	1.82	0.87	0.46	0.28	0.14	0.28	0.21	0.04
bin267	bin267_1_1210	0.04	9.82	0.12	0.01	0.01	CytoplasmicMembrane	9.82	GH109	GH	1.2e-16	hypothetical protein		0.26	1.02	0.19	0.97	0.09	0.1	0.18	1.14	0.61	0.22	0.09	0	0.14	0	0.24
bin267	bin267_1_821	2	2	2	2	2	Unknown	2	GH144	GH	7.1e-191	hypothetical protein		0	0	0.33	0.52	0.08	0	0.17	0.56	0.16	0	0.15	0.15	0.13	0.09	0.04
bin267	bin267_1_917	9.97	0.01	0.01	0	0	Cytoplasmic	9.97	GT19	GT	1.4e-116	lipid-A-disaccharide synthase	[EC:2.4.1.182]	22.87	21.77	17.71	0.57	2.43	1.07	1.07	1.97	0.89	0.73	0.49	0.5	1.11	1.54	1.7
bin267	bin267_1_1719	2	2	2	2	2	Unknown	2	GH25	GH	6.5e-50	lysozyme	-	1.5	4.38	2.65	1.81	0.22	0.5	0.14	0.25	0	0.13	0	0	0.44	0.35	0.46
bin267	bin267_1_737	2	2	2	2	2	Unknown	2	GH26	GH	9.5e-67	mannan endo-1,4-beta-mannosidase	[EC:3.2.1.78]	2.61	0.99	3.53	0	0	0	0.18	1.06	0.13	0.32	0.12	0	0.28	0.37	0.28
bin267	bin267_1_736	2	2	2	2	2	Unknown	2	GH26	GH	2.8e-105	mannan endo-1,4-beta-mannosidase	[EC:3.2.1.78]	0.9	0.99	2.17	0.68	0.11	0.12	0.43	0.36	0.2	0.26	0.1	0.2	0.78	0.29	0.62
bin267	bin267_1_1314	0	2.5	2.5	2.5	2.5	Unknown	2.5	GH23	GH	1.6e-25	membrane-bound lytic murein transglycosylase D	[EC:4.2.2.-]	28.47	27.36	21.87	7.45	3.04	2.97	3.56	2.97	2.32	2.63	2.43	1.3	3.04	1.9	2.02
bin267	bin267_1_1272	2	2	2	2	2	Unknown	2	GH23	GH	4.2e-23	membrane-bound lytic murein transglycosylase D	[EC:4.2.2.-]	10.58	7.29	6.37	0.35	1.16	0.75	0.76	1.12	1.25	0.79	0.76	0.15	0.34	0.09	0.35
bin267	bin267_1_2674	9.97	0.01	0.01	0	0	Cytoplasmic	9.97	GH23	GH	8.4e-26	membrane-bound lytic murein transglycosylase F	[EC:4.2.2.-]	2.02	1.9	0.84	1.09	1.03	0.82	0.48	1.75	0.88	0.31	0.76	0.19	0.54	0.57	0.54
bin267	bin267_1_1464	0.02	4.44	1.09	0.03	4.42	Unknown	4.44	GT51	GT	9.8e-52	monofunctional glycosyltransferase	[EC:2.4.1.129]	9.7	7.93	12.14	1.12	0.27	0.31	1.76	1.22	0	0.79	0	1.26	0.69	0.86	1
bin267	bin267_1_1700	8.96	0.51	0.26	0.01	0.26	Cytoplasmic	8.96	GH109	GH	3.4e-26	myo-inositol 2-dehydrogenase / D-chiro-inositol 1-dehydrogenase	[EC:1.1.1.18 1.1.1.369]	6.73	10.56	6.96	1.69	0.57	2.08	0.99	1.04	2.39	0.48	0.85	0.53	0.77	0.57	0.54
bin267	bin267_1_79	8.96	0.51	0.26	0.01	0.26	Cytoplasmic	8.96	CE14	CE	2.5e-25	N-acetylglucosamine malate deacetylase 1	[EC:3.5.1.-]	13.06	13.87	16.01	6.75	1.37	1.87	3.16	3.36	2.31	2.21	2.44	2.28	2.88	2	3.44
bin267	bin267_1_5	8.96	0.51	0.26	0.01	0.26	Cytoplasmic	8.96	CE14	CE	2.2e-22	N-acetylglucosamine malate deacetylase 1	[EC:3.5.1.-]	3.71	6.15	6.96	0.51	0.49	0.28	1.59	5.74	2.32	0.14	0	1.14	0.25	0.26	1.16
bin267	bin267_1_521	9.97	0.01	0.01	0	0	Cytoplasmic	9.97	CE9	CE	5.1e-120	N-acetylglucosamine-6-phosphate deacetylase	[EC:3.5.1.25]	14.48	19.56	18.73	1.58	1.13	2.27	0.75	2.26	1.77	0.53	1.5	1.4	0.71	0.75	1.97
bin267	bin267_1_89	9.26	0.24	0.48	0.01	0.01	Cytoplasmic	9.26	CE9	CE	3.5e-86	N-acetylglucosamine-6-phosphate deacetylase	[EC:3.5.1.25]	1.46	0.86	0.7	0.98	0	0.26	0.92	1.18	0.99	0.07	0.21	0	0.12	0.25	0.06
bin267	bin267_1_170	9.97	0.01	0.01	0	0	Cytoplasmic	9.97	CE9	CE	3e-118	N-acetylglucosamine-6-phosphate deacetylase	[EC:3.5.1.25]	0.35	0.46	0.25	1.32	0.5	0.28	0.58	0.99	0.24	0	0.12	0.47	0.26	0.21	0.13
bin267	bin267_1_2639	8.96	0.51	0.26	0.01	0.26	Cytoplasmic	8.96	GT27	GT	7e-23	N-acetylglucosaminyl-diphospho-decaprenol L-rhamnosyltransferase	[EC:2.4.1.289]	3.87	3.12	2.51	2.92	0.93	0.18	1.12	1.4	2.19	0.28	1.13	1.15	0.96	1.26	1.14
bin267	bin267_1_2385	9.97	0.01	0.01	0	0	Cytoplasmic	9.97	GH13	GH	3.4e-63	neopullulanase	[EC:3.2.1.135]	6.14	4.18	3.69	0.62	0.15	0.33	0.88	0.83	0.9	0.4	0.34	0.14	0.04	0.28	0.19
bin267	bin267_1_2613	0.15	9.82	0.01	0.01	0.01	CytoplasmicMembrane	9.82	GT51	GT	1.2e-56	penicillin-binding protein 1A	[EC:2.4.1.129 3.4.16.4]	15.79	17.8	17.95	2.38	2.52	2.24	2.19	2.79	2.23	0.69	1.95	1	0.76	1.22	1.63
bin267	bin267_1_38	0.15	9.82	0.01	0.01	0.01	CytoplasmicMembrane	9.82	GT51	GT	3.1e-46	penicillin-binding protein 1C	[EC:2.4.1.129]	12.45	13.11	13.1	2.94	2.61	3.38	1.52	2.13	2.62	1.05	1.14	1.6	1.16	1.2	0.93
bin267	bin267_1_2288	8.96	0.51	0.26	0.01	0.26	Cytoplasmic	8.96	GH73	GH	4.2e-36	peptidoglycan hydrolase FlgJ	-	12.69	10.76	13.28	8.66	3.29	5.11	4.65	5.44	6.2	3.79	2.84	2.25	3.37	3.72	3.18
bin267	bin267_1_2360	9.97	0.01	0.01	0	0	Cytoplasmic	9.97	CE4	CE	8.1e-26	peptidoglycan-N-acetylglucosamine deacetylase	[EC:3.5.1.104]	6.57	6.88	6.31	1.41	0	1.19	0.88	0.39	0	0.2	0.61	0	0.52	0.53	0.91
bin267	bin267_1_934	8.96	0.51	0.26	0.01	0.26	Cytoplasmic	8.96	GT2_Glycos_transf_2	GT	1.3e-26	putative colanic acid biosynthesis glycosyltransferase	[EC:2.4.-.-]	2.84	2.83	1.05	0.54	0	0.3	0.5	0.29	0.73	0.75	0.7	0.24	0.13	0.41	0.41
bin267	bin267_1_1481	0	0.01	0.2	0.07	9.72	Extracellular	9.72	CE1	CE	5.3e-55	putative tributyrin esterase	[EC:3.1.1.-]	7.78	10.7	18.45	3.61	5.22	4.2	2.4	3.41	3.89	2.29	1.77	3.02	1.77	2.2	2.85
bin267	bin267_1_136	5.41	0.06	4.48	0	0.05	Unknown	5.41	GH109	GH	8.1e-21	scyllo-inositol 2-dehydrogenase (NADP+)	[EC:1.1.1.371]	120.18	193.9	205.4	14.72	13.05	11.96	7.82	9.4	11.89	4.8	5.5	5.71	4.68	5.16	6.38
bin267	bin267_1_234	0	0.06	9.76	0.06	0.11	Periplasmic	9.76	GH33	GH	2.4e-90	sialidase-1	[EC:3.2.1.18]	5.87	8.19	7.79	3.72	4.95	2.75	2.91	2.75	3.33	1.37	2.18	1.56	1.66	2.22	1.5
bin267	bin267_1_145	0.33	0.06	9.44	0.06	0.11	Periplasmic	9.44	GH33	GH	7.5e-98	sialidase-1	[EC:3.2.1.18]	2.7	1.27	7.29	1.16	0.97	0.63	0.37	1.09	0.52	0.17	0.76	0.52	0.43	0.45	0.51
bin267	bin267_1_1958	8.96	0.51	0.26	0.01	0.26	Cytoplasmic	8.96	CBM62	CBM	3.8e-30	spore coat protein H	-	7.06	6.97	4.69	1.26	0.27	1.05	1.15	0.82	0.81	0.52	0.31	0.49	0.66	0.48	0.42
bin267	bin267_1_2706	8.96	0.51	0.26	0.01	0.26	Cytoplasmic	8.96	GT5	GT	2.3e-48	starch synthase	[EC:2.4.1.21]	147.59	205.65	182.36	30.3	27.1	25.41	12.72	17.1	14.38	10.59	12.42	10.56	8.85	8.69	7.33
bin267	bin267_1_2029	9.97	0.01	0.01	0	0	Cytoplasmic	9.97	CE11	CE	1.8e-72	UDP-3-O-[3-hydroxymyristoyl] N-acetylglucosamine deacetylase / 3-hydroxyacyl-[acyl-carrier-protein] dehydratase	[EC:3.5.1.108 4.2.1.59]	11.98	17.89	11.49	3.92	2.79	2.58	3.23	2.33	2.93	1.62	0.67	1.15	1.99	1.76	1.25
bin267	bin267_1_2402	0.15	9.82	0.01	0.01	0.01	CytoplasmicMembrane	9.82	GT28	GT	6.2e-47	UDP-N-acetylglucosamine--N-acetylmuramyl-(pentapeptide) pyrophosphoryl-undecaprenol N-acetylglucosamine transferase	[EC:2.4.1.227]	6.14	8.84	8.38	2.81	2.28	1.21	2.39	2.87	2.53	1.92	1.96	1.24	1.87	1.97	0.98
bin267	bin267_1_2799	0	2.5	2.5	2.5	2.5	Unknown	2.5	GH127	GH	4.7e-54	uncharacterized protein	-	10.68	10.21	10.17	11.4	2.37	4.23	5.28	3.25	4.21	12.61	7.14	4.75	7.59	6.14	3.73
bin267	bin267_1_916	2	2	2	2	2	Unknown	2	GH127	GH	1.8e-64	uncharacterized protein	-	9.35	6.94	8.03	0.3	0.35	0.24	0.52	0.4	0.13	0.39	0.2	0.46	0.22	0.24	0.15
bin267	bin267_1_2917	2	2	2	2	2	Unknown	2	GH146	GH	6e-191	uncharacterized protein	-	3.25	4.87	4.34	0.91	0.75	1.15	0.72	1.16	0.41	1.02	0.95	0.85	3.58	2.88	3.24
bin267	bin267_1_2453	2	2	2	2	2	Unknown	2	GH125	GH	8.2e-186	uncharacterized protein	-	2.31	5.19	2.95	1.64	0.49	0.66	0.91	0.66	2.02	0.35	0.18	0.63	0.51	0.21	0.76
bin267	bin267_1_1897	8.96	0.51	0.26	0.01	0.26	Cytoplasmic	8.96	GH127	GH	6.2e-208	uncharacterized protein	-	2.3	2.5	3.6	0.45	0.5	0.4	0.29	1.45	0.61	0.13	0.33	0.27	0.34	0.24	0.56
bin267	bin267_1_1898	8.96	0.51	0.26	0.01	0.26	Cytoplasmic	8.96	GH127	GH	6.3e-36	uncharacterized protein	-	1.91	4.91	3.8	0.41	0.19	0.07	0.52	0.44	1.04	0.2	0.3	0.42	0.27	0.07	0.17
bin267	bin267_1_2920	0	2.5	2.5	2.5	2.5	Unknown	2.5	CE1	CE	4.1e-60	uncharacterized protein	-	1.47	1.6	1.1	0.29	0.23	0.41	0.31	1.03	0.69	0.69	0.89	0.34	1	1.09	1
bin267	bin267_1_1602	0	4.9	2.5	0.1	2.5	Unknown	4.9	GH146	GH	4.6e-210	uncharacterized protein	-	0	0.2	0.54	0.11	0	0.06	0.14	0.12	0.51	0	0.15	0.15	0	0.03	0.11
bin267	bin267_1_2485	2	2	2	2	2	Unknown	2	GH43_10	GH	8.4e-88	xylan 1,4-beta-xylosidase	[EC:3.2.1.37]	7.37	8.22	5.46	0.93	0.22	0.41	0.59	0.74	0.41	0.4	0.27	1.09	1.07	0.89	0.84
bin267	bin267_1_2928	2	2	2	2	2	Unknown	2	GH43_12	GH	4.4e-107	xylan 1,4-beta-xylosidase	[EC:3.2.1.37]	1.32	1.88	2.06	1	0.63	1.87	0.47	1.15	1.19	1.57	1.89	1.97	2.95	2.82	3.96

## Sheet: 5.CAZy.bin.202
Supplementary Data 9. Summary of CAZy family profile and their transcriptional expressions within bin.202
bin	GeneID	Cytoplasmic_Score	CytoplasmicMembrane_Score	Periplasmic_Score	OuterMembrane_Score	Extracellular_Score	Final_Localization	Final_Score	CAZy_subfamily	CAZy_family	Evalue	Product	EC	H15_1	H15_2	H15_3	H7_1	H7_2	H7_3	H4_1	H4_2	H4_3	H2_1	H2_2	H2_3	H1_1	H1_2	H1_3
bin202	bin202_4_139	2	2	2	2	2	Unknown	2	GH43_35	GH	5.6e-109	(4-O-methyl)-D-glucuronate---lignin esterase	[EC:3.1.1.117]	10.58	13.65	10.37	1.37	1.09	1.54	0.94	1.97	1.29	0.65	0.6	0.44	0.32	0.3	0.57
bin202	bin202_4_246	2	2	2	2	2	Unknown	2	GH94	GH	2e-106	1,2-beta-oligoglucan phosphorylase	[EC:2.4.1.333]	0.35	1.33	1.6	0.76	0.22	0.12	0.27	1.3	0.95	0.18	0.07	0.17	0.09	0.22	0.13
bin202	bin202_3_241	9.97	0.01	0.01	0	0	Cytoplasmic	9.97	GH13_8	GH	6.7e-141	1,4-alpha-glucan branching enzyme	[EC:2.4.1.18]	10.03	18.6	14.71	2.61	1.63	2.06	1.7	2.65	1.6	1.26	0.91	0.3	0.41	0.69	0.48
bin202	bin202_9_78	8.96	0.51	0.26	0.01	0.26	Cytoplasmic	8.96	GT30	GT	3.1e-47	3-deoxy-D-manno-octulosonic-acid transferase	[EC:2.4.99.12 2.4.99.13 2.4.99.14 2.4.99.15]	1.41	2.68	1.59	0.47	0	0.13	0.59	1.39	0.95	0.13	0.21	0.31	0.29	0.18	0.18
bin202	bin202_9_153	8.96	0.51	0.26	0.01	0.26	Cytoplasmic	8.96	GH130	GH	4.9e-86	4-O-beta-D-mannosyl-D-glucose phosphorylase	[EC:2.4.1.281]	7.55	11.82	13.51	3.71	1.64	3.72	5.42	3.84	2.86	2.95	1.74	1.17	3.07	2.68	1.99
bin202	bin202_5_186	8.96	0.51	0.26	0.01	0.26	Cytoplasmic	8.96	GH130	GH	9.2e-88	4-O-beta-D-mannosyl-D-glucose phosphorylase	[EC:2.4.1.281]	2.76	6.15	4.01	0.26	0.99	0.42	0.66	2.8	1.52	0.07	0	0.12	0.64	0.14	0.46
bin202	bin202_2_284	2	2	2	2	2	Unknown	2	CE1	CE	7.4e-19	acylaminoacyl-peptidase	[EC:3.4.19.1]	9.67	10.86	9.2	2.54	2.21	1	2.12	3.94	2.87	0.73	0.53	0.53	0.46	0.53	0.66
bin202	bin202_4_197	8.96	0.51	0.26	0.01	0.26	Cytoplasmic	8.96	GH15	GH	2.4e-57	alpha,alpha-trehalase	[EC:3.2.1.28]	13.62	17.24	16.6	2.23	1.73	1.88	2.06	2.05	1.64	0.78	0.63	0.63	0.43	0.58	0.63
bin202	bin202_3_243	8.96	0.51	0.26	0.01	0.26	Cytoplasmic	8.96	GH57	GH	1.8e-66	alpha-amylase	[EC:3.2.1.1]	15.58	19.69	29.47	5.92	4.89	7.38	3.74	7.27	6.16	1.64	1.09	1.35	0.9	1.1	1.57
bin202	bin202_3_145	0.04	9.82	0.12	0.01	0.01	CytoplasmicMembrane	9.82	GH31	GH	3.2e-145	alpha-D-xyloside xylohydrolase	[EC:3.2.1.177]	4.05	5.82	5.28	1.13	0.96	0.96	0.86	1.51	1.01	0.62	0.25	0.5	0.28	0.42	0.31
bin202	bin202_9_147	0	9.86	0.12	0.01	0.01	CytoplasmicMembrane	9.86	GH31	GH	5.1e-142	alpha-D-xyloside xylohydrolase	[EC:3.2.1.177]	4.05	6.62	4.14	1.02	1.05	0.44	1.14	1.38	2.52	0.67	0.41	0.37	0.46	0.51	0.41
bin202	bin202_3_220	2	2	2	2	2	Unknown	2	GH97	GH	3.3e-202	alpha-glucosidase	[EC:3.2.1.20]	8.96	11.29	11.95	2.84	2.02	2.2	2.11	2.97	2.29	0.53	0.5	1	0.84	0.22	0.39
bin202	bin202_3_143	0	9.86	0.12	0.01	0.01	CytoplasmicMembrane	9.86	GH67	GH	6e-267	alpha-glucuronidase	[EC:3.2.1.139]	4.09	6.9	5.25	0.8	0.95	0.57	1.19	2.29	1.26	0.27	0.12	0.65	0.13	0.32	0.2
bin202	bin202_4_177	0	4.9	4.99	0	0.1	Unknown	4.99	GH51	GH	1.2e-141	alpha-L-arabinofuranosidase	[EC:3.2.1.55]	7.3	8.64	6.97	1.49	0.88	0	1.65	2.8	1.34	0.75	0.57	0.41	0.6	0.29	0.46
bin202	bin202_4_179	9.97	0.01	0.01	0	0	Cytoplasmic	9.97	GH51	GH	1.5e-126	alpha-L-arabinofuranosidase	[EC:3.2.1.55]	6.04	3.82	4.71	1.82	1.04	0.29	2.02	1.27	1.06	0.57	0.56	1.13	0.14	0.67	0.86
bin202	bin202_8_22	9.26	0.24	0.48	0.01	0.01	Cytoplasmic	9.26	GH51	GH	5.8e-113	alpha-L-arabinofuranosidase	[EC:3.2.1.55]	4.29	8.57	6.58	3.34	2.42	2.42	2.11	3.36	2.46	0.56	0.86	0.69	0.1	0.77	0.78
bin202	bin202_3_18	8.96	0.51	0.26	0.01	0.26	Cytoplasmic	8.96	GH29	GH	2.7e-79	alpha-L-fucosidase	[EC:3.2.1.51]	12.49	20.23	16.36	2.35	2.61	3.16	1.36	3.05	2.37	0.96	0.69	0.52	0.63	0.51	0.05
bin202	bin202_1_132	0	2.5	2.5	2.5	2.5	Unknown	2.5	GH29	GH	2.8e-99	alpha-L-fucosidase	[EC:3.2.1.51]	6.56	10.1	7.5	1.12	3.63	2.9	2.06	2	2.09	1.23	1.72	1.4	0.69	1.12	0.79
bin202	bin202_1_133	0	0.01	9.84	0.01	0.14	Periplasmic	9.84	GH29	GH	4.3e-102	alpha-L-fucosidase	[EC:3.2.1.51]	2.31	2.84	3.57	0	0.11	0	0.37	0.75	0.31	0.33	0	0.41	0.11	0.12	0.29
bin202	bin202_6_224	8.96	0.51	0.26	0.01	0.26	Cytoplasmic	8.96	GH95	GH	3.1e-271	alpha-L-fucosidase 2	[EC:3.2.1.51]	9.29	14.33	15.23	2.53	1.19	1.29	2.47	1.29	1.85	1.22	0.71	0.96	0.74	1	0.68
bin202	bin202_3_146	0	2.5	2.5	2.5	2.5	Unknown	2.5	GH95	GH	6.8e-250	alpha-L-fucosidase 2	[EC:3.2.1.51]	7.07	9.31	8.3	1.2	1.18	0.7	1.24	3.03	0.92	0.47	0.43	0.48	0.24	0.43	0.43
bin202	bin202_8_10	0	2.5	2.5	2.5	2.5	Unknown	2.5	GH43_7	GH	2.5e-148	arabinan endo-1,5-alpha-L-arabinosidase	[EC:3.2.1.99]	15.58	21.24	13.91	3.47	2.33	2.74	3.74	4.38	1.47	1.35	1.88	1.35	1.26	0.48	0.51
bin202	bin202_4_178	0	2.5	2.5	2.5	2.5	Unknown	2.5	GH43_5	GH	4.5e-127	arabinan endo-1,5-alpha-L-arabinosidase	[EC:3.2.1.99]	4.61	10.15	6.72	0.99	1.43	1.08	0.94	2.49	1.64	0.75	0.43	0.29	0.9	0.94	0
bin202	bin202_4_176	0	2.5	2.5	2.5	2.5	Unknown	2.5	GH43_4	GH	3.4e-78	arabinan endo-1,5-alpha-L-arabinosidase	[EC:3.2.1.99]	3.67	4.54	3.15	2.08	0.82	1.39	1.2	2.22	1.47	0.65	0.84	0.84	0.6	0.41	0.69
bin202	bin202_8_20	2	2	2	2	2	Unknown	2	GH43_2	GH	1.9e-110	arabinoxylan arabinofuranohydrolase	[EC:3.2.1.55]	6.47	10.56	11.83	1.16	2.65	1.5	1.03	1.12	2.5	0.46	0.81	0.62	0.29	0.42	0.41
bin202	bin202_3_30	2	2	2	2	2	Unknown	2	GH2	GH	2.5e-87	beta-galactosidase	[EC:3.2.1.23]	16.6	21.44	22.89	2.3	2.5	3.8	2.44	2.58	2.87	0.86	1.16	0.76	0.26	0.82	0.8
bin202	bin202_4_186	2	2	2	2	2	Unknown	2	GH2	GH	2.2e-238	beta-galactosidase	[EC:3.2.1.23]	6.67	8.2	8.41	2.29	1.85	1.26	1.68	2.53	2.11	0.9	0.65	0.72	0.45	0.45	0.51
bin202	bin202_9_149	8.96	0.51	0.26	0.01	0.26	Cytoplasmic	8.96	GH2	GH	1.4e-130	beta-galactosidase	[EC:3.2.1.23]	5.53	7.67	7.74	2.71	2.45	2.41	2.53	4.34	4.07	1.07	1.64	1.59	0.89	1.1	1.14
bin202	bin202_7_152	8.96	0.51	0.26	0.01	0.26	Cytoplasmic	8.96	GH35	GH	4.2e-110	beta-galactosidase	[EC:3.2.1.23]	3.06	4.71	3.53	1.23	1.02	0.25	0.63	1.73	1.45	0.35	0.27	0.68	0.3	0.44	0.46
bin202	bin202_4_245	2	2	2	2	2	Unknown	2	GH35	GH	1.4e-50	beta-galactosidase	[EC:3.2.1.23]	0.74	1.45	1.06	0.67	0.05	0	0.53	1.48	0.79	0.1	0.2	0.34	0.05	0.03	0.08
bin202	bin202_4_181	0	0.06	9.76	0.06	0.11	Periplasmic	9.76	GH3	GH	9.4e-72	beta-glucosidase	[EC:3.2.1.21]	6.95	10.47	12.22	0.71	0.86	0.43	0.84	1.52	2.04	1	0.36	0.67	0.61	0.59	0.68
bin202	bin202_7_144	0	0.06	9.76	0.06	0.11	Periplasmic	9.76	GH3	GH	1.3e-67	beta-glucosidase	[EC:3.2.1.21]	6.81	13.17	10.26	0.36	0.68	0.84	0.5	2.32	1.78	0.42	0.37	0.37	0.24	0.25	0.48
bin202	bin202_3_144	0.33	0.06	9.44	0.06	0.11	Periplasmic	9.44	GH3	GH	8.7e-69	beta-glucosidase	[EC:3.2.1.21]	5.27	6.75	4.53	2.17	0.88	0.99	1.14	1.82	0.41	0.27	0.36	0.5	0.18	0.3	0.28
bin202	bin202_9_119	5.41	0.06	4.48	0	0.05	Unknown	5.41	GH3	GH	6.2e-58	beta-glucosidase	[EC:3.2.1.21]	5	8.77	5.63	3.39	2.27	2.62	2.46	3.91	2.98	1.1	0.87	0.86	0.24	0.26	0.49
bin202	bin202_4_130	0	0.06	9.76	0.06	0.11	Periplasmic	9.76	GH3	GH	5.3e-64	beta-glucosidase	[EC:3.2.1.21]	3.04	5.65	3.37	2.47	1.45	1.19	2.01	2.45	1.84	0.75	0.47	0.36	0.55	0.31	0.35
bin202	bin202_3_119	5.41	0.06	4.48	0	0.05	Unknown	5.41	GH3	GH	6e-56	beta-N-acetylhexosaminidase	[EC:3.2.1.52]	15.19	17.31	17.19	3.23	3.2	2.88	3.16	3.54	2.61	1.19	1.69	1.96	1.22	1.57	1.3
bin202	bin202_5_55	0	4.9	4.99	0	0.1	Unknown	4.99	GH3	GH	3.7e-58	beta-N-acetylhexosaminidase	[EC:3.2.1.52]	12.57	11.77	14.22	3.13	2.66	3.24	1.81	3.29	2.91	0.82	0.91	1.1	0.75	0.9	0.88
bin202	bin202_9_139	0.15	9.82	0.01	0.01	0.01	CytoplasmicMembrane	9.82	GH94	GH	1.9e-296	cellobiose phosphorylase	[EC:2.4.1.20]	4.34	8.23	4.23	1.11	0.58	0.77	0.95	1.72	2.18	0.45	0.24	0.54	0.52	0.41	0.66
bin202	bin202_9_148	0	4.9	2.5	0.1	2.5	Unknown	4.9	CE7	CE	7.3e-82	cephalosporin-C deacetylase	[EC:3.1.1.41]	9.05	11.35	6.93	1.48	1.17	1.23	1.92	3.52	2.72	0.24	1.01	0.94	0.49	0.65	0.9
bin202	bin202_5_185	2	2	2	2	2	Unknown	2	GH18	GH	2.4e-79	chitinase	[EC:3.2.1.14]	2.2	2.66	6.13	1.11	1.32	1.5	0.96	2.23	1.37	0.16	0.97	0.49	0.27	0.14	0.48
bin202	bin202_2_94	0	10	0	0	0	CytoplasmicMembrane	10	GT2_Glycos_transf_2	GT	1.5e-23	chlorobactene glucosyltransferase	-	12.01	14.83	7.88	1.75	1.12	0.79	1.2	2.67	1.18	0	0	0.13	0.29	0.3	0.44
bin202	bin202_1_330	5.41	0.06	4.48	0	0.05	Unknown	5.41	GH109	GH	4.3e-18	dihydrodiol dehydrogenase / D-xylose 1-dehydrogenase (NADP)	[EC:1.3.1.20 1.1.1.179]	32.1	31.36	33.29	4.77	5.55	4.07	2.79	7.71	4.77	0.97	1.49	3.48	0.59	1.5	0.68
bin202	bin202_1_452	0.01	0.01	0.2	0.07	9.71	Extracellular	9.71	GH28	GH	1.8e-81	DNA sulfur modification protein DndE	-	1.01	2.86	0.83	0.87	0	0.06	0.66	1.4	0.88	0.5	0.67	1.01	0.41	1.06	0.59
bin202	bin202_3_150	2.11	7.88	0	0	0	CytoplasmicMembrane	7.88	GT2_Glycos_transf_2	GT	4.1e-29	dolichol-phosphate mannosyltransferase	[EC:2.4.1.83]	18.23	20.43	15.92	3.82	0.55	3.74	1.32	1.23	1.73	0.22	1.17	0.68	0.47	1.67	1.06
bin202	bin202_3_120	0	0.42	0.65	8.28	0.65	OuterMembrane	8.28	GH10	GH	9.9e-105	endo-1,4-beta-xylanase	[EC:3.2.1.8]	9.25	13.21	15.64	3.13	3.67	4	3.95	5.97	4.36	1.3	1.49	1.77	1.75	0.74	1.28
bin202	bin202_8_9	2	2	2	2	2	Unknown	2	GH9	GH	3.4e-26	endoglucanase	[EC:3.2.1.4]	16.41	23.91	20.63	1.65	2.09	2.8	2.19	2.64	2.48	1.1	1.27	1.36	0.64	0.92	0.74
bin202	bin202_8_19	2	2	2	2	2	Unknown	2	GH9	GH	1.5e-34	endoglucanase	[EC:3.2.1.4]	9.18	12.98	12.89	4.2	2.87	1.62	2.26	1.9	1.92	1.39	1.34	0.69	0.99	0.66	0.88
bin202	bin202_2_257	0	0.01	0.2	0.07	9.72	Extracellular	9.72	GH5_26	GH	1.8e-120	endoglucanase	[EC:3.2.1.4]	7.78	9.75	8.42	0.9	2.88	1.79	1.04	1.78	2.03	1.11	0.92	1.07	0.15	0.08	0.9
bin202	bin202_9_138	0	2.5	2.5	2.5	2.5	Unknown	2.5	GH9	GH	3.1e-97	endoglucanase	[EC:3.2.1.4]	6.3	6.87	10.03	0	0.85	0.35	0.98	1.58	1.1	0.52	0.72	0.58	0.49	0.26	0.53
bin202	bin202_2_199	0	2.5	2.5	2.5	2.5	Unknown	2.5	GH9	GH	5.6e-74	endoglucanase	[EC:3.2.1.4]	6	7.99	7.69	1.75	0.46	0.29	1.14	1.28	1.6	0.56	0.19	0.38	0.38	0.17	0.49
bin202	bin202_3_123	2	2	2	2	2	Unknown	2	GH30	GH	2.9e-50	glucosylceramidase	[EC:3.2.1.45]	9.04	10.05	13.69	1.49	2.02	1.72	1.75	2.06	1.43	0.49	0.47	1.03	0.37	0.44	0.64
bin202	bin202_7_142	0	2.5	2.5	2.5	2.5	Unknown	2.5	GH30_3	GH	6.2e-172	glucosylceramidase	[EC:3.2.1.45]	3.35	4.23	3.02	0.84	0.1	0.68	0.53	1.46	1.41	0.54	0.46	0	0.26	0.27	0.42
bin202	bin202_3_242	9.97	0.01	0.01	0	0	Cytoplasmic	9.97	GT35	GT	1.8e-134	glycogen phosphorylase/synthase	[EC:2.4.1.1 2.4.1.11]	14.91	18.33	19.54	3.99	2.16	2.09	2.65	3.77	2.8	1.33	1.87	1.01	1.17	1.1	1.24
bin202	bin202_3_244	8.96	0.51	0.26	0.01	0.26	Cytoplasmic	8.96	GT4	GT	9.7e-33	glycogen synthase	[EC:2.4.1.11]	16.57	19.38	21.52	3.3	3.25	3.68	4.09	3.16	3.6	1.35	1.76	0.63	0.7	1.72	0.47
bin202	bin202_1_358	5.41	0.06	4.48	0	0.05	Unknown	5.41	GH20	GH	6.4e-108	hexosaminidase	[EC:3.2.1.52]	44.97	55.85	52.92	7.95	5.7	6.64	9.86	6.93	6.87	1.96	1.7	2.69	1.19	1.4	1.33
bin202	bin202_2_130	5.41	0.06	4.48	0	0.05	Unknown	5.41	GH20	GH	1.6e-129	hexosaminidase	[EC:3.2.1.52]	7.22	5.13	6.94	2.25	0.74	0.28	1.8	2.5	0.85	0.3	0.46	0.61	0.3	0.05	0.17
bin202	bin202_11_40	0	0.12	9.76	0	0.11	Periplasmic	9.76	GH20	GH	8.8e-122	hexosaminidase	[EC:3.2.1.52]	4.17	4.57	3.44	0.81	0.6	0.31	0.77	1	1.4	0.37	0.61	0.31	0.23	0.31	0.12
bin202	bin202_8_53	8.96	0.51	0.26	0.01	0.26	Cytoplasmic	8.96	GH20	GH	4.9e-40	hexosaminidase	[EC:3.2.1.52]	2.95	5.02	3.37	0.93	0.09	0.79	0.41	1.89	0.75	0.05	0.08	0.08	0.05	0.1	0
bin202	bin202_8_47	0	0.06	9.76	0.06	0.11	Periplasmic	9.76	GH20	GH	2.7e-128	hexosaminidase	[EC:3.2.1.52]	2.15	1.62	1.99	0.46	0.11	0.06	0.33	0.81	0.21	0.03	0	0.36	0.09	0.03	0.06
bin202	bin202_2_84	5.41	0.06	4.48	0	0.05	Unknown	5.41	GH20	GH	8.1e-56	hexosaminidase	[EC:3.2.1.52]	0.65	1.71	2.14	0	0	1.05	0.27	1.65	0.75	0.08	0.31	0.31	0.1	0.18	0.1
bin202	bin202_1_500	9.97	0.01	0.01	0	0	Cytoplasmic	9.97	GH13	GH	1.3e-51	hypothetical protein		70.73	135.26	124.72	4.83	11.16	9.33	6.16	9.18	11.92	3.64	3.18	3.3	1.08	1.14	1.81
bin202	bin202_3_245	8.96	0.51	0.26	0.01	0.26	Cytoplasmic	8.96	GH133	GH	1.9e-110	hypothetical protein		29.38	26.95	24.03	5.58	4.4	3.9	5.65	4.59	5.3	1.81	1.7	1.76	1.56	1.16	0.82
bin202	bin202_3_325	9.97	0.01	0.01	0	0	Cytoplasmic	9.97	GT4	GT	7.1e-28	hypothetical protein		28.7	31.4	25.4	11.61	6.17	4.13	9.23	5.53	4.15	5.42	2.66	2.22	4.16	2.68	1.72
bin202	bin202_1_499	0	3.24	6.49	0.14	0.14	Unknown	6.49	GH13_10	GH	2.8e-44	hypothetical protein		24.89	26.77	23.1	2.34	2.61	1.84	3.56	4.45	2.21	1.21	1.48	0.62	0.6	0.54	0.74
bin202	bin202_1_222	8.96	0.51	0.26	0.01	0.26	Cytoplasmic	8.96	GH16	GH	2.7e-27	hypothetical protein		24.52	31.66	31.39	4.03	4.86	3.04	4.4	2.94	6.4	2.26	1.61	1.05	1.76	2.44	1.82
bin202	bin202_7_26	0.04	9.82	0.12	0.01	0.01	CytoplasmicMembrane	9.82	GH109	GH	3.3e-17	hypothetical protein		22.75	18.46	21.96	3.25	4.88	2.61	5.59	4.84	5.09	1.92	1.51	3.11	1.83	1.75	1.48
bin202	bin202_6_175	2	2	2	2	2	Unknown	2	GH2	GH	8.6e-101	hypothetical protein		22.25	28.48	24.39	11.44	8.71	10.26	10.46	9.52	9.82	2.62	2.24	2.93	1.34	1.34	2.03
bin202	bin202_12_6	0	0.01	0.09	9.52	0.38	OuterMembrane	9.52	CBM9	CBM	1.5e-16	hypothetical protein		21.67	31.91	25.8	0.29	0.37	0.84	0.47	1.15	0.66	0.14	0.22	0.22	0.05	0.16	0.07
bin202	bin202_7_37	0	0.12	9.76	0	0.11	Periplasmic	9.76	GH109	GH	8.3e-169	hypothetical protein		18.5	22.79	20.94	1.62	1.63	3.04	1.6	3.9	3.81	0.23	1.15	1.07	0.4	0.79	0.35
bin202	bin202_6_3	2.11	7.88	0	0	0	CytoplasmicMembrane	7.88	GT2_Glycos_transf_2	GT	1.1e-37	hypothetical protein		13.34	17.94	25.96	9.53	7.95	5.18	4.55	5.32	7.34	2.41	3.24	1.41	1.21	2.92	2.04
bin202	bin202_1_300	0.04	9.82	0.12	0.01	0.01	CytoplasmicMembrane	9.82	CE1	CE	1e-21	hypothetical protein		13.28	16.47	13.9	1.84	2.85	1.25	2.74	1.79	3.73	0.77	0.66	1.25	0.78	1.27	0.79
bin202	bin202_6_249	2	2	2	2	2	Unknown	2	GH43_17	GH	7e-81	hypothetical protein		12.5	10.15	11.46	3.77	2.35	2.82	1.19	0.78	1.96	1.16	1.01	1.03	0.93	0.3	0.44
bin202	bin202_3_124	2	2	2	2	2	Unknown	2	GH115	GH	7.2e-257	hypothetical protein		10.71	16.95	16.22	2.41	1.72	1.85	1.75	2.86	1.75	0.8	1.02	0.63	0.44	0.75	0.62
bin202	bin202_9_130	2	2	2	2	2	Unknown	2	GH154	GH	1.4e-72	hypothetical protein		10.45	12.11	11.32	1.08	1.59	0.79	0.81	1.8	1.74	0.23	0.65	0.24	0.17	0.04	0.47
bin202	bin202_2_202	8.96	0.51	0.26	0.01	0.26	Cytoplasmic	8.96	GT2_Glycos_transf_2	GT	5.2e-22	hypothetical protein		9.89	13.71	12.82	0.97	0.64	1.46	0.73	1.56	1.82	0.44	0.26	1.11	0	0.41	0.53
bin202	bin202_5_244	8.96	0.51	0.26	0.01	0.26	Cytoplasmic	8.96	GH171	GH	3.3e-124	hypothetical protein		9.72	14.93	12.83	1.07	1.91	1.01	2.35	4.01	3.12	0.84	1.05	1.06	0.59	0.35	0.8
bin202	bin202_3_211	0.04	9.82	0.12	0.01	0.01	CytoplasmicMembrane	9.82	GT2_Glycos_transf_2	GT	1.2e-21	hypothetical protein		8.81	11.2	13.67	2.85	5.19	4.98	2.39	6.62	4.26	2.24	3.33	3.15	1.52	2.66	2.31
bin202	bin202_1_335	9.97	0.01	0.01	0	0	Cytoplasmic	9.97	GT4	GT	1.2e-30	hypothetical protein		8.03	10.08	12.81	2.66	2.12	1.44	1.12	3.33	2.93	0.34	0.39	0.26	0.29	0.31	0.3
bin202	bin202_5_226	0	2.5	2.5	2.5	2.5	Unknown	2.5	GH92	GH	1.9e-182	hypothetical protein		7.46	11.34	11.45	1.75	0.89	0.6	1.23	1.54	0.61	0.61	0.49	0.38	0.5	0.36	0.53
bin202	bin202_3_91	9.97	0.01	0.01	0	0	Cytoplasmic	9.97	GT9	GT	8.9e-40	hypothetical protein		7.4	13.13	8.93	0.32	1.68	0.69	1.3	1.03	0.29	0.91	0.56	0.57	0.24	0.83	0.08
bin202	bin202_12_8	0.06	4.69	0.52	4.55	0.18	Unknown	4.69	CBM9	CBM	1.7e-16	hypothetical protein		7.31	7.14	6.65	1.52	1.34	1.56	1.22	0.97	1.49	0.15	0.4	0.27	0.28	0.53	0.33
bin202	bin202_4_209	0	10	0	0	0	CytoplasmicMembrane	10	GT2_Glyco_tranf_2_3	GT	1.9e-22	hypothetical protein		7.02	8.78	7.52	1.95	1.6	1.81	1.84	2.7	2.51	0.4	0.37	0.62	0.41	1.3	1.12
bin202	bin202_7_230	8.96	0.51	0.26	0.01	0.26	Cytoplasmic	8.96	CE4	CE	7.6e-21	hypothetical protein		7	13.3	12.07	3.21	2.66	3.52	4.31	2.97	4.8	1.43	1	1.64	1.46	0.82	0.7
bin202	bin202_6_2	8.96	0.51	0.26	0.01	0.26	Cytoplasmic	8.96	GT4	GT	1.1e-22	hypothetical protein		6.97	7.75	9.86	0.83	0.79	0.9	0.87	1.49	1	0.79	0.85	0.25	0.48	0.36	0.14
bin202	bin202_3_90	2	2	2	2	2	Unknown	2	GH92	GH	1.8e-181	hypothetical protein		6.7	5.73	10.45	0.37	0.29	0.58	0.65	0.98	0.65	0.53	0.43	0.37	0.21	0.1	0.12
bin202	bin202_2_151	0	10	0	0	0	CytoplasmicMembrane	10	GT2_Glycos_transf_2	GT	1.1e-28	hypothetical protein		6.69	10.21	11.43	0	0.13	0.29	0.55	0.86	0.18	0.19	0.18	0.12	0.07	0	0.17
bin202	bin202_2_74	2	2	2	2	2	Unknown	2	GH78	GH	2.9e-20	hypothetical protein		5.78	7.51	6.23	1.14	0.93	0.72	0.82	1.55	1.43	0.33	0.55	0.32	0.21	0.25	0.41
bin202	bin202_4_69	0	2.5	2.5	2.5	2.5	Unknown	2.5	GH171	GH	2.7e-114	hypothetical protein		5.25	7.14	5.95	0.99	0.71	0.67	0.7	2.66	1	0.35	0	0.22	0.06	0	0.19
bin202	bin202_7_143	0.01	0.01	0.2	0.07	9.71	Extracellular	9.71	GH16_3	GH	8.6e-88	hypothetical protein		4.86	3.41	4.2	0.86	0.42	1.89	1.62	0.93	2.74	0.12	0.19	0.19	0.21	0.22	0.11
bin202	bin202_6_225	2	2	2	2	2	Unknown	2	GH97	GH	2.2e-160	hypothetical protein		4.73	9.96	12.81	0.43	1.15	2.29	1.08	1.53	1.98	0.29	0.44	0.82	0.39	0.67	0.25
bin202	bin202_8_13	0	2.5	2.5	2.5	2.5	Unknown	2.5	CE1	CE	1e-50	hypothetical protein		4.18	2.75	3.73	4.6	4.61	4.05	4.35	5.2	1.74	1.66	1.06	0.54	1.91	0.95	0.97
bin202	bin202_2_195	2	2	2	2	2	Unknown	2	GH171	GH	1.1e-126	hypothetical protein		4.05	7.57	2.45	1.78	0.97	0.82	1.69	3.42	2.98	0.29	0.33	0.34	0.44	0.2	0.38
bin202	bin202_1_453	8.96	0.51	0.26	0.01	0.26	Cytoplasmic	8.96	PL1_2	PL	4.7e-80	hypothetical protein		4	1.95	4.29	1.12	0.96	1.68	0.99	2.75	1.9	0.51	1.66	0.39	0.72	0.81	0.78
bin202	bin202_7_237	9.97	0.01	0.01	0	0	Cytoplasmic	9.97	CE1	CE	2.3e-17	hypothetical protein		3.82	10.35	7.9	1.52	0.58	0.98	1.43	1.14	0.82	0.43	0	0.4	0.3	0.16	0.3
bin202	bin202_1_319	0	0.01	0.2	0.07	9.72	Extracellular	9.72	GH16_3	GH	8.4e-69	hypothetical protein		3.64	2.22	5.34	1.27	0.41	0	1.46	0.91	1.72	0.24	0	0	0.1	0.11	0
bin202	bin202_2_207	2	2	2	2	2	Unknown	2	GH18	GH	3.6e-42	hypothetical protein		3.43	3.65	3.25	0.6	0.66	0.43	1.13	0.53	1.25	0.11	0.52	0.18	0.2	0.36	0.45
bin202	bin202_2_250	2	2	2	2	2	Unknown	2	GH115	GH	2.1e-255	hypothetical protein		3.32	4.12	3.97	0.37	0.48	0.84	0.73	0.64	0.45	0.08	0.24	0.04	0.16	0.17	0.11
bin202	bin202_1_15	8.96	0.51	0.26	0.01	0.26	Cytoplasmic	8.96	GT4	GT	1.1e-25	hypothetical protein		3.04	6.15	4.72	0.61	0.44	0.99	0.48	0.99	0.55	0.17	0.13	0	0.38	0.24	0.08
bin202	bin202_1_18	8.96	0.51	0.26	0.01	0.26	Cytoplasmic	8.96	GT4	GT	1.7e-21	hypothetical protein		2.96	6.88	1.51	0.26	0.87	0.14	0.41	0.28	0.24	0.52	0.34	0.12	0.13	0.07	0.07
bin202	bin202_8_36	2	2	2	2	2	Unknown	2	GH171	GH	2.2e-113	hypothetical protein		2.78	3.74	3.45	0.86	0.45	1.02	0.94	1.17	1.27	0.44	0.21	0.42	0.17	0.2	0.21
bin202	bin202_8_54	0.04	9.82	0.12	0.01	0.01	CytoplasmicMembrane	9.82	PL12	PL	1.4e-19	hypothetical protein		2.73	3.21	3.94	0.29	0	0.08	0.23	1.5	0.72	0.13	0.39	0.06	0	0.04	0.18
bin202	bin202_1_514	2	2	2	2	2	Unknown	2	GH92	GH	1.1e-185	hypothetical protein		2.56	2.65	2.79	0.82	0.94	0.81	1.37	1.56	1.77	0.34	0.31	0.1	0.35	0.58	0.14
bin202	bin202_1_14	8.96	0.51	0.26	0.01	0.26	Cytoplasmic	8.96	CE4	CE	1e-23	hypothetical protein		2.51	4.58	3.93	0.58	0	0.63	0.55	0.47	0.52	0.08	0.25	0.13	0.14	0.15	0.29
bin202	bin202_8_52	0	9.86	0.12	0.01	0.01	CytoplasmicMembrane	9.86	CE6	CE	2.7e-23	hypothetical protein		2.49	1.83	2.44	1.25	0.8	0.23	0.26	1.8	0.76	0.35	0	0	0.1	0.11	0.21
bin202	bin202_1_366	0	2.5	2.5	2.5	2.5	Unknown	2.5	GH106	GH	3.3e-187	hypothetical protein		2.31	3.19	3.05	0.46	0.48	0.83	0.75	2.1	0.94	0.11	0.6	0.2	0.09	0.17	0.48
bin202	bin202_10_22	0	0	0	0	10	Extracellular	10	PL9_1	PL	3.3e-123	hypothetical protein		2.22	3.09	1.32	0.39	0.84	0.32	0.43	0.84	0.71	0.56	0.6	0.35	0.05	0.26	0.05
bin202	bin202_1_70	8.96	0.51	0.26	0.01	0.26	Cytoplasmic	8.96	GT4	GT	2.6e-32	hypothetical protein		2.12	0.51	1.12	0.58	0.28	0	0.09	0.63	0.92	0.25	0	0	0	0.15	0
bin202	bin202_3_126	0	2.5	2.5	2.5	2.5	Unknown	2.5	GH43	GH	2.7e-47	hypothetical protein		1.89	0.5	1.37	0.85	0	0	0.45	0.15	0.26	0	0	0	0.21	0.3	0.21
bin202	bin202_8_14	2	2	2	2	2	Unknown	2	CE1	CE	9.3e-57	hypothetical protein		1.74	1.84	0.76	0.79	2.5	2.41	1.16	1.97	1.77	0.37	0.57	1.74	1.23	0.41	0.52
bin202	bin202_5_250	0	0.01	0.09	9.52	0.38	OuterMembrane	9.52	CBM9	CBM	4.2e-19	hypothetical protein		1.72	1.98	2.16	0.22	0.15	0.35	0.34	1.56	0.77	0.19	0.09	0.05	0.11	0.06	0.19
bin202	bin202_8_17	0	4.9	2.5	0.1	2.5	Unknown	4.9	CE6	CE	2.8e-31	hypothetical protein		1.68	3.34	1.23	1.69	1.63	0.69	1.19	1.37	0.96	0.24	0.92	1.32	0.1	0.11	0.85
bin202	bin202_8_16	0	2.5	2.5	2.5	2.5	Unknown	2.5	CE1	CE	3.9e-53	hypothetical protein		1.62	0.95	2.62	0.27	0.78	0.44	0.77	1.46	0.73	0	0.6	0.36	0.27	0.49	0
bin202	bin202_1_367	0	0.01	0.2	0.07	9.72	Extracellular	9.72	GH28	GH	2.3e-59	hypothetical protein		1.6	2.11	1.35	0.2	0.48	0.32	0.32	1.29	0.36	0.17	0.09	0	0.05	0.11	0
bin202	bin202_2_45	0	10	0	0	0	CytoplasmicMembrane	10	GT2_Glycos_transf_2	GT	2.8e-22	hypothetical protein		1.59	3.95	1.28	0.53	0.25	0	0.08	0.71	0.96	0.3	0.12	0.12	0	0.07	0.13
bin202	bin202_4_242	0.04	9.82	0.12	0.01	0.01	CytoplasmicMembrane	9.82	GH144	GH	4.5e-130	hypothetical protein		1.44	0.57	0.42	0.44	0.41	0.12	0.41	1.28	1.56	0.25	0	0.29	0.05	0.06	0.33
bin202	bin202_4_272	2	2	2	2	2	Unknown	2	GT4	GT	5.9e-22	hypothetical protein		1.37	0.91	1.99	0.78	0.12	0.28	0.82	0.97	0.35	0.44	0.11	0.34	0.06	0.07	0.13
bin202	bin202_4_16	8.96	0.51	0.26	0.01	0.26	Cytoplasmic	8.96	GT4	GT	1.8e-23	hypothetical protein		1.29	0.64	0.23	0	0	0	0.23	0.13	0.11	0.56	0	0	0.18	0.06	0.18
bin202	bin202_4_241	2	2	2	2	2	Unknown	2	GH144	GH	6.7e-182	hypothetical protein		1.22	1.24	1.76	0.57	0.34	0.08	0.54	1.67	0.76	0.12	0.12	0	0.14	0	0.25
bin202	bin202_2_171	0.01	0.01	0.2	0.07	9.71	Extracellular	9.71	GH28	GH	7.5e-82	hypothetical protein		1.14	0.75	1.03	0	0	0	0.14	0.12	0.1	0	0.85	0.28	0.21	0.45	0.48
bin202	bin202_4_29	0	0	0.02	3.73	6.26	Unknown	6.26	GH136	GH	3.7e-26	hypothetical protein		0.99	1.18	1.28	0.45	0.11	0.32	0.62	0.36	0.3	0.5	0.2	0.26	0.35	0.34	0.09
bin202	bin202_4_15	9.26	0.24	0.48	0.01	0.01	Cytoplasmic	9.26	GT4	GT	1.6e-28	hypothetical protein		0.74	0.24	0.27	0.28	0.13	0.15	0.53	0.75	1	0.48	0.24	0	0.21	0.07	0
bin202	bin202_4_20	9.97	0.01	0.01	0	0	Cytoplasmic	9.97	GT2_Glycos_transf_2	GT	8.6e-32	hypothetical protein		0.24	0.62	0.34	0	0.17	0	0.22	0	0	0.1	0.16	0	0.18	0.09	0.18
bin202	bin202_8_178	8.96	0.51	0.26	0.01	0.26	Cytoplasmic	8.96	CE1	CE	4e-52	hypothetical protein		0	0.2	0	0	0	0	0	0	0.1	0	0	0	0	0	0
bin202	bin202_6_112	9.97	0.01	0.01	0	0	Cytoplasmic	9.97	GT19	GT	1.9e-115	lipid-A-disaccharide synthase	[EC:2.4.1.182]	7.5	7.42	11.17	0.28	1.08	1.38	0.98	2.28	1.65	0.4	1.11	0.75	0.14	0.07	0.21
bin202	bin202_1_502	8.96	0.51	0.26	0.01	0.26	Cytoplasmic	8.96	GH65	GH	2.1e-146	maltose phosphorylase	[EC:2.4.1.8]	8.48	13.93	17.58	1.41	0.72	0.38	0.71	1.76	1.26	0.44	0.57	0.72	0.2	0.15	0.23
bin202	bin202_9_152	2	2	2	2	2	Unknown	2	GH26	GH	2.3e-64	mannan endo-1,4-beta-mannosidase	[EC:3.2.1.78]	6.91	1.97	4.07	1.13	1.08	0.15	0.44	0.91	1.01	0.88	0.37	0.37	0.49	0.73	0.35
bin202	bin202_9_151	8.96	0.51	0.26	0.01	0.26	Cytoplasmic	8.96	GH5_7	GH	3.5e-91	mannan endo-1,4-beta-mannosidase	[EC:3.2.1.78]	4.25	4.16	4.37	1.03	0.59	0.33	0.59	1	0.93	0.24	0.18	1	0.41	0.59	0.26
bin202	bin202_9_146	0	2.5	2.5	2.5	2.5	Unknown	2.5	GH26	GH	3.2e-104	mannan endo-1,4-beta-mannosidase	[EC:3.2.1.78]	2.86	5.56	3.34	0.72	0.98	1.02	0.96	1.75	1.6	0.9	0.91	0.32	0.67	0.36	0.49
bin202	bin202_2_157	0	2.5	2.5	2.5	2.5	Unknown	2.5	GH2	GH	1.5e-78	mannosylglycoprotein endo-beta-mannosidase	[EC:3.2.1.152]	22.1	29.15	24.92	5.23	7.5	6.18	5.16	6.36	6.54	1.74	2.08	2.52	0.97	1.4	1.62
bin202	bin202_4_257	2	2	2	2	2	Unknown	2	GH23	GH	2e-16	membrane-bound lytic murein transglycosylase D	[EC:4.2.2.-]	26.33	35.13	34.93	3.28	2.62	2.97	2.86	4.71	3.46	0.93	1.11	1.3	0.36	1.13	0.64
bin202	bin202_3_32	0	2.5	2.5	2.5	2.5	Unknown	2.5	GH23	GH	1.7e-26	membrane-bound lytic murein transglycosylase D	[EC:4.2.2.-]	15.78	12.44	19.39	3.75	2.49	3.02	3.79	5.32	4.95	1.77	1.97	0.91	1.16	0.93	0.7
bin202	bin202_4_68	9.97	0.01	0.01	0	0	Cytoplasmic	9.97	GH23	GH	7.5e-24	membrane-bound lytic murein transglycosylase F	[EC:4.2.2.-]	17.86	27.67	24.14	3.14	3.84	6.52	3.68	4.57	4.43	1.22	1.28	1.59	0.61	0.99	0.9
bin202	bin202_11_43	8.96	0.51	0.26	0.01	0.26	Cytoplasmic	8.96	GH109	GH	2.2e-19	myo-inositol 2-dehydrogenase / D-chiro-inositol 1-dehydrogenase	[EC:1.1.1.18 1.1.1.369]	66.31	106.39	113.36	20.09	17.27	20.77	16.13	16.9	18.34	4.9	6.2	5.25	2.7	2.86	3.64
bin202	bin202_1_140	8.96	0.51	0.26	0.01	0.26	Cytoplasmic	8.96	CE14	CE	9.1e-20	N-acetylglucosamine malate deacetylase 1	[EC:3.5.1.-]	2.62	6.5	6.26	0	1.19	1.9	0.93	3.73	0.9	0	0	0.66	0.24	0.13	0.63
bin202	bin202_6_209	9.97	0.01	0.01	0	0	Cytoplasmic	9.97	CE9	CE	7.3e-106	N-acetylglucosamine-6-phosphate deacetylase	[EC:3.5.1.25]	4.18	5.77	3.59	0.29	1.1	1.4	0.99	1.08	1.42	0.16	0.88	1.14	0.28	0.22	0.57
bin202	bin202_8_50	9.97	0.01	0.01	0	0	Cytoplasmic	9.97	CE9	CE	1.7e-96	N-acetylglucosamine-6-phosphate deacetylase	[EC:3.5.1.25]	1.97	2.6	3.64	0.54	0.26	0	0.43	0.87	0.73	0.08	0.24	0.24	0.07	0.07	0.14
bin202	bin202_2_124	2.11	7.88	0	0	0	CytoplasmicMembrane	7.88	GT2_Glycos_transf_2	GT	1.1e-26	N-acetylglucosaminyl-diphospho-decaprenol L-rhamnosyltransferase	[EC:2.4.1.289]	13.35	21.25	24.57	7.45	2.33	2.84	1.76	1.81	3.04	0.63	1.14	0	0.92	0.38	0.28
bin202	bin202_2_103	9.97	0.01	0.01	0	0	Cytoplasmic	9.97	GT2_Glycos_transf_2	GT	4.7e-24	N-acetylglucosaminyl-diphospho-decaprenol L-rhamnosyltransferase	[EC:2.4.1.289]	8.1	7.04	10.56	1.29	2.31	2.96	0.61	1.38	0.44	0.73	0.84	0.14	0.71	0.33	0.32
bin202	bin202_1_74	8.96	0.51	0.26	0.01	0.26	Cytoplasmic	8.96	GT2_Glycos_transf_2	GT	9e-27	N-acetylglucosaminyl-diphospho-decaprenol L-rhamnosyltransferase	[EC:2.4.1.289]	2.89	0.32	1.76	1.45	0.35	0	0.11	0.2	0	0.21	0.32	0	0.27	0.56	0.09
bin202	bin202_1_501	0	4.9	4.99	0	0.1	Unknown	4.99	GH13	GH	8.3e-61	neopullulanase	[EC:3.2.1.135]	14.32	14.97	16.54	1.53	1.01	0.74	1.11	2.21	1.71	0.35	0.47	0.34	0.08	0.12	0.23
bin202	bin202_3_118	2	2	2	2	2	Unknown	2	GH116	GH	4.4e-63	non-lysosomal glucosylceramidase	[EC:3.2.1.45]	12.88	18.41	12.68	1.9	1.64	1.41	2.74	2.54	1.46	0.61	0.7	0.6	0.71	0.39	0.26
bin202	bin202_3_141	2	2	2	2	2	Unknown	2	GH54	GH	9.1e-65	non-reducing end alpha-L-arabinofuranosidase	[EC:3.2.1.55]	6.05	4.96	2.78	4.2	1.38	1.57	1.31	4.2	2.58	0.39	0	0.64	0.68	0.71	0
bin202	bin202_2_172	0.01	0.01	0.2	0.07	9.71	Extracellular	9.71	CE8	CE	1.7e-108	pectinesterase	[EC:3.1.1.11]	2.14	5.36	3.83	0	1.38	0.78	0.79	0.39	0.65	0.41	0.47	0.8	0.53	0.65	0.54
bin202	bin202_9_40	0	10	0	0	0	CytoplasmicMembrane	10	GT51	GT	3.8e-60	penicillin-binding protein 1A	[EC:2.4.1.129 3.4.16.4]	31.76	37.44	33.1	5.32	4.43	3.7	3.81	4.08	3.98	1.83	1.88	2.59	1.46	1.73	2.26
bin202	bin202_9_117	0	10	0	0	0	CytoplasmicMembrane	10	GT51	GT	3.4e-60	penicillin-binding protein 1A	[EC:2.4.1.129 3.4.16.4]	3.37	3.87	5.48	0.65	0.99	0.98	0.7	2.3	1.46	0.15	0.34	0.11	0.32	0.27	0.32
bin202	bin202_1_124	0.15	9.82	0.01	0.01	0.01	CytoplasmicMembrane	9.82	GT51	GT	1.3e-43	penicillin-binding protein 1C	[EC:2.4.1.129]	5.58	10.47	9.73	2.63	5.47	4.49	2.13	4.84	4.55	1.18	1.34	1.11	0.63	0.69	0.47
bin202	bin202_2_48	0.33	0.06	9.44	0.06	0.11	Periplasmic	9.44	GH73	GH	4.4e-36	peptidoglycan hydrolase FlgJ	-	10.49	14.9	11.52	2.99	3.85	2.42	3.95	2.25	1.61	1.7	1.57	0.93	1.47	1.39	0.82
bin202	bin202_1_442	9.97	0.01	0.01	0	0	Cytoplasmic	9.97	CE4	CE	1.5e-22	peptidoglycan-N-acetylglucosamine deacetylase	[EC:3.5.1.104]	1.38	1.84	1.38	0	1.02	0.39	0.22	1.14	0.96	1.36	0	0	0	0.17	0
bin202	bin202_4_25	8.96	0.51	0.26	0.01	0.26	Cytoplasmic	8.96	CE4	CE	1.9e-21	peptidoglycan-N-acetylglucosamine deacetylase	[EC:3.5.1.104]	1.13	0.37	1.66	0	0.21	0.93	0.54	0.69	0.77	0.48	0.56	0	0.42	0.33	0.32
bin202	bin202_6_74	0	10	0	0	0	CytoplasmicMembrane	10	GT2_Glyco_tranf_2_3	GT	8.6e-24	poly-beta-1,6-N-acetyl-D-glucosamine synthase	[EC:2.4.1.-]	18.03	30.64	24.46	3.19	3.53	4	3.96	5.24	6.67	1.82	2.52	1.59	1.57	1.16	1.38
bin202	bin202_2_85	0.33	0.06	9.44	0.06	0.11	Periplasmic	9.44	GH33	GH	5.5e-95	sialidase-1	[EC:3.2.1.18]	3.15	2.62	3.54	1.59	0.5	1.04	1.17	1.51	1.18	0.1	0.08	0.54	0.09	0.37	0.44
bin202	bin202_9_45	8.96	0.51	0.26	0.01	0.26	Cytoplasmic	8.96	GT5	GT	3.2e-45	starch synthase	[EC:2.4.1.21]	30.88	30.38	31.08	5.76	2.57	7.29	2.5	4.07	5.84	1.25	3.09	2.18	0.54	0.8	2.24
bin202	bin202_4_198	9.97	0.01	0.01	0	0	Cytoplasmic	9.97	GT20	GT	3.8e-168	trehalose 6-phosphate synthase/phosphatase	[EC:2.4.1.15 3.1.3.12]	14.72	14.12	17.09	1.1	1.8	2.29	1.59	0.98	0.88	0.67	0.54	1.02	0.55	0.58	0.36
bin202	bin202_4_62	2.11	7.88	0	0	0	CytoplasmicMembrane	7.88	GT28	GT	4.4e-48	UDP-N-acetylglucosamine--N-acetylmuramyl-(pentapeptide) pyrophosphoryl-undecaprenol N-acetylglucosamine transferase	[EC:2.4.1.227]	4.37	3.01	5.8	0.86	0.55	1.24	0.27	0.31	0.65	0	0.25	0.25	0	0.37	0.57
bin202	bin202_10_14	0	2.5	2.5	2.5	2.5	Unknown	2.5	GH146	GH	3.6e-179	uncharacterized protein	-	11.15	13.57	10.58	0.57	1.46	1.16	1.38	1.1	1.33	0.36	0.75	0.8	0.37	0.15	0.34
bin202	bin202_1_144	2	2	2	2	2	Unknown	2	GH125	GH	2.1e-171	uncharacterized protein	-	5.25	7.84	11.2	1.46	1.78	0.67	0.72	1.12	1.87	0.54	0.91	0.37	0.51	0.44	0.52
bin202	bin202_3_140	2	2	2	2	2	Unknown	2	GH146	GH	1.1e-198	uncharacterized protein	-	3.44	2.94	5.22	1.82	1.39	1.27	1.33	1.42	1.5	0.36	0.68	0.19	0.35	0.26	0.35
bin202	bin202_8_15	2	2	2	2	2	Unknown	2	CE1	CE	4.6e-58	uncharacterized protein	-	1.06	1.27	1.25	0.15	0.62	0.16	0.55	0.94	0.85	0.08	0.26	0.26	0.14	0.11	0.36
bin202	bin202_4_171	2	2	2	2	2	Unknown	2	GH127	GH	1.2e-202	uncharacterized protein	-	0.96	1.95	2.56	1.34	0.16	0.42	0.71	1.67	1.1	0.45	0.84	0.2	0.61	0.76	0.77
bin202	bin202_4_170	8.96	0.51	0.26	0.01	0.26	Cytoplasmic	8.96	GH127	GH	1e-187	uncharacterized protein	-	0.47	0.49	0.27	0.43	0.27	0.45	0.4	1.36	0.63	0.69	0.37	0.5	0.67	0.41	0.56
bin202	bin202_11_4	9.97	0.01	0.01	0	0	Cytoplasmic	9.97	GH105	GH	7.9e-73	unsaturated rhamnogalacturonyl hydrolase	[EC:3.2.1.172]	6.14	5.65	10.01	0.56	0.4	0.3	1.77	2.26	3.16	0.96	0.49	0.5	0.21	0.58	0.42
bin202	bin202_4_111	0	3.24	6.49	0.14	0.14	Unknown	6.49	GH105	GH	1.5e-87	unsaturated rhamnogalacturonyl hydrolase	[EC:3.2.1.172]	4.23	5.07	7.07	2.28	2.42	2.43	2.31	2.13	2.09	0.69	1.05	0.85	0.31	0.72	0.56
bin202	bin202_2_170	0	3.24	6.49	0.14	0.14	Unknown	6.49	GH105	GH	1.6e-123	unsaturated rhamnogalacturonyl hydrolase	[EC:3.2.1.172]	3.47	6.86	7.04	1.57	1	1.69	0.99	1.96	1.41	0.9	1.6	0.69	1.74	2.04	2.02
bin202	bin202_8_21	2	2	2	2	2	Unknown	2	GH43_28	GH	2.7e-109	xylan 1,4-beta-xylosidase	[EC:3.2.1.37]	3.56	2.79	2.57	0.84	0.64	0.63	0.48	0.81	0.53	0.14	0.15	0.22	0.17	0.35	0.13
bin202	bin202_8_18	2	2	2	2	2	Unknown	2	GH43_10	GH	1.3e-99	xylan 1,4-beta-xylosidase	[EC:3.2.1.37]	1.84	3.55	2.3	0.55	0.7	0.59	0.58	2.47	1.41	0.32	0.24	0.08	0.14	0.43	0.28
bin202	bin202_1_451	2	2	2	2	2	Unknown	2	GH43_10	GH	5.7e-102	xylan 1,4-beta-xylosidase	[EC:3.2.1.37]	1.6	2.41	1.98	0.17	0.25	0.28	0.82	3.33	0.54	0.4	0.76	0.76	0.6	0.54	0.73

## Sheet: 6.CAZy.bin.334
Supplementary Data 9. Summary of CAZy family profile and their transcriptional expressions within bin.334
bin	GeneID	Cytoplasmic_Score	CytoplasmicMembrane_Score	Periplasmic_Score	OuterMembrane_Score	Extracellular_Score	Final_Localization	Final_Score	CAZy_subfamily	CAZy_family	Evalue	Product	EC	H15_1	H15_2	H15_3	H7_1	H7_2	H7_3	H4_1	H4_2	H4_3	H2_1	H2_2	H2_3	H1_1	H1_2	H1_3
bin334	bin334_1_420	9.97	0.01	0.01	0	0	Cytoplasmic	9.97	GH13	GH	2.6e-51	hypothetical protein		117.74	143.7	155.48	11.85	29.22	24.08	26.87	30.01	34.66	27.44	32.72	34.03	34.08	40.42	35.07
bin334	bin334_1_1334	9.26	0.24	0.48	0.01	0.01	Cytoplasmic	9.26	GH23	GH	3.9e-20	membrane-bound lytic murein transglycosylase F	[EC:4.2.2.-]	62.55	106.08	93.11	18.87	38.74	38.76	31.3	33.15	35.54	20.94	28.5	20.83	20.65	25.12	27
bin334	bin334_1_1388	8.96	0.51	0.26	0.01	0.26	Cytoplasmic	8.96	GT5	GT	4.2e-44	starch synthase	[EC:2.4.1.21]	27.77	21.83	32.25	19.61	18.08	18.38	32.41	17.19	21.58	27.75	22.78	19.09	25.34	18.68	17.31
bin334	bin334_1_151	2	2	2	2	2	Unknown	2	GT2_Glycos_transf_2	GT	2.9e-20	hypothetical protein		27.02	33.58	32.69	3.13	6.51	7	8.87	7.5	7.4	9.8	10.64	10.38	10.27	10.79	14.09
bin334	bin334_1_762	5.41	0.06	4.48	0	0.05	Unknown	5.41	GH73	GH	4.1e-33	peptidoglycan hydrolase FlgJ	-	26.56	35.41	34.74	15.53	24.65	27.02	31.04	27.7	30.41	23.45	21.26	21.34	27.25	31.57	28.28
bin334	bin334_1_2087	9.97	0.01	0.01	0	0	Cytoplasmic	9.97	CE11	CE	2.1e-75	UDP-3-O-[3-hydroxymyristoyl] N-acetylglucosamine deacetylase / 3-hydroxyacyl-[acyl-carrier-protein] dehydratase	[EC:3.5.1.108 4.2.1.59]	25.84	34.25	33.03	11.91	22.84	23.75	24.46	27.39	28.94	17.1	20.03	21.23	15.82	19.77	23.09
bin334	bin334_1_1742	9.97	0.01	0.01	0	0	Cytoplasmic	9.97	GT4	GT	1.6e-36	hypothetical protein		24.84	42.78	40.19	2.4	6.3	6.33	7.08	9.02	8.78	10.42	12.45	9.7	9.59	12.43	15.02
bin334	bin334_1_257	2	2	2	2	2	Unknown	2	GH133	GH	1.3e-101	hypothetical protein		24.58	36.62	34.74	10.35	21.69	18.75	21.59	26.6	23.31	15.03	18	16.32	15.5	20.78	19.89
bin334	bin334_1_328	2.11	7.88	0	0	0	CytoplasmicMembrane	7.88	GT2_Glycos_transf_2	GT	7.1e-31	hypothetical protein		24.32	32.76	33.25	9.84	11.96	10.58	17.27	15.12	14.24	13.84	16.62	10.81	14.97	15.59	21.87
bin334	bin334_1_259	8.96	0.51	0.26	0.01	0.26	Cytoplasmic	8.96	GH57	GH	7.3e-66	alpha-amylase	[EC:3.2.1.1]	22.3	35.67	35.75	7.39	10.52	14.27	13.89	22.87	22.68	14.41	21.09	20.86	14.89	25.66	23.72
bin334	bin334_1_550	2	2	2	2	2	Unknown	2	GT2_Glycos_transf_2	GT	2.3e-19	N-acetylglucosaminyl-diphospho-decaprenol L-rhamnosyltransferase	[EC:2.4.1.289]	20.16	25.2	18.95	6.86	13.45	6.74	12.64	8.62	10.77	9.58	11.57	9.29	8.2	8.79	11.81
bin334	bin334_1_1391	2	2	2	2	2	Unknown	2	GH92	GH	1e-197	hypothetical protein		17.33	25.36	23.75	2.62	2.95	2.03	2.97	4.52	3.28	4.39	4.43	2.56	4	4.17	4.77
bin334	bin334_1_258	8.96	0.51	0.26	0.01	0.26	Cytoplasmic	8.96	GT4	GT	1.6e-32	glycogen synthase	[EC:2.4.1.11]	16.66	28.46	35.19	10.29	21.76	17.53	21.05	28.5	26.44	11.69	19.92	16.19	15.05	20.56	21.5
bin334	bin334_1_2058	9.97	0.01	0.01	0	0	Cytoplasmic	9.97	GT4	GT	2e-32	hypothetical protein		15.65	10.55	13.63	9.17	14.12	14.58	15.12	13.8	19.81	15.19	16.3	14.62	14.02	16.77	15.2
bin334	bin334_1_1044	0	3.24	6.49	0.14	0.14	Unknown	6.49	CE1	CE	4.1e-18	hypothetical protein		14.68	15.87	16.11	8.95	23.73	22.35	24.16	33.65	33.82	16.59	21.01	18.72	15.75	19.16	20.19
bin334	bin334_1_1214	0.15	9.82	0.01	0.01	0.01	CytoplasmicMembrane	9.82	GT2_Glycos_transf_2	GT	1.4e-34	hypothetical protein		14.54	17.96	17.05	7.18	11.37	13.49	16.71	22.64	17.87	12.55	15.99	14.87	8.12	12.89	13.01
bin334	bin334_1_607	6.58	0.06	1.02	2.25	0.09	Unknown	6.58	GH13_5	GH	1.9e-33	alpha-amylase	[EC:3.2.1.1]	13.96	20.47	18.91	4.12	9.73	8.24	8.88	12.37	12.29	6.93	8.94	9.2	7.54	10.35	10.68
bin334	bin334_1_903	2	2	2	2	2	Unknown	2	GT4	GT	3e-16	hypothetical protein		13.68	21.3	12.78	3.08	4.56	4.67	5.13	6.79	7.08	5.17	5.11	7.51	4.93	7.74	5.4
bin334	bin334_1_260	6.58	0.06	1.02	2.25	0.09	Unknown	6.58	GT35	GT	7.5e-129	glycogen phosphorylase/synthase	[EC:2.4.1.1 2.4.1.11]	13.3	25.34	22.32	3.07	6.35	5.89	5.88	9.16	8.63	5.84	7.94	6.44	6.11	8.83	8.67
bin334	bin334_1_204	9.26	0.24	0.48	0.01	0.01	Cytoplasmic	9.26	GH13	GH	2.9e-60	neopullulanase	[EC:3.2.1.135]	12.8	18.95	24.79	5.13	14.28	13.96	8.06	15.9	18	7.36	17.23	15.07	7.05	13.84	12.99
bin334	bin334_1_900	0	10	0	0	0	CytoplasmicMembrane	10	GT2_Glyco_tranf_2_3	GT	5.6e-27	N-acetylglucosaminyl-diphospho-decaprenol L-rhamnosyltransferase	[EC:2.4.1.289]	11.44	18.64	13.64	3.39	6.29	7.26	6.26	7.11	7.2	5.36	6.78	6.6	6.26	7.46	6.84
bin334	bin334_1_363	2	2	2	2	2	Unknown	2	GH23	GH	2.8e-26	membrane-bound lytic murein transglycosylase D	[EC:4.2.2.-]	11.16	16.91	14.86	5.23	13.18	14.44	11.99	14.6	12.7	11.42	11.56	11.26	9.62	11.39	11.96
bin334	bin334_1_743	2.11	7.88	0	0	0	CytoplasmicMembrane	7.88	GT2_Glycos_transf_2	GT	5.9e-31	dolichol-phosphate mannosyltransferase	[EC:2.4.1.83]	10.81	16.65	27.77	10.5	22.93	24.05	28.26	38.98	44.58	31.21	52.69	43.38	25.18	45.38	48.89
bin334	bin334_1_1258	9.97	0.01	0.01	0	0	Cytoplasmic	9.97	GH13_8	GH	1.4e-146	1,4-alpha-glucan branching enzyme	[EC:2.4.1.18]	10.27	11.85	14.4	3.94	4.95	5.95	5.84	9.74	9.53	5.12	7.53	8.61	5.88	8.7	7.38
bin334	bin334_1_1182	8.96	0.51	0.26	0.01	0.26	Cytoplasmic	8.96	GH65	GH	1.5e-131	hypothetical protein		10.26	15.96	17.83	3.16	4	4.34	5.01	6.13	5.23	5.66	5.87	5.41	5.37	6.01	6.01
bin334	bin334_1_252	9.26	0.24	0.48	0.01	0.01	Cytoplasmic	9.26	GT9	GT	1.2e-43	heptosyltransferase II	[EC:2.4.-.-]	10.19	7.73	12	2.61	6.88	6.21	8.84	7.03	9.14	8.27	8.57	8.42	8.12	7.02	9.27
bin334	bin334_1_152	0.04	9.82	0.12	0.01	0.01	CytoplasmicMembrane	9.82	GT4	GT	6.4e-18	hypothetical protein		9.69	11.86	10.23	3.19	5.07	4.45	4.44	5.14	5.02	6.37	5.58	6.47	7.07	5.66	7.04
bin334	bin334_1_1215	8.96	0.51	0.26	0.01	0.26	Cytoplasmic	8.96	GT4	GT	1.6e-21	hypothetical protein		9.29	15.08	16.07	6.46	12.58	9.74	13.32	16.05	12.6	9.3	10.84	9.06	10.82	8.89	9.83
bin334	bin334_1_802	0.15	9.82	0.01	0.01	0.01	CytoplasmicMembrane	9.82	GT51	GT	3.6e-61	penicillin-binding protein 1A	[EC:2.4.1.129 3.4.16.4]	8.67	12.42	13.91	3.5	7.22	6.48	7.39	8.17	8.91	4.1	7.8	5.85	5.09	8.01	6.82
bin334	bin334_1_82	9.97	0.01	0.01	0	0	Cytoplasmic	9.97	GT19	GT	2.2e-126	lipid-A-disaccharide synthase	[EC:2.4.1.182]	8.5	6.98	11.52	2.85	2.99	2.92	3.68	5.81	3.2	3	3.86	2.4	2.88	2.81	3.71
bin334	bin334_1_1501	9.97	0.01	0.01	0	0	Cytoplasmic	9.97	GT9	GT	1.8e-40	hypothetical protein		8.48	11.8	7.81	4.04	7.74	6.76	7.83	6.52	9.12	6.51	5.44	5.23	8.85	5.65	9.55
bin334	bin334_1_150	8.96	0.51	0.26	0.01	0.26	Cytoplasmic	8.96	GT2_Glycos_transf_2	GT	2.3e-22	hypothetical protein		8.35	15.03	10.16	3.5	7.38	5.51	4.84	4.14	6.01	6.26	11	5.91	5.59	6.86	9.23
bin334	bin334_1_1257	9.97	0.01	0.01	0	0	Cytoplasmic	9.97	GH13_14	GH	8e-122	pullulanase	[EC:3.2.1.41]	7.59	9.5	6.08	4.81	4.62	3.86	5.77	7.56	7.14	5.28	5.35	4.85	6.58	6.83	5.54
bin334	bin334_1_1921	2	2	2	2	2	Unknown	2	GT2_Glycos_transf_2	GT	6.7e-17	hypothetical protein		7	2.65	6.38	7.03	13.13	11.06	16.82	14.4	15.1	12.88	12.22	13.96	11.92	9.87	8.67
bin334	bin334_1_1408	0	2.5	2.5	2.5	2.5	Unknown	2.5	GH92	GH	1.9e-187	hypothetical protein		6.96	12.7	11.95	2.98	7.55	8.15	6.19	11.67	9.53	5.53	6.82	9.49	5.53	5.77	7.07
bin334	bin334_1_654	0	10	0	0	0	CytoplasmicMembrane	10	GT83	GT	8.7e-47	hypothetical protein		6.41	8.79	8.22	1.18	1.59	2.59	2.74	2.11	3.14	2.49	3.11	2.18	2.8	2.42	2.8
bin334	bin334_1_1176	0	10	0	0	0	CytoplasmicMembrane	10	GT83	GT	8.7e-47	hypothetical protein		6.41	8.79	8.22	1.18	1.59	2.59	2.74	2.11	3.14	2.49	3.11	2.18	2.8	2.42	2.8
bin334	bin334_1_1485	8.96	0.51	0.26	0.01	0.26	Cytoplasmic	8.96	CE1	CE	8.7e-21	hypothetical protein		6.2	4.09	8.47	5.22	5.9	4.6	9.26	10.93	9.03	5.72	6.5	9.62	5.82	6.64	5.29
bin334	bin334_1_415	2	2	2	2	2	Unknown	2	CE1	CE	3.2e-17	acylaminoacyl-peptidase	[EC:3.4.19.1]	6.12	6.9	9.06	10.28	15.83	15.07	20.72	24.53	25.49	13.94	17.91	14.84	13.77	14.26	15.94
bin334	bin334_1_1744	2.11	7.88	0	0	0	CytoplasmicMembrane	7.88	GT2_Glycos_transf_2	GT	4.9e-34	hypothetical protein		6.09	13.86	14.36	1.58	1.36	0.86	2.19	3.4	2.71	3.24	5.25	3.09	5.29	7.04	7.86
bin334	bin334_1_2069	9.97	0.01	0.01	0	0	Cytoplasmic	9.97	GT4	GT	7e-32	hypothetical protein		6.06	3.88	7.2	3.87	9.51	7.63	11.25	14.27	18.19	8.68	14.05	12.75	8.18	11.07	13.5
bin334	bin334_1_1378	0.01	0.01	9.83	0.01	0.14	Periplasmic	9.83	GH2	GH	7.1e-216	beta-galactosidase	[EC:3.2.1.23]	5.73	9.48	7.71	3.51	10.37	8.62	9.59	12.44	15.24	10.99	14.2	14.36	7.09	9.84	10.52
bin334	bin334_1_1719	8.96	0.51	0.26	0.01	0.26	Cytoplasmic	8.96	GH109	GH	5.8e-20	hypothetical protein		5.53	2.78	4.76	3.58	3.96	2.99	9.16	7.66	7.3	7.68	8.45	9.2	6.67	5.76	6.28
bin334	bin334_1_897	9.26	0.24	0.48	0.01	0.01	Cytoplasmic	9.26	GH3	GH	1.8e-56	beta-N-acetylhexosaminidase	[EC:3.2.1.52]	5.31	7.67	6.79	1.94	3.98	3.37	4.52	5.45	4.2	3.45	3.14	3.01	2.92	3.5	3.55
bin334	bin334_1_2066	0.04	9.82	0.12	0.01	0.01	CytoplasmicMembrane	9.82	GH31	GH	7e-137	oligosaccharide 4-alpha-D-glucosyltransferase	[EC:2.4.1.161]	5.17	3.71	4.15	3.24	3.2	2.1	3.72	4.65	3.61	3.56	3.52	3.65	4.01	3.97	3.91
bin334	bin334_1_472	0	2.5	2.5	2.5	2.5	Unknown	2.5	GH97	GH	2.8e-201	alpha-glucosidase	[EC:3.2.1.20]	5	5.58	6.79	1.56	4.04	4.79	4.68	6.24	6.92	3.88	4.62	4.57	3.73	5.37	4.83
bin334	bin334_1_326	2	2	2	2	2	Unknown	2	GH29	GH	6.2e-90	alpha-L-fucosidase	[EC:3.2.1.51]	4.94	6.91	3.25	2.26	6.01	8.26	10.61	12.59	12.66	8.71	8.21	7.38	9.19	8.24	10.86
bin334	bin334_1_1894	9.97	0.01	0.01	0	0	Cytoplasmic	9.97	GH77	GH	4.4e-180	4-alpha-glucanotransferase	[EC:2.4.1.25]	4.74	8.68	7.24	0.99	6.13	3.41	5.58	5.85	7.66	4.55	4.97	3.86	4.51	4.15	5.24
bin334	bin334_1_1156	5.41	0.06	4.48	0	0.05	Unknown	5.41	GH109	GH	6.5e-176	hypothetical protein		4.56	6.19	6.8	6.44	9.7	8.89	10.91	13.59	17.15	7.74	13.65	11.95	7.42	10.03	10.11
bin334	bin334_1_1244	8.96	0.51	0.26	0.01	0.26	Cytoplasmic	8.96	GT30	GT	1.9e-42	3-deoxy-D-manno-octulosonic-acid transferase	[EC:2.4.99.12 2.4.99.13 2.4.99.14 2.4.99.15]	4.54	4.49	5.87	4.4	4.19	5.27	10.33	6.82	6.81	8.24	6.75	5.95	8.86	7.7	5.55
bin334	bin334_1_1721	5.41	0.06	4.48	0	0.05	Unknown	5.41	GH109	GH	1.4e-23	scyllo-inositol 2-dehydrogenase (NADP+)	[EC:1.1.1.371]	4.54	2.18	3.91	1.25	2.83	2.36	5	6.2	9.55	7.63	6.67	4.56	3.45	6.37	5.39
bin334	bin334_1_1354	0.33	0.06	9.44	0.06	0.11	Periplasmic	9.44	GH33	GH	9.8e-82	sialidase-1	[EC:3.2.1.18]	4.49	5.33	4.86	3.39	6.26	4.09	7.18	7.71	6.14	6.51	6.32	6.65	5.36	5.32	5.05
bin334	bin334_1_805	0.04	9.82	0.12	0.01	0.01	CytoplasmicMembrane	9.82	GT2_Glycos_transf_2	GT	7.7e-19	hypothetical protein		4.03	5.64	3.81	4.65	7.38	6.61	5.62	10.02	10.83	5.18	6.87	6.21	6.5	6.92	8.27
bin334	bin334_1_807	8.96	0.51	0.26	0.01	0.26	Cytoplasmic	8.96	CE4	CE	1.5e-20	peptidoglycan-N-acetylglucosamine deacetylase	[EC:3.5.1.104]	3.7	2.45	4.26	1.6	3.65	4.35	7.51	6.24	7.95	6.44	5.39	4.98	5.58	4.82	5.13
bin334	bin334_1_577	0	3.24	6.49	0.14	0.14	Unknown	6.49	GH13_10	GH	1.4e-42	hypothetical protein		3.6	3.15	3.17	3.71	4.85	4.77	7.78	7.78	8.32	4.69	4.11	4.68	5.03	5.17	5.23
bin334	bin334_1_1835	0	10	0	0	0	CytoplasmicMembrane	10	GT105	GT	5.1e-31	protein O-mannosyl-transferase	[EC:2.4.1.-]	3.58	9.65	7.73	5.13	7.27	10.02	17.03	13.93	14.95	16.25	16.79	14.01	16.93	17.22	15.86
bin334	bin334_1_450	2	2	2	2	2	Unknown	2	GT2_Glycos_transf_2	GT	6.2e-21	hypothetical protein		3.57	9.91	11.48	2.94	7.11	4.58	5.21	6.36	6.91	7.05	7.66	6.58	6.47	6.01	7.21
bin334	bin334_1_1594	9.97	0.01	0.01	0	0	Cytoplasmic	9.97	GT4	GT	9.3e-33	hypothetical protein		3.23	5.77	3.04	4.87	5.48	6.36	7.77	10.32	9.17	6.87	8.15	5.34	8.33	8.04	8.97
bin334	bin334_1_451	9.97	0.01	0.01	0	0	Cytoplasmic	9.97	GT4	GT	6.4e-39	hypothetical protein		3.22	6.11	1.76	3.03	3.04	3.12	5.34	3.75	4.24	5.87	3.58	4.57	4.33	4.24	5.01
bin334	bin334_1_1658	2	2	2	2	2	Unknown	2	GH23	GH	3.6e-22	membrane-bound lytic murein transglycosylase D	[EC:4.2.2.-]	3.22	6.99	3.69	3.12	3.99	2.45	4.03	3.73	3.29	4.14	2.88	1.08	2.47	1.97	3.31
bin334	bin334_1_1895	9.97	0.01	0.01	0	0	Cytoplasmic	9.97	GH13_38	GH	1.4e-175	hypothetical protein		3.15	3.43	4.23	2.29	4.89	4.56	6.47	7.28	8.87	3.95	7.7	7.51	4.17	5.88	4.76
bin334	bin334_1_2065	0.34	0.02	0.19	0	9.45	Extracellular	9.45	GH13_16	GH	5.1e-134	maltose alpha-D-glucosyltransferase / alpha-amylase	[EC:5.4.99.16 3.2.1.1]	3.07	3.9	3.17	1.49	3.29	2.48	3.61	5.85	4.67	2.76	3.85	4.16	3.19	3.77	4.03
bin334	bin334_1_973	0	10	0	0	0	CytoplasmicMembrane	10	GT83	GT	2e-42	hypothetical protein		3.04	4.94	4.06	4.24	5.19	3.6	5.24	7.38	5.3	5.72	5.74	4.67	4.5	3.88	3.34
bin334	bin334_1_1838	0	2.5	2.5	2.5	2.5	Unknown	2.5	GH31	GH	6.2e-149	alpha-glucosidase	[EC:3.2.1.20]	2.84	2.01	3.46	1.32	3.43	4.05	3.62	4.7	3.87	3.42	3.48	3.53	3.32	3.96	3.57
bin334	bin334_1_1325	8.96	0.51	0.26	0.01	0.26	Cytoplasmic	8.96	GH171	GH	5.7e-118	hypothetical protein		2.77	1.37	1.51	5.23	5.11	4.65	10.13	9.96	6.93	4.85	5.49	6.36	4.7	5.43	4.64
bin334	bin334_1_1657	8.96	0.51	0.26	0.01	0.26	Cytoplasmic	8.96	GH2	GH	2.3e-102	beta-mannosidase	[EC:3.2.1.25]	2.74	2.59	2.63	1.8	1.65	2.83	2.12	3.29	3.12	2.02	2.76	2.89	2.02	1.98	2.6
bin334	bin334_1_327	2	2	2	2	2	Unknown	2	GH29	GH	3.1e-103	alpha-L-fucosidase	[EC:3.2.1.51]	2.65	3.21	3.14	1.18	2.77	3.59	3.63	6.07	4.89	3.89	5.15	4.61	3.76	4.78	5.29
bin334	bin334_1_1650	0.33	0.06	9.44	0.06	0.11	Periplasmic	9.44	GH20	GH	5.3e-123	hexosaminidase	[EC:3.2.1.52]	2.57	4.71	3.47	1.76	3.22	1.94	2.6	3.64	3.51	2.16	2.17	3.2	1.92	3.49	2.5
bin334	bin334_1_2020	2.11	7.88	0	0	0	CytoplasmicMembrane	7.88	GT28	GT	3.2e-47	UDP-N-acetylglucosamine--N-acetylmuramyl-(pentapeptide) pyrophosphoryl-undecaprenol N-acetylglucosamine transferase	[EC:2.4.1.227]	1.86	1.47	1.62	0	1.47	0.91	1.59	1.66	1.26	1.76	1.11	3.61	1.59	1.31	2.32
bin334	bin334_1_1254	0	4.72	0.52	4.58	0.18	Unknown	4.72	CBM9	CBM	1.3e-16	hypothetical protein		1.18	0.48	0.53	1.33	0.84	1.01	1.93	1.19	1.34	1.21	1.03	0.88	1.57	0.76	0.82
bin334	bin334_1_604	2.11	7.88	0	0	0	CytoplasmicMembrane	7.88	GT51	GT	7e-47	penicillin-binding protein 1C	[EC:2.4.1.129]	0.82	0.79	0.86	1.13	1.07	1.09	1.25	2.6	2.22	0.65	1.94	1.94	0.9	1.28	1.04

## Sheet: 7.CAZy.bin.190
Supplementary Data 9. Summary of CAZy family profile and their transcriptional expressions within bin.190
bin	GeneID	Cytoplasmic_Score	CytoplasmicMembrane_Score	Periplasmic_Score	OuterMembrane_Score	Extracellular_Score	Final_Localization	Final_Score	CAZy_subfamily	CAZy_family	Evalue	Product	EC	H15_1	H15_2	H15_3	H7_1	H7_2	H7_3	H4_1	H4_2	H4_3	H2_1	H2_2	H2_3	H1_1	H1_2	H1_3
bin190	bin190_1_453	9.97	0.01	0.01	0	0	Cytoplasmic	9.97	GT35	GT	9.2e-137	glycogen phosphorylase	[EC:2.4.1.1]	244.46	148.55	151.01	3.76	3.89	3.67	4.46	5.19	3.96	3.55	3.13	3.62	2.9	2.78	1.89
bin190	bin190_9_76	8.96	0.51	0.26	0.01	0.26	Cytoplasmic	8.96	CBM50	CBM	3.3e-16	hypothetical protein		133.11	178.32	179.46	22.03	49.43	47.67	14.78	29.89	30.12	10.35	20.96	28.04	5.6	11	12.8
bin190	bin190_1_331	9.97	0.01	0.01	0	0	Cytoplasmic	9.97	GT5	GT	4.9e-162	starch synthase	[EC:2.4.1.21]	88.04	103.42	99.47	8.29	19.58	16.45	9.19	19.7	16.77	8.57	12.48	8.26	5.66	7.48	8.52
bin190	bin190_15_11	0	2.5	2.5	2.5	2.5	Unknown	2.5	CE1	CE	1.2e-19	hypothetical protein		77.74	188.29	177.4	2.21	21.41	19.83	4.71	15.42	16.26	2.53	9.54	8.75	1.6	4.49	5.57
bin190	bin190_1_122	8.96	0.51	0.26	0.01	0.26	Cytoplasmic	8.96	GT4	GT	1.9e-29	trehalose synthase	[EC:2.4.1.245]	47.36	61.82	60.5	9.77	18.62	17.84	12.25	17.35	15.43	14.67	21.29	20.4	13.22	17.93	18.96
bin190	bin190_1_92	8.96	0.51	0.26	0.01	0.26	Cytoplasmic	8.96	GH4	GH	1.6e-52	hypothetical protein		37.35	51.25	54.65	11.56	21.67	19.55	14.4	22.54	18.95	11.07	12.72	17.45	5.55	7.85	7.96
bin190	bin190_7_96	2	2	2	2	2	Unknown	2	CE1	CE	2.4e-24	polyhydroxybutyrate depolymerase	-	36.23	53.02	43.4	9.1	13.28	8.72	7.67	10.4	10.87	5.17	5.72	6.97	4.74	4.7	5.04
bin190	bin190_6_163	8.96	0.51	0.26	0.01	0.26	Cytoplasmic	8.96	GT26	GT	1.5e-66	N-acetylglucosaminyldiphosphoundecaprenol N-acetyl-beta-D-mannosaminyltransferase	[EC:2.4.1.187]	32.55	41.8	34.22	14.08	10.12	8.92	14.69	11.31	11.19	9.85	6.8	7.26	6	5.85	5.57
bin190	bin190_12_27	8.96	0.51	0.26	0.01	0.26	Cytoplasmic	8.96	GH13	GH	6.6e-20	hypothetical protein		28.01	35.4	38.22	10.42	21.03	18.79	9.54	19.25	15.46	6.27	14.17	11.43	4.3	7.55	7.2
bin190	bin190_4_144	8.96	0.51	0.26	0.01	0.26	Cytoplasmic	8.96	GH57	GH	6.6e-81	1,4-alpha-glucan branching enzyme	[EC:2.4.1.18]	26.22	36.91	38.22	6.5	15.42	12.3	8.04	15.09	14.39	5.23	9.2	10.59	3.88	6.43	6.19
bin190	bin190_1_143	9.97	0.01	0.01	0	0	Cytoplasmic	9.97	GH13_20	GH	5.7e-77	hypothetical protein		24.04	28.91	27.54	3.96	7.71	7.34	5.32	8.07	7.99	4.14	6.52	8.66	2.94	6.01	6.95
bin190	bin190_7_16	9.97	0.01	0.01	0	0	Cytoplasmic	9.97	GH1	GH	6.7e-170	beta-glucosidase	[EC:3.2.1.21]	22.91	41.75	36.34	6.82	11.82	10.42	5.9	9.68	11.06	3.84	7.62	8.75	5.11	6.54	5.43
bin190	bin190_8_99	9.97	0.01	0.01	0	0	Cytoplasmic	9.97	GH3	GH	3e-53	beta-N-acetylhexosaminidase	[EC:3.2.1.52]	21.68	34.54	33.7	12.55	11.64	14.59	11.95	12.42	11.58	7.19	7.01	7.38	5.78	6.96	6.1
bin190	bin190_7_37	9.97	0.01	0.01	0	0	Cytoplasmic	9.97	CE9	CE	2.3e-56	N-acetylglucosamine-6-phosphate deacetylase	[EC:3.5.1.25]	20.66	28.14	49.77	7.78	12.85	13.47	14.97	14.27	18.59	4.93	7.64	4.81	4.13	6.94	3.82
bin190	bin190_1_100	9.26	0.24	0.48	0.01	0.01	Cytoplasmic	9.26	GH13_14	GH	9.3e-103	pullulanase	[EC:3.2.1.41]	19.94	25.03	23.35	6.63	17.17	17.54	9.25	15.06	13.13	6.69	8.65	10.39	4.01	4.59	5.02
bin190	bin190_8_49	9.97	0.01	0.01	0	0	Cytoplasmic	9.97	CE9	CE	1.9e-108	N-acetylglucosamine-6-phosphate deacetylase	[EC:3.5.1.25]	19.73	22	20.61	2.31	4.14	2.03	3.55	2.95	4.42	2.06	2.15	3.07	0.78	1.8	1.52
bin190	bin190_10_42	9.97	0.01	0.01	0	0	Cytoplasmic	9.97	GH13_36	GH	1.1e-97	alpha-amylase	[EC:3.2.1.1]	18.66	27.12	29.77	7.86	12.97	10.23	5.29	8.43	8.54	3.67	4.08	5.94	2.15	2.81	3.56
bin190	bin190_8_75	9.97	0.01	0.01	0	0	Cytoplasmic	9.97	AA4	AA	2.3e-26	glycolate oxidase	[EC:1.1.3.15]	18.03	32.68	29.96	3.61	8.79	6.4	5.24	9.11	8.19	2.19	3.37	4.78	1.47	2.38	2.7
bin190	bin190_7_29	8.96	0.51	0.26	0.01	0.26	Cytoplasmic	8.96	GT4	GT	2.3e-30	sucrose-phosphate synthase	[EC:2.4.1.14]	15.21	28.45	28.28	14.13	30.15	29.82	13.06	24.81	21.67	7.09	16.17	14.73	5.51	7.59	10.56
bin190	bin190_2_185	8.96	0.51	0.26	0.01	0.26	Cytoplasmic	8.96	GH130	GH	4.7e-118	beta-1,2-mannobiose phosphorylase / 1,2-beta-oligomannan phosphorylase	[EC:2.4.1.339 2.4.1.340]	14.82	22.76	23.24	3.99	9.98	11.54	6.39	7.96	7.41	2.49	5.39	4.09	3.43	3.8	3.22
bin190	bin190_8_103	8.96	0.51	0.26	0.01	0.26	Cytoplasmic	8.96	GH171	GH	1.6e-123	hypothetical protein		13.83	14.28	18.03	12.84	16.75	18.34	9.68	9.98	9.26	4.81	6.82	6.63	3.88	3.2	3.28
bin190	bin190_4_228	8.96	0.51	0.26	0.01	0.26	Cytoplasmic	8.96	GT4	GT	1.3e-20	1,2-diacylglycerol-3-alpha-glucose alpha-1,2-glucosyltransferase	[EC:2.4.1.208]	13.77	17.32	13.7	1.98	1.42	2.15	2.49	4.08	3.42	1.12	3.45	3.37	1.3	1.45	2.4
bin190	bin190_7_111	8.96	0.51	0.26	0.01	0.26	Cytoplasmic	8.96	GH127	GH	4e-189	uncharacterized protein	-	13.6	21.85	18.59	9.65	14.85	17.18	8.01	11.3	12	4.2	4.51	9.69	3.25	4.59	4
bin190	bin190_2_186	2	2	2	2	2	Unknown	2	GH130	GH	1.1e-100	beta-1,2-mannosidase	[EC:3.2.1.197]	12.57	21.95	24.94	3.93	9.95	7.2	4.61	11.56	8.89	2.44	2.5	4.93	2.99	5.17	4.95
bin190	bin190_10_74	8.96	0.51	0.26	0.01	0.26	Cytoplasmic	8.96	GH171	GH	5.8e-101	hypothetical protein		12.08	22.93	23.87	3.7	6.39	5.85	2.69	5.97	5.64	3.17	2.62	3.28	1.75	4.29	2.85
bin190	bin190_4_210	5.48	0.1	0.48	1.93	2.01	Unknown	5.48	GH36	GH	8.6e-63	alpha-galactosidase	[EC:3.2.1.22]	10.84	13.43	13.94	18.59	27.7	26.25	20.87	28.9	27.95	10.95	13.16	13.13	8.4	10.54	10.78
bin190	bin190_7_38	9.97	0.01	0.01	0	0	Cytoplasmic	9.97	CE9	CE	3.6e-50	N-acetylglucosamine-6-phosphate deacetylase	[EC:3.5.1.25]	10.8	20.76	18.98	1.16	10	3.38	3.92	6.43	6.59	0.95	1.98	3.77	1.67	2.83	4.01
bin190	bin190_7_39	8.96	0.51	0.26	0.01	0.26	Cytoplasmic	8.96	CE1	CE	5.2e-28	hypothetical protein		9.64	17.5	14.35	11.88	18.75	13.27	8.44	9.7	17	4.25	9.71	8.66	3.06	2.5	1.69
bin190	bin190_4_214	8.96	0.51	0.26	0.01	0.26	Cytoplasmic	8.96	GH31	GH	8.3e-160	alpha-glucosidase	[EC:3.2.1.20]	9.24	11.12	10.12	2.86	3.55	4.45	2.41	5.41	4.52	2.4	3.04	2.99	1.71	1.97	2.98
bin190	bin190_13_10	8.96	0.51	0.26	0.01	0.26	Cytoplasmic	8.96	GH35	GH	1.6e-54	beta-galactosidase	[EC:3.2.1.23]	9.01	13.23	10.11	3.92	6.12	6.35	4.88	7.06	6.42	1.62	3.45	5.06	1.36	2.06	1.75
bin190	bin190_1_435	9.97	0.01	0.01	0	0	Cytoplasmic	9.97	GH1	GH	4.6e-123	beta-glucosidase	[EC:3.2.1.21]	8.92	7.41	10.54	13.45	27.04	26.59	13.35	25.13	23.73	8.68	13.09	17.41	3.99	7.13	5.6
bin190	bin190_4_99	0	0.12	9.76	0	0.11	Periplasmic	9.76	GH109	GH	6.6e-21	UDP-N-acetylglucosamine 3-dehydrogenase	[EC:1.1.1.374]	8.92	15.09	13	7.55	10.04	9.08	8.67	8.65	9.47	4.56	5.74	6.27	2.74	3.06	1.81
bin190	bin190_6_127	8.96	0.51	0.26	0.01	0.26	Cytoplasmic	8.96	GH42	GH	4e-146	beta-galactosidase	[EC:3.2.1.23]	8.6	11.06	12.11	5.22	2.4	1.83	2.64	2.07	3.47	3.04	3.28	2.56	1.33	1.45	2.22
bin190	bin190_4_226	9.97	0.01	0.01	0	0	Cytoplasmic	9.97	GT4	GT	1.6e-40	1,2-diacylglycerol 3-alpha-glucosyltransferase	[EC:2.4.1.337]	8.33	16.72	14.2	9.28	7.81	7.08	4.9	6.01	5.65	4.21	5.61	1.93	1.75	1.91	1.91
bin190	bin190_4_173	2.11	7.88	0	0	0	CytoplasmicMembrane	7.88	GT28	GT	1.2e-33	UDP-N-acetylglucosamine--N-acetylmuramyl-(pentapeptide) pyrophosphoryl-undecaprenol N-acetylglucosamine transferase	[EC:2.4.1.227]	8.24	7.43	3.8	1.52	1.16	0.82	3.05	2.28	2.05	2.42	1.46	0.81	0.82	1.34	2.05
bin190	bin190_4_211	9.97	0.01	0.01	0	0	Cytoplasmic	9.97	GH13_20	GH	1.5e-108	cyclomaltodextrinase / maltogenic alpha-amylase / neopullulanase	[EC:3.2.1.54 3.2.1.133 3.2.1.135]	7.59	9.99	10.8	3.14	8.38	8.89	4.61	7.8	5.85	2.51	4.32	3	1.65	2.47	2.54
bin190	bin190_3_211	8.96	0.51	0.26	0.01	0.26	Cytoplasmic	8.96	GH109	GH	3.3e-17	hypothetical protein		7.01	5.93	5.48	12.74	19.4	21.23	11.62	20.09	15.86	7.35	11.51	20.53	4.21	6.97	6.64
bin190	bin190_20_3	8.96	0.51	0.26	0.01	0.26	Cytoplasmic	8.96	GH171	GH	5.7e-123	hypothetical protein		4.97	3.98	9.79	3.48	2.64	2.74	2.71	3.52	1.93	0.46	0.68	0.36	0.8	0.49	0.47
bin190	bin190_29_1	8.96	0.51	0.26	0.01	0.26	Cytoplasmic	8.96	GH130	GH	3.9e-38	beta-1,4-mannooligosaccharide/beta-1,4-mannosyl-N-acetylglucosamine phosphorylase	[EC:2.4.1.319 2.4.1.320]	4.83	5.7	4.03	4.04	5.93	0	4.76	10.44	8.13	9.87	12.17	16	14.18	16.41	11.73
bin190	bin190_10_9	8.96	0.51	0.26	0.01	0.26	Cytoplasmic	8.96	GH127	GH	3.1e-31	uncharacterized protein	-	4.76	7.15	8.51	1.58	0.34	0.15	0.86	0.77	0.32	0.12	0.19	0.32	0.07	0.19	0.14
bin190	bin190_13_13	8.96	0.51	0.26	0.01	0.26	Cytoplasmic	8.96	GH35	GH	1.1e-55	beta-galactosidase	[EC:3.2.1.23]	4.29	8.41	4.79	6.73	8.05	6.98	6.47	5.51	6.13	4.52	4.3	4.41	2.61	2.43	1.11
bin190	bin190_6_111	0	10	0	0	0	CytoplasmicMembrane	10	GT2_Glycos_transf_2	GT	2.9e-28	chlorobactene glucosyltransferase	-	3.8	4.54	3.94	1.09	1.04	1.18	1.89	2.05	1.11	0.7	1.31	0.6	0.54	0.21	0.89
bin190	bin190_6_14	0.33	0.06	9.44	0.06	0.11	Periplasmic	9.44	GH13_2	GH	4.7e-77	alpha-amylase	[EC:3.2.1.1]	3.55	7.66	7.66	5.25	9.41	9.88	4.21	7.78	7.98	2.81	4.48	5.98	1.43	1.69	2.39
bin190	bin190_8_116	8.96	0.51	0.26	0.01	0.26	Cytoplasmic	8.96	GH2	GH	1.2e-84	hypothetical protein		2.78	2.54	2.01	0.16	0.38	0.78	0.51	0.78	1.01	0.74	0.64	0.28	0.4	0.59	0.28
bin190	bin190_13_24	2	2	2	2	2	Unknown	2	GH144	GH	5.1e-104	hypothetical protein		2.59	1.82	2.26	4.43	3.1	1.41	2.22	3.5	4.22	1.49	2.05	3.11	0.64	0.95	1.43
bin190	bin190_8_115	8.96	0.51	0.26	0.01	0.26	Cytoplasmic	8.96	GH1	GH	8.1e-44	beta-glucosidase	[EC:3.2.1.21]	2.54	2.23	5.16	1.28	0.61	0.14	0.72	0.96	0.69	0.15	0.22	0.34	0.31	0.2	0.19
bin190	bin190_3_63	0.02	0	4.9	0.07	5.02	Unknown	5.02	GH109	GH	5.9e-22	hypothetical protein		2.49	6.57	3.02	3.13	2.99	2.54	0.98	3.7	3.38	0.89	0.96	2.22	0.46	0.81	0.94
bin190	bin190_29_3	9.97	0.01	0.01	0	0	Cytoplasmic	9.97	GH1	GH	6.5e-66	beta-galactosidase	[EC:3.2.1.23]	2.42	6.07	2.12	5.83	8.21	5.35	11.18	12.57	13	17.69	21.69	21.39	22.61	27.24	25.84
bin190	bin190_5_143	8.96	0.51	0.26	0.01	0.26	Cytoplasmic	8.96	GT4	GT	3e-23	hypothetical protein		2.2	3.23	3.41	6.65	4.11	4.23	5.18	4.24	3.54	2.06	1.52	0.79	0.89	0.91	0.98
bin190	bin190_5_136	8.96	0.51	0.26	0.01	0.26	Cytoplasmic	8.96	GH84	GH	1.6e-98	hyaluronoglucosaminidase	[EC:3.2.1.35]	2.03	3.43	2.09	1.53	2.18	1.76	1.03	3.28	3.33	0.44	1.15	1.35	0.38	0.46	0.71
bin190	bin190_13_12	5.41	0.06	4.48	0	0.05	Unknown	5.41	GH3	GH	9.7e-66	beta-glucosidase	[EC:3.2.1.21]	1.96	1.41	1.41	2.56	2.23	2.23	1.7	2.59	1.56	1.58	1.3	2.84	1.03	0.92	0.57
bin190	bin190_13_14	0.15	9.82	0.01	0.01	0.01	CytoplasmicMembrane	9.82	GH94	GH	3.4e-284	cellobiose phosphorylase	[EC:2.4.1.20]	1.84	0	2.95	6.46	5.31	6.35	5.6	3.47	1.84	1.97	3.33	4.11	1.4	0	1.13
bin190	bin190_4_120	8.96	0.51	0.26	0.01	0.26	Cytoplasmic	8.96	GH38	GH	2.3e-82	alpha-mannosidase	[EC:3.2.1.24]	1.73	2.5	3.37	2.19	3.29	2.64	1.36	3.96	2.14	0.92	1.74	1.38	0.35	0.49	0.69
bin190	bin190_2_107	9.97	0.01	0.01	0	0	Cytoplasmic	9.97	GH13_20	GH	2.5e-109	cyclomaltodextrinase / maltogenic alpha-amylase / neopullulanase	[EC:3.2.1.54 3.2.1.133 3.2.1.135]	1.6	3.78	2.61	0	0.61	0.43	0.81	1.12	1.58	0.92	1.34	1.41	0.79	1.81	2.99
bin190	bin190_3_73	9.97	0.01	0.01	0	0	Cytoplasmic	9.97	GH51	GH	2.7e-136	alpha-L-arabinofuranosidase	[EC:3.2.1.55]	1.32	2.95	1.33	1.59	5.66	2.45	2.38	7.45	6.41	0.51	2	3.51	5.4	10.9	10.68
bin190	bin190_3_72	0	4.9	4.99	0	0.1	Unknown	4.99	GH51	GH	3.3e-101	alpha-L-arabinofuranosidase	[EC:3.2.1.55]	1.24	2.5	3.02	1.58	2.31	3.68	2.72	4.68	4.36	0.99	1.64	2.4	6.5	11.44	11.96
bin190	bin190_13_23	0	2.5	2.5	2.5	2.5	Unknown	2.5	GH144	GH	6.7e-100	hypothetical protein		1.15	0.86	2.37	2.22	3.29	3.46	1.87	2.78	4.32	1.69	1.4	0.65	0.06	0.83	0.74
bin190	bin190_8_114	2	2	2	2	2	Unknown	2	GH5	GH	1.8e-19	hypothetical protein		1.08	4.64	4.51	0.82	0.49	0.44	0.19	0.66	0.82	0.18	0.63	0.36	0.2	0.16	0.2
bin190	bin190_3_71	5.41	0.06	4.48	0	0.05	Unknown	5.41	GH10	GH	4.3e-56	endo-1,4-beta-xylanase	[EC:3.2.1.8]	0.98	3.5	2.83	1.05	5.21	3.74	2.79	2.82	4.63	1.57	1.66	2.7	6.4	10.34	11.71
bin190	bin190_20_21	9.97	0.01	0.01	0	0	Cytoplasmic	9.97	GH3	GH	2.6e-32	beta-N-acetylhexosaminidase	[EC:3.2.1.52]	0.5	3.25	4.76	0.92	1.65	1.32	0.96	1.05	1.29	0.34	0	0	0	0.71	0.73
bin190	bin190_7_63	8.96	0.51	0.26	0.01	0.26	Cytoplasmic	8.96	GT81	GT	6.8e-73	glucosylglycerate synthase	[EC:2.4.1.268]	0.17	0.91	2.26	1.82	2.98	3.8	1.56	3.08	2.46	2.16	3.08	3.46	1.16	2.71	2.02
bin190	bin190_7_148	8.96	0.51	0.26	0.01	0.26	Cytoplasmic	8.96	GH142	GH	6.2e-36	hypothetical protein		0.08	0.42	0.11	0.6	1.65	0.9	1.52	1.41	0.86	0.35	0.63	0.37	0.12	0.13	0.39
