# Supplementary material for: Metatranscriptomics-guided genome-scale metabolic reconstruction reveals the carbon flux and trophic interaction in methanogenic communities
Source: Microbiome. 2024 Jul 5;12:121. doi: 10.1186/s40168-024-01830-z (PMC11225162; doi:10.1186/s40168-024-01830-z)
Supplement: Supplementary file 12 — Supplementary Material 11. [file 40168_2024_1830_MOESM11_ESM.xlsx]

## Sheet: bin.190
Supplementary Data 10. Key metabolic pathways reconstruction and the corresponding gene expressions of key sugars and amino acids scavenger bin.190 under different hydraulic retention times
Pathway_name	Step	GeneID	KO	Gene name	Enzyme name	EC number	Substrate	Product	Transcriptional expressions under different hydraulic retention times (TPM)
									H15_1	H15_2	H15_3	H7_1	H7_2	H7_3	H4_1	H4_2	H4_3	H2_1	H2_2	H2_3	H1_1	H1_2	H1_3
Sugar degardation
Fructose degradation I, fructose => beta-D-fructose-6P	1	bin190_2_307	K00847	E2.7.1.4, scrK	fructokinase	2.7.1.4	D-Fructose	beta-D-Fructose 6-phosphate	21.11	40.4	39.93	7.86	19.6	23.26	10.71	19.17	19.66	6.16	10.62	10.67	3.86	6.76	6.88
Fructose degradation I, fructose => beta-D-fructose-6P	1	bin190_7_28	K00847	E2.7.1.4, scrK	fructokinase	2.7.1.4	D-Fructose	beta-D-Fructose 6-phosphate	13	28.13	27.45	26.01	37.23	38.54	24.23	30.01	34.03	14.99	21.55	17.42	8.06	10.57	8.57
Lactose degradation I, lactose => alpha-D-glucose	1	bin190_29_3	K01190	lacZ	beta-galactosidase	3.2.1.23	Lactose	alpha-D-Glucose; D-Galactose	2.42	6.07	2.12	5.83	8.21	5.35	11.18	12.57	13	17.69	21.69	21.39	22.61	27.24	25.84
Sucrose degradation I, sucrose => D-glucose	1	bin190_4_214	K01187	malZ	alpha-glucosidase	3.2.1.20	Sucrose	D-Fructose; D-Glucose	9.24	11.12	10.12	2.86	3.55	4.45	2.41	5.41	4.52	2.4	3.04	2.99	1.71	1.97	2.98
Xylose degradation I, xylose isomeras pathway	1	bin190_4_80	K01805	xylA	xylose isomerase	5.3.1.5	D-Xylose	D-Xylulose	26.49	21.88	21.83	22.96	31.13	25.71	14.7	26.48	22.27	9.26	16.5	25.47	6.18	8.68	9.56
Xylose degradation I, xylose isomeras pathway	2	bin190_10_69	K00854	xylB, XYLB	xylulokinase	2.7.1.17	D-Xylulose	D-Xylulose 5-phosphate	2.58	2.04	5.59	1.75	0.55	0.73	1.72	1.87	1.74	1	0.85	1.46	0.58	0.46	0.58
Xylose degradation I, xylose isomeras pathway	2	bin190_4_81	K00854	xylB, XYLB	xylulokinase	2.7.1.17	D-Xylulose	D-Xylulose 5-phosphate	3.98	5.25	7.48	3.2	3.04	3.55	2.53	4.83	3.05	2.69	3.95	3.97	1.73	3.4	3.39
Xylose degradation I, xylose isomeras pathway	2	bin190_8_44	K00854	xylB, XYLB	xylulokinase	2.7.1.17	D-Xylulose	D-Xylulose 5-phosphate	12.53	24.16	18.29	0.19	0.65	1.05	0.92	3.03	2.09	0.5	0.77	0.69	0.48	0.2	0.63
Xylose degradation I, xylose isomeras pathway	2	bin190_8_7	K00854	xylB, XYLB	xylulokinase	2.7.1.17	D-Xylulose	D-Xylulose 5-phosphate	4.09	9.34	0	0	1.09	0	2.45	0	2.03	0	0	0	0	0.94	0
Xylose degradation I, xylose isomeras pathway	2	bin190_8_85	K00854	xylB, XYLB	xylulokinase	2.7.1.17	D-Xylulose	D-Xylulose 5-phosphate	2.29	3.01	1.83	2.11	2.73	2.36	3.2	4.92	5.49	3.56	3.45	6.5	1.94	1.4	2.52
Amino acids degardation
Alanine degradation II, alanine => pyruvate	1	bin190_1_104	K01775	alr	alanine racemase	5.1.1.1	L-Alanine	D-Alanine	67.42	129.97	116.95	4.04	8.41	6.41	4.46	8.23	7.28	4.61	5.31	4.23	4.34	4.87	5.64
Alanine degradation II, alanine => pyruvate	2	bin190_3_171	K00824	dat	D-alanine transaminase	2.6.1.21	D-Alanine	Pyruvate	25.35	35.03	33.07	4.62	4.05	6.43	6.19	7.71	6.67	2.85	1.83	4.87	3.4	4.21	2.44
Asparagine degradation, L-asparagine => L-aspartate	1	bin190_1_459	K01424	E3.5.1.1, ansA, ansB	L-asparaginase	3.5.1.1	L-Asparagine	L-Aspartate; Ammonia	8	17.32	13.28	1.67	2.41	3.27	1.37	4.15	3.63	0.86	2.34	3.13	0.58	1.3	1.43
Asparagine degradation, L-asparagine => L-aspartate	1	bin190_2_247	K13051	ASRGL1, iaaA	L-asparaginase / beta-aspartyl-peptidase	3.5.1.1	L-Asparagine	L-Aspartate; Ammonia	4.58	8.41	3.72	3.07	1.29	1.46	3.49	3.93	1.91	1.63	1.34	1.71	1.04	0.89	1.06
Aspartate degradation I, aspartate => pyruvate	1	bin190_1_326	K00812	aspB	aspartate aminotransferase	2.6.1.1	L-Aspartate	Oxaloacetate	52.86	91.49	83.07	16.38	36.2	42.32	12.3	25.66	25.79	7.24	15.53	18.02	4.1	9.71	9.15
Aspartate degradation I, aspartate => pyruvate	1	bin190_6_135	K00812	aspB	aspartate aminotransferase	2.6.1.1	L-Aspartate	Oxaloacetate	27.44	16.3	13.69	26.67	40.73	45.48	41.33	45.1	42.06	16.51	19.11	33.93	17.12	10.89	12.94
Aspartate degradation I, aspartate => pyruvate	2	bin190_4_158	K01571	oadA	oxaloacetate decarboxylase (Na+ extruding) subunit alpha	7.2.4.2	Oxaloacetate	Pyruvate	57.07	58.84	65.89	6.84	11.96	9.97	5.36	8.88	9.01	1.96	4.06	4.78	1.58	3.4	3.03
Cysteine degradation I, L-cysteine => L-serine	1	bin190_6_95	K01738	cysK	cysteine synthase	2.5.1.47	L-Cysteine	O-Acetyl-L-serine	4.02	2.65	3.74	2.81	5.25	5.01	3.28	5.69	4.95	1.8	3.61	6.98	1.39	1.92	2
Cysteine degradation I, L-cysteine => L-serine	1	bin190_9_73	K01738	cysK	cysteine synthase	2.5.1.47	L-Cysteine	O-Acetyl-L-serine	35.81	40.75	41.23	3.57	3.24	5.2	4.24	6.64	5.39	2.59	2.94	2.83	2.05	2.14	2.5
Cysteine degradation I, L-cysteine => L-serine	2	bin190_19_12	K00640	cysE	serine O-acetyltransferase	2.3.1.30	O-Acetyl-L-serine	L-serine; Acetyl-CoA	19.09	16.09	15.28	11.77	8.62	8.12	8.34	5.18	8.71	5.06	7.78	4.29	3.31	3.69	2.87
Cysteine degradation I, L-cysteine => L-serine	2	bin190_9_72	K00640	cysE	serine O-acetyltransferase	2.3.1.30	O-Acetyl-L-serine	L-serine; Acetyl-CoA	35.77	26.04	35.03	0.82	1.21	1.85	2.53	2.23	0.76	0.91	1.41	0	0.79	1.22	1.06
Glutamine degradation II, L-glutamine => L-glutamate	1	bin190_2_284	K00266	gltD	glutamate synthase (NADPH) small chain	1.4.1.13	L-Glutamine	L-Glutamate	17.39	17.11	11.36	1.08	2.34	1.24	1.61	3.14	1.31	1.06	0.81	2.11	0.42	0.53	0.65
Glutamine degradation II, L-glutamine => L-glutamate	1	bin190_2_93	K00266	gltD	glutamate synthase (NADPH) small chain	1.4.1.13	L-Glutamine	L-Glutamate	40.19	68.7	61.03	11.14	21.27	19	9.87	16.19	16.52	5.27	9.39	9.93	2.49	7.43	7.47
Glycine degradation I, glycine => formate	1	bin190_3_92	K00282	gcvPA	glycine dehydrogenase subunit 1	1.4.4.2	Glycine; Lipoylprotein	S-Aminomethyldihydrolipoylprotein; CO2	21.58	43.36	47.84	2.24	15.16	11.96	5.45	12.16	14.3	3.34	10.33	13.49	1.66	5.44	7.16
Glycine degradation I, glycine => formate	1	bin190_3_93	K00283	gcvPB	glycine dehydrogenase subunit 2	1.4.4.2	Glycine; Lipoylprotein	S-Aminomethyldihydrolipoylprotein; CO2	38.16	45.99	46.94	12.7	25.19	22.45	13.38	22.61	18.36	6.39	14.37	20.88	3.94	7.86	10.76
Glycine degradation I, glycine => formate	1	bin190_3_90	K00605	gcvT, AMT	aminomethyltransferase	2.1.2.10	S-Aminomethyldihydrolipoylprotein	5,10-Methylene-THF; Dihydrolipoylprotein; Ammonia	13.84	5.84	8.94	2.03	3.6	3.29	2.01	7.95	3.13	1.4	4.18	10.92	0.93	1.65	2.47
Glycine degradation I, glycine => formate	1	bin190_1_282	K00382	DLD, lpd, pdhD	dihydrolipoamide dehydrogenase	1.8.1.4	Dihydrolipoylprotein	Lipoylprotein	35.22	49.53	55.24	4.87	7.37	9.53	3.35	6.41	6.06	3.48	5.82	8.12	2.79	4.96	4.36
Glycine degradation I, glycine => formate	1	bin190_3_91	K02437	gcvH, GCSH	glycine cleavage system H protein				117.13	84.81	75.77	10.45	34.26	22.09	20.17	47.29	29.25	14.13	21.53	32.23	6	5.83	5.28
Glycine degradation I, glycine => formate	2	bin190_5_30	K01491	folD	methylenetetrahydrofolate dehydrogenase (NADP+) / methenyltetrahydrofolate cyc	1.5.1.5	5,10-Methylene-THF	5,10-Methenyl-THF	42.65	62.71	58.71	13.74	24.38	18.7	10.01	18.68	17.72	6.14	11.39	14.86	4.13	6.02	6.5
Glycine degradation I, glycine => formate	3	bin190_5_30	K01491	folD	methylenetetrahydrofolate dehydrogenase (NADP+) / methenyltetrahydrofolate cyc	3.5.4.9	5,10-methenyl-THF	10-Formyl-THF	42.65	62.71	58.71	13.74	24.38	18.7	10.01	18.68	17.72	6.14	11.39	14.86	4.13	6.02	6.5
Glycine degradation I, glycine => formate	4	bin190_5_31	K01938	fhs	formate--tetrahydrofolate ligase	6.3.4.3	10-Formyl-THF	Formate	29.15	56.15	53.45	10.17	26.88	28.91	11.82	24.74	24.07	6.23	15.67	13.83	4.13	7.99	8.18
Histidine degradation, histidine => glutamate	1	bin190_5_51	K01745	hutH, HAL	histidine ammonia-lyase	4.3.1.3	Histidine	Urocanate	15.81	19.96	22.09	3.18	6.51	10.13	5.52	7.35	7.83	2.33	3.83	3.16	2.06	2.18	2.47
Histidine degradation, histidine => glutamate	2	bin190_5_141	K01712	hutU, UROC1	urocanate hydratase	4.2.1.49	Urocanate	4-Imidazolone-5-propanoate	3.7	5.58	4.55	2.31	5.02	4.51	2.58	4.59	4.38	1.29	4.49	4.97	1.04	1.72	1.96
Histidine degradation, histidine => glutamate	3	bin190_1_39	K01468	hutI, AMDHD1	imidazolonepropionase	3.5.2.7	4-Imidazolone-5-propanoate	N-Formimino-L-glutamate	40.27	51.34	59.91	22.29	23.2	18.53	23.26	28.89	27.65	12.51	15.71	17.24	8.66	11.13	10.37
Histidine degradation, histidine => glutamate	4	bin190_1_38	K00603	fctD	glutamate formiminotransferase / 5-formyltetrahydrofolate cyclo-ligase	2.1.2.5	N-Formimino-L-glutamate	Glutamate	79.49	85.89	84.67	10.58	14.53	14.83	9.5	16.1	14.2	8.26	10.06	9.77	6.41	6.92	7.52
Lysine degradation III, lysine => butyrate + acetate	1	bin190_3_150	K01843	kamA	lysine 2,3-aminomutase	5.4.3.2	Lysine	L-beta-Lysine	95.48	164.15	170.76	4.96	3.61	1.69	3.05	3.51	3.17	1.04	1.72	1.62	0.84	0.54	0.85
Lysine degradation III, lysine => butyrate + acetate	1	bin190_3_191	K01843	kamA	lysine 2,3-aminomutase	5.4.3.2	Lysine	L-beta-Lysine	15.42	23.09	19.09	4.84	8.07	7.57	7.41	10.01	7.73	4.08	7	6.53	4.42	4.92	5.32
Lysine degradation III, lysine => butyrate + acetate	2	bin190_3_195	K01844	kamD	beta-lysine 5,6-aminomutase alpha subunit	5.4.3.3	L-beta-Lysine	3,5-Diaminohexanoate	13.6	18.74	22.16	5.04	6.37	6.71	2.47	5.4	4.93	1.39	2.29	3.04	1.2	1.41	1.11
Lysine degradation III, lysine => butyrate + acetate	2	bin190_3_196	K18011	kamE	beta-lysine 5,6-aminomutase beta subunit	5.4.3.3	L-beta-Lysine	3,5-Diaminohexanoate	8.02	9.79	8.97	2.42	3.28	2.66	1.67	2.09	2.64	1.09	1.26	1.52	0.12	0.37	1.23
Lysine degradation III, lysine => butyrate + acetate	3	bin190_3_190	K18012	kdd	L-erythro-3,5-diaminohexanoate dehydrogenase	1.4.1.11	3,5-Diaminohexanoate	5-Amino-3-oxohexanoate	20.52	29.9	27.11	14.99	10.22	10.72	14.35	9.26	12.66	6.9	7.81	9.2	5.96	7.02	5.12
Lysine degradation III, lysine => butyrate + acetate	4	bin190_3_189	K18013	kce	3-keto-5-aminohexanoate cleavage enzyme	2.3.1.247	5-Amino-3-oxohexanoate	L-3-Aminobutyryl-CoA; Acetoacetate	9.36	10.46	14.17	2.2	5.1	5.31	1.66	5.72	7.01	2.12	4.61	4.14	2.92	2.6	1.78
Lysine degradation III, lysine => butyrate + acetate	5	bin190_3_188	K18014	kal	3-aminobutyryl-CoA ammonia-lyase	4.3.1.14	L-3-Aminobutyryl-CoA	Crotonyl-CoA	26.54	23.02	13.64	18.82	12.33	14.48	9.42	16.56	8.34	9.32	10.46	19.31	5.84	5.77	6.48
Lysine degradation III, lysine => butyrate + acetate	7	bin190_1_170	K01034	atoD	acetate CoA/acetoacetate CoA-transferase alpha subunit	2.8.3.9	Butanoyl-CoA; Acetoacetate	Butyrate; Acetoacetyl-CoA	4.24	2.26	5.67	7.03	15.93	16.02	3.79	8	11.45	3.4	11.06	15.88	1.71	3.23	4.09
Lysine degradation III, lysine => butyrate + acetate	7	bin190_1_171	K01035	atoA	acetate CoA/acetoacetate CoA-transferase beta subunit	2.8.3.9	Butanoyl-CoA; Acetoacetate	Butyrate; Acetoacetyl-CoA	3.45	6.31	9.62	2.6	16.84	23.54	3.85	11.31	18.21	1.64	12.37	13.21	0.63	3.94	4.16
Lysine degradation III, lysine => butyrate + acetate	8	bin190_4_90	K00626	ACAT, atoB	acetyl-CoA C-acetyltransferase	2.3.1.9	Acetoacetyl-CoA	Acetyl-CoA	14.16	24.15	22.06	3.65	4.47	2.95	3.28	7.83	7.61	3.12	7.64	9.92	3.98	7.58	9.76
Lysine degradation III, lysine => butyrate + acetate	9	bin190_1_450	K15024	K15024	putative phosphotransacetylase	2.3.1.8	Acetyl-CoA	Acetyl phosphate	27.06	54.46	74.97	1.54	3.41	3.9	0.96	7.14	3.91	2.57	3.31	10.14	1.12	2.69	2.19
Lysine degradation III, lysine => butyrate + acetate	10	bin190_1_112	K00925	ackA	acetate kinase	2.7.2.1	Acetyl phosphate	Acetate	74.59	91.33	89.02	6.3	7.45	5.3	8.35	10.42	6.46	3.89	8.84	8.48	2.05	5.12	4.6
Methionine degradation II, L-methionine => 2-oxobutanoate	1	bin190_15_38	K01761	E4.4.1.11	methionine-gamma-lyase	4.4.1.11	L-Methionine	2-Oxobutanoate; Methanethiol; Ammonia	31.88	50.07	43.51	7.05	14.7	12.27	6.59	13.05	11.4	3.51	6.18	5.55	3.41	2.79	4.05
Methionine degradation II, L-methionine => 2-oxobutanoate	1	bin190_36_3	K01761	E4.4.1.11	methionine-gamma-lyase	4.4.1.11	L-Methionine	2-Oxobutanoate; Methanethiol; Ammonia	0	0	58.14	0	22.19	0	0	0	11.58	0	0	0	0	0	0
Methionine degradation II, L-methionine => 2-oxobutanoate	1	bin190_4_209	K01761	E4.4.1.11	methionine-gamma-lyase	4.4.1.11	L-Methionine	2-Oxobutanoate; Methanethiol; Ammonia	5.89	12.88	13.65	7.22	20.14	16.66	8.49	13.28	11.75	4.52	6.32	4.55	1.78	3.82	3.47
Methionine related transporter		bin190_6_62	K02073	metQ	D-methionine transport system substrate-binding protein		Phosphate and amino acid transporters	ABC transporters, prokaryotic type	156.97	209.3	219.67	8.17	17.44	24.31	7.23	10.4	13.35	6.24	7.32	9.04	3.53	3.69	4.39
Methionine related transporter		bin190_6_60	K02072	metI	D-methionine transport system permease protein		Phosphate and amino acid transporters	ABC transporters, prokaryotic type	18.59	17.5	20.95	2.73	1.34	1.91	1.91	2.6	1.57	0.76	0.59	1.55	0.5	0.17	0.35
Methionine related transporter		bin190_6_61	K02071	metN	D-methionine transport system ATP-binding protein		Phosphate and amino acid transporters	ABC transporters, prokaryotic type	31.82	46.79	47.38	1.35	2.91	4.4	1.59	4	3.51	0.86	1.92	2.85	0.83	1.14	1.78
Proline degradation I, L-proline => L-glutamate	1	bin190_6_167	K00286	proC	pyrroline-5-carboxylate reductase	1.5.1.2	L-Proline	(S)-1-Pyrroline-5-carboxylate	11.28	18	14.43	0.44	2.94	2.39	4.79	3.77	3.96	2.1	2.47	2.73	2.35	0.67	1.98
Proline degradation I, L-proline => L-glutamate	2	bin190_3_145	K00294	E1.2.1.88	1-pyrroline-5-carboxylate dehydrogenase	1.2.1.88	(S)-1-Pyrroline-5-carboxylate	L-Glutamate	68.78	91.09	91.72	16.3	22.58	28.32	15.27	22.03	27.46	9.61	16.1	15.44	5.81	9.01	9.12
Serine degradation I, serine => pyruvate	1	bin190_14_35	K01752	E4.3.1.17, sdaA, sdaB, tdcG	L-serine dehydratase	4.3.1.17	Serine	Pyruvate; Ammonia	24.66	44.8	48.2	4.95	17.23	12.4	4.64	11.78	15.91	5.21	8.05	7.26	1.06	3.29	5.7
Serine degradation I, serine => pyruvate	1	bin190_14_36	K01752	E4.3.1.17, sdaA, sdaB, tdcG	L-serine dehydratase	4.3.1.17	Serine	Pyruvate; Ammonia	23.28	57.77	53.06	4.39	12.47	10.45	3.76	11.83	10.66	2.26	8.17	14.23	2.64	5.44	5.43
Serine degradation II, serine => glycine	1	bin190_9_41	K00600	glyA, SHMT	glycine hydroxymethyltransferase	2.1.2.1	Serine	Glycine; 5,10-Methylene-THF	11.48	17.83	15.27	6.4	18.51	16.99	6.96	15.52	17.25	3.73	5.51	4.72	2.11	4.2	4.56
Threonine degradation I, L-threonine => glycine	1	bin190_5_47	K00060	tdh	threonine 3-dehydrogenase	1.1.1.103	Threonine	L-2-Amino-3-oxobutanoic acid	70.29	85.45	79.7	30.63	62.8	56.26	27.16	41.87	43.71	11.84	24.05	32.89	7.31	10.77	12.54
Threonine degradation I, L-threonine => glycine	2	bin190_5_48	K00639	kbl, GCAT	glycine C-acetyltransferase	2.3.1.29	L-2-Amino-3-oxobutanoic acid	Glycine; Acetyl-CoA	47.58	90.36	88.96	33.89	106.04	98.92	30.62	74.65	73.36	16.63	33.27	44.55	8.81	16.1	17.94
Central carbon metabolism
Glycolysis, glucose => pyruvate	1	bin190_1_381	K25026	glk	glucokinase	2.7.1.2	Glucose	alpha-D-Glucose 6P	23.48	24.15	20.43	10.37	19.21	14.2	10	20.61	15.36	5.38	15.77	30.07	3.96	4.8	6.3
Glycolysis, glucose => pyruvate	1	bin190_2_303	K25026	glk	glucokinase	2.7.1.2	Glucose	alpha-D-Glucose 6P	7.19	6.8	7.89	0.39	2.05	1.06	0.85	1.67	2.1	0.44	1.31	1.55	0.48	0.1	0.49
Glycolysis, glucose => pyruvate	1	bin190_4_121	K25026	glk	glucokinase	2.7.1.2	Glucose	alpha-D-Glucose 6P	0.82	1.72	1.07	0.37	0	0	1.04	1.79	1.84	0.33	0.32	1.32	0.27	0.1	0.46
Glycolysis, glucose => pyruvate	2	bin190_1_151	K01810	GPI, pgi	glucose-6-phosphate isomerase	5.3.1.9	alpha-D-Glucose 6P	beta-D-Fructose 6P	31.32	36.66	38.13	4.41	11.75	8.9	6.96	12.9	9.61	5.75	10.35	11.31	4.25	7.02	8.03
Glycolysis, glucose => pyruvate	3	bin190_3_88	K00850	pfkA, PFK	6-phosphofructokinase 1	2.7.1.11	beta-D-Fructose 6P	beta-D-Fructose 1,6-P2	6.06	8.32	5.78	4.57	4.21	2.29	1.33	3.59	3.81	1.9	2.15	3.28	1.12	1	0.88
Glycolysis, glucose => pyruvate	3	bin190_2_202	K16370	pfkB	6-phosphofructokinase 2	2.7.1.11	beta-D-Fructose 6P	beta-D-Fructose 1,6-P2	3.67	2.91	1.07	0.74	0.35	0.2	1.28	0.99	0.84	0.1	0.97	1.48	0.36	0.1	0.46
Glycolysis, glucose => pyruvate	3	bin190_1_123	K21071	pfk, pfp	ATP-dependent phosphofructokinase / diphosphate-dependent phosphofructokinase	2.7.1.11	beta-D-Fructose 6P	beta-D-Fructose 1,6-P2	18.51	17.54	16.6	2.79	3.75	6.98	3.52	5.04	5.02	3.26	4	3.48	2.94	2.9	2.6
Glycolysis, glucose => pyruvate	3	bin190_1_257	K21071	pfk, pfp	ATP-dependent phosphofructokinase / diphosphate-dependent phosphofructokinase	2.7.1.11	beta-D-Fructose 6P	beta-D-Fructose 1,6-P2	147.72	138.3	119.14	20.98	13.44	10.68	21.63	14.94	16.31	13.23	11.28	13.48	9.13	9.69	8.02
Glycolysis, glucose => pyruvate	4	bin190_1_111	K01624	FBA, fbaA	fructose-bisphosphate aldolase, class II	4.1.2.13	beta-D-Fructose 1,6-P2	Glyceraldehyde-3P	73.96	91.78	83.89	4.69	12.99	17.28	9.64	15.16	14.2	5.94	7.88	17.18	4.35	6.52	7.44
Glycolysis, glucose => pyruvate	4	bin190_11_31	K01624	FBA, fbaA	fructose-bisphosphate aldolase, class II	4.1.2.13	beta-D-Fructose 1,6-P2	Glyceraldehyde-3P	7.88	11.18	4.54	5.52	5.73	7.2	3.99	6.19	4.04	1.08	2.03	2.65	0.94	1.85	1.61
Glycolysis, glucose => pyruvate	5	bin190_6_144	K01803	TPI, tpiA	triosephosphate isomerase (TIM)	5.3.1.1	Glycerone-P	Glyceraldehyde-3P	33.82	39.07	38.97	6.38	11.39	12.27	7.75	11.82	9.69	4.27	7.97	8.48	3.89	4.61	6.43
Glycolysis, glucose => pyruvate	6	bin190_6_144	K00927	PGK, pgk	phosphoglycerate kinase	2.7.2.3	Glycerate-1,3P2	Glycerate-3P	33.82	39.07	38.97	6.38	11.39	12.27	7.75	11.82	9.69	4.27	7.97	8.48	3.89	4.61	6.43
Glycolysis, glucose => pyruvate	6	bin190_6_143	K00134	GAPDH, gapA	glyceraldehyde 3-phosphate dehydrogenase (phosphorylating)	1.2.1.12	Glyceraldehyde-3P	Glycerate-1,3P2	256.88	501.23	540.07	32.83	20.54	22.19	16.75	20.02	23.14	10.77	15.37	17.57	7.99	13.69	14.05
Glycolysis, glucose => pyruvate	7	bin190_2_274	K01834	PGAM, gpmA	2,3-bisphosphoglycerate-dependent phosphoglycerate mutase	5.4.2.11	Glycerate-3P	Glycerate-2P	124.41	218.95	212.15	11.84	28.96	28.39	13.54	30.4	29.6	11.9	21.03	22.18	8.44	16.68	23.43
Glycolysis, glucose => pyruvate	7	bin190_10_19	K15634	gpmB	2,3-bisphosphoglycerate-dependent phosphoglycerate mutase	5.4.2.11	Glycerate-3P	Glycerate-2P	6.33	5.78	7.62	3.57	2.03	3.64	2.05	2.27	2.73	1.17	2.32	1.34	1.31	1.81	2.44
Glycolysis, glucose => pyruvate	8	bin190_14_34	K01689	ENO, eno	enolase	4.2.1.11	Glycerate-2P	Phosphoenolpyruvate	278.27	338.4	310.9	41.03	49.4	48.58	31.52	36.35	34.29	20.59	21.95	25.11	14.42	19.2	18.75
Glycolysis, glucose => pyruvate	9	bin190_2_254	K00873	PK, pyk	pyruvate kinase	2.7.1.40	Phosphoenolpyruvate	Pyruvate	62.71	80.38	91.58	19.48	29.61	26.12	18.49	28.38	25.29	12.71	17.33	13.65	8.34	7.73	7.9
Glycolysis, glucose => pyruvate		bin190_3_87	K00873	PK, pyk	pyruvate kinase	2.7.1.40	Phosphoenolpyruvate	Pyruvate	21.46	20.02	21.58	12.19	13.58	12.43	7.5	12.51	13.95	5.6	7.74	6.03	2.7	4.55	4.14
Glucose related transporter		bin190_1_91	K17315	gtsA, glcE	glucose/mannose transport system substrate-binding protein		Saccharide, polyol, and lipid transporters	ABC transporters, prokaryotic type	327.74	308.74	300.06	133.48	240.59	224.65	206.21	243.98	242.36	103.18	136.31	286.54	51.02	53.7	72.21
Glucose related transporter		bin190_1_90	K17316	gtsB, glcF	glucose/mannose transport system permease protein		Saccharide, polyol, and lipid transporters	ABC transporters, prokaryotic type	17.63	15.65	10.58	4	6.29	5.55	4.92	7.46	9.06	4.65	3.81	6.48	1.43	1.6	2.84
Glucose related transporter		bin190_1_89	K17317	gtsC, glcG	glucose/mannose transport system permease protein		Saccharide, polyol, and lipid transporters	ABC transporters, prokaryotic type	7.78	5.55	6.59	3.61	3.26	1.73	1.55	1.46	1.84	0.76	0.78	2.62	0.22	0.81	0.23
Glucose related transporter		bin190_5_152	K08174	glcP	MFS transporter, FHS family,glucose/mannose:H+ symporter		Sugar transporters	Major facilitator superfamily (MFS)	18.99	26.48	25.24	4.32	5.93	7.88	5.96	5.95	6.69	4.24	6.15	6.58	3.13	3.09	3.85
Glucose related transporter		bin190_1_494	K10112	msmX, msmK, malK, sugC, ggtA, msiK	multiple sugar transport system ATP-binding protein	7.5.2.-	Saccharide, polyol, and lipid transporters	ABC transporters, prokaryotic type	475.17	787.92	800.73	186.42	377.71	384.12	202.1	306.81	305.08	107.62	183.3	173.38	82.68	125.26	141.21
Glucose related transporter		bin190_5_85	K10112	msmX, msmK, malK, sugC, ggtA, msiK	multiple sugar transport system ATP-binding protein	7.5.2.-	Saccharide, polyol, and lipid transporters	ABC transporters, prokaryotic type	4.45	8.5	5.42	1.86	8.05	4.87	4.45	4.82	8.6	2.64	4.55	4.31	1.74	2.31	1.22
Pyruvate degradation, pyruvate => lactate	1	bin190_4_38	K00016	LDH, ldh	L-lactate dehydrogenase	1.1.1.27	Pyruvate	L-Lactate	64.81	82.22	94.29	27.57	64.97	82.09	33.53	40.64	59.61	18.98	34.34	27.97	11.13	13.07	16.44
Glycerol degardation
Glycerol degradation I, glycerol => sn-glycerol 3-phosphate => glycerone-P	1	bin190_1_430	K00864	glpK, GK	glycerol kinase	2.7.1.30	Glycerol	sn-glycerol 3-phosphate	23.25	27.98	24.88	1.62	3.75	3.48	1.98	3.8	4.72	1.57	2.05	2.77	1.3	0.95	1.56
Glycerol degradation I, glycerol => sn-glycerol 3-phosphate => glycerone-P	2	bin190_1_136	K00111	glpA, glpD	glycerol-3-phosphate dehydrogenase	1.1.5.3	sn-glycerol 3-phosphate	Glycerone-P	2.05	3.6	5.13	1.03	3.13	4.53	3.44	7.72	5.26	0.35	0.63	1.36	0.36	1.18	0.72
Glycerol related transporter		bin190_12_19	K05813	ugpB	sn-glycerol 3-phosphate transport system substrate-binding protein		Saccharide, polyol, and lipid transporters	ABC transporters, prokaryotic type	73.78	154.5	152.77	155.91	580.64	570.98	310.37	713.03	700.61	108.19	223.49	221.77	57.99	119.25	135.34
Glycerol related transporter		bin190_1_424	K05813	ugpB	sn-glycerol 3-phosphate transport system substrate-binding protein		Saccharide, polyol, and lipid transporters	ABC transporters, prokaryotic type	6.26	8.47	14.32	1.74	11.71	10.71	1.8	6	6.69	1.28	6.09	14.39	1.29	3.68	2.54
Glycerol related transporter		bin190_5_88	K05813	ugpB	sn-glycerol 3-phosphate transport system substrate-binding protein		Saccharide, polyol, and lipid transporters	ABC transporters, prokaryotic type	16.73	27.42	30.35	17.44	94.26	81.14	25.13	84.11	75.16	11.66	38.22	96.1	5	13.33	17.47
Glycerol related transporter		bin190_6_96	K05813	ugpB	sn-glycerol 3-phosphate transport system substrate-binding protein		Saccharide, polyol, and lipid transporters	ABC transporters, prokaryotic type	54.53	88.97	86.81	237.87	836.57	769.16	616.89	1316.47	1297.8	186.9	381.45	364.95	100.25	192.97	199.17
Glycerol related transporter		bin190_5_89	K05814	ugpA	sn-glycerol 3-phosphate transport system permease protein		Saccharide, polyol, and lipid transporters	ABC transporters, prokaryotic type	8.2	4.2	10.07	8.37	16.88	20.68	9.39	13.56	12.47	6.1	5.56	9.78	3.13	2.57	3.12
Glycerol related transporter		bin190_6_97	K05814	ugpA	sn-glycerol 3-phosphate transport system permease protein		Saccharide, polyol, and lipid transporters	ABC transporters, prokaryotic type	2.99	2.16	5.17	2.86	9.26	5.14	4.49	12.36	9.64	1.16	4.46	3.83	1.1	2.31	2.89
Glycerol related transporter		bin190_5_90	K05815	ugpE	sn-glycerol 3-phosphate transport system permease protein		Saccharide, polyol, and lipid transporters	ABC transporters, prokaryotic type	2.02	5.36	4.67	2.62	7.57	6.68	2.87	5.89	4.16	1.97	3.8	6.04	1.39	2.68	1.21
Glycerol related transporter		bin190_6_98	K05815	ugpE	sn-glycerol 3-phosphate transport system permease protein		Saccharide, polyol, and lipid transporters	ABC transporters, prokaryotic type	3.7	3.01	5.01	6.86	4.34	6.81	7.13	6.72	8.76	4.25	3.55	4.02	2	2.09	2.93
ATP synthase
F-type ATPase, prokaryotes and chloroplasts		bin190_5_185	K02111	ATPF1A, atpA	F-type H+-transporting ATPase subunit ATPase subunit alpha	7.1.2.2			33.15	31.15	30.09	5.23	9.75	9.47	6.12	8.51	7.29	4.61	5.1	9.41	3.11	2.89	4.82
F-type ATPase, prokaryotes and chloroplasts		bin190_5_183	K02112	ATPF1B, atpD	F-type H+-transporting ATPase subunit beta	7.1.2.2			51.02	67.97	73.61	17.19	31.57	33.58	18.26	25.96	23.41	12.72	16.09	18.98	10.35	13.74	13.42
F-type ATPase, prokaryotes and chloroplasts		bin190_5_186	K02113	ATPF1D, atpH	F-type H+-transporting ATPase subunit delta				14.76	15	8.92	3.55	6.19	2.02	1.93	4.88	6.21	4.18	3.06	7.73	1.5	1.32	1.85
F-type ATPase, prokaryotes and chloroplasts		bin190_5_182	K02114	ATPF1E, atpC	F-type H+-transporting ATPase subunit gamma epsilon				58.28	91.82	83.62	13.29	18.14	18.85	36.08	26.79	34.67	16.55	27.83	14.65	17.78	16.32	16.41
F-type ATPase, prokaryotes and chloroplasts		bin190_5_184	K02115	ATPF1G, atpG	F-type H+-transporting ATPase subunit gamma				15.8	21.71	16.46	2.17	4.18	3.32	2.86	5.15	5.51	2.21	3.78	5.42	0.74	2.56	3.84
F-type ATPase, prokaryotes and chloroplasts		bin190_5_189	K02108	ATPF0A, atpB	F-type H+-transporting ATPase subunit a				22.77	17.33	21.28	6.86	4.13	3.76	6.86	5.33	7.98	3.64	4.3	11.49	5.89	3.19	4.88
F-type ATPase, prokaryotes and chloroplasts		bin190_5_187	K02109	ATPF0B, atpF	F-type H+-transporting ATPase subunit b				8.61	4.21	0	2.35	0.6	3.44	2.53	1.31	1.12	0	3.01	9.31	0.56	0.86	0.94
F-type ATPase, prokaryotes and chloroplasts		bin190_5_188	K02110	ATPF0C, atpE	F-type H+-transporting ATPase subunit c				32.9	0	0	0	0	0	0	0	23.17	0	16.12	28.95	0	3.57	0
Energy and Electron transferring complex
Hydrogenase		bin190_1_148	K17992	hndB	NADP-reducing hydrogenase subunit HndB	1.12.1.3			74.08	343.67	332.61	9.85	105.73	53.96	6.6	71.06	58.54	1.27	49.86	56.87	2.84	24.91	36.72
Hydrogenase		bin190_1_145	K18331	hndC	NADP-reducing hydrogenase subunit HndC	1.12.1.3			101.13	82.01	70.28	17.82	14.95	17.29	15.82	15.36	13.64	9.09	8.68	18.54	6.83	6.85	6.16
Hydrogenase		bin190_1_128	K18332	hndD	NADP-reducing hydrogenase subunit HndD	1.12.1.3			227.15	253.83	237.9	39.42	69.31	66.08	38.7	64.93	54.04	22.02	42.22	84.17	13.22	20.27	23.31
Hydrogenase		bin190_2_293	K14113	ehbD	energy-converting hydrogenase B subunit D				0	0	0	0	11.81	0	0	0	0	0	0	0	0	0	0
FixABCX		bin190_8_77	K03521	fixA, etfB	electron transfer flavoprotein beta subunit				10.47	14.68	15.84	3.71	3.36	3.31	1.89	8.03	3.17	2.1	2.42	4.15	0.91	1.43	1.76
FixABCX		bin190_8_76	K03522	fixB, etfA	electron transfer flavoprotein alpha subunit				3.54	7.31	4.19	1.33	0.96	1.27	1.68	1.26	1.81	0.57	1.31	1.78	0.08	0.69	0.75
Nfn		bin190_2_284	K00266	nfnA	glutamate synthase (NADPH) small chain	1.4.1.13			17.39	17.11	11.36	1.08	2.34	1.24	1.61	3.14	1.31	1.06	0.81	2.11	0.42	0.53	0.65
Nfn		bin190_2_93	K00266	nfnA	glutamate synthase (NADPH) small chain	1.4.1.13			40.19	68.7	61.03	11.14	21.27	19	9.87	16.19	16.52	5.27	9.39	9.93	2.49	7.43	7.47
Nqr		bin190_1_496	K00347	nqrB	Na+-transporting NADH:ubiquinone oxidoreductase subunit B	7.2.1.1			17.8	16.02	15.9	5.96	14.85	10.76	10.42	13.06	10.62	6.98	6.5	14.94	2.66	3.55	3.94
Nqr		bin190_1_497	K00348	nqrC	Na+-transporting NADH:ubiquinone oxidoreductase subunit C	7.2.1.1			30.06	36.27	34.35	13.43	40.64	34.48	21.36	33.16	33.26	6.91	15.89	14.75	6.19	5.16	6.74
Nqr		bin190_1_498	K00349	nqrD	Na+-transporting NADH:ubiquinone oxidoreductase subunit D	7.2.1.1			22.04	23.37	22.49	19.6	39.01	46.24	21.1	39.54	35.22	9.03	21.8	21.59	4.03	8.13	6.04
Nqr		bin190_1_499	K00350	nqrE	Na+-transporting NADH:ubiquinone oxidoreductase subunit E	7.2.1.1			8.17	12.25	19.13	9.99	29.57	11.69	4.78	27.72	29.17	5.77	12.6	15.38	2.43	4.04	6.56
Nqr		bin190_1_500	K00351	nqrF	Na+-transporting NADH:ubiquinone oxidoreductase subunit F	7.2.1.1			16.85	19.17	24.78	16.93	17.15	21.49	12.5	18.83	16.44	6.57	7.02	12.95	4.53	4.24	5.7
Nuo		bin190_2_287	K00331	nuoB	NADH-quinone oxidoreductase subunit B	7.1.1.2			24.11	26.47	26.21	1.86	4.64	4.78	1.73	9.2	2.61	0.77	2	2.13	0.22	0.92	1.22
Nuo		bin190_2_286	K00332	nuoC	NADH-quinone oxidoreductase subunit C	7.1.1.2			14.32	13.72	29.1	1.03	0	0	1.58	1.7	0.48	0.28	1.76	1.89	0.25	0	0.27
Nuo		bin190_2_285	K00333	nuoD	NADH-quinone oxidoreductase subunit D	7.1.1.2			14.23	13.96	14.25	2.03	1.25	0.94	1.28	2.49	1.17	0.74	0.63	2.57	0.29	0.45	0.51
Nuo		bin190_1_146	K00334	nuoE	NADH-quinone oxidoreductase subunit E	7.1.1.2			181.87	232.44	244.73	20	38.75	28.4	28.06	34.43	25.2	20.98	27.54	41.23	8.27	18.75	17.66
Nuo		bin190_1_149	K00334	nuoE	NADH-quinone oxidoreductase subunit E	7.1.1.2			392.9	466.6	420.99	42.81	75.26	87.84	58.63	76.11	82.59	38.82	42.35	58.59	24.07	32.48	31.68
Nuo		bin190_1_147	K00335	nuoF	NADH-quinone oxidoreductase subunit F	7.1.1.2			289.76	324.21	333.74	19.67	35.77	34.79	22.34	37.06	35.68	13.78	26.06	48.93	8.84	15.47	16.53
Nuo		bin190_2_288	K00337	nuoH	NADH-quinone oxidoreductase subunit H	7.1.1.2			42.53	76.68	70.7	4.2	9.17	6.66	2.76	4.53	2.76	1.73	2.33	4.08	0.37	1.67	1.25
Rnf		bin190_4_31	K03612	rnfG	H+/Na+-translocating ferredoxin:NAD+ oxidoreductase subunit G				40.73	66.5	50.58	4.89	10.55	14.7	4.08	7.36	7.94	3.82	4.48	9.27	2.12	3.59	3.6
Rnf		bin190_4_32	K03613	rnfE	H+/Na+-translocating ferredoxin:NAD+ oxidoreductase subunit E				40.64	68.15	66.42	8.64	17.7	13.73	5.6	11	5.98	4.42	5.91	12.41	1.93	3.44	3.15
Rnf		bin190_4_30	K03614	rnfD	H+/Na+-translocating ferredoxin:NAD+ oxidoreductase subunit D	7.1.1.11, 7.2.1.2			50.76	89.38	74.46	4.29	17.16	10.7	4.5	5.78	8.41	3.56	4.53	10.98	2.46	2.03	1.71
Rnf		bin190_4_29	K03615	rnfC	H+/Na+-translocating ferredoxin:NAD+ oxidoreductase subunit C	7.1.1.11, 7.2.1.2			61.08	104.9	117.67	4.14	13.91	10.04	6.17	10.38	6.31	3.16	8.48	8.04	2.44	3.72	5
Rnf		bin190_4_34	K03616	rnfB	H+/Na+-translocating ferredoxin:NAD+ oxidoreductase subunit B	7.1.1.11, 7.2.1.2			73.9	157.26	138.65	12.82	41.73	37.49	16.93	30.38	32.03	9	15.92	11.55	4.84	8.73	11.16
Rnf		bin190_4_33	K03617	rnfA	H+/Na+-translocating ferredoxin:NAD+ oxidoreductase subunit A				102.5	157.32	156.29	19.98	48.21	60.51	31.78	36.3	37.06	15.32	14.81	19.31	6.98	10.39	16.99
Mobility related
Pilus assembly		bin190_12_44	K02652	pilB	type IV pilus assembly protein PilB				114.22	180.77	196.79	19.74	34.46	33.54	17.54	26.65	26.42	10.46	14.15	16.65	7.8	10.43	13.08
Pilus assembly		bin190_1_385	K02653	pilC	type IV pilus assembly protein PilC				79.19	86.99	83.19	34.78	45.78	46.93	33.87	41.68	36.07	19.12	29.1	30.22	14.21	14.51	14.4
Pilus assembly		bin190_10_41	K02669	pilT	twitching motility protein PilT				9.09	15.82	17.14	4.36	7.15	5.23	4.61	7.04	7.02	2.84	3.81	4.29	3.3	2.74	2.42
Sec dependent pathway
Sec dependent pathway		bin190_3_98	K03072	secD	preprotein translocase subunit SecD				165.31	273.76	253.73	27.72	53.38	53.04	33.54	44.77	45.93	20.53	34.69	34.71	20.64	25.66	31.05
Sec dependent pathway		bin190_3_97	K03074	SecF	preprotein translocase subunit SecF				154.75	161.94	185.87	35.94	38.12	33.86	31.06	34.31	24.23	19.98	21.89	20.01	20.88	20.17	21.21
Sec dependent pathway		bin190_1_403	K03073	SecE	preprotein translocase subunit SecE				47.8	160.66	38.96	66.12	0	22.27	10.39	18.38	41.55	20.92	10.48	11	8.75	8.77	0
Sec dependent pathway		bin190_9_6	K03075	SecG	preprotein translocase subunit SecG				98.78	60.11	25.14	0	68.61	29.78	35.25	15.57	0	0	14.08	68.49	18.2	12.63	11.95
Sec dependent pathway		bin190_1_370	K03076	SecY	preprotein translocase subunit SecY				107.54	120.29	129.69	9.61	25.43	26.5	12.27	18.1	19.57	8.64	9.14	14.71	8.04	8.3	10.64
Sec dependent pathway		bin190_3_99	K03210	YajC	preprotein translocase subunit YajC				602.08	522.1	540.19	150.2	129.09	139.65	161.53	108.06	130.75	110.62	97.39	84.61	99.25	101.22	83.08
Sec dependent pathway		bin190_1_466	K03217	yidC, spoIIIJ, OXA1, ccfA	YidC/Oxa1 family membrane protein insertase				32.13	34.29	48.69	6.51	14.41	11.47	7.93	8.79	10.27	6.61	7.87	5.65	3.78	5.79	5.15
Sec dependent pathway		bin190_1_340	K03070	secA	preprotein translocase subunit SecA	7.4.2.8			49.64	60.4	55.24	7.48	10.33	8.38	7.31	10.16	9.86	4.68	5.42	6.28	2.34	3.12	3.21
Sec dependent pathway		bin190_14_29	K03110	ftsY	fused signal recognition particle receptor				118.16	143.62	146.97	10.25	12.59	10.76	9.19	13.1	12.89	6.36	7.46	7.78	5.22	8.81	7.75
Sec dependent pathway		bin190_9_37	K03106	SRP54, ffh	signal recognition particle subunit SRP54	3.6.5.4			100	99.35	115.8	8.78	10.33	8.95	8.74	6.69	7.36	5.48	4.25	6.74	5.3	6.02	4.95
Secretory system
Type IV Secretory system		bin190_5_5	K03205	VirD4	type IV secretion system protein VirD4	7.4.2.8			0	0	0	0	0.07	0	0	0.08	0	0	0	0	0	0	0
Sugar related transporters
Sugar related transporter		bin190_1_494	K10112	msmX, msmK, malK, sugC, ggtA, msiK	multiple sugar transport system ATP-binding protein	7.5.2.-	Saccharide, polyol, and lipid transporters	ABC transporters, prokaryotic type	475.17	787.92	800.73	186.42	377.71	384.12	202.1	306.81	305.08	107.62	183.3	173.38	82.68	125.26	141.21
Sugar related transporter		bin190_5_85	K10112	msmX, msmK, malK, sugC, ggtA, msiK	multiple sugar transport system ATP-binding protein	7.5.2.-	Saccharide, polyol, and lipid transporters	ABC transporters, prokaryotic type	4.45	8.5	5.42	1.86	8.05	4.87	4.45	4.82	8.6	2.64	4.55	4.31	1.74	2.31	1.22
Sugar related transporter		bin190_10_6	K02027	ABC.MS.S	multiple sugar transport system substrate-binding protein		Saccharide, polyol, and lipid transporters	ABC transporters, prokaryotic type	26.75	21.86	18.8	1.24	3.3	2	1.72	2.26	1.78	0.42	1.08	2.3	0.49	0.39	0.31
Sugar related transporter		bin190_10_92	K02027	ABC.MS.S	multiple sugar transport system substrate-binding protein		Saccharide, polyol, and lipid transporters	ABC transporters, prokaryotic type	7.33	6.16	13.06	2.01	10.3	9.49	3.57	7.53	7.02	2.15	3.74	6.79	0.43	2.55	2.13
Sugar related transporter		bin190_11_25	K02027	ABC.MS.S	multiple sugar transport system substrate-binding protein		Saccharide, polyol, and lipid transporters	ABC transporters, prokaryotic type	7.6	7.19	10.54	5.23	14.95	12.08	7.69	21.92	20.14	8.25	19.96	16.86	6.02	13.22	14.12
Sugar related transporter		bin190_1_154	K02027	ABC.MS.S	multiple sugar transport system substrate-binding protein		Saccharide, polyol, and lipid transporters	ABC transporters, prokaryotic type	1163.46	2373.56	2217.24	317.27	725.82	737.14	270.35	546.65	568.08	126.14	314.61	347.06	66.88	152.37	166.11
Sugar related transporter		bin190_1_186	K02027	ABC.MS.S	multiple sugar transport system substrate-binding protein		Saccharide, polyol, and lipid transporters	ABC transporters, prokaryotic type	42.97	56.46	56.98	102	314.3	293.17	129.81	320.42	290.43	50.42	131.55	163.77	22.79	49.13	58.94
Sugar related transporter		bin190_13_15	K02027	ABC.MS.S	multiple sugar transport system substrate-binding protein		Saccharide, polyol, and lipid transporters	ABC transporters, prokaryotic type	5.85	8.43	7.36	5.92	31.56	26.46	8.65	26.29	26.54	5.68	13.34	18.74	1.81	5.3	4.72
Sugar related transporter		bin190_17_35	K02027	ABC.MS.S	multiple sugar transport system substrate-binding protein		Saccharide, polyol, and lipid transporters	ABC transporters, prokaryotic type	5.27	14.55	18.14	8.69	18.21	20.06	8.36	16.66	12.05	4.4	8.26	10.76	2.39	2.33	4.09
Sugar related transporter		bin190_2_182	K02027	ABC.MS.S	multiple sugar transport system substrate-binding protein		Saccharide, polyol, and lipid transporters	ABC transporters, prokaryotic type	2.62	6.26	4.03	5.43	11.4	12.1	6.53	12.58	20.06	3.31	5.51	5.02	6.21	12.71	14.6
Sugar related transporter		bin190_3_58	K02027	ABC.MS.S	multiple sugar transport system substrate-binding protein		Saccharide, polyol, and lipid transporters	ABC transporters, prokaryotic type	14.44	21.55	17.02	5.74	19.14	21.53	11.39	21.57	19.67	6.22	11.85	11.53	2.54	5.05	5.02
Sugar related transporter		bin190_3_68	K02027	ABC.MS.S	multiple sugar transport system substrate-binding protein		Saccharide, polyol, and lipid transporters	ABC transporters, prokaryotic type	53.35	86.04	81.99	85.23	321.74	315.69	142.86	349.94	327.01	38.75	86.92	106.68	306.08	624.29	691.96
Sugar related transporter		bin190_4_116	K02027	ABC.MS.S	multiple sugar transport system substrate-binding protein		Saccharide, polyol, and lipid transporters	ABC transporters, prokaryotic type	9.17	12.08	12.1	22.45	112.72	98.77	27.8	64.7	64.41	12.41	25.56	26.29	2.98	8.35	8.72
Sugar related transporter		bin190_48_2	K02027	ABC.MS.S	multiple sugar transport system substrate-binding protein		Saccharide, polyol, and lipid transporters	ABC transporters, prokaryotic type	14.28	23.85	18.93	11.67	32.38	34.15	12.66	34.06	31.28	18.6	42.32	38.8	14.39	31.74	40.71
Sugar related transporter		bin190_5_116	K02027	ABC.MS.S	multiple sugar transport system substrate-binding protein		Saccharide, polyol, and lipid transporters	ABC transporters, prokaryotic type	867.8	1029.72	1046.59	484.28	1130.89	1088.34	576.7	943.33	928.79	222.35	349.92	367.53	63.66	91.33	104.19
Sugar related transporter		bin190_5_197	K02027	ABC.MS.S	multiple sugar transport system substrate-binding protein		Saccharide, polyol, and lipid transporters	ABC transporters, prokaryotic type	427.29	766.41	803.22	185.3	506.45	471.07	220.74	367.04	367.23	86.95	136.23	140.03	46.57	64.37	73.67
Sugar related transporter		bin190_6_124	K02027	ABC.MS.S	multiple sugar transport system substrate-binding protein		Saccharide, polyol, and lipid transporters	ABC transporters, prokaryotic type	47.77	81.56	90.68	19.41	57.56	64.63	26.57	56.63	55.69	32.9	66.22	54.94	5.35	11.16	11.74
Sugar related transporter		bin190_7_149	K02027	ABC.MS.S	multiple sugar transport system substrate-binding protein		Saccharide, polyol, and lipid transporters	ABC transporters, prokaryotic type	0.62	0.61	0.9	0.94	11.49	9.72	2.59	10.06	12.94	0.74	4.21	5.7	0.58	0.61	1.4
Sugar related transporter		bin190_7_66	K02027	ABC.MS.S	multiple sugar transport system substrate-binding protein		Saccharide, polyol, and lipid transporters	ABC transporters, prokaryotic type	79.1	37.52	38.22	130.12	82.35	92.31	86.92	73.48	79.19	117.53	113.53	100.89	97.25	114.78	111.7
Sugar related transporter		bin190_8_111	K02027	ABC.MS.S	multiple sugar transport system substrate-binding protein		Saccharide, polyol, and lipid transporters	ABC transporters, prokaryotic type	26.8	42.61	48.81	10.39	20.88	24.12	18.07	30.35	26.85	5.48	9.72	7.45	4.79	6.74	7.49
Sugar related transporter		bin190_10_7	K02025	ABC.MS.P	multiple sugar transport system permease protein		Saccharide, polyol, and lipid transporters	ABC transporters, prokaryotic type	5.88	6.37	6.26	0	1.55	1.54	0.89	2.83	0	0.11	0.18	0.36	0.2	0.31	0
Sugar related transporter		bin190_10_93	K02025	ABC.MS.P	multiple sugar transport system permease protein		Saccharide, polyol, and lipid transporters	ABC transporters, prokaryotic type	1.05	4.16	4.6	0	0.57	0.43	0.12	0	0	0.45	0.34	0.53	0.29	0.1	0.1
Sugar related transporter		bin190_11_26	K02025	ABC.MS.P	multiple sugar transport system permease protein		Saccharide, polyol, and lipid transporters	ABC transporters, prokaryotic type	1.36	1.08	1.99	0	0.39	0.22	0.51	0.66	0.37	0.23	0.53	1.1	0.2	0.21	0.52
Sugar related transporter		bin190_1_185	K02025	ABC.MS.P	multiple sugar transport system permease protein		Saccharide, polyol, and lipid transporters	ABC transporters, prokaryotic type	1.51	6	5.53	12.91	27	28.15	12.89	23.34	25.62	3.77	8.45	9.47	1.49	7.05	6.51
Sugar related transporter		bin190_12_21	K02025	ABC.MS.P	multiple sugar transport system permease protein		Saccharide, polyol, and lipid transporters	ABC transporters, prokaryotic type	13.3	14.43	11.29	15.63	27.38	33.92	21.27	30.93	29.97	6.59	9.09	6.08	2.85	4.74	6.17
Sugar related transporter		bin190_13_17	K02025	ABC.MS.P	multiple sugar transport system permease protein		Saccharide, polyol, and lipid transporters	ABC transporters, prokaryotic type	0.65	1.2	0	1.17	2.25	3.5	0	0.7	1.14	0.77	2.72	1.82	0	0.27	0
Sugar related transporter		bin190_1_422	K02025	ABC.MS.P	multiple sugar transport system permease protein		Saccharide, polyol, and lipid transporters	ABC transporters, prokaryotic type	7.8	7.74	8.19	10.66	12	16.61	6.81	6.14	6.32	5.11	3.69	4.42	2.89	4.45	2.87
Sugar related transporter		bin190_1_484	K02025	ABC.MS.P	multiple sugar transport system permease protein		Saccharide, polyol, and lipid transporters	ABC transporters, prokaryotic type	16.35	18.56	24.34	14.15	20.09	22.37	13.11	16.78	15.37	7.9	8	9.28	4.96	5.47	5.92
Sugar related transporter		bin190_17_34	K02025	ABC.MS.P	multiple sugar transport system permease protein		Saccharide, polyol, and lipid transporters	ABC transporters, prokaryotic type	3.25	4.31	5.17	2.45	6.89	5.14	3.05	4.64	2.78	1.15	2.67	1.64	0.9	1.26	1.55
Sugar related transporter		bin190_2_183	K02025	ABC.MS.P	multiple sugar transport system permease protein		Saccharide, polyol, and lipid transporters	ABC transporters, prokaryotic type	3.46	2.81	5.45	3.21	6.17	4.81	4.03	8.65	8.72	0.91	4.89	2.86	5.02	6.5	5.86
Sugar related transporter		bin190_3_59	K02025	ABC.MS.P	multiple sugar transport system permease protein		Saccharide, polyol, and lipid transporters	ABC transporters, prokaryotic type	0.72	2.53	4.54	1.8	1.04	0.2	1.7	4.47	2.45	0.2	0.95	0.96	0.35	0.28	1.18
Sugar related transporter		bin190_3_69	K02025	ABC.MS.P	multiple sugar transport system permease protein		Saccharide, polyol, and lipid transporters	ABC transporters, prokaryotic type	1.76	1.33	0	2.28	3.65	3.73	1.55	4.71	3.44	0.97	0.99	3.21	4.94	6.17	8.13
Sugar related transporter		bin190_4_117	K02025	ABC.MS.P	multiple sugar transport system permease protein		Saccharide, polyol, and lipid transporters	ABC transporters, prokaryotic type	1.39	0	0.41	1.67	0.8	1.14	0.5	1.13	1.52	1.18	0.73	0	0.1	0.21	0.32
Sugar related transporter		bin190_48_1	K02025	ABC.MS.P	multiple sugar transport system permease protein		Saccharide, polyol, and lipid transporters	ABC transporters, prokaryotic type	0	0	0	17.07	4.62	12.46	0	0	0	2.05	16	8.22	1.84	3.09	13.04
Sugar related transporter		bin190_5_115	K02025	ABC.MS.P	multiple sugar transport system permease protein		Saccharide, polyol, and lipid transporters	ABC transporters, prokaryotic type	6.58	11.15	11.94	6.35	20.8	23.18	6.35	17.98	19.6	3.82	9.69	11.68	0.88	3.27	3
Sugar related transporter		bin190_5_198	K02025	ABC.MS.P	multiple sugar transport system permease protein		Saccharide, polyol, and lipid transporters	ABC transporters, prokaryotic type	11.07	7.81	11.15	1.48	1.96	2.22	2.91	1.4	3.86	1.27	2.27	1.49	0.46	0.77	1.12
Sugar related transporter		bin190_5_71	K02025	ABC.MS.P	multiple sugar transport system permease protein		Saccharide, polyol, and lipid transporters	ABC transporters, prokaryotic type	7.95	9.16	7.68	2.59	2.58	1.89	1.47	1.9	2.01	0.82	1.5	1.02	0.64	0.75	0.74
Sugar related transporter		bin190_5_71	K02026	ABC.MS.P1	multiple sugar transport system permease protein		Saccharide, polyol, and lipid transporters	ABC transporters, prokaryotic type	7.95	9.16	7.68	2.59	2.58	1.89	1.47	1.9	2.01	0.82	1.5	1.02	0.64	0.75	0.74
Sugar related transporter		bin190_6_125	K02025	ABC.MS.P	multiple sugar transport system permease protein		Saccharide, polyol, and lipid transporters	ABC transporters, prokaryotic type	0.54	1.42	4.72	0.4	0	0.44	1.27	1.75	1.65	0.34	0.71	1.63	0	0	0.41
Sugar related transporter		bin190_7_150	K02025	ABC.MS.P	multiple sugar transport system permease protein		Saccharide, polyol, and lipid transporters	ABC transporters, prokaryotic type	0.16	0.21	0.34	1.08	1.42	1.99	1.22	0.64	0.8	0.45	0.48	0.37	0.33	0.13	0.03
Sugar related transporter		bin190_7_65	K02025	ABC.MS.P	multiple sugar transport system permease protein		Saccharide, polyol, and lipid transporters	ABC transporters, prokaryotic type	2.67	1.77	2.74	2.01	7.95	6.6	3.16	5.22	2.37	4.57	5.8	6.47	3.56	4.46	5.69
Sugar related transporter		bin190_8_112	K02025	ABC.MS.P	multiple sugar transport system permease protein		Saccharide, polyol, and lipid transporters	ABC transporters, prokaryotic type	4.11	3.4	6.76	0.77	0.37	0	0.61	0.63	1.05	0.11	0.17	1.04	0.19	0.3	0.78
Sugar related transporter		bin190_10_8	K02026	ABC.MS.P1	multiple sugar transport system permease protein		Saccharide, polyol, and lipid transporters	ABC transporters, prokaryotic type	4.41	4.67	10.79	0	0.43	0.49	0.83	0.96	0.2	0	0	0	0	0.34	0.56
Sugar related transporter		bin190_10_94	K02026	ABC.MS.P1	multiple sugar transport system permease protein		Saccharide, polyol, and lipid transporters	ABC transporters, prokaryotic type	1.11	1.1	1.62	0.42	0	0	0.13	1.13	0.19	0.24	0.36	0.75	0.31	0	0
Sugar related transporter		bin190_11_27	K02026	ABC.MS.P1	multiple sugar transport system permease protein		Saccharide, polyol, and lipid transporters	ABC transporters, prokaryotic type	1.72	2.27	1.26	0.43	0	1.18	0.68	0.47	0.78	1.1	1.13	0.77	0.32	0.55	0.98
Sugar related transporter		bin190_1_184	K02026	ABC.MS.P1	multiple sugar transport system permease protein		Saccharide, polyol, and lipid transporters	ABC transporters, prokaryotic type	4.74	5.9	6.12	27.29	45.51	49.37	34.13	36.95	34.86	13.55	20.31	16.12	7.31	11.76	7.74
Sugar related transporter		bin190_12_20	K02026	ABC.MS.P1	multiple sugar transport system permease protein		Saccharide, polyol, and lipid transporters	ABC transporters, prokaryotic type	6.07	4.98	8.49	12.64	18.29	13.61	19.15	19.78	24.35	3.21	6.65	7.01	2.46	3.58	4.63
Sugar related transporter		bin190_13_18	K02026	ABC.MS.P1	multiple sugar transport system permease protein		Saccharide, polyol, and lipid transporters	ABC transporters, prokaryotic type	0.27	0.71	0.79	1.63	2.25	1.33	1.47	2.2	2.21	0.46	0.35	2	0.3	1.36	0.56
Sugar related transporter		bin190_13_22	K02026	ABC.MS.P1	multiple sugar transport system permease protein		Saccharide, polyol, and lipid transporters	ABC transporters, prokaryotic type	0.76	2.02	1.86	0.38	7.19	5.23	2.29	5.17	4.69	1.09	2.84	1.71	0.75	0.49	1.26
Sugar related transporter		bin190_1_423	K02026	ABC.MS.P1	multiple sugar transport system permease protein		Saccharide, polyol, and lipid transporters	ABC transporters, prokaryotic type	8.53	10.13	12.52	5.76	12.62	14.09	5.14	8.14	6.44	5.01	4.83	7.33	2.07	3.18	3.48
Sugar related transporter		bin190_1_485	K02026	ABC.MS.P1	multiple sugar transport system permease protein		Saccharide, polyol, and lipid transporters	ABC transporters, prokaryotic type	12.86	20.92	18.6	7.29	18.1	18.72	8.66	13.96	13.45	6.52	9.86	10.2	3.89	4.69	5.5
Sugar related transporter		bin190_17_33	K02026	ABC.MS.P1	multiple sugar transport system permease protein		Saccharide, polyol, and lipid transporters	ABC transporters, prokaryotic type	2.55	2.62	0.83	1.28	5.14	1.63	2.28	2.76	3.87	2.29	1.67	3.24	0.52	0.77	0.75
Sugar related transporter		bin190_2_184	K02026	ABC.MS.P1	multiple sugar transport system permease protein		Saccharide, polyol, and lipid transporters	ABC transporters, prokaryotic type	1.18	1.57	1.3	0.89	3.44	2.44	2.24	4.82	2.23	2.02	0.97	2.39	2.08	2.17	3.38
Sugar related transporter		bin190_3_60	K02026	ABC.MS.P1	multiple sugar transport system permease protein		Saccharide, polyol, and lipid transporters	ABC transporters, prokaryotic type	1.45	1.16	1.28	0.44	1.06	0.24	0.14	1.89	1.79	0.12	0.38	0	0.22	0.11	0.11
Sugar related transporter		bin190_3_70	K02026	ABC.MS.P1	multiple sugar transport system permease protein		Saccharide, polyol, and lipid transporters	ABC transporters, prokaryotic type	1.33	1.41	0.78	0.4	2.51	1.09	0.63	1.73	1.82	0.23	0.35	0.72	3.15	2.37	3.03
Sugar related transporter		bin190_4_118	K02026	ABC.MS.P1	multiple sugar transport system permease protein		Saccharide, polyol, and lipid transporters	ABC transporters, prokaryotic type	3.42	2.26	2.92	2.14	3.93	4.93	2.42	5.1	1.75	1.21	2.62	2.68	0.63	0.77	1.19
Sugar related transporter		bin190_5_114	K02026	ABC.MS.P1	multiple sugar transport system permease protein		Saccharide, polyol, and lipid transporters	ABC transporters, prokaryotic type	11.22	16.76	14.77	10.4	26.55	28.01	13.6	24.36	19.29	8.1	11.9	13.56	2.55	4.01	3.51
Sugar related transporter		bin190_5_199	K02026	ABC.MS.P1	multiple sugar transport system permease protein		Saccharide, polyol, and lipid transporters	ABC transporters, prokaryotic type	23.14	29.88	26.74	13.95	15.98	17.91	17.5	17.43	15.05	7.28	6.84	7.21	1.82	4.7	2.87
Sugar related transporter		bin190_6_126	K02026	ABC.MS.P1	multiple sugar transport system permease protein		Saccharide, polyol, and lipid transporters	ABC transporters, prokaryotic type	1.77	1.96	1.3	1.34	1.29	1.71	0.42	0.48	0.2	0.76	0.97	1.79	0.55	0.34	0.11
Sugar related transporter		bin190_7_151	K02026	ABC.MS.P1	multiple sugar transport system permease protein		Saccharide, polyol, and lipid transporters	ABC transporters, prokaryotic type	0	0	0	0	2.91	2.12	0.68	0.7	1.57	0.37	0.94	0.58	0.11	0.11	0.11
Sugar related transporter		bin190_7_64	K02026	ABC.MS.P1	multiple sugar transport system permease protein		Saccharide, polyol, and lipid transporters	ABC transporters, prokaryotic type	0.47	0.41	0.45	1.89	3.93	3.94	1.93	2.02	1.8	3.1	3.51	3.65	2.38	2.46	3.35
Sugar related transporter		bin190_8_113	K02026	ABC.MS.P1	multiple sugar transport system permease protein		Saccharide, polyol, and lipid transporters	ABC transporters, prokaryotic type	1.75	2.31	1.71	0.44	0.63	0.24	0.27	0.24	0	0	0	0.39	0.43	0.11	0.22
Sugar related transporter		bin190_10_68	K02058	ABC.SS.S	simple sugar transport system substrate-binding protein		Saccharide, polyol, and lipid transporters	ABC transporters, prokaryotic type	114.77	141.2	144.57	284.81	751.48	703.82	317.52	532.78	542.6	167.6	291.55	302.23	80.74	131.68	126.42
Sugar related transporter		bin190_10_65	K02057	ABC.SS.P	simple sugar transport system permease protein		Saccharide, polyol, and lipid transporters	ABC transporters, prokaryotic type	1.34	0.29	2.6	0	1.13	0.73	1.38	0.72	0.91	0.67	0.44	0.6	0.17	0.35	0.25
Sugar related transporter		bin190_10_66	K02057	ABC.SS.P	simple sugar transport system permease protein		Saccharide, polyol, and lipid transporters	ABC transporters, prokaryotic type	1.31	1.15	2.87	2.31	3	1.79	1.04	0.89	1.73	1.59	2.02	2.05	0.57	0.43	0.25
Sugar related transporter		bin190_15_26	K02057	ABC.SS.P	simple sugar transport system permease protein		Saccharide, polyol, and lipid transporters	ABC transporters, prokaryotic type	46.26	86.73	89.95	9.2	31.12	31.63	17.12	33.09	36.13	10.89	20.49	27.29	7	11.58	14.3
Sugar related transporter		bin190_15_27	K02057	ABC.SS.P	simple sugar transport system permease protein		Saccharide, polyol, and lipid transporters	ABC transporters, prokaryotic type	54.33	80.56	79.72	6.9	24.62	21.95	9.78	23.97	20.67	6.79	20.17	16.3	3.48	5.12	9.21
Sugar related transporter		bin190_10_67	K02056	ABC.SS.A	simple sugar transport system ATP-binding protein	7.5.2.-	Saccharide, polyol, and lipid transporters	ABC transporters, prokaryotic type	2.88	2.94	3.6	2.17	5.25	3.4	2.75	5.08	4.69	1.64	3.9	3.75	0.83	0.83	1.13
Sugar related transporter		bin190_15_28	K02056	ABC.SS.A	simple sugar transport system ATP-binding protein	7.5.2.-	Saccharide, polyol, and lipid transporters	ABC transporters, prokaryotic type	56.28	83.44	80.59	8.49	15.42	15.98	9.98	16.73	20.14	7.09	10.62	16	3.12	6	7.01
Amino acid related transporters
Amino acid related transporter		bin190_4_89	K01999	livK	branched-chain amino acid transport system substrate-binding protein		Phosphate and amino acid transporters	ABC transporters, prokaryotic type	244.95	771.61	744.5	66.9	413.98	397.45	95.52	427.76	420.1	69.86	320.16	488.53	60.38	245.37	253.86
Amino acid related transporter		bin190_5_46	K01999	livK	branched-chain amino acid transport system substrate-binding protein		Phosphate and amino acid transporters	ABC transporters, prokaryotic type	99.16	153.9	138.11	232.31	1044.31	983.89	381.31	965.97	971.6	195.77	480.59	471.77	74.02	154.73	174.94
Amino acid related transporter		bin190_6_88	K01999	livK	branched-chain amino acid transport system substrate-binding protein		Phosphate and amino acid transporters	ABC transporters, prokaryotic type	220.73	427.94	405.66	54.85	151.27	161.31	58.4	112.54	106.26	41.7	78.37	77.25	24.21	43.74	52.14
Amino acid related transporter		bin190_8_52	K01999	livK	branched-chain amino acid transport system substrate-binding protein		Phosphate and amino acid transporters	ABC transporters, prokaryotic type	14.66	11.97	13.47	3.2	1.81	2.05	2.57	4.07	2.1	1.24	0.64	3.48	0.5	0.45	0.66
Amino acid related transporter		bin190_4_88	K01997	livH	branched-chain amino acid transport system permease protein		Phosphate and amino acid transporters	ABC transporters, prokaryotic type	13.23	27.85	27.91	2.95	16.13	13.27	4.87	11.14	10.19	3.14	10.47	12.66	1.81	6.19	8.27
Amino acid related transporter		bin190_5_45	K01997	livH	branched-chain amino acid transport system permease protein		Phosphate and amino acid transporters	ABC transporters, prokaryotic type	8.64	15.6	12.27	11.05	33.23	25.21	14.38	28.33	28.98	8.96	18.94	22.36	5.53	7.72	8.16
Amino acid related transporter		bin190_6_87	K01997	livH	branched-chain amino acid transport system permease protein		Phosphate and amino acid transporters	ABC transporters, prokaryotic type	7.56	9.66	10.3	1.57	2.27	0.86	3.33	2.97	3.74	1.67	2.23	2.63	1.83	1.42	2.08
Amino acid related transporter		bin190_8_53	K01997	livH	branched-chain amino acid transport system permease protein		Phosphate and amino acid transporters	ABC transporters, prokaryotic type	4.87	13.16	10	1.67	3.68	2.9	2.83	1.98	2.71	1.33	1.89	2.52	0.74	1.29	1.09
Amino acid related transporter		bin190_4_87	K01998	livM	branched-chain amino acid transport system permease protein		Phosphate and amino acid transporters	ABC transporters, prokaryotic type	12.56	20.12	28.58	3.64	6.99	9.71	4.69	10.79	11.03	5.17	6.99	9.56	2.33	5.64	4.95
Amino acid related transporter		bin190_5_44	K01998	livM	branched-chain amino acid transport system permease protein		Phosphate and amino acid transporters	ABC transporters, prokaryotic type	9.12	7.39	6.64	3.13	17.35	12.54	8.46	16.48	18.05	6.41	11.21	17.63	2.31	3.89	4.39
Amino acid related transporter		bin190_6_86	K01998	livM	branched-chain amino acid transport system permease protein		Phosphate and amino acid transporters	ABC transporters, prokaryotic type	8.62	9.55	8.16	3.16	2.02	3.82	1.1	6.24	2.7	2.79	3.22	3.59	1.04	0.63	1.24
Amino acid related transporter		bin190_8_54	K01998	livM	branched-chain amino acid transport system permease protein		Phosphate and amino acid transporters	ABC transporters, prokaryotic type	3.4	1.96	1.55	1.28	0.92	0.35	0.4	1.89	2.31	0.64	0.84	1.71	0.08	0.25	0.48
Amino acid related transporter		bin190_4_86	K01995	livG	branched-chain amino acid transport system ATP-binding protein		Phosphate and amino acid transporters	ABC transporters, prokaryotic type	35.09	36.87	36.72	7.16	14.18	11.87	7.58	17.02	10.32	5.27	11.47	7.92	3.1	8.12	9.82
Amino acid related transporter		bin190_5_43	K01995	livG	branched-chain amino acid transport system ATP-binding protein		Phosphate and amino acid transporters	ABC transporters, prokaryotic type	10.33	7.28	11.41	11.68	23.31	18.73	13.26	13.69	23.49	10.99	13.75	20.71	4.41	4.11	5.06
Amino acid related transporter		bin190_6_85	K01995	livG	branched-chain amino acid transport system ATP-binding protein		Phosphate and amino acid transporters	ABC transporters, prokaryotic type	6	11.49	9.33	0	3.16	2.49	0.94	7.07	2.52	0.85	1.09	2.93	0	0.9	0.51
Amino acid related transporter		bin190_8_55	K01995	livG	branched-chain amino acid transport system ATP-binding protein		Phosphate and amino acid transporters	ABC transporters, prokaryotic type	2.17	3.28	0	0	0.23	1.28	0.88	0.5	1.06	0.53	0.81	2.09	0.34	0.6	0.47
Amino acid related transporter		bin190_4_85	K01996	livF	branched-chain amino acid transport system ATP-binding protein		Phosphate and amino acid transporters	ABC transporters, prokaryotic type	33.83	78.86	62.27	7.36	29.75	22.89	16.46	20.59	21.5	10.19	15.97	20.38	9.54	11.37	15.74
Amino acid related transporter		bin190_5_42	K01996	livF	branched-chain amino acid transport system ATP-binding protein		Phosphate and amino acid transporters	ABC transporters, prokaryotic type	6.77	7.49	10.01	9.62	20.39	29.16	14.34	23.66	24.35	9.23	10.81	17.84	4.29	4.17	4.77
Amino acid related transporter		bin190_6_84	K01996	livF	branched-chain amino acid transport system ATP-binding protein		Phosphate and amino acid transporters	ABC transporters, prokaryotic type	16.08	27.65	18.9	3.3	9.63	8.83	2.58	5.67	7.05	2.32	5.5	3.22	1.08	1.82	2.1
Amino acid related transporter		bin190_8_56	K01996	livF	branched-chain amino acid transport system ATP-binding protein		Phosphate and amino acid transporters	ABC transporters, prokaryotic type	10.23	9.22	11.34	1.1	2.41	1.22	1.89	4.78	1.01	0.62	1.19	0.99	0.27	0.28	1.26
Amino acid related transporter		bin190_13_6	K02030	ABC.PA.S	polar amino acid transport system substrate-binding protein		Phosphate and amino acid transporters	ABC transporters, prokaryotic type	1.41	6.52	4.72	7.78	27.69	26.8	10.58	19.08	17.03	6.38	11.24	10.34	2.83	4.3	5.14
Amino acid related transporter		bin190_5_107	K02030	ABC.PA.S	polar amino acid transport system substrate-binding protein		Phosphate and amino acid transporters	ABC transporters, prokaryotic type	53.95	66.32	58.73	0	5.01	3.25	0.62	2.4	2.24	0.28	1.5	1.1	0.6	1.01	1.13
Amino acid related transporter		bin190_5_55	K02030	ABC.PA.S	polar amino acid transport system substrate-binding protein		Phosphate and amino acid transporters	ABC transporters, prokaryotic type	1218.41	1475.39	1564.78	146.6	207.34	202.87	190.74	259.08	227.26	125	150.18	179.37	81.25	77.83	96.62
Amino acid related transporter		bin190_6_8	K02030	ABC.PA.S	polar amino acid transport system substrate-binding protein		Phosphate and amino acid transporters	ABC transporters, prokaryotic type	2.86	4.01	3.93	4.32	9.68	9.35	4.52	6.09	5.98	1.96	3.12	3.33	1.28	1.41	1.49
Amino acid related transporter		bin190_8_78	K02030	ABC.PA.S	polar amino acid transport system substrate-binding protein		Phosphate and amino acid transporters	ABC transporters, prokaryotic type	24.37	27.71	25.67	14.09	12.21	13.56	14.41	12.1	13.33	8.27	9.01	6.27	7.18	6.31	5.74
Amino acid related transporter		bin190_5_106	K02029	ABC.PA.P	polar amino acid transport system permease protein		Phosphate and amino acid transporters	ABC transporters, prokaryotic type	29.82	53.53	50.74	3.7	3.08	4.38	1.65	2.86	3.86	0.6	1.15	2.14	0	0.67	1.08
Amino acid related transporter		bin190_5_52	K02029	ABC.PA.P	polar amino acid transport system permease protein		Phosphate and amino acid transporters	ABC transporters, prokaryotic type	14.35	19.6	21.86	1.2	11.13	6.67	5.62	8.16	11.83	2.53	5.72	4.33	1.9	3.35	2.76
Amino acid related transporter		bin190_5_54	K02029	ABC.PA.P	polar amino acid transport system permease protein		Phosphate and amino acid transporters	ABC transporters, prokaryotic type	9.23	25.19	18.58	8.33	10.57	12.45	4.98	14.77	16.65	3.69	7.21	10.07	2.2	5.07	3.4
Amino acid related transporter		bin190_5_53	K02028	ABC.PA.A	polar amino acid transport system ATP-binding protein	7.4.2.1	Phosphate and amino acid transporters	ABC transporters, prokaryotic type	17.43	24.45	19.27	5.56	7.83	8.35	6.64	12.58	11.51	3.7	7.9	5.89	1.48	3.22	3.85
Other transporters
		bin190_11_23	K03312	gltS	glutamate:Na+ symporter, ESS family		Electrochemical potential-driven transporters [TC:2]	Other transporters	17.12	22.81	19.77	11.44	8.85	6.97	9.04	9.22	0	3.98	0	7.51	3.68	2.36	0.65
		bin190_11_24	K03312	gltS	glutamate:Na+ symporter, ESS family		Electrochemical potential-driven transporters [TC:2]	Other transporters	9.85	12.93	16.72	10.16	13.92	13.82	4.6	11.4	10.39	3.48	6.81	8.46	3.65	4.75	3.29
		bin190_32_1	K03312	gltS	glutamate:Na+ symporter, ESS family		Electrochemical potential-driven transporters [TC:2]	Other transporters	16.38	27.43	17.43	7.58	18.04	21.39	9.51	14.57	21.62	3.8	8.67	8.36	2.36	4.26	4.78
		bin190_1_91	K17315	gtsA, glcE	glucose/mannose transport system substrate-binding protein		Saccharide, polyol, and lipid transporters	ABC transporters, prokaryotic type	327.74	308.74	300.06	133.48	240.59	224.65	206.21	243.98	242.36	103.18	136.31	286.54	51.02	53.7	72.21
		bin190_1_90	K17316	gtsB, glcF	glucose/mannose transport system permease protein		Saccharide, polyol, and lipid transporters	ABC transporters, prokaryotic type	17.63	15.65	10.58	4	6.29	5.55	4.92	7.46	9.06	4.65	3.81	6.48	1.43	1.6	2.84
		bin190_1_89	K17317	gtsC, glcG	glucose/mannose transport system permease protein		Saccharide, polyol, and lipid transporters	ABC transporters, prokaryotic type	7.78	5.55	6.59	3.61	3.26	1.73	1.55	1.46	1.84	0.76	0.78	2.62	0.22	0.81	0.23
		bin190_5_152	K08174	glcP	MFS transporter, FHS family,glucose/mannose:H+ symporter		Sugar transporters	Major facilitator superfamily (MFS)	18.99	26.48	25.24	4.32	5.93	7.88	5.96	5.95	6.69	4.24	6.15	6.58	3.13	3.09	3.85
		bin190_10_53	K05566	mnhB, mrpB	multicomponent Na+:H+ antiporter subunit B		Electrochemical potential-driven transporters [TC:2]	Other transporters	2.45	3.79	3.63	1.23	2.4	0.34	0.38	1.67	0.56	0.86	0.53	1.66	0.3	0.16	0.63
		bin190_2_292	K05566	mnhB, mrpB	multicomponent Na+:H+ antiporter subunit B		Electrochemical potential-driven transporters [TC:2]	Other transporters	21.32	22.97	25.03	0.5	3.4	1.38	0.63	0.54	1.37	0.42	0.65	3.38	0.12	0.51	0.51
		bin190_10_54	K05567	mnhC, mrpC	multicomponent Na+:H+ antiporter subunit C		Electrochemical potential-driven transporters [TC:2]	Other transporters	11.94	2.77	3.36	2.97	1.64	0	2.63	1.67	3.06	2.27	2.43	1.48	2.7	0.65	0
		bin190_2_291	K05567	mnhC, mrpC	multicomponent Na+:H+ antiporter subunit C		Electrochemical potential-driven transporters [TC:2]	Other transporters	17.7	9.29	7.56	0	3.66	2.22	3.87	0	0	0	1.34	0	0	0	0
		bin190_10_55	K05568	mnhD, mrpD	multicomponent Na+:H+ antiporter subunit D		Electrochemical potential-driven transporters [TC:2]	Other transporters	4.78	5.94	5.33	2.06	4.11	2.32	1.23	2.1	2.03	1.12	1.53	2.18	1.17	1.56	0.92
		bin190_2_290	K05568	mnhD, mrpD	multicomponent Na+:H+ antiporter subunit D		Electrochemical potential-driven transporters [TC:2]	Other transporters	36.26	62.1	66.38	2.46	6.61	7.04	2.33	4.83	3.95	2.11	2.25	3.89	0.76	1.6	1.48
		bin190_2_296	K05569	mnhE, mrpE	multicomponent Na+:H+ antiporter subunit E		Electrochemical potential-driven transporters [TC:2]	Other transporters	137.67	144.19	174.04	1.14	5.79	5.99	2.11	5.06	4.87	3.44	4.88	5.84	1.65	3.35	0.91
		bin190_2_295	K05570	mnhF, mrpF	multicomponent Na+:H+ antiporter subunit F		Electrochemical potential-driven transporters [TC:2]	Other transporters	65.43	93.1	23.4	0	0	0	0	7.39	0	0	0	0	0	0	0
		bin190_2_294	K05571	mnhG, mrpG	multicomponent Na+:H+ antiporter subunit G		Electrochemical potential-driven transporters [TC:2]	Other transporters	95.45	110.57	41.06	0	3.96	7.24	3.12	1.98	9.28	0.89	2.87	5.34	2.4	1.51	2.11
		bin190_11_23	K03312	gltS	glutamate:Na+ symporter, ESS family		Electrochemical potential-driven transporters [TC:2]	Other transporters	17.12	22.81	19.77	11.44	8.85	6.97	9.04	9.22	0	3.98	0	7.51	3.68	2.36	0.65
		bin190_11_23	K03312	gltS	glutamate:Na+ symporter, ESS family		Electrochemical potential-driven transporters [TC:2]	Other transporters	17.12	22.81	19.77	11.44	8.85	6.97	9.04	9.22	0	3.98	0	7.51	3.68	2.36	0.65
		bin190_11_24	K03312	gltS	glutamate:Na+ symporter, ESS family		Electrochemical potential-driven transporters [TC:2]	Other transporters	9.85	12.93	16.72	10.16	13.92	13.82	4.6	11.4	10.39	3.48	6.81	8.46	3.65	4.75	3.29
		bin190_11_24	K03312	gltS	glutamate:Na+ symporter, ESS family		Electrochemical potential-driven transporters [TC:2]	Other transporters	9.85	12.93	16.72	10.16	13.92	13.82	4.6	11.4	10.39	3.48	6.81	8.46	3.65	4.75	3.29
		bin190_32_1	K03312	gltS	glutamate:Na+ symporter, ESS family		Electrochemical potential-driven transporters [TC:2]	Other transporters	16.38	27.43	17.43	7.58	18.04	21.39	9.51	14.57	21.62	3.8	8.67	8.36	2.36	4.26	4.78
		bin190_32_1	K03312	gltS	glutamate:Na+ symporter, ESS family		Electrochemical potential-driven transporters [TC:2]	Other transporters	16.38	27.43	17.43	7.58	18.04	21.39	9.51	14.57	21.62	3.8	8.67	8.36	2.36	4.26	4.78
		bin190_3_163	K09696	natB	sodium transport system permease protein		ABC-2 type and other transporters	ABC transporters, prokaryotic type	7.35	10.62	13.21	1.58	3.52	2.56	1.58	4.68	2.85	1.13	1.62	1.75	0.98	2.13	1.12
		bin190_3_162	K09697	natA	sodium transport system ATP-binding protein	EC:7.2.2.4	ABC-2 type and other transporters	ABC transporters, prokaryotic type	11.21	10.81	11.51	1.02	2.73	4.79	3.36	4.99	2.8	2.16	1.78	2.07	2.25	1.17	4.42
		bin190_7_138	K11690	dctM	C4-dicarboxylate transporter, DctM subunit		Electrochemical potential-driven transporters [TC:2]	Other transporters	1.41	3.71	2.94	3.54	5.95	3.94	2.97	5.94	5.5	2.02	4.13	4.69	0.23	0.98	0.65
		bin190_2_235	K08177	oxlT	MFS transporter, OFA family, oxalate/formate antiporter		Organic acid transporters	Major facilitator superfamily (MFS)	38.52	60.15	59.44	9.18	32.52	32.53	15.42	27.45	26.22	7.38	16.53	20.98	3.55	7.04	9.11
		bin190_17_29	K21993	fdhC	formate transporter		Pores ion channels [TC:1]	Other transporters	17.32	23.42	25.03	10.74	18.35	16.92	8.01	11.36	16.57	2.74	6	6.2	3.63	4.44	4.16
		bin190_1_121	K10236	thuE, lpqY	trehalose/maltose transport system substrate-binding protein		Saccharide, polyol, and lipid transporters	ABC transporters, prokaryotic type	98.13	113.11	117.57	29.79	108.28	110.03	49.41	105.93	100.75	56.48	146.75	244.66	44.81	94.59	107.8
		bin190_1_119	K10237	thuF, sugA	trehalose/maltose transport system permease protein		Saccharide, polyol, and lipid transporters	ABC transporters, prokaryotic type	35.11	69.55	68.79	3.01	19.41	18.57	8.14	17.95	12.34	11.14	30.65	28.29	10.22	28.23	31.06
		bin190_1_120	K10238	thuG, sugB	trehalose/maltose transport system permease protein		Saccharide, polyol, and lipid transporters	ABC transporters, prokaryotic type	27.14	26.22	32.99	9.41	25.4	16.32	13.74	25.39	21.14	22.48	27.46	31.76	16.97	26.5	28.18
		bin190_5_156	K01989	K01989	putative tryptophan/tyrosine transport system substrate-binding protein		Phosphate and amino acid transporters	ABC transporters, prokaryotic type	24.38	32.52	40.26	0	3.49	3.58	1.2	3.17	2.51	0.39	1.51	0.77	1.45	2.96	3.49
		bin190_5_155	K05832	K05832	putative tryptophan/tyrosine transport system permease protein		Phosphate and amino acid transporters	ABC transporters, prokaryotic type	649.77	541.19	519.84	28.42	25.34	23.94	15.83	14.07	11.21	8.09	7.71	3.92	34.89	20.88	22.47
		bin190_5_154	K05833	K05833	putative tryptophan/tyrosine transport system ATP-binding protein		Phosphate and amino acid transporters	ABC transporters, prokaryotic type	3.99	7.71	6.97	1.64	0.27	0	0.34	1.19	1.25	0	0.24	0	0.4	0.7	0.28
		bin190_5_156	K01989	K01989	putative tryptophan/tyrosine transport system substrate-binding protein		Phosphate and amino acid transporters	ABC transporters, prokaryotic type	24.38	32.52	40.26	0	3.49	3.58	1.2	3.17	2.51	0.39	1.51	0.77	1.45	2.96	3.49
		bin190_5_155	K05832	K05832	putative tryptophan/tyrosine transport system permease protein		Phosphate and amino acid transporters	ABC transporters, prokaryotic type	649.77	541.19	519.84	28.42	25.34	23.94	15.83	14.07	11.21	8.09	7.71	3.92	34.89	20.88	22.47
		bin190_5_154	K05833	K05833	putative tryptophan/tyrosine transport system ATP-binding protein		Phosphate and amino acid transporters	ABC transporters, prokaryotic type	3.99	7.71	6.97	1.64	0.27	0	0.34	1.19	1.25	0	0.24	0	0.4	0.7	0.28
		bin190_1_494	K10112	msmX, msmK, malK, sugC, ggtA, msiK	multiple sugar transport system ATP-binding protein	7.5.2.-	Saccharide, polyol, and lipid transporters	ABC transporters, prokaryotic type	475.17	787.92	800.73	186.42	377.71	384.12	202.1	306.81	305.08	107.62	183.3	173.38	82.68	125.26	141.21
		bin190_5_85	K10112	msmX, msmK, malK, sugC, ggtA, msiK	multiple sugar transport system ATP-binding protein	7.5.2.-	Saccharide, polyol, and lipid transporters	ABC transporters, prokaryotic type	4.45	8.5	5.42	1.86	8.05	4.87	4.45	4.82	8.6	2.64	4.55	4.31	1.74	2.31	1.22
Note: H15, H7, H4, H2 and H1 means the hydraulic retention times of 15, 7, 4, 2 and 1 day, respectively, and the organic loadings increased with the shortened hydraulic retention times.
The number of "_1", "_2" and "_3" means the three biological parallels.

## Sheet: bin.267
Supplementary Data 10. Key metabolic pathways reconstruction and the corresponding gene expressions of key sugars and amino acids scavenger bin.267 under different hydraulic retention times
Pathway_name	Step	GeneID	KO	Gene name	Enzyme name	EC number	Substrate	Product	Transcriptional expressions under different hydraulic retention times (TPM)
									H15_1	H15_2	H15_3	H7_1	H7_2	H7_3	H4_1	H4_2	H4_3	H2_1	H2_2	H2_3	H1_1	H1_2	H1_3
Sugar degardation
Fructose degradation I, fructose => beta-D-fructose-6P	1	bin267_1_141	K00847	E2.7.1.4, scrK	fructokinase	2.7.1.4	D-Fructose	beta-D-Fructose 6-phosphate	6.96	4.06	7.35	3.36	2.22	1.38	4.35	1.36	1.52	1.31	0.73	0.75	1.44	0.86	0.74
Fucose related transporter		bin267_1_1592	K02429	fucP	MFS transporter, FHS family, L-fucose permease		Sugar transporters	Major facilitator superfamily (MFS)	49.31	75.93	83.64	5.77	8.02	7.46	4.95	7.93	9.33	3.17	6.28	5.92	4.9	6.74	6.74
Fucose related transporter		bin267_1_171	K02429	fucP	MFS transporter, FHS family, L-fucose permease		Sugar transporters	Major facilitator superfamily (MFS)	5.44	1.94	2.34	2	0.63	0.24	0.49	1.07	0.6	0.19	0.19	0.2	0.38	0.23	0.22
Fucose related transporter		bin267_1_2274	K02429	fucP	MFS transporter, FHS family, L-fucose permease		Sugar transporters	Major facilitator superfamily (MFS)	1.81	2.63	4.47	1.09	0.13	0.59	0.77	0.29	0.74	0.16	0.24	0.24	0	0.21	0.14
Fucose related transporter		bin267_1_366	K02429	fucP	MFS transporter, FHS family, L-fucose permease		Sugar transporters	Major facilitator superfamily (MFS)	9.83	4.05	6.23	3.71	0.88	0.75	1.9	1.37	1.66	1.13	0.81	0	1.2	1.09	0.64
Fucose related transporter		bin267_1_520	K02429	fucP	MFS transporter, FHS family, L-fucose permease		Sugar transporters	Major facilitator superfamily (MFS)	1.89	2.01	7.28	0	0	0.32	0.18	1.24	1.3	0	0	1.54	0.7	0.29	0.29
Fucose related transporter		bin267_1_532	K02429	fucP	MFS transporter, FHS family, L-fucose permease		Sugar transporters	Major facilitator superfamily (MFS)	24.28	29.51	23.92	9.09	2.73	7.48	3.62	4.11	3.22	2.94	2.41	2.01	3.42	2.74	1.91
Fucose related transporter		bin267_1_62	K02429	fucP	MFS transporter, FHS family, L-fucose permease		Sugar transporters	Major facilitator superfamily (MFS)	1.37	0.9	1.19	1.24	0.78	1.55	0.59	1.22	1.11	0.18	0.36	1.18	0.56	0.59	0.77
Lactose degradation I, lactose => alpha-D-glucose	1	bin267_1_1784	K01190	lacZ	beta-galactosidase	3.2.1.23	Lactose	alpha-D-Glucose; D-Galactose	3.2	2.14	2.8	1.31	0.65	0.91	0.65	1.22	0.76	0.35	0.4	0.36	0.43	0.45	0.52
Lactose degradation I, lactose => alpha-D-glucose	1	bin267_1_2298	K01190	lacZ	beta-galactosidase	3.2.1.23	Lactose	alpha-D-Glucose; D-Galactose	6.22	6.4	8.02	1.08	0.61	0.86	0.92	1.38	1.06	0.5	0.14	0.38	0.45	0.68	0.4
Lactose degradation I, lactose => alpha-D-glucose	1	bin267_1_2946	K01190	lacZ	beta-galactosidase	3.2.1.23	Lactose	alpha-D-Glucose; D-Galactose	62.23	46.18	49.27	11.85	7.18	9.95	6.21	9.19	9.49	4.74	6.14	7.51	3.46	6.65	5.19
Lactose degradation I, lactose => alpha-D-glucose	1	bin267_1_51	K01190	lacZ	beta-galactosidase	3.2.1.23	Lactose	alpha-D-Glucose; D-Galactose	7.45	12.79	12.29	0.92	0.86	0.28	0.51	1.55	1.23	0.44	0.44	0.3	0.49	0.26	0.66
Lactose degradation I, lactose => alpha-D-glucose	1	bin267_1_744	K01190	lacZ	beta-galactosidase	3.2.1.23	Lactose	alpha-D-Glucose; D-Galactose	1.79	3.99	1.8	0	0	0	0	0	0	0	0	0.41	1.52	0	0
Lactose degradation I, lactose => alpha-D-glucose	1	bin267_1_911	K01190	lacZ	beta-galactosidase	3.2.1.23	Lactose	alpha-D-Glucose; D-Galactose	2.03	0.94	2.68	1.24	0.31	0.22	0.47	0.49	0.48	0.14	0.07	0.11	0.16	0.28	0.18
Sucrose degradation I, sucrose => D-glucose	1	bin267_1_2812	K01187	malZ	alpha-glucosidase	3.2.1.20	Sucrose	D-Fructose; D-Glucose	2.82	2.05	2.99	0.67	0	0.36	0.21	1.14	0.8	0.1	0.3	0.3	0.31	0.12	0.19
Xylose degradation I, xylose isomeras pathway	1	bin267_1_2905	K01805	xylA	xylose isomerase	5.3.1.5	D-Xylose	D-Xylulose	2.44	4.82	3.31	0.23	0.22	0.37	0.87	2.34	0.62	0.46	0.4	0.91	2.49	2.45	2.29
Xylose degradation I, xylose isomeras pathway	1	bin267_1_755	K01805	xylA	xylose isomerase	5.3.1.5	D-Xylose	D-Xylulose	6.96	10.12	7.11	4.9	1.34	1.33	1.87	4.14	2.05	0.1	1.37	2.96	0.6	1.45	1.58
Xylose degradation I, xylose isomeras pathway	2	bin267_1_807	K00854	xylB, XYLB	xylulokinase	2.7.1.17	D-Xylulose	D-Xylulose 5-phosphate	17.21	18.67	11.29	7.59	3.98	4.82	4.6	5.99	2.68	4.8	2.45	2.82	2.91	1.93	2.39
Xylose related transporter		bin267_1_2904	K08138	xylE	MFS transporter, SP family, xylose:H+ symportor		Sugar transporters	Major facilitator superfamily (MFS)	4.89	5.73	6.66	4.9	3.85	5.27	1.98	6.23	4.98	2.16	6.38	6.08	4.47	10	12.35
Xylose related transporter		bin267_1_808	K08138	xylE	MFS transporter, SP family, xylose:H+ symportor		Sugar transporters	Major facilitator superfamily (MFS)	94.1	142.37	135.26	76.5	77.71	95.4	44.92	81.28	55.38	26.04	52.55	35.93	24.26	36.27	54.23
Amino acids degardation
Alanine degradation I, alanine => pyruvate	1	bin267_1_1062	K00259	ald	alanine dehydrogenase	1.4.1.1	L-Alanine	Pyruvate	12.66	14.44	11.91	2.32	3.69	1.95	2.76	2.22	3.13	1.69	1.92	0.46	1.4	0.87	1.16
Arginine related transporter		bin267_1_256	K03758	arcD, lysl, lysP	arginine:ornithine antiporter /lysine permease		Electrochemical potential-driven transporters [TC:2]	Other transporters	4.61	4.05	4.85	0.21	0.3	0	0.4	1.13	0.28	0.18	0.18	0.47	0.36	0.33	0.21
Asparagine degradation, L-asparagine => L-aspartate	1	bin267_1_1820	K01424	E3.5.1.1, ansA, ansB	L-asparaginase	3.5.1.1	L-Asparagine	L-Aspartate; Ammonia	53.71	53.89	55.77	4.39	2.25	1.87	2.96	2.03	1.7	2.23	2.33	1.53	3.48	3.01	1.57
Asparagine degradation, L-asparagine => L-aspartate	1	bin267_1_1916	K13051	ASRGL1, iaaA	L-asparaginase / beta-aspartyl-peptidase	3.5.1.1	L-Asparagine	L-Aspartate; Ammonia	14.56	20.54	18.43	6.58	3.16	2.79	4.25	4.93	2.98	1.66	2.55	2.44	2.79	4.25	3.04
Aspartate degradation II, aspartate => glutamine + fumarate	1	bin267_1_867	K01744	aspA	aspartate ammonia-lyase	4.3.1.1	L-aspartate	Fumarate; NH3	28.2	32.09	38.2	3.11	3.05	2.45	1.05	2.11	2.7	1.13	0.36	0.92	0.87	1.3	1.81
Aspartate degradation II, aspartate => glutamine + fumarate	2	bin267_1_1813	K01915	glnA, GLUL	glutamine synthetase	6.3.1.2	NH3; L-glutamate	L-glutamine	1.9	2.07	2.26	0.75	0.12	0.27	0.63	0.8	1.23	0.5	0.16	0.33	0.34	0.43	0.62
Aspartate related transporter		bin267_1_1284	K10002	gltK, aatM	glutamate/aspartate transport system permease protein		Phosphate and amino acid transporters	ABC transporters, prokaryotic type	0	0	0	0	0	0	0	0	0	0	0	0	0	0	0
Glutamate degradation I, glutamate => pyruvate	1	bin267_1_458	K01846	glmE, mutE, mamB	methylaspartate mutase sigma subunit	5.4.99.1	L-Glutamate	(2S,3S)-3-Methylaspartate	105.34	59.72	71.89	8.87	3.74	5.45	10.74	7	14.79	8.48	2.24	1.7	8.34	4.15	5.89
Glutamate degradation I, glutamate => pyruvate	1	bin267_1_456	K19268	glmS, mutS, mamA	methylaspartate mutase epsilon subunit	5.4.99.1	L-Glutamate	(2S,3S)-3-Methylaspartate	43.34	50.69	49.95	1.23	0.97	1.21	1.29	3.39	2.2	1.17	0.63	0.9	1.26	1.23	1.37
Glutamate degradation I, glutamate => pyruvate	2	bin267_1_455	K04835	mal	methylaspartate ammonia-lyase	4.3.1.2	(2S,3S)-3-Methylaspartate	Mesaconate	18.72	28.19	23.06	0.5	0.95	0	0.32	0.27	1.68	0.07	0.44	0.22	0.43	0.52	0.31
Glutamate related transporter	1	bin267_1_1284	K10002	gltK, aatM	glutamate/aspartate transport system permease protein		Phosphate and amino acid transporters	ABC transporters, prokaryotic type	0	0	0	0	0	0	0	0	0	0	0	0	0	0	0
Glutamate related transporter	1	bin267_1_1440	K03312	gltS	glutamate:Na+ symporter, ESS family		Electrochemical potential-driven transporters [TC:2]	Other transporters	3.14	6.21	5.06	0.79	0.88	0.14	0.58	0.71	0.47	0.38	0.12	0	0.32	0.07	0.53
Glutamine degradation I, L-glutamine => L-glutamate	1	bin267_1_1935	K01425	glsA, GLS	glutaminase	3.5.1.2	L-glutamine	L-glutamate	10.53	11.28	8.43	5.29	2	1.65	2.37	2.24	2.05	2.04	1.48	0.51	1.76	1.07	2.57
Glutamine degradation II, L-glutamine => L-glutamate	1	bin267_1_1172	K00266	gltD	glutamate synthase (NADPH) small chain	1.4.1.13	L-Glutamine	L-Glutamate	3.86	3.51	4.81	3.01	1.05	2.05	1.84	3.55	2.97	1.15	2.11	1.33	0.84	1.15	1.2
Glycine degradation I, glycine => formate	1	bin267_1_1737	K00281	GLDC, gcvP	glycine dehydrogenase	1.4.4.2	Glycine; Lipoylprotein	S-Aminomethyldihydrolipoylprotein; CO2	46.42	71	69.77	40.64	47.05	48.32	19.58	33.07	34.43	10.5	16.21	16.12	7.95	11.76	10.81
Glycine degradation I, glycine => formate	1	bin267_1_202	K00605	gcvT, AMT	aminomethyltransferase	2.1.2.10	S-Aminomethyldihydrolipoylprotein	5,10-Methylene-THF; Dihydrolipoylprotein; Ammonia	33.54	50.27	36.73	8.92	8.39	7.73	4.59	7.68	6.97	4.32	4.16	4.22	3.74	5.94	4.62
Glycine degradation I, glycine => formate	1	bin267_1_1121	K00382	DLD, lpd, pdhD	dihydrolipoamide dehydrogenase	1.8.1.4	Dihydrolipoylprotein	Lipoylprotein	6.35	4.86	7.91	2	2.65	1.08	1.12	1.79	1.2	0.95	1.27	1.08	1.21	1.86	0.83
Glycine degradation I, glycine => formate	1	bin267_1_1160	K02437	gcvH, GCSH	glycine cleavage system H protein				2557.05	1770.94	1914.07	2705.25	757.58	852.31	1162.12	471.2	649.36	664.45	405.05	289.84	607.93	340.2	363.91
Glycine degradation I, glycine => formate	2	bin267_1_1626	K01491	folD	methylenetetrahydrofolate dehydrogenase (NADP+) / methenyltetrahydrofolate cyc	1.5.1.5	5,10-Methylene-THF	5,10-Methenyl-THF	19.15	28.5	25.69	10.82	4.82	6.13	5.16	4.76	4	4.89	6.47	4.65	5.02	3.82	2.83
Glycine degradation I, glycine => formate	3	bin267_1_1626	K01491	folD	methylenetetrahydrofolate dehydrogenase (NADP+) / methenyltetrahydrofolate cyc	3.5.4.9	5,10-methenyl-THF	10-Formyl-THF	19.15	28.5	25.69	10.82	4.82	6.13	5.16	4.76	4	4.89	6.47	4.65	5.02	3.82	2.83
Glycine degradation I, glycine => formate	4	bin267_1_1362	K01938	fhs	formate--tetrahydrofolate ligase	6.3.4.3	10-Formyl-THF	Formate	19.82	29.12	31.91	2.94	2.46	2.13	1.36	0.65	0.93	1.04	1.44	0.76	0.9	0.77	1.33
Histidine degradation, histidine => glutamate	1	bin267_1_1365	K01745	hutH, HAL	histidine ammonia-lyase	4.3.1.3	Histidine	Urocanate	16	21.26	15.98	2.75	0.65	0.63	1.92	2.1	1.06	2.75	1.72	1.04	2.76	2.36	1.51
Histidine degradation, histidine => glutamate	2	bin267_1_1373	K01712	hutU, UROC1	urocanate hydratase	4.2.1.49	Urocanate	4-Imidazolone-5-propanoate	14.24	25.37	25.89	1.83	1.93	1.2	0.67	0.83	1.13	0.77	0.68	0.93	0.56	1.44	1.25
Histidine degradation, histidine => glutamate	3	bin267_1_1367	K01468	hutI, AMDHD1	imidazolonepropionase	3.5.2.7	4-Imidazolone-5-propanoate	N-Formimino-L-glutamate	6.94	11.98	11.97	0.25	0.36	0.94	0.63	0.8	0.45	0.28	0.87	0.44	0.31	0.39	0.56
Histidine degradation, histidine => glutamate	4	bin267_1_1371	K00603	fctD	glutamate formiminotransferase / 5-formyltetrahydrofolate cyclo-ligase	2.1.2.5	N-Formimino-L-glutamate	Glutamate	28.43	47.02	32.37	4.76	4.01	3.25	4.24	3.21	4.85	3.82	3.46	2.12	3.8	5	4.3
Lysine degradation III, lysine => butyrate + acetate	1	bin267_1_769	K01843	kamA	lysine 2,3-aminomutase	5.4.3.2	Lysine	L-beta-Lysine	5.17	9.68	7.74	2.01	2.16	1.36	1.27	3.37	2.37	1.65	1.21	1.11	2.29	2.22	2.26
Lysine degradation III, lysine => butyrate + acetate	2	bin267_1_765	K01844	kamD	beta-lysine 5,6-aminomutase alpha subunit	5.4.3.3	L-beta-Lysine	3,5-Diaminohexanoate	2.33	3.87	4.42	0.55	0.26	0.1	0.23	0.69	0.58	0.37	0	0.33	0.09	0.19	0.37
Lysine degradation III, lysine => butyrate + acetate	2	bin267_1_764	K18011	kamE	beta-lysine 5,6-aminomutase beta subunit	5.4.3.3	L-beta-Lysine	3,5-Diaminohexanoate	2.19	3.32	1.84	0.47	0	0.52	0.3	0	0.86	0.27	0.41	0.63	0.12	0.12	0.48
Lysine degradation III, lysine => butyrate + acetate	3	bin267_1_770	K18012	kdd	L-erythro-3,5-diaminohexanoate dehydrogenase	1.4.1.11	3,5-Diaminohexanoate	5-Amino-3-oxohexanoate	3.14	4.42	2.74	0.63	0.3	0.17	0.5	3.56	0.43	0.72	0.14	0.42	0.39	0.24	0.16
Lysine degradation III, lysine => butyrate + acetate	4	bin267_1_783	K18013	kce	3-keto-5-aminohexanoate cleavage enzyme	2.3.1.247	5-Amino-3-oxohexanoate	L-3-Aminobutyryl-CoA; Acetoacetate	58.3	83.52	61.14	5.38	3.89	4.18	2.95	4.12	3.46	2.53	3.32	3.01	3.74	2.53	4.88
Lysine degradation III, lysine => butyrate + acetate	5	bin267_1_784	K18014	kal	3-aminobutyryl-CoA ammonia-lyase	4.3.1.14	L-3-Aminobutyryl-CoA	Crotonyl-CoA	126.58	186.32	228.76	2.2	3.56	9.78	8.58	14.96	7.72	3.45	10.99	4.3	6.65	10.56	13.74
Lysine degradation III, lysine => butyrate + acetate	7	bin267_1_785	K01034	atoD	acetate CoA/acetoacetate CoA-transferase alpha subunit	2.8.3.9	Butanoyl-CoA; Acetoacetate	Butyrate; Acetoacetyl-CoA	0	0	0	0	0	0	0	0	0	0	0	0	0	0	0
Lysine degradation III, lysine => butyrate + acetate	8	bin267_1_761	K00626	ACAT, atoB	acetyl-CoA C-acetyltransferase	2.3.1.9	Acetoacetyl-CoA	Acetyl-CoA	18.19	20.83	21.91	8.28	8.63	8.1	2.77	9.72	6.75	6.72	6.68	6.3	3.32	4.31	4.27
Lysine degradation III, lysine => butyrate + acetate	9	bin267_1_1333	K00625	E2.3.1.8, pta	phosphate acetyltransferase	2.3.1.8	Acetyl-CoA	Acetyl phosphate	22.48	28	29.63	6.13	2.47	1.4	3.45	3.82	2.04	1.75	1.97	1	2.22	2.42	2.02
Lysine degradation III, lysine => butyrate + acetate	10	bin267_1_1335	K00925	ackA	acetate kinase	2.7.2.1	Acetyl phosphate	Acetate	23.21	37.68	39.87	1.67	3.84	4.5	2.01	4.48	4.13	1.35	1.34	1.11	0.75	1.66	1.6
Methionine degradation II, L-methionine => 2-oxobutanoate	1	bin267_1_2570	K01761	E4.4.1.11	methionine-gamma-lyase	4.4.1.11	L-Methionine	2-Oxobutanoate; Methanethiol; Ammonia	10.71	9.11	10.28	1.04	0.74	0.42	0.74	1.68	0.59	1.19	0.8	0.35	0.26	0.27	0.39
Proline degradation I, L-proline => L-glutamate	1	bin267_1_1042	K00286	proC	pyrroline-5-carboxylate reductase	1.5.1.2	L-Proline	(S)-1-Pyrroline-5-carboxylate	1.28	0.85	0.47	0.48	0	0	0.15	0.26	0.44	0	0	0	0.24	0	0
Proline degradation I, L-proline => L-glutamate	1	bin267_1_1355	K00318	PRODH, fadM, putB	proline dehydrogenase	1.5.5.2	L-Proline	(S)-1-Pyrroline-5-carboxylate	16.38	23.71	29.67	2.66	2.15	2.44	3.6	2.28	2.15	0.68	1.05	1.18	1.96	1.45	1.73
Proline degradation I, L-proline => L-glutamate	2	bin267_1_1357	K00294	E1.2.1.88	1-pyrroline-5-carboxylate dehydrogenase	1.2.1.88	(S)-1-Pyrroline-5-carboxylate	L-Glutamate	46.24	53.63	61.5	28.85	12	16.7	13.03	12.23	10.62	9.8	9.01	6.63	7.61	7.69	6.56
Serine degradation I, serine => pyruvate	1	bin267_1_1633	K01752	E4.3.1.17, sdaA, sdaB, tdcG	L-serine dehydratase	4.3.1.17	Serine	Pyruvate; Ammonia	10.27	10.66	8.3	1.52	3.14	2.05	1.2	4.36	3.99	1.16	1.11	3.37	0.88	1.32	1.52
Serine degradation II, serine => glycine	1	bin267_1_2569	K00600	glyA, SHMT	glycine hydroxymethyltransferase	2.1.2.1	Serine	Glycine; 5,10-Methylene-THF	105.84	148.99	144.88	69.39	58.2	58.14	29.2	36.21	37.94	20.86	26.73	30.69	16.47	23.31	16.66
Threonine degradation I, L-threonine => glycine	1	bin267_1_2087	K00060	tdh	threonine 3-dehydrogenase	1.1.1.103	Threonine	L-2-Amino-3-oxobutanoic acid	26.87	41.97	35.41	1.93	2.62	3.49	2.63	3.46	3.34	0.64	0.98	1.86	0.63	2	1.13
Threonine degradation I, L-threonine => glycine	2	bin267_1_1849	K00639	kbl, GCAT	glycine C-acetyltransferase	2.3.1.29	L-2-Amino-3-oxobutanoic acid	Glycine; Acetyl-CoA	10.67	15.77	14.99	0.24	2.09	2.1	1	1.18	1.42	0.49	0.53	1.51	0.48	0.51	0.61
Threonine degradation I, L-threonine => glycine	2	bin267_1_2086	K00639	kbl, GCAT	glycine C-acetyltransferase	2.3.1.29	L-2-Amino-3-oxobutanoic acid	Glycine; Acetyl-CoA	59.33	54.5	55.63	35.36	9.81	6.41	16.3	7.37	7.83	12.5	7.39	3.62	12.49	7.27	5.54
Threonine degradation II, L-threonine => acetyl-CoA	1	bin267_1_1146	K01620	ltaE	threonine aldolase	4.1.2.48	L-Threonine	Glycine; Acetaldehyde	0	0	0	0	0	0	0	0	0	0	0	0	0	0	0
Threonine degradation II, L-threonine => acetyl-CoA	1	bin267_1_1799	K01620	ltaE	threonine aldolase	4.1.2.48	L-Threonine	Glycine; Acetaldehyde	23.43	24.71	38.21	10.37	5.9	3.52	4.08	5.41	2.05	3.6	3.54	1.01	2.39	2.68	2.11
Trytophan degradation I, L-tryptophan => pyruvate	1	bin267_1_500	K01667	tnaA	tryptophanase	4.1.99.1	L-tryptophan	pyruvate; indole	4.76	7.42	7.1	0.65	0.62	0.59	0.82	0.82	1.27	0.44	0.57	0.58	0.21	0.91	0.38
Central carbon metabolism
Glycolysis, glucose => pyruvate	1	bin267_1_1986	K25026	glk	glucokinase	2.7.1.2	Glucose	alpha-D-Glucose 6P	1.38	2.13	1.01	0.35	0	0	0.44	0.56	0.31	0	0	0.31	0	0	0
Glycolysis, glucose => pyruvate	1	bin267_1_2137	K25026	glk	glucokinase	2.7.1.2	Glucose	alpha-D-Glucose 6P	46.37	73	84.68	20.72	23.75	21.01	11.82	19.3	17.78	7.69	9.2	7.81	6.22	8.53	6.71
Glycolysis, glucose => pyruvate	1	bin267_1_2342	K25026	glk	glucokinase	2.7.1.2	Glucose	alpha-D-Glucose 6P	10.99	10.34	7.64	4.79	1.05	2.39	0.96	1.41	2.38	1.36	0.57	0.97	1.92	1.57	1.76
Glycolysis, glucose => pyruvate	2	bin267_1_390	K01810	GPI, pgi	glucose-6-phosphate isomerase	5.3.1.9	alpha-D-Glucose 6P	beta-D-Fructose 6P	19.85	15.54	20.53	11.03	2.46	5.45	4.47	4.35	4.65	3.28	2.07	1.69	2.67	2.41	2.36
Glycolysis, glucose => pyruvate	3	bin267_1_1350	K00850	pfkA, PFK	6-phosphofructokinase 1	2.7.1.11	beta-D-Fructose 6P	beta-D-Fructose 1,6-P2	11.75	14.04	10.55	2.38	2.12	1.11	1.5	2.2	2.77	0.39	0.6	0.91	0.67	0.79	0.86
Glycolysis, glucose => pyruvate	3	bin267_1_2679	K21071	pfk, pfp	ATP-dependent phosphofructokinase / diphosphate-dependent phosphofructokinase	2.7.1.11	beta-D-Fructose 6P	beta-D-Fructose 1,6-P2	4.1	7.7	7.86	4.88	1.56	2.47	2.46	3.5	2.2	0.74	2.7	1.45	1.2	0.84	1.14
Glycolysis, glucose => pyruvate	4	bin267_1_2495	K01624	FBA, fbaA	fructose-bisphosphate aldolase, class II	4.1.2.13	beta-D-Fructose 1,6-P2	Glyceraldehyde-3P	25.89	24.77	24.08	16.15	12.57	14.43	10.58	10.14	9.57	5.55	7.35	6.88	5.88	6.52	6.08
Glycolysis, glucose => pyruvate	5	bin267_1_2366	K01803	TPI, tpiA	triosephosphate isomerase (TIM)	5.3.1.1	Glycerone-P	Glyceraldehyde-3P	46.27	41.79	49.9	26.26	15.66	21.98	19.93	15.59	16.58	4.84	5.71	5.21	7.91	6.58	9.24
Glycolysis, glucose => pyruvate	6	bin267_1_2642	K00134	GAPDH, gapA	glyceraldehyde 3-phosphate dehydrogenase (phosphorylating)	1.2.1.12	Glyceraldehyde-3P	Glycerate-1,3P2	30.94	62.63	50.22	14.89	21.55	21.19	11.76	19.23	28.08	8.09	12.29	9.7	7.08	12.49	9.55
Glycolysis, glucose => pyruvate	6	bin267_1_1823	K00927	PGK, pgk	phosphoglycerate kinase	2.7.2.3	Glycerate-1,3P2	Glycerate-3P	20.26	40.83	37.83	6.84	6.17	9.75	6.63	6.95	7.58	4.05	4.93	2.16	3.01	5.15	2.93
Glycolysis, glucose => pyruvate	7	bin267_1_344	K15633	gpmI	2,3-bisphosphoglycerate-independent phosphoglycerate mutase	5.4.2.12	Glycerate-3P	Glycerate-2P	14	18.78	20.6	8.25	8.84	8.24	5.76	5.35	5.68	4.23	3.71	3.81	1.94	2.56	3.58
Glycolysis, glucose => pyruvate	7	bin267_1_794	K15635	apgM	2,3-bisphosphoglycerate-independent phosphoglycerate mutase	5.4.2.12	Glycerate-3P	Glycerate-2P	0.65	2.34	1.64	0.24	0	0.66	0.23	1.31	0.55	0	0.21	0	0.3	0.13	0.18
Glycolysis, glucose => pyruvate	8	bin267_1_1276	K01689	ENO, eno	enolase	4.2.1.11	Glycerate-2P	Phosphoenolpyruvate	22.46	42.14	47	12.41	7.95	9.25	6.09	6.91	8.68	2.39	3.66	1.9	2.59	2.73	3.99
Glycolysis, glucose => pyruvate	9	bin267_1_1827	K00873	PK, pyk	pyruvate kinase	2.7.1.40	Phosphoenolpyruvate	Pyruvate	22.54	20.21	15.43	4.43	2.87	2.05	2.16	1.29	2.07	1.04	0.88	1.51	0.75	0.89	0.8
Glucose related transporter		bin267_1_2798	K05340	glcU	glucose uptake protein		Electrochemical potential-driven transporters [TC:2]	Other transporters	9.58	11.21	12.05	3.28	2.36	2.85	2.17	3.71	2.67	1.68	2.58	1.17	1.86	1.7	1.81
ATP synthase
F-type ATPase, prokaryotes and chloroplasts		bin267_1_2764	K02111	ATPF1A, atpA	F-type H+-transporting ATPase subunit ATPase subunit alpha	7.1.2.2			33.83	57.55	60.99	2.75	2.44	2.85	3.42	3.44	2.14	1.47	2.09	1.62	1.41	2.3	2.6
F-type ATPase, prokaryotes and chloroplasts		bin267_1_2771	K02112	ATPF1B, atpD	F-type H+-transporting ATPase subunit beta	7.1.2.2			18.81	33.27	19.18	4.08	3.14	2.61	1.29	3.12	1.92	1	0.6	1.03	0.91	0.91	0.87
F-type ATPase, prokaryotes and chloroplasts		bin267_1_2765	K02113	ATPF1D, atpH	F-type H+-transporting ATPase subunit delta				17.52	16.39	24.68	0.88	0	1.5	2.18	0.48	0.41	0.49	0	1.21	0.21	0.66	0.69
F-type ATPase, prokaryotes and chloroplasts		bin267_1_2770	K02114	ATPF1E, atpC	F-type H+-transporting ATPase subunit gamma epsilon				13.09	37.24	0	0	9.22	0	5.44	0	0	9.44	0	0	0	0	0
F-type ATPase, prokaryotes and chloroplasts		bin267_1_2763	K02115	ATPF1G, atpG	F-type H+-transporting ATPase subunit gamma				15.13	11.22	8.44	1.82	0.66	0.25	1.29	1.48	0.41	0.39	0.6	0.41	0.89	0	0.58
F-type ATPase, prokaryotes and chloroplasts		bin267_1_2768	K02108	ATPF0A, atpB	F-type H+-transporting ATPase subunit a				14.45	18.83	10.5	1.43	1.1	0.62	1.17	2.16	0.77	0.49	1.25	0.13	0.71	0.3	1.29
F-type ATPase, prokaryotes and chloroplasts		bin267_1_2766	K02109	ATPF0B, atpF	F-type H+-transporting ATPase subunit b				42.29	72.47	65.86	0	1.11	1.27	3.04	3.03	2.07	0.6	0.94	2.03	1.05	1.61	4.06
F-type ATPase, prokaryotes and chloroplasts		bin267_1_2767	K02110	ATPF0C, atpE	F-type H+-transporting ATPase subunit c				143.95	93.1	23.4	19	0	0	0	0	19.04	9.44	0	0	16.82	2.97	0
VA-type ATPase, prokaryotes		bin267_1_2324	K02117	ATPVA, ntpA, atpA	V/A-type H+-transporting ATPase subunit A	7.1.2.2, 7.1.2.1			29.45	44.28	35.69	3.23	1.38	1.3	2.04	2.85	2.96	1.44	1.28	2.06	1.96	2.33	2.29
VA-type ATPase, prokaryotes		bin267_1_2323	K02118	ATPVB, ntpB, atpB	V/A-type H+-transporting ATPase subunit B				28.64	38.77	38.82	2.77	4.18	3.85	3.64	6.32	3.01	2.44	3.95	3.06	3.25	3.07	3.17
VA-type ATPase, prokaryotes		bin267_1_2322	K02120	ATPVD, ntpD, atpD	V/A-type H+-transporting ATPase subunit D				30.12	57.96	55	2.16	1.42	0.4	3.58	1.18	2.99	2.01	2.18	1.31	3.5	3.8	5.57
VA-type ATPase, prokaryotes		bin267_1_2326	K02121	ATPVE, ntpE, atpE	V/A-type H+-transporting ATPase subunit E				62.47	84.72	81.99	13.32	5.8	3.98	8.28	9	6.9	4.14	1.69	3.21	9.89	8.82	8.72
VA-type ATPase, prokaryotes		bin267_1_2321	K02123	ATPVI, ntpI, atpI	V/A-type H+-transporting ATPase subunit I				14.98	17.96	18.18	1.56	0.96	1	1.38	2.25	1.32	0.94	1.51	0.89	1.54	1.14	1.59
VA-type ATPase, prokaryotes		bin267_1_2320	K02124	ATPVK, ntpK, atpK	V/A-type H+-transporting ATPase subunit K				2041.37	1662.34	1600.51	305.59	79.32	79.12	140.22	78.91	105.98	121.25	97.01	65.82	198.07	129.12	143.06
Energy and Electron transferring complex
Hydrogenase		bin267_1_409	K17992	hndB	NADP-reducing hydrogenase subunit HndB	1.12.1.3			282.41	198.99	280.62	21.46	3.46	12.2	14.8	10.93	13.93	10.11	12.51	7.31	13.47	11.3	9.7
Hydrogenase		bin267_1_410	K18331	hndC	NADP-reducing hydrogenase subunit HndC	1.12.1.3			30.18	36.77	34.96	6.17	2.63	3.63	3.42	3.39	3.52	2.75	2.64	2.92	1.87	3.07	2.6
Hydrogenase		bin267_1_412	K18330	hndA	NADP-reducing hydrogenase subunit HndA	1.12.1.3			186.04	183.4	253.94	77.22	31.69	47.69	49.24	34.94	36.05	36.91	23.03	21.25	28.77	21.18	23.97
Hydrogenase		bin267_1_411	K18332	hndD	NADP-reducing hydrogenase subunit HndD	1.12.1.3			55.23	64.08	55.09	2.23	1.89	4.02	3.43	2.65	4.28	2.66	2.17	3.23	2.37	2.59	2.38
Heterodisulfide reductase		bin267_1_2788	K14127	mvhD, vhuD, vhcD	F420-non-reducing hydrogenase iron-sulfur subunit	1.8.98.5 1.8.98.6			18.15	4.96	9.69	0	0	1.12	0.55	0	0	0.96	0	0	0.43	0	0
Heterodisulfide reductase		bin267_1_2789	K03388	hdrA2	heterodisulfide reductase subunit A2	1.8.7.3 1.8.98.4 1.8.98.5 1.8.98.6			28.91	30.94	29.38	23.06	6.41	9.09	9.87	3.55	5.12	9.14	5.9	2.42	7.89	7.2	4.73
Heterodisulfide reductase		bin267_1_2790	K03388	hdrA2	heterodisulfide reductase subunit A2	1.8.7.3 1.8.98.4 1.8.98.5 1.8.98.6			5.02	8.38	6.44	0.34	0.48	0.63	0.96	0.99	0.3	0.05	0.15	0.15	0.12	0.53	0.96
Nfn		bin267_1_1172	K00266	nfnA	glutamate synthase (NADPH) small chain	1.4.1.13			3.86	3.51	4.81	3.01	1.05	2.05	1.84	3.55	2.97	1.15	2.11	1.33	0.84	1.15	1.2
Nqr		bin267_1_2620	K00346	nqrA	Na+-transporting NADH:ubiquinone oxidoreductase subunit A	7.2.1.1			16.67	17.07	21.55	2.69	2.13	2.17	1.7	2.17	2.62	1.03	0.69	1.19	0.83	1.46	1.12
Nqr		bin267_1_2621	K00347	nqrB	Na+-transporting NADH:ubiquinone oxidoreductase subunit B	7.2.1.1			22.02	26.37	28.26	1.28	2.92	1.38	1.69	1.51	3.1	1.17	1.12	0.57	0.82	1.46	1.79
Nqr		bin267_1_2622	K00348	nqrC	Na+-transporting NADH:ubiquinone oxidoreductase subunit C	7.2.1.1			6.05	11.8	12.08	0.54	0	0	1.84	2.61	0.73	0.6	0.23	0.72	0.52	1.23	0.68
Nqr		bin267_1_2623	K00349	nqrD	Na+-transporting NADH:ubiquinone oxidoreductase subunit D	7.2.1.1			12.14	17.95	18.08	2.03	1.33	0.76	0.42	0.37	1.87	0.76	0.59	0.61	0.99	1.37	0.52
Nqr		bin267_1_2624	K00350	nqrE	Na+-transporting NADH:ubiquinone oxidoreductase subunit E	7.2.1.1			6.69	6.37	17.14	1.44	0	2.02	1.34	1.57	1	1.61	0.93	0.65	0.53	1.27	0.74
Nqr		bin267_1_2625	K00351	nqrF	Na+-transporting NADH:ubiquinone oxidoreductase subunit F	7.2.1.1			12.61	20.21	22.91	0.48	1.15	1.04	0.91	1.29	1.19	0.55	1.37	0.96	1.07	0.88	0.84
Rnf		bin267_1_645	K03612	rnfG	H+/Na+-translocating ferredoxin:NAD+ oxidoreductase subunit G				2.33	5.58	3.47	0	0	0	0.44	1.91	0	0.2	0.61	0	0.17	0.53	0.72
Rnf		bin267_1_646	K03613	rnfE	H+/Na+-translocating ferredoxin:NAD+ oxidoreductase subunit E				5.12	4.96	2.78	0.7	0.34	1.18	0.44	0.76	0.65	0	0.3	0.64	0.34	0.71	0.54
Rnf		bin267_1_644	K03614	rnfD	H+/Na+-translocating ferredoxin:NAD+ oxidoreductase subunit D	7.1.1.11, 7.2.1.2			7.89	9.2	9.82	3.15	1.17	1.33	2.64	3.39	2.84	1.69	1.22	2.8	3.61	2.71	3.69
Rnf		bin267_1_643	K03615	rnfC	H+/Na+-translocating ferredoxin:NAD+ oxidoreductase subunit C	7.1.1.11, 7.2.1.2			9.36	12.94	10.06	1.37	0.54	0.49	0.65	1.95	2.45	0.46	1.3	0.5	0.73	1.31	1.48
Rnf		bin267_1_642	K03616	rnfB	H+/Na+-translocating ferredoxin:NAD+ oxidoreductase subunit B	7.1.1.11, 7.2.1.2			13.03	18.68	21.07	2.86	1.18	0.89	4.37	5.3	4.27	1.27	1.78	0.73	1.51	2.52	3.82
Rnf		bin267_1_647	K03617	rnfA	H+/Na+-translocating ferredoxin:NAD+ oxidoreductase subunit A				6.84	11.22	7.1	5.54	2.35	1.34	2.21	3.03	0.37	2.42	0.68	0.72	2.3	2.97	3.07
FixABCX		bin267_1_2187	K03521	fixA, etfB	electron transfer flavoprotein beta subunit				6.72	10.66	11.01	3.24	1.95	1.11	2.03	4.15	2.39	0.92	0.71	1.08	1.09	1.35	0.61
FixABCX		bin267_1_2186	K03522	fixB, etfA	electron transfer flavoprotein alpha subunit				6.23	20.16	20.36	1.3	2.02	4.57	1.12	2.62	3.22	1.57	2.12	1.3	0.64	2.43	2.28
Mobility related
Flagellar assembly		bin267_1_2288	K02395	flgJ	peptidoglycan hydrolase FlgJ				12.69	10.76	13.28	8.66	3.29	5.11	4.65	5.44	6.2	3.79	2.84	2.25	3.37	3.72	3.18
Sec dependent pathway
Sec dependent pathway		bin267_1_2020	K12257	secDF	SecD/SecF fusion protein				35.37	33.55	35.44	1.26	1.83	0.82	0.97	1.59	1	0.65	0.75	1.15	0.69	1	1.23
Sec dependent pathway		bin267_1_1016	K03073	SecE	preprotein translocase subunit SecE				73.59	288.7	0	0	0	0	32.42	76.83	312.97	35.5	62.78	0	0	38.9	52.22
Sec dependent pathway		bin267_1_459	K03075	SecG	preprotein translocase subunit SecG				78.95	71.59	76.27	41.41	8.81	21.3	23.39	5.36	9.89	12.1	6.48	3.17	11.54	4.83	11.25
Sec dependent pathway		bin267_1_2204	K03076	SecY	preprotein translocase subunit SecY				66.99	96.37	119.54	4.36	5.79	5.44	3.84	5.3	5.26	3.09	4.43	4.26	2.38	3.83	3.61
Sec dependent pathway		bin267_1_179	K03210	YajC	preprotein translocase subunit YajC				197.46	188.05	110.52	42.72	23.69	87.49	33.04	12.66	22.78	31.03	9.44	9.07	26.63	24.75	16.78
Sec dependent pathway		bin267_1_1709	K03217	yidC, spoIIIJ, OXA1, ccfA	YidC/Oxa1 family membrane protein insertase				21.93	23.64	22.43	2.5	3.15	1.93	1.63	2.9	2.55	1.44	1.59	1.34	1.07	1.6	1.48
Sec dependent pathway		bin267_1_1687	K03070	secA	preprotein translocase subunit SecA	7.4.2.8			77.68	80.54	73.63	4.39	1.44	2.71	3.23	3.09	2.86	2.33	1.62	1.55	2.95	1.98	2.42
Sec dependent pathway		bin267_1_1073	K03110	ftsY	fused signal recognition particle receptor				315.5	255.36	264.42	40.22	15.54	16.27	16.79	15.53	14.48	12.03	9.64	5.07	12.6	12.31	13.43
Sec dependent pathway		bin267_1_1627	K03106	SRP54, ffh	signal recognition particle subunit SRP54	3.6.5.4			11.54	18.22	14.73	2.29	1.96	2.34	1.73	0.61	1.75	1.24	1	0.81	1.07	0.18	0.86
Sec dependent pathway		bin267_1_191	K03106	SRP54, ffh	signal recognition particle subunit SRP54	3.6.5.4			3.6	6.76	4.4	2.16	0	1.25	0	0.6	2.55	1.48	0	1	0.78	1.06	0.86
Tat system
Tat system		bin267_1_672	K03116	tatA	sec-independent protein translocase protein TatA				1799.5	474.46	216.33	487.8	24.36	0	57.09	69.04	51.75	94.35	0	41.17	31.75	40.7	49.19
Tat system		bin267_1_673	K03118	tatC	sec-independent protein translocase protein TatC				16.87	20.41	12.8	2.19	0.63	1.44	0.96	1.18	0.6	0.5	0.38	0.39	0.75	0.45	1.66
Secretory system
Type I Secretory system		bin267_1_1911	K12340	tolC, bepC, cyaE, raxC, sapF, rsaF, hasF	outer membrane protein				19.99	24.21	27.16	2.65	1.84	0.88	1.48	2.29	1.64	0.93	0.8	0.45	1.36	1.12	1.07
Type I Secretory system		bin267_1_1938	K12340	tolC, bepC, cyaE, raxC, sapF, rsaF, hasF	outer membrane protein				5.3	9.18	10.31	0.68	1.09	0.86	0.65	0.86	0.41	0.07	0.9	0.1	0.62	0.3	0.28
Type I Secretory system		bin267_1_237	K12340	tolC, bepC, cyaE, raxC, sapF, rsaF, hasF	outer membrane protein				0.47	0.41	2.94	0.24	0.11	0	0.07	1.01	0.11	0	0	0	0.06	0.24	0.12
Other transporters
		bin267_1_1440	K03312	gltS	glutamate:Na+ symporter, ESS family		Electrochemical potential-driven transporters [TC:2]	Other transporters	3.14	6.21	5.06	0.79	0.88	0.14	0.58	0.71	0.47	0.38	0.12	0	0.32	0.07	0.53
		bin267_1_1440	K03312	gltS	glutamate:Na+ symporter, ESS family		Electrochemical potential-driven transporters [TC:2]	Other transporters	3.14	6.21	5.06	0.79	0.88	0.14	0.58	0.71	0.47	0.38	0.12	0	0.32	0.07	0.53
		bin267_1_1179	K03324	yjbB	phosphate:Na+ symporter		Electrochemical potential-driven transporters [TC:2]	Other transporters	5.27	4.45	6.45	0.9	0.92	0.72	0.9	0.96	1.07	0.26	0.46	0.2	0.45	0.79	0.63
		bin267_1_1179	K03324	yjbB	phosphate:Na+ symporter		Electrochemical potential-driven transporters [TC:2]	Other transporters	5.27	4.45	6.45	0.9	0.92	0.72	0.9	0.96	1.07	0.26	0.46	0.2	0.45	0.79	0.63
		bin267_1_1180	K03324	yjbB	phosphate:Na+ symporter		Electrochemical potential-driven transporters [TC:2]	Other transporters	3.71	5.43	1.78	2.02	0.81	1	1.03	1	0.63	0.67	0.27	0.55	0.35	0.57	0.73
		bin267_1_1180	K03324	yjbB	phosphate:Na+ symporter		Electrochemical potential-driven transporters [TC:2]	Other transporters	3.71	5.43	1.78	2.02	0.81	1	1.03	1	0.63	0.67	0.27	0.55	0.35	0.57	0.73
		bin267_1_1946	K06076	fadL	long-chain fatty acid transport protein		Pores ion channels [TC:1]	Other transporters	119.71	143.66	142.48	145.26	108.7	99.43	58.02	58.6	56.53	28.23	24.66	18.74	18.72	17.74	18.06
		bin267_1_1117	K02856	rhaT	L-rhamnose-H+ transport protein		Electrochemical potential-driven transporters [TC:2]	Other transporters	14.44	14.87	17.94	5.44	4.6	5.04	3.02	5.51	3.76	1.91	2.1	1.99	3.23	3.48	2.65
		bin267_1_2669	K16692	etk-wzc	tyrosine-protein kinase Etk/Wzc	2.7.10.3	Accessory factors involved in transport [TC:8]	Other transporters	12.4	14.52	12.07	1.83	1.62	1.7	2.2	1.83	1.48	1.02	0.7	1.75	1.24	0.6	0.85
		bin267_1_2716	K08177	oxlT	MFS transporter, OFA family, oxalate/formate antiporter		Organic acid transporters	Major facilitator superfamily (MFS)	1.49	3.27	2.63	0.5	0.24	0	0.71	1.47	0.67	0.28	0	0	0.18	0	0.5
Note: H15, H7, H4, H2 and H1 means the hydraulic retention times of 15, 7, 4, 2 and 1 day, respectively, and the organic loadings increased with the shortened hydraulic retention times.
The number of "_1", "_2" and "_3" means the three biological parallels.

## Sheet: bin.334
Supplementary Data 10. Key metabolic pathways reconstruction and the corresponding gene expressions of key sugars and amino acids scavenger bin.334 under different hydraulic retention times
Pathway_name	Step	GeneID	KO	Gene name	Enzyme name	EC number	Substrate	Product	Transcriptional expressions under different hydraulic retention times (TPM)
									H15_1	H15_2	H15_3	H7_1	H7_2	H7_3	H4_1	H4_2	H4_3	H2_1	H2_2	H2_3	H1_1	H1_2	H1_3
Sugar degardation
Lactose degradation I, lactose => alpha-D-glucose	1	bin334_1_1378	K01190	lacZ	beta-galactosidase	3.2.1.23	Lactose	alpha-D-Glucose; D-Galactose	5.73	9.48	7.71	3.51	10.37	8.62	9.59	12.44	15.24	10.99	14.2	14.36	7.09	9.84	10.52
Sucrose degradation I, sucrose => D-glucose	1	bin334_1_1838	K01187	malZ	alpha-glucosidase	3.2.1.20	Sucrose	D-Fructose; D-Glucose	2.84	2.01	3.46	1.32	3.43	4.05	3.62	4.7	3.87	3.42	3.48	3.53	3.32	3.96	3.57
Sucrose degradation I, sucrose => D-glucose	1	bin334_1_472	K01187	malZ	alpha-glucosidase	3.2.1.20	Sucrose	D-Fructose; D-Glucose	5	5.58	6.79	1.56	4.04	4.79	4.68	6.24	6.92	3.88	4.62	4.57	3.73	5.37	4.83
Amino acids degardation
Alanine degradation I, alanine => pyruvate	1	bin334_1_2092	K00259	ald	alanine dehydrogenase	1.4.1.1	L-Alanine	Pyruvate	11.92	11.62	12.28	4.43	9.81	10.26	8.21	10.21	9.6	8.48	8.1	9.34	7.06	8.33	8.01
Asparagine degradation, L-asparagine => L-aspartate	1	bin334_1_1366	K01424	E3.5.1.1, ansA, ansB	L-asparaginase	3.5.1.1	L-Asparagine	L-Aspartate; Ammonia	6.28	6.69	5.9	3.66	7.01	6.62	7.21	9.36	9.23	6.79	8.15	7.86	6.69	7.28	8.73
Asparagine degradation, L-asparagine => L-aspartate	1	bin334_1_949	K13051	ASRGL1, iaaA	L-asparaginase / beta-aspartyl-peptidase	3.5.1.1	L-Asparagine	L-Aspartate; Ammonia	2.19	4.64	3.2	1.32	3.8	2.51	3.43	7.3	6.57	6.02	9.83	9.41	5.78	7.19	11.21
Glutamine degradation I, L-glutamine => L-glutamate	1	bin334_1_1152	K01425	glsA, GLS	glutaminase	3.5.1.2	L-glutamine	L-glutamate	33.35	53.72	58.28	9.45	19.79	24.51	19.24	30.16	27.72	19.41	27.87	21.05	16.71	31.95	30.27
Glutamine degradation II, L-glutamine => L-glutamate	1	bin334_1_356	K00266	gltD	glutamate synthase (NADPH) small chain	1.4.1.13	L-Glutamine	L-Glutamate	14.02	16.24	14.76	5.98	12.18	10.22	17.93	16.6	16.77	14.18	12.64	16.04	12.34	10.92	13.41
Glycine degradation I, glycine => formate	1	bin334_1_1020	K00281	GLDC, gcvP	glycine dehydrogenase	1.4.4.2	Glycine; Lipoylprotein	S-Aminomethyldihydrolipoylprotein; CO2	7.84	14.67	12.94	3.42	9.81	10.19	8.61	13.08	10.26	5.73	7.69	8.44	4.65	7.48	8.73
Glycine degradation I, glycine => formate	1	bin334_1_1787	K00605	gcvT, AMT	aminomethyltransferase	2.1.2.10	S-Aminomethyldihydrolipoylprotein	5,10-Methylene-THF; Dihydrolipoylprotein; Ammonia	12.73	20.94	14.24	9.45	28.49	23.65	20.36	33.96	35.91	14.64	27.38	24.88	17.09	29.09	28.69
Glycine degradation I, glycine => formate	1	bin334_1_1498	K00382	DLD, lpd, pdhD	dihydrolipoamide dehydrogenase	1.8.1.4	Dihydrolipoylprotein	Lipoylprotein	22.13	30.3	38.64	5.81	15.04	13.43	14.68	17.09	20.48	9.49	13.88	13.03	12.28	16.12	15.83
Glycine degradation I, glycine => formate	1	bin334_1_934	K02437	gcvH, GCSH	glycine cleavage system H protein				115.57	146.93	107.8	38.5	47.49	42.55	69.57	59.29	58.34	58.98	55.45	53.67	58.56	70.87	65.09
Glycine degradation I, glycine => formate	2	bin334_1_738	K01491	folD	methylenetetrahydrofolate dehydrogenase (NADP+) / methenyltetrahydrofolate cyc	1.5.1.5	5,10-Methylene-THF	5,10-Methenyl-THF	7.18	14.07	10.9	7.21	17.55	14.23	15.86	29.84	22.53	11.02	20.27	15.91	16.34	23	31.85
Glycine degradation I, glycine => formate	3	bin334_1_738	K01491	folD	methylenetetrahydrofolate dehydrogenase (NADP+) / methenyltetrahydrofolate cyc	3.5.4.9	5,10-methenyl-THF	10-Formyl-THF	7.18	14.07	10.9	7.21	17.55	14.23	15.86	29.84	22.53	11.02	20.27	15.91	16.34	23	31.85
Glycine degradation I, glycine => formate	4	bin334_1_523	K01938	fhs	formate--tetrahydrofolate ligase	6.3.4.3	10-Formyl-THF	Formate	3.31	3.6	3.79	0.86	3.1	1.66	3.48	3.68	3.31	1.97	2.72	2.05	3.19	3.02	3.16
Histidine degradation, histidine => glutamate	1	bin334_1_1508	K01745	hutH, HAL	histidine ammonia-lyase	4.3.1.3	Histidine	Urocanate	11.1	11.77	9.4	4.81	13.79	9.29	10.33	19.07	19.14	9.81	18.4	20.54	7.89	16.09	13.5
Histidine degradation, histidine => glutamate	1	bin334_1_1598	K01745	hutH, HAL	histidine ammonia-lyase	4.3.1.3	Histidine	Urocanate	20.28	25.21	26.18	5.2	6.57	5.16	7.96	7.22	9.83	8.05	8.36	5.69	6.99	8.65	7.85
Histidine degradation, histidine => glutamate	2	bin334_1_1858	K01712	hutU, UROC1	urocanate hydratase	4.2.1.49	Urocanate	4-Imidazolone-5-propanoate	4.54	9.51	7.47	4.89	9.05	11.8	7.47	14.64	16.48	6.62	15.29	16.29	5.43	11.07	12.44
Histidine degradation, histidine => glutamate	3	bin334_1_1900	K01468	hutI, AMDHD1	imidazolonepropionase	3.5.2.7	4-Imidazolone-5-propanoate	N-Formimino-L-glutamate	22.55	31.45	32.93	4.86	12.38	11.65	11.41	14.73	13.21	9.44	9.9	9.99	11.81	10.56	13.04
Histidine degradation, histidine => glutamate	4	bin334_1_1492	K01479	hutG	formiminoglutamase	3.5.3.8	N-Formimino-L-glutamate	Glutamate	6.72	13.76	8.21	2.4	3.3	3.6	4.12	4.58	4.92	5.63	7.35	4.49	4.34	4.5	7.33
Histidine degradation, histidine => glutamate	4	bin334_1_296	K01479	hutG	formiminoglutamase	3.5.3.8	N-Formimino-L-glutamate	Glutamate	8.4	15.16	11.93	2.16	3.55	4.35	4.28	4.32	4.18	2.99	4.32	2.61	2.43	3.52	5.58
Histidine degradation, histidine => glutamate	4	bin334_1_1899	K13990	FTCD	glutamate formiminotransferase / formiminotetrahydrofolate cyclodeaminase	2.1.2.5	N-Formimino-L-glutamate	Glutamate	13.87	14.88	20.02	5.06	11.51	11.39	9.97	16.26	15.85	7.94	10.67	10.63	8.51	11.8	14.04
Methionine degradation II, L-methionine => 2-oxobutanoate	1	bin334_1_351	K01761	E4.4.1.11	methionine-gamma-lyase	4.4.1.11	L-Methionine	2-Oxobutanoate; Methanethiol; Ammonia	9.66	21.55	17.59	7.15	18.43	16.44	21.03	25.17	31.32	10.96	14.84	12.31	14.36	22.92	23.37
Methionine degradation II, L-methionine => 2-oxobutanoate	1	bin334_1_721	K01761	E4.4.1.11	methionine-gamma-lyase	4.4.1.11	L-Methionine	2-Oxobutanoate; Methanethiol; Ammonia	36.33	60.56	48.14	21.66	41.99	37.46	47.89	55.47	57.41	39.69	47.34	40.88	39.12	47.44	47.82
Proline degradation I, L-proline => L-glutamate	1	bin334_1_1327	K00318	PRODH, fadM, putB	proline dehydrogenase	1.5.5.2	L-Proline	(S)-1-Pyrroline-5-carboxylate	12.22	24.44	14.36	11.11	18.49	16.55	18.71	20.68	25.25	12.84	19.34	16.93	16.3	18.73	18.24
Proline degradation I, L-proline => L-glutamate	2	bin334_1_411	K00294	E1.2.1.88	1-pyrroline-5-carboxylate dehydrogenase	1.2.1.88	(S)-1-Pyrroline-5-carboxylate	L-Glutamate	160.54	301.15	288.34	17.92	63.58	57.63	45.5	95.37	89.89	31.99	55.83	51.45	40.29	78.35	86.12
Serine degradation I, serine => pyruvate	1	bin334_1_344	K01752	E4.3.1.17, sdaA, sdaB, tdcG	L-serine dehydratase	4.3.1.17	Serine	Pyruvate; Ammonia	9.21	10.32	9.34	1.57	4.37	6.08	5.95	9.71	11.2	5.16	10.1	12.19	4.33	8.31	7.14
Serine degradation II, serine => glycine	1	bin334_1_1394	K00600	glyA, SHMT	glycine hydroxymethyltransferase	2.1.2.1	Serine	Glycine; 5,10-Methylene-THF	34.27	64.66	46.91	11.72	41.12	36.49	21.81	58.04	51.91	19.9	34.91	33.54	19.24	37.58	41.86
Threonine degradation I, L-threonine => glycine	1	bin334_1_1066	K15789	TDH	threonine 3-dehydrogenase	1.1.1.103	Threonine	L-2-Amino-3-oxobutanoic acid	45.44	75.16	53.05	15.45	40.09	41.83	34.9	59.6	49.38	25.05	39.88	40.16	30.83	45.08	48.22
Threonine degradation I, L-threonine => glycine	2	bin334_1_1025	K00639	kbl, GCAT	glycine C-acetyltransferase	2.3.1.29	L-2-Amino-3-oxobutanoic acid	Glycine; Acetyl-CoA	67.68	122.21	112.16	51.81	125.9	124.24	104.61	144.63	146.09	86.19	113.31	102.13	86.17	111.86	116.3
Threonine degradation I, L-threonine => glycine	2	bin334_1_191	K00639	kbl, GCAT	glycine C-acetyltransferase	2.3.1.29	L-2-Amino-3-oxobutanoic acid	Glycine; Acetyl-CoA	12.89	15.94	19.38	4.62	13.3	8.9	9.65	14.6	13.42	7.57	10.64	12.68	8.39	13.54	12.92
Trytophan degradation I, L-tryptophan => pyruvate	1	bin334_1_1284	K01667	tnaA	tryptophanase	4.1.99.1	L-tryptophan	pyruvate; indole	11.56	17.31	17.98	7.75	17.5	13.78	13.25	22.86	18.45	11.4	13.22	10.56	9.99	11.12	12.02
Central carbon metabolism
Pyruvate degradation, pyruvate => acetate	1	bin334_1_1125	K00174	korA, oorA, oforA	2-oxoglutarate/2-oxoacid ferredoxin oxidoreductase subunit alpha	1.2.7.11	Pyruvate	Acetyl-CoA	78.32	120.6	117.36	15.47	42.64	43.48	44.3	71.16	69.96	37.88	50.08	54.62	36.92	64.55	66.69
Pyruvate degradation, pyruvate => acetate	1	bin334_1_1938	K00174	korA, oorA, oforA	2-oxoglutarate/2-oxoacid ferredoxin oxidoreductase subunit alpha	1.2.7.11	Pyruvate	Acetyl-CoA	288.35	291.8	304.44	20.82	37.76	30.24	41.75	45.86	41.98	31.37	32.65	26.22	38	39.21	41.6
Pyruvate degradation, pyruvate => acetate	1	bin334_1_340	K00174	korA, oorA, oforA	2-oxoglutarate/2-oxoacid ferredoxin oxidoreductase subunit alpha	1.2.7.11	Pyruvate	Acetyl-CoA	22.93	47.77	33.6	9.14	16.64	20.09	15.75	26.56	28.69	11.08	19.62	13.93	13.16	21.8	19.88
Pyruvate degradation, pyruvate => acetate	1	bin334_1_1908	K03737	por, nifJ	pyruvate-ferredoxin/flavodoxin oxidoreductase	1.2.7.1	Pyruvate	Acetyl-CoA	133.05	196.46	193.47	9.24	26.3	25.48	21.97	34.45	32.36	18.45	25.82	22.88	17.46	25.94	27.13
Pyruvate degradation, pyruvate => acetate	2	bin334_1_1867	K13788	pta	phosphate acetyltransferase	2.3.1.8	Acetyl-CoA	Acetyl phosphate	15.84	19.12	20.29	6.6	8.99	11.28	11.03	14.47	15.33	8.39	12.54	11.56	9.58	12.69	11.98
Pyruvate degradation, pyruvate => acetate	3	bin334_1_976	K00925	ackA	acetate kinase	2.7.2.1	Acetyl phosphate	Acetate	7.4	10.9	6.99	4.93	8.78	4.34	7.12	12.68	10.97	4.59	7.84	10.8	5.82	10.4	9.28
Pyruvate degradation, pyruvate => acetate	3	bin334_1_1527	K01512	acyP	acylphosphatase	3.6.1.7	Acetyl phosphate	Acetate	31.8	22.83	100.94	0	6.1	0	9.9	0	0	5.62	0	0	5.05	7.98	10.6
ATP synthase
F-type ATPase, prokaryotes and chloroplasts	1	bin334_1_1578	K02111	ATPF1A, atpA	F-type H+-transporting ATPase subunit ATPase subunit alpha	7.1.2.2			19.46	27.22	26.01	0.36	3.46	3.32	5.47	8.79	7.35	5.85	7.84	9.24	5.41	10.25	10.61
F-type ATPase, prokaryotes and chloroplasts	1	bin334_1_1584	K02112	ATPF1B, atpD	F-type H+-transporting ATPase subunit beta	7.1.2.2			17.26	27.16	24.76	5.83	8.11	9.18	6.44	12.18	14.1	9.74	13.89	12.77	8.83	11.88	12.47
F-type ATPase, prokaryotes and chloroplasts	1	bin334_1_1579	K02113	ATPF1D, atpH	F-type H+-transporting ATPase subunit delta				10.04	9.47	12.49	3.55	2.21	6.07	6.06	8.29	7.87	5.41	7.64	5.7	7.09	10.81	15.29
F-type ATPase, prokaryotes and chloroplasts	1	bin334_1_1583	K02114	ATPF1E, atpC	F-type H+-transporting ATPase subunit gamma epsilon				0	0	0	0	0	0	8.78	0	0	0	0	0	0	4.34	8.46
F-type ATPase, prokaryotes and chloroplasts	1	bin334_1_1577	K02115	ATPF1G, atpG	F-type H+-transporting ATPase subunit gamma				4.72	7.62	7.28	0.39	1.52	2.8	4.22	5.75	5.9	6.83	3.96	5.63	5.33	5.08	8.66
F-type ATPase, prokaryotes and chloroplasts	1	bin334_1_1582	K02108	ATPF0A, atpB	F-type H+-transporting ATPase subunit a				12.38	14.64	9.94	3.34	4.26	4.22	2.63	3.14	3.51	3.74	3.54	4.2	5.22	5.35	5.79
F-type ATPase, prokaryotes and chloroplasts	1	bin334_1_1580	K02109	ATPF0B, atpF	F-type H+-transporting ATPase subunit b				6	19.15	25.31	3.38	6.27	3.28	12.14	11.23	13.32	10.48	14.92	14.12	13.52	23.4	19.13
F-type ATPase, prokaryotes and chloroplasts	1	bin334_1_1581	K02110	ATPF0C, atpE	F-type H+-transporting ATPase subunit c				0	48.35	40.61	0	16.34	48.23	37.47	13.34	58.59	16.13	28.92	35.88	39.66	42.2	34.17
VA-type ATPase, prokaryotes	1	bin334_1_641	K02117	ATPVA, ntpA, atpA	V/A-type H+-transporting ATPase subunit A	7.1.2.2, 7.1.2.1			27.69	24.87	27.71	5.5	10.58	7.19	11.31	13.34	14.91	8.92	14.15	19.82	11.21	15.14	13.91
VA-type ATPase, prokaryotes	1	bin334_1_642	K02118	ATPVB, ntpB, atpB	V/A-type H+-transporting ATPase subunit B				29.1	46.85	47.03	4.39	15.16	9.45	12.82	18.58	20.74	16.05	27.23	26.54	13.62	26.96	27.13
VA-type ATPase, prokaryotes	1	bin334_1_643	K02120	ATPVD, ntpD, atpD	V/A-type H+-transporting ATPase subunit D				55.89	57.54	65.89	5.66	11.46	6.34	15.19	12.34	12.72	22.89	18.94	18.28	22.01	25.61	30.77
VA-type ATPase, prokaryotes	1	bin334_1_639	K02121	ATPVE, ntpE, atpE	V/A-type H+-transporting ATPase subunit E				107.72	172.92	182.84	46.1	58.38	72.31	73.57	87.78	91.77	54.09	86.84	57.34	81.34	98.54	105.92
VA-type ATPase, prokaryotes	1	bin334_1_644	K02123	ATPVI, ntpI, atpI	V/A-type H+-transporting ATPase subunit I				57.76	72.64	67.49	6.7	7.53	6.25	17	15.59	14.84	24.74	22.93	24.15	28.48	27.82	32.19
VA-type ATPase, prokaryotes	1	bin334_1_645	K02124	ATPVK, ntpK, atpK	V/A-type H+-transporting ATPase subunit K				314.4	287.83	295.54	70.67	82.81	64	192.28	139.74	137.24	226.06	178.44	157.77	341.74	239.03	227.45
Energy and Electron transferring complex
Hydrogenase		bin334_1_1778	K17992	hndB	NADP-reducing hydrogenase subunit HndB	1.12.1.3			339.48	416.19	461.32	0	4.48	11.85	10.68	18.93	12.5	10.42	15.7	10.16	21.91	35.07	44.8
Hydrogenase		bin334_1_1775	K18330	hndA	NADP-reducing hydrogenase subunit HndA	1.12.1.3			282.18	610.95	605.05	3.58	7.28	5.59	8.07	15.24	16.44	12.04	18.33	18.92	38.32	64.76	80.5
Hydrogenase		bin334_1_1777	K18331	hndC	NADP-reducing hydrogenase subunit HndC	1.12.1.3			189.13	309.03	299.73	5.2	14.63	12.83	11.02	19.49	15.16	9.1	9.49	11.32	13.06	24.22	24.27
Hydrogenase		bin334_1_1705	K18332	hndD	NADP-reducing hydrogenase subunit HndD	1.12.1.3			2.53	2.46	1.59	2.65	8.41	7.02	6.34	8.97	8.31	6.09	8.31	6.07	7.43	7.04	8.78
Hydrogenase		bin334_1_1776	K18332	hndD	NADP-reducing hydrogenase subunit HndD	1.12.1.3			134.35	206.88	204.89	5.8	10.54	10.53	12.18	15.88	15.14	12.12	14.59	14.34	20.61	26.44	28.58
Hydrogenase		bin334_1_2009	K18332	hndD	NADP-reducing hydrogenase subunit HndD	1.12.1.3			20.39	40.13	39.16	5.99	27.22	25.74	28.29	52.76	63.35	29.08	64.84	76.14	25.18	61.96	67.77
FixABCX		bin334_1_892	K03521	fixA, etfB	electron transfer flavoprotein beta subunit				28.52	30.62	37.54	8.18	28.27	26.22	24.82	39.63	31.5	17.74	25.12	28.46	16.28	22.59	22.88
FixABCX		bin334_1_891	K03522	fixB, etfA	electron transfer flavoprotein alpha subunit				54.93	53.4	52.31	7.87	13.28	18.59	23.57	31.33	28.75	21.6	28.55	32.26	19.19	26	24.59
Nfn		bin334_1_356	K00266	nfnA	glutamate synthase (NADPH) small chain	1.4.1.13			14.02	16.24	14.76	5.98	12.18	10.22	17.93	16.6	16.77	14.18	12.64	16.04	12.34	10.92	13.41
Nqr		bin334_1_1210	K00346	nqrA	Na+-transporting NADH:ubiquinone oxidoreductase subunit A	7.2.1.1			7.55	7.61	13.07	2.45	14.33	6.6	8.31	13.76	17.13	5.94	8.71	14.59	5.4	8.44	9.79
Nqr		bin334_1_1209	K00347	nqrB	Na+-transporting NADH:ubiquinone oxidoreductase subunit B	7.2.1.1			8.27	11.86	9.4	5.42	14.09	12.15	13.58	18.93	15.61	10.13	11.75	14.05	8.02	11.06	11.25
Nqr		bin334_1_1208	K00348	nqrC	Na+-transporting NADH:ubiquinone oxidoreductase subunit C	7.2.1.1			4.25	5.2	3.37	2.96	4.05	5.96	4.17	9.07	7.41	2.64	7.07	10.16	3.86	7.55	3.75
Nqr		bin334_1_1207	K00349	nqrD	Na+-transporting NADH:ubiquinone oxidoreductase subunit D	7.2.1.1			20.17	33.83	24.14	0.66	9.37	8.48	10.5	19.41	8.81	10.9	19.71	14.33	7.4	10	15.25
Nqr		bin334_1_1206	K00350	nqrE	Na+-transporting NADH:ubiquinone oxidoreductase subunit E	7.2.1.1			1.9	12.62	5.66	0	3.16	5.6	3.11	11.67	11.52	6.97	11.09	12.3	3.64	7.18	12.87
Nqr		bin334_1_1205	K00351	nqrF	Na+-transporting NADH:ubiquinone oxidoreductase subunit F	7.2.1.1			7.62	8.77	9.16	3.18	4.54	3.56	6.78	6.95	8.35	9.92	8.46	14.49	8.08	5.73	9.4
Nuo		bin334_1_1707	K00334	nuoE	NADH-quinone oxidoreductase subunit E	7.1.1.2			8.27	7.45	24.36	15.17	4.97	6.56	16.45	6.16	7.94	11.93	18.14	14.28	17.4	9.94	10.8
Nuo		bin334_1_2011	K00334	nuoE	NADH-quinone oxidoreductase subunit E	7.1.1.2			29.12	47.46	37.44	24.75	76.61	63.25	80.39	107.39	114.94	58.81	91.52	87.1	58.6	81.91	83.55
Nuo		bin334_1_1706	K00335	nuoF	NADH-quinone oxidoreductase subunit F	7.1.1.2			3.13	2.74	1.78	1.72	5.61	5.66	5.97	8.03	9.39	5.42	8.1	8.74	4.95	6.86	7.45
Nuo		bin334_1_2010	K00335	nuoF	NADH-quinone oxidoreductase subunit F	7.1.1.2			9.03	11.29	9.8	6.07	19.38	20.82	20.45	34.59	31.75	18.94	30.4	42.06	13.78	25.71	27.63
Rnf		bin334_1_222	K03612	rnfG	H+/Na+-translocating ferredoxin:NAD+ oxidoreductase subunit G				5.48	10.97	14	9.06	16.73	13.53	18.16	19.86	23.35	13.26	18.81	18.05	11.38	27.96	21.18
Rnf		bin334_1_223	K03613	rnfE	H+/Na+-translocating ferredoxin:NAD+ oxidoreductase subunit E				5.26	4.91	4.73	7.12	7.04	9.83	14.75	16.45	15.77	15.84	12.62	16.22	15.36	18.6	11.07
Rnf		bin334_1_221	K03614	rnfD	H+/Na+-translocating ferredoxin:NAD+ oxidoreductase subunit D	7.1.1.11, 7.2.1.2			20.67	17.62	23	9.38	17.81	19.28	25.61	28.13	27.99	21.15	21.51	18.16	18.21	27.2	24.15
Rnf		bin334_1_220	K03615	rnfC	H+/Na+-translocating ferredoxin:NAD+ oxidoreductase subunit C	7.1.1.11, 7.2.1.2			6	14.84	7.61	7.92	24.76	21.32	21.57	38.97	32.71	14.95	25.2	30.61	16.7	22.95	26.87
Rnf		bin334_1_219	K03616	rnfB	H+/Na+-translocating ferredoxin:NAD+ oxidoreductase subunit B	7.1.1.11, 7.2.1.2			31.44	45.06	31.82	33.16	72.35	68.74	70.18	95.21	83.72	63.81	76.62	75.17	80.19	90.86	87.21
Rnf		bin334_1_224	K03617	rnfA	H+/Na+-translocating ferredoxin:NAD+ oxidoreductase subunit A				7.12	16.08	14.82	12.36	15.51	10.73	23.53	35.2	39.42	33.61	36.55	30.47	29.76	38.86	33.16
Mobility related
Flagellar assembly		bin334_1_762	K02395	flgJ	peptidoglycan hydrolase FlgJ				26.56	35.41	34.74	15.53	24.65	27.02	31.04	27.7	30.41	23.45	21.26	21.34	27.25	31.57	28.28
Sec dependent pathway
Sec dependent pathway		bin334_1_176	K12257	secDF	SecD/SecF fusion protein				41.91	51.69	50.76	17.7	32.57	35.19	41.66	42.8	46.62	33.52	30.73	28.32	35.96	33.99	34.98
Sec dependent pathway		bin334_1_2114	K03075	SecG	preprotein translocase subunit SecG				384.94	427.25	402.9	182.56	207.25	224.92	251.8	196.53	227.68	239.52	201.95	167.31	251.89	192.49	264.84
Sec dependent pathway		bin334_1_681	K03076	SecY	preprotein translocase subunit SecY				72.36	99.89	91.49	5.58	18.04	18.61	23.8	34.59	35.95	22.02	35.9	49.5	20.6	38.52	37.84
Sec dependent pathway		bin334_1_406	K03210	YajC	preprotein translocase subunit YajC				106.21	114.61	83.15	122.19	49.41	79.87	177.13	129.46	159.28	158.38	96.49	84.01	178.31	114.41	100.39
Sec dependent pathway		bin334_1_369	K03217	yidC, spoIIIJ, OXA1, ccfA	YidC/Oxa1 family membrane protein insertase				19.25	24.58	22.11	7.04	12.85	11.07	14.73	14.53	13.23	11.77	13.33	10.18	10.6	11.58	11.44
Sec dependent pathway		bin334_1_236	K03070	secA	preprotein translocase subunit SecA	7.4.2.8			12.99	14.6	16.99	4.82	9.16	11.27	10.57	13.5	13.69	7.91	11.42	12.13	6.49	8.54	9.61
Sec dependent pathway		bin334_1_554	K03110	ftsY	fused signal recognition particle receptor				28.45	45.68	50.45	3.9	11.22	14.07	10.58	12.98	13.78	8.86	8.51	10.88	5.66	10.8	10.25
Sec dependent pathway		bin334_1_737	K03106	SRP54, ffh	signal recognition particle subunit SRP54	3.6.5.4			13.62	14.01	18.21	9.93	12.99	12.63	18.02	22.27	21.38	25.18	29.38	23.14	26.01	27.01	27.41
Tat system
Tat system		bin334_1_175	K03116	tatA	sec-independent protein translocase protein TatA				12.67	6.93	10.2	1.9	3.02	2.36	9.16	4.29	0.94	7.52	5.57	2.75	8	5.73	6.88
Tat system		bin334_1_79	K03116	tatA	sec-independent protein translocase protein TatA				0	0	269.43	0	0	74.75	155.05	235.98	180.19	132.35	37.15	35.96	106.65	91.74	91.91
Tat system		bin334_1_1882	K03118	tatC	sec-independent protein translocase protein TatC				2.04	6.55	0.85	1.75	1.9	2.88	4.26	4.5	2.19	1.98	3.63	3.33	2.37	3.71	3.21
Secretory system
Type I Secretory system		bin334_1_1103	K12340	tolC, bepC, cyaE, raxC, sapF, rsaF, hasF	outer membrane protein				1.05	1.58	1.52	1.36	1.18	2.8	1.71	1.7	2.24	1.04	1.19	0.8	0.56	0.47	1.02
Type I Secretory system		bin334_1_1912	K12340	tolC, bepC, cyaE, raxC, sapF, rsaF, hasF	outer membrane protein				26.14	34.08	41.39	9.34	14.19	13.6	15	12.68	14.42	10.69	13.1	11.36	12.09	14.03	12.76
Other transporters
		bin334_1_1339	K16692	etk-wzc	tyrosine-protein kinase Etk/Wzc	2.7.10.3	Accessory factors involved in transport [TC:8]	Other transporters	20.76	27.21	32.9	12.9	19.05	20.75	20.8	31.4	24.44	13.33	17.22	10.95	15.57	17.2	18.72
		bin334_1_566	K08177	oxlT	MFS transporter, OFA family, oxalate/formate antiporter		Organic acid transporters	Major facilitator superfamily (MFS)	1.76	2.11	0.93	0.48	0.57	1.17	1.98	2.98	2.39	2.21	0.95	1.82	1.25	1.07	1.69
		bin334_1_103	K06076	fadL	long-chain fatty acid transport protein		Pores ion channels [TC:1]	Other transporters	36.28	42.18	35.29	10.26	9.84	9.08	16.45	13.26	16.59	15.15	16.33	16.51	12.37	10.88	12.77
		bin334_1_341	K06076	fadL	long-chain fatty acid transport protein		Pores ion channels [TC:1]	Other transporters	8.5	9.68	8.22	2.51	6.83	7.59	7.13	11.34	10.51	5.53	5.73	5.9	4.22	8.05	7.35
		bin334_1_325	K02429	fucP	MFS transporter, FHS family, L-fucose permease		Sugar transporters	Major facilitator superfamily (MFS)	1.62	3.56	2.61	4.34	5.69	8.2	6.92	6.41	10.25	5.72	5.34	4.56	4.34	5.92	7.05
Note: H15, H7, H4, H2 and H1 means the hydraulic retention times of 15, 7, 4, 2 and 1 day, respectively, and the organic loadings increased with the shortened hydraulic retention times.
The number of "_1", "_2" and "_3" means the three biological parallels.

## Sheet: bin.202
Supplementary Data 10. Key metabolic pathways reconstruction and the corresponding gene expressions of key sugars and amino acids scavenger bin.202 under different hydraulic retention times
Pathway_name	Step	GeneID	KO	Gene name	Enzyme name	EC number	Substrate	Product	Transcriptional expressions under different hydraulic retention times (TPM)
									H15_1	H15_2	H15_3	H7_1	H7_2	H7_3	H4_1	H4_2	H4_3	H2_1	H2_2	H2_3	H1_1	H1_2	H1_3
Sugar degardation
Lactose degradation I, lactose => alpha-D-glucose	1	bin202_3_30	K01190	lacZ	beta-galactosidase	3.2.1.23	Lactose	alpha-D-Glucose; D-Galactose	16.6	21.44	22.89	2.3	2.5	3.8	2.44	2.58	2.87	0.86	1.16	0.76	0.26	0.82	0.8
Lactose degradation I, lactose => alpha-D-glucose	1	bin202_4_186	K01190	lacZ	beta-galactosidase	3.2.1.23	Lactose	alpha-D-Glucose; D-Galactose	6.67	8.2	8.41	2.29	1.85	1.26	1.68	2.53	2.11	0.9	0.65	0.72	0.45	0.45	0.51
Lactose degradation I, lactose => alpha-D-glucose	1	bin202_9_149	K01190	lacZ	beta-galactosidase	3.2.1.23	Lactose	alpha-D-Glucose; D-Galactose	5.53	7.67	7.74	2.71	2.45	2.41	2.53	4.34	4.07	1.07	1.64	1.59	0.89	1.1	1.14
Sucrose degradation I, sucrose => D-glucose	1	bin202_3_220	K01187	malZ	alpha-glucosidase	3.2.1.20	Sucrose	D-Fructose; D-Glucose	8.96	11.29	11.95	2.84	2.02	2.2	2.11	2.97	2.29	0.53	0.5	1	0.84	0.22	0.39
Trehalose degradation II, trehalose => D-glucose-6P	1	bin202_4_197	K22934	E3.2.1.28	alpha,alpha-trehalase	3.2.1.28	alpha,alpha-trehalose	beta-D-glucose; alpha-D-glucose	13.62	17.24	16.6	2.23	1.73	1.88	2.06	2.05	1.64	0.78	0.63	0.63	0.43	0.58	0.63
Trehalose degradation II, trehalose => D-glucose-6P	2	bin202_1_138	K25026	glk	glucokinase	2.7.1.2	D-glucose	D-glucose 6-phosphate	7.26	6	4.3	0.68	1.15	1.3	1.18	4.42	2.78	0.39	0.15	0.61	0	0.18	0.34
Trehalose degradation II, trehalose => D-glucose-6P	2	bin202_1_143	K25026	glk	glucokinase	2.7.1.2	D-glucose	D-glucose 6-phosphate	6.34	4.91	9.24	0.99	2.84	2.32	1.45	2.48	2.97	0.47	1.01	2.49	0.57	0.51	0.41
Trehalose degradation II, trehalose => D-glucose-6P	2	bin202_6_208	K25026	glk	glucokinase	2.7.1.2	D-glucose	D-glucose 6-phosphate	6.06	5.85	6.8	1.4	0.34	0.19	0.44	1.14	0.64	0.3	0.61	0.31	0.35	0.27	0.71
Xylose degradation I, xylose isomeras pathway	1	bin202_3_111	K01805	xylA	xylose isomerase	5.3.1.5	D-Xylose	D-Xylulose	49.53	53.22	51.18	3.02	5.44	3.48	5.18	6.25	7.75	2.47	2.65	2.57	2.35	2.65	1.94
Xylose degradation I, xylose isomeras pathway	2	bin202_3_112	K00854	xylB, XYLB	xylulokinase	2.7.1.17	D-Xylulose	D-Xylulose 5-phosphate	17.08	28.39	31.53	3.37	6.68	6.6	3.32	4.14	5.24	1.14	1.04	2.54	1.03	1.24	1.48
Amino acids degardation
Alanine degradation I, alanine => pyruvate	1	bin202_9_60	K00259	ald	alanine dehydrogenase	1.4.1.1	L-Alanine	Pyruvate	19.41	21.49	21.63	4.7	4.23	3.38	2.96	3.79	5.52	1.42	0.8	1.74	1.03	1.43	0.52
Asparagine degradation, L-asparagine => L-aspartate	1	bin202_5_32	K13051	ASRGL1, iaaA	L-asparaginase / beta-aspartyl-peptidase	3.5.1.1	L-Asparagine	L-Aspartate; Ammonia	51.25	69.61	67.34	4.64	4.32	2.95	3.16	2.41	1.94	1.5	0.45	1.02	0.54	1.29	0.94
Aspartate degradation II, aspartate => glutamine + fumarate	1	bin202_1_465	K01744	aspA	aspartate ammonia-lyase	4.3.1.1	L-aspartate	Fumarate; NH3	13.42	14.64	12.85	3.63	2.5	2.75	2.58	3.8	3.38	0.82	1.06	0.33	0.49	0.59	0.67
Aspartate degradation II, aspartate => glutamine + fumarate	2	bin202_3_106	K01915	glnA, GLUL	glutamine synthetase	6.3.1.2	NH3; L-glutamate	L-glutamine	6.72	7.97	8	0.63	0.47	0.74	0.99	2.34	1.34	0.11	0.55	0.33	0.25	0.2	0.25
Aspartate degradation II, aspartate => glutamine + fumarate	2	bin202_4_76	K01915	glnA, GLUL	glutamine synthetase	6.3.1.2	NH3; L-glutamate	L-glutamine	79.55	109.78	120.99	3.13	4.74	3.68	2.97	4.93	5.35	1.01	1.72	1.3	0.77	1.33	1.46
Glycine degradation I, glycine => formate	1	bin202_4_196	K00281	GLDC, gcvP	glycine dehydrogenase	1.4.4.2	Glycine; Lipoylprotein	S-Aminomethyldihydrolipoylprotein; CO2	21.88	26.94	25.93	1.74	1.95	3.17	1.63	2.84	2.41	0.79	0.61	1.21	0.66	0.53	0.39
Glycine degradation I, glycine => formate	1	bin202_7_97	K00605	gcvT, AMT	aminomethyltransferase	2.1.2.10	S-Aminomethyldihydrolipoylprotein	5,10-Methylene-THF; Dihydrolipoylprotein; Ammonia	69.72	60.94	64.88	7.8	6.48	5.78	4.37	6.67	3.77	1.48	1.26	2.43	1.28	1.35	1.01
Glycine degradation I, glycine => formate	1	bin202_4_123	K00382	DLD, lpd, pdhD	dihydrolipoamide dehydrogenase	1.8.1.4	Dihydrolipoylprotein	Lipoylprotein	3.95	4.8	7.04	0.23	0.44	0	0.07	0.37	0.31	0.07	0.1	0.51	0.17	0	0
Glycine degradation I, glycine => formate	1	bin202_4_254	K00382	DLD, lpd, pdhD	dihydrolipoamide dehydrogenase	1.8.1.4	Dihydrolipoylprotein	Lipoylprotein	4.41	5.26	5.98	0.43	0.2	0.58	0.47	0.58	0.67	0.18	0.66	1.71	0.21	0.17	0.27
Glycine degradation I, glycine => formate	2	bin202_5_104	K01491	folD	methylenetetrahydrofolate dehydrogenase (NADP+) / methenyltetrahydrofolate cyc	1.5.1.5	5,10-Methylene-THF	5,10-Methenyl-THF	26.11	25.95	17.24	2.02	3.06	2.19	2.43	3.8	2.43	0.96	1.76	1.5	1.24	0.78	0.59
Glycine degradation I, glycine => formate	3	bin202_5_104	K01491	folD	methylenetetrahydrofolate dehydrogenase (NADP+) / methenyltetrahydrofolate cyc	3.5.4.9	5,10-methenyl-THF	10-Formyl-THF	26.11	25.95	17.24	2.02	3.06	2.19	2.43	3.8	2.43	0.96	1.76	1.5	1.24	0.78	0.59
Glycine degradation I, glycine => formate	4	bin202_4_184	K01938	fhs	formate--tetrahydrofolate ligase	6.3.4.3	10-Formyl-THF	Formate	7.41	14.27	15.64	2.92	4.24	3.13	2.99	3.5	3.31	0.84	0.91	1.44	0.47	1.13	0.98
Proline degradation I, L-proline => L-glutamate	1	bin202_10_53	K00318	PRODH, fadM, putB	proline dehydrogenase	1.5.5.2	L-Proline	(S)-1-Pyrroline-5-carboxylate	9.57	12.66	9.21	1.52	1.82	3.93	5.13	2.66	1.72	1.19	1.16	0.51	1.21	0.78	0.67
Proline degradation I, L-proline => L-glutamate	2	bin202_1_324	K00294	E1.2.1.88	1-pyrroline-5-carboxylate dehydrogenase	1.2.1.88	(S)-1-Pyrroline-5-carboxylate	L-Glutamate	25.99	28.53	30.43	1.24	1.17	1.61	1.23	1.8	1.58	0.71	0.23	0.54	0.39	0.6	0.44
Proline related transporter		bin202_2_280	K11928	putP	sodium/proline symporter		Electrochemical potential-driven transporters [TC:2]	Other transporters	4.23	7.91	5.33	0.21	1.66	2.21	0.84	3.09	1.94	0.47	0.72	0.45	0.05	0.32	0.15
Serine degradation II, serine => glycine	1	bin202_6_185	K00600	glyA, SHMT	glycine hydroxymethyltransferase	2.1.2.1	Serine	Glycine; 5,10-Methylene-THF	39.99	41.22	39.56	8.85	8.31	7.35	4.91	6.16	5.91	2.94	3.98	3.7	1.71	1.62	2.15
Threonine degradation I, L-threonine => glycine	1	bin202_9_101	K15789	TDH	threonine 3-dehydrogenase	1.1.1.103	Threonine	L-2-Amino-3-oxobutanoic acid	179.89	205.14	230.57	25.99	20.38	20.44	15.35	18.54	20.16	9.88	12.73	10.16	6.05	8.35	6.54
Threonine degradation I, L-threonine => glycine	2	bin202_7_213	K00639	kbl, GCAT	glycine C-acetyltransferase	2.3.1.29	L-2-Amino-3-oxobutanoic acid	Glycine; Acetyl-CoA	71.12	82.95	81.17	28.8	25.54	28.64	21.45	21.72	19.41	7.09	5	4.39	5.45	5.43	4.53
Threonine degradation I, L-threonine => glycine	2	bin202_9_100	K00639	kbl, GCAT	glycine C-acetyltransferase	2.3.1.29	L-2-Amino-3-oxobutanoic acid	Glycine; Acetyl-CoA	109.89	166.39	180.76	5.52	10.91	10.65	6.88	7.06	13.72	2.18	3.45	2.56	1.95	2.87	3.62
Threonine degradation II, L-threonine => acetyl-CoA	1	bin202_5_110	K01620	ltaE	threonine aldolase	4.1.2.48	L-Threonine	Glycine; Acetaldehyde	7.94	7.41	6.48	0.88	0.28	0.63	0.74	3.3	1.32	0.67	0.26	0.13	0.22	0.38	0.37
Trytophan degradation I, L-tryptophan => pyruvate	1	bin202_6_106	K01667	tnaA	tryptophanase	4.1.99.1	L-tryptophan	pyruvate; indole	14	10.27	10.65	0.87	0.31	0.82	0.34	1.17	1.17	0.44	0.1	0.1	0.16	0.06	0.05
Central carbon metabolism
Glycolysis, glucose => pyruvate	1	bin202_1_138	K25026	glk	glucokinase	2.7.1.2	Glucose	alpha-D-Glucose 6P	7.26	6	4.3	0.68	1.15	1.3	1.18	4.42	2.78	0.39	0.15	0.61	0	0.18	0.34
Glycolysis, glucose => pyruvate	1	bin202_1_143	K25026	glk	glucokinase	2.7.1.2	Glucose	alpha-D-Glucose 6P	6.34	4.91	9.24	0.99	2.84	2.32	1.45	2.48	2.97	0.47	1.01	2.49	0.57	0.51	0.41
Glycolysis, glucose => pyruvate	1	bin202_6_208	K25026	glk	glucokinase	2.7.1.2	Glucose	alpha-D-Glucose 6P	6.06	5.85	6.8	1.4	0.34	0.19	0.44	1.14	0.64	0.3	0.61	0.31	0.35	0.27	0.71
Glycolysis, glucose => pyruvate	2	bin202_3_191	K01810	GPI, pgi	glucose-6-phosphate isomerase	5.3.1.9	alpha-D-Glucose 6P	beta-D-Fructose 6P	25.36	24.56	22.5	7.4	3.82	4.09	4.6	2.83	5.02	0.73	1.3	1.21	0.47	0.99	0.37
Glycolysis, glucose => pyruvate	3	bin202_2_251	K00850	pfkA, PFK	6-phosphofructokinase 1	2.7.1.11	beta-D-Fructose 6P	beta-D-Fructose 1,6-P2	7.09	8.76	4.59	2.5	3.14	1.23	0.86	2.08	1.33	0.33	0.7	0.8	0.39	0.18	0.11
Glycolysis, glucose => pyruvate	3	bin202_3_77	K00850	pfkA, PFK	6-phosphofructokinase 1	2.7.1.11	beta-D-Fructose 6P	beta-D-Fructose 1,6-P2	11.58	10.8	13.24	1.37	1.48	0.56	1.18	1.11	2.78	0.29	0	0.91	1.09	0.53	0.17
Glycolysis, glucose => pyruvate	3	bin202_10_171	K21071	pfk, pfp	ATP-dependent phosphofructokinase / diphosphate-dependent phosphofructokinase	2.7.1.11	beta-D-Fructose 6P	beta-D-Fructose 1,6-P2	2.88	2.17	0.9	0	0.59	0.84	0.29	0.67	0.7	0.44	0.27	0.28	0.23	0	0.23
Glycolysis, glucose => pyruvate	3	bin202_1_141	K21071	pfk, pfp	ATP-dependent phosphofructokinase / diphosphate-dependent phosphofructokinase	2.7.1.11	beta-D-Fructose 6P	beta-D-Fructose 1,6-P2	9.78	12	14.44	1.55	3.95	3.63	2.37	4.03	3.84	1.03	1.7	0.92	0.7	0.74	0.52
Glycolysis, glucose => pyruvate	3	bin202_1_211	K21071	pfk, pfp	ATP-dependent phosphofructokinase / diphosphate-dependent phosphofructokinase	2.7.1.11	beta-D-Fructose 6P	beta-D-Fructose 1,6-P2	18.19	25.81	31.12	3.1	4.69	5.31	2.28	4.17	4.19	0.52	1.47	1.95	0.57	1.14	1.81
Glycolysis, glucose => pyruvate	3	bin202_3_5	K21071	pfk, pfp	ATP-dependent phosphofructokinase / diphosphate-dependent phosphofructokinase	2.7.1.11	beta-D-Fructose 6P	beta-D-Fructose 1,6-P2	0.82	0.54	0.9	0.31	0.3	0.67	0.39	1	0.42	0	0.27	0	0.08	0	0
Glycolysis, glucose => pyruvate	4	bin202_1_314	K01624	FBA, fbaA	fructose-bisphosphate aldolase, class II	4.1.2.13	beta-D-Fructose 1,6-P2	Glyceraldehyde-3P	27.13	27.13	25.25	4.21	3.59	2.77	3.5	3.72	3.25	1.46	1.45	1.6	1.11	0.47	0.3
Glycolysis, glucose => pyruvate	5	bin202_7_61	K01803	TPI, tpiA	triosephosphate isomerase (TIM)	5.3.1.1	Glycerone-P	Glyceraldehyde-3P	23.65	30.48	33.37	3.01	3.89	2.76	3.14	2.99	3.66	1.98	0.87	1.58	0.49	1.67	1.91
Glycolysis, glucose => pyruvate	6	bin202_6_19	K00134	GAPDH, gapA	glyceraldehyde 3-phosphate dehydrogenase (phosphorylating)	1.2.1.12	Glyceraldehyde-3P	Glycerate-1,3P2	110.12	172.52	166.51	9.19	18.38	17.09	15.59	22.25	22.36	5.79	7.45	5.54	3.15	4.07	4.12
Glycolysis, glucose => pyruvate	6	bin202_9_71	K00927	PGK, pgk	phosphoglycerate kinase	2.7.2.3	Glycerate-1,3P2	Glycerate-3P	6.79	3.62	5.62	0.49	1.97	1.84	1.61	2.62	1.09	0.56	0.53	0.97	0.42	0.38	0.3
Glycolysis, glucose => pyruvate	7	bin202_3_163	K15633	gpmI	2,3-bisphosphoglycerate-independent phosphoglycerate mutase	5.4.2.12	Glycerate-3P	Glycerate-2P	19.82	17.02	16.63	3.09	1.1	1.66	1.95	3.31	1.99	1.55	0.51	1.36	0.62	0.45	0.67
Glycolysis, glucose => pyruvate	8	bin202_10_114	K01689	ENO, eno	enolase	4.2.1.11	Glycerate-2P	Phosphoenolpyruvate	88.7	121.79	121.66	20.1	30.53	30.94	23.92	34.03	31.28	3.97	4.72	5.5	2.01	4.42	4.42
Glycolysis, glucose => pyruvate	9	bin202_6_144	K00873	PK, pyk	pyruvate kinase	2.7.1.40	Phosphoenolpyruvate	Pyruvate	5.52	4.79	7.21	8.74	2.12	4.04	3.27	3.38	3.1	1.4	1.6	1.17	0.95	0.74	1.16
Glucose related transporter		bin202_6_207	K08174	glcP	MFS transporter, FHS family,glucose/mannose:H+ symporter		Sugar transporters	Major facilitator superfamily (MFS)	6.11	9.25	8.62	0.54	0.91	0.59	0.6	0.73	1.22	0.15	0.12	0.12	0.33	0.35	0.2
Glycerol degardation
Glycerol degradation I, glycerol => sn-glycerol 3-phosphate => glycerone-P	1	bin202_5_207	K00864	glpK, GK	glycerol kinase	2.7.1.30	Glycerol	sn-glycerol 3-phosphate	7.4	12.31	10.88	2.15	1.67	1.68	2.22	2.31	2.46	0.45	0.6	0.95	0.19	0.2	0.49
Glycerol degradation I, glycerol => sn-glycerol 3-phosphate => glycerone-P	2	bin202_3_268	K00111	glpA, glpD	glycerol-3-phosphate dehydrogenase	1.1.5.3	sn-glycerol 3-phosphate	Glycerone-P	13.61	13.76	16.6	1.59	1.85	1.14	0.84	1.42	2.38	0.51	0.47	0.94	0.52	0.23	0.53
Glycerol degradation I, glycerol => sn-glycerol 3-phosphate => glycerone-P	2	bin202_8_38	K00111	glpA, glpD	glycerol-3-phosphate dehydrogenase	1.1.5.3	sn-glycerol 3-phosphate	Glycerone-P	19.16	14.4	16.5	7.22	5.97	4.97	4.68	5.06	5.39	1.01	0.73	1.8	1.74	2.28	1.89
Glycerol related transporter	1	bin202_8_40	K02445	glpT	MFS transporter, OPA family,glycerol-3-phosphate transporter		Phosphate and organophosphate transporters	Major facilitator superfamily (MFS)	6.6	8.7	8.23	3.9	5.93	4.61	3.58	5.86	5.34	0.78	0.6	0.78	0.92	0.71	1.41
Dissimilatory nitrate reduction
Dissimilatory nitrate reduction, nitrate => ammonia	1	bin202_2_21	K00370	narG, narZ, nxrA	nitrate reductase / nitrite oxidoreductase, alpha subunit	1.7.5.1 1.7.99.-	Nitrate	Nitrite	2.71	2.96	2.97	0.83	0.49	0.88	1.01	1.07	1.17	0.18	0.4	0.27	0.21	0.2	0.22
Dissimilatory nitrate reduction, nitrate => ammonia	1	bin202_2_22	K00371	narH, narY, nxrB	nitrate reductase / nitrite oxidoreductase, beta subunit	1.7.5.1 1.7.99.-	Nitrate	Nitrite	5.53	3.99	4.19	1.39	0.94	0.21	0.75	1.28	1.16	0.63	0.35	0.44	0.15	0	0
Dissimilatory nitrate reduction, nitrate => ammonia	1	bin202_2_24	K00374	narI, narV	nitrate reductase gamma subunit	1.7.5.1 1.7.99.-	Nitrate	Nitrite	1.22	4.34	1.82	1.23	2.1	0.34	1.15	0.33	0.28	0.52	0.27	0	0	0	0.31
Dissimilatory nitrate reduction, nitrate => ammonia	2	bin202_7_151	K03385	nrfA	nitrite reductase (cytochrome c-552)	1.7.2.2	Nitrite	Ammonia	10.32	10.6	14.35	4.65	2.59	3.91	1.66	4.44	2.99	1.68	1.15	1.43	1.1	1.32	1.46
Dissimilatory nitrate reduction, nitrate => ammonia	2	bin202_7_150	K15876	nrfH	cytochrome c nitrite reductase small subunit		Nitrite	Ammonia	2.92	8.59	2.64	0.88	1.31	1.5	3.54	0.96	1.23	0.49	0.76	0	0.64	0	0
ATP synthase
F-type ATPase, prokaryotes and chloroplasts		bin202_1_256	K02111	ATPF1A, atpA	F-type H+-transporting ATPase subunit ATPase subunit alpha	7.1.2.2			59.97	66.37	72.95	11.54	8.16	11.88	12.32	10.2	13.2	4.67	4.34	3.47	2.99	2.35	2.73
F-type ATPase, prokaryotes and chloroplasts		bin202_1_259	K02112	ATPF1B, atpD	F-type H+-transporting ATPase subunit beta	7.1.2.2			54.11	57.85	58.42	7.4	4.81	5.33	5.1	6.37	6.63	2.68	2.22	2.75	3.18	3.16	2.81
F-type ATPase, prokaryotes and chloroplasts		bin202_1_255	K02113	ATPF1D, atpH	F-type H+-transporting ATPase subunit delta				2.99	3.19	4.51	0	1.34	0	0	0.49	0	0	0	0	0	0	0
F-type ATPase, prokaryotes and chloroplasts		bin202_1_260	K02114	ATPF1E, atpC	F-type H+-transporting ATPase subunit gamma epsilon				42.33	0	50.27	20.45	0	29.78	0	7.78	10.16	10.24	7.04	0	4.55	0	0
F-type ATPase, prokaryotes and chloroplasts		bin202_1_257	K02115	ATPF1G, atpG	F-type H+-transporting ATPase subunit gamma				13.62	6.59	9.58	2.76	0.95	0.43	0.5	1.28	1.07	0.9	0.17	0.7	0.29	1.12	0.5
F-type ATPase, prokaryotes and chloroplasts		bin202_1_252	K02108	ATPF0A, atpB	F-type H+-transporting ATPase subunit a				18.16	32.4	29.32	2.11	4.74	4.4	3.31	3.56	4.2	1.29	1.97	2.27	1.19	1.01	1.06
F-type ATPase, prokaryotes and chloroplasts		bin202_1_254	K02109	ATPF0B, atpF	F-type H+-transporting ATPase subunit b				31.79	3.71	11.59	2.08	0.52	0.6	2.56	1.15	3.42	0.29	0	1.92	0.5	0.26	0
F-type ATPase, prokaryotes and chloroplasts		bin202_1_253	K02110	ATPF0C, atpE	F-type H+-transporting ATPase subunit c				185.3	404.42	0	0	21.25	71.39	31.93	0	22.59	0	0	0	13.1	14.06	14.1
Mobility related
Flagellar assembly		bin202_2_48	K02395	flgJ	peptidoglycan hydrolase FlgJ				10.49	14.9	11.52	2.99	3.85	2.42	3.95	2.25	1.61	1.7	1.57	0.93	1.47	1.39	0.82
Flagellar assembly		bin202_1_423	K02557	motB	chemotaxis protein MotB				10.44	12.9	10.93	4.45	4.26	4.46	3.34	2.21	4.17	0.49	1.05	0.91	0.42	0.71	0.86
Energy and Electron transferring complex
Formate dehydrogenase		bin202_3_107	K00123	fdoG, fdhF, fdwA	formate dehydrogenase major subunit	1.17.1.9			1.73	3.8	2.21	1.07	0.55	1.08	0.49	1.76	1.81	0.28	0.38	0.6	0.14	0.33	0.65
Hydrogenase		bin202_7_171	K17992	hndB	NADP-reducing hydrogenase subunit HndB	1.12.1.3			534.71	396.01	320.38	17.17	14.98	27.12	37.97	13.36	15	8.98	4.47	12.54	7.98	4.42	3.03
Hydrogenase		bin202_7_174	K18330	hndA	NADP-reducing hydrogenase subunit HndA	1.12.1.3			2305.9	1780.43	1918.05	345.08	122.63	145.37	217.98	123.25	129.83	145.82	66.7	50.64	93.52	70.57	43.91
Hydrogenase		bin202_7_172	K18331	hndC	NADP-reducing hydrogenase subunit HndC	1.12.1.3			121.2	210.06	195.64	4.58	7.11	12.6	5.29	6.43	7.42	2.22	2.15	2.85	1.45	2.61	2.55
Hydrogenase		bin202_2_163	K18332	hndD	NADP-reducing hydrogenase subunit HndD	1.12.1.3			52.27	58.67	56.65	6.53	12.52	12.02	8.11	13.38	15.03	2.93	4.76	6.38	1.77	3.42	2.93
Hydrogenase		bin202_7_173	K18332	hndD	NADP-reducing hydrogenase subunit HndD	1.12.1.3			160.83	207.3	219.6	5.75	5.59	5.47	6.31	8.11	9.42	3.11	3.01	2.95	2.01	2.05	2.89
Heterodisulfide reductase		bin202_2_216	K03388	hdrA2	heterodisulfide reductase subunit A2	1.8.7.3 1.8.98.4 1.8.98.5 1.8.98.6			3.19	2.52	0.93	0.96	1.07	0.87	1.51	1.21	1.88	0.09	0.98	1.28	0.79	0.41	0.16
Heterodisulfide reductase		bin202_2_217	K03389	hdrB2	heterodisulfide reductase subunit B2	1.8.7.3 1.8.98.4 1.8.98.5 1.8.98.6			6.3	3.76	5.33	0.31	2.35	1.33	1.45	2.64	2.35	0.17	0.4	0.27	0.38	0.48	0.77
Heterodisulfide reductase		bin202_5_269	K03389	hdrB2	heterodisulfide reductase subunit B2	1.8.7.3 1.8.98.4 1.8.98.5 1.8.98.6			5.23	11.15	6.73	1.52	1.01	0.98	1.43	0.65	1.91	0.43	0.4	0.13	0.45	0.39	0.68
Heterodisulfide reductase		bin202_2_218	K03390	hdrC2	heterodisulfide reductase subunit C2	1.8.7.3 1.8.98.4 1.8.98.5 1.8.98.6			33.28	22.52	25.03	9.21	11.16	20.02	9.45	12.47	9.1	1.73	4.67	3.67	1.5	1.7	2.6
Heterodisulfide reductase		bin202_5_270	K03390	hdrC2	heterodisulfide reductase subunit C2	1.8.7.3 1.8.98.4 1.8.98.5 1.8.98.6			6.1	5.06	2.82	0	0.84	0	0.54	0.62	0.53	0	0	0	0	0	0.29
FixABCX		bin202_3_72	K03521	fixA, etfB	electron transfer flavoprotein beta subunit				3.89	2.98	3.88	0.62	1.92	0.67	0.78	1.5	1.25	0.35	0.54	0.82	0.08	0.4	0.23
FixABCX		bin202_3_71	K03522	fixB, etfA	electron transfer flavoprotein alpha subunit				4.08	3.69	6.26	1.62	1.24	1.23	1.43	0.7	1.9	0.74	0.42	1.01	0.4	0.42	0.33
Nqr		bin202_8_87	K00346	nqrA	Na+-transporting NADH:ubiquinone oxidoreductase subunit A	7.2.1.1			9.47	11.71	9	0.89	3.29	1.92	2.32	4.07	3	0.45	1.08	1.38	0.66	0.81	0.83
Nqr		bin202_8_86	K00347	nqrB	Na+-transporting NADH:ubiquinone oxidoreductase subunit B	7.2.1.1			9.23	15.77	13.93	1.91	3.26	2.95	2.67	4.55	4.05	1.01	1.55	1.09	0.87	1.28	1.02
Nqr		bin202_8_85	K00348	nqrC	Na+-transporting NADH:ubiquinone oxidoreductase subunit C	7.2.1.1			7.57	19.61	12.32	3.42	3.89	2.21	2.67	5.26	1.83	0.96	1.24	1.28	0.98	0.58	1.45
Nqr		bin202_8_84	K00349	nqrD	Na+-transporting NADH:ubiquinone oxidoreductase subunit D	7.2.1.1			4.71	11.38	13.99	0.64	5.99	4.31	1.41	2.8	2.07	1.98	3.62	1.75	0.16	1.46	0.17
Nqr		bin202_8_83	K00350	nqrE	Na+-transporting NADH:ubiquinone oxidoreductase subunit E	7.2.1.1			9.95	10.73	12.03	2.14	4.21	2.4	3.78	2.72	4.61	1.59	1.54	0.65	0.87	0.36	0.74
Nqr		bin202_8_82	K00351	nqrF	Na+-transporting NADH:ubiquinone oxidoreductase subunit F	7.2.1.1			4.57	7.53	7.09	2.95	3.28	3.71	3.8	3.56	3.2	1.41	0.65	0.87	0.97	0.64	0.31
Nuo		bin202_2_165	K00334	nuoE	NADH-quinone oxidoreductase subunit E	7.1.1.2			27.95	34.19	18.99	6.56	3.36	9.31	5.22	5.11	5.02	2.13	2.23	2.46	1.56	0.32	2.82
Nuo		bin202_6_85	K00334	nuoE	NADH-quinone oxidoreductase subunit E	7.1.1.2			6.02	8.12	5.33	1.29	0	0.76	1.98	0.72	0	0	0.55	1.21	0	0	0.69
Nuo		bin202_3_108	K00335	nuoF	NADH-quinone oxidoreductase subunit F	7.1.1.2			1.06	0.31	0.85	0.53	0.59	0.76	1.01	0.47	1.51	0.61	0	0	0.35	0.05	0.31
Nuo		bin202_6_86	K00335	nuoF	NADH-quinone oxidoreductase subunit F	7.1.1.2			23.74	24.49	25.86	0.72	1.76	3.83	1.18	1.38	1.34	0.58	0.69	0.63	0.64	0.83	0.32
Rnf		bin202_5_9	K03612	rnfG	H+/Na+-translocating ferredoxin:NAD+ oxidoreductase subunit G				5.11	8.17	10.71	0.77	0.38	0.87	0.72	1.68	2.85	0	0.66	0	0	0	0.2
Rnf		bin202_5_8	K03613	rnfE	H+/Na+-translocating ferredoxin:NAD+ oxidoreductase subunit E				13.28	10.63	8.77	1.6	1.58	2.71	1.49	5.25	1.11	0.89	0.69	1.82	0.39	0	0.41
Rnf		bin202_5_10	K03614	rnfD	H+/Na+-translocating ferredoxin:NAD+ oxidoreductase subunit D	7.1.1.11, 7.2.1.2			11.68	10.77	12.53	1.33	2.07	1.26	1.05	1.43	2.1	0.66	0.44	0.89	0.25	0.95	0.25
Rnf		bin202_5_11	K03615	rnfC	H+/Na+-translocating ferredoxin:NAD+ oxidoreductase subunit C	7.1.1.11, 7.2.1.2			15.05	22.23	18.53	2.04	1.94	2.57	2.43	2.8	2.04	0.52	0.8	1.5	1.34	1.01	0.62
Rnf		bin202_5_12	K03616	rnfB	H+/Na+-translocating ferredoxin:NAD+ oxidoreductase subunit B	7.1.1.11, 7.2.1.2			13.37	27.8	11.19	3.7	2.97	5.39	3.1	1.11	2.42	1.16	1.97	2.2	0.81	1.16	0.83
Rnf		bin202_5_7	K03617	rnfA	H+/Na+-translocating ferredoxin:NAD+ oxidoreductase subunit A				18.62	18.28	12.35	7.42	3.67	0.93	2.3	2.26	2.3	0.46	0	1.13	0.4	2.06	0.64
Sec dependent pathway
Sec dependent pathway		bin202_4_95	K12257	secDF	SecD/SecF fusion protein				63.46	84.81	74.68	3.67	5.18	8.04	5.11	7.18	6.41	0.85	1.54	2.22	1.25	1.61	2.05
Sec dependent pathway		bin202_6_38	K03073	SecE	preprotein translocase subunit SecE				367.94	673.63	230.16	0	0	64.46	129.67	76.83	0	0	0	0	57.83	0	0
Sec dependent pathway		bin202_10_122	K03076	SecY	preprotein translocase subunit SecY				59.18	101.4	96.25	2.74	2.71	3.44	3.67	4.78	6.56	2.02	2.8	2.32	1.8	3.69	2.79
Sec dependent pathway		bin202_7_188	K03210	YajC	preprotein translocase subunit YajC				76.71	91.3	64.73	41.09	38.24	25.51	15.8	14.87	19.32	5.62	3.62	0	7.07	2.79	6.9
Sec dependent pathway		bin202_5_229	K03217	yidC, spoIIIJ, OXA1, ccfA	YidC/Oxa1 family membrane protein insertase				16.69	20.99	20.69	2.11	3.13	2.11	3.2	4.82	4.34	0.77	0.93	0.56	1.01	0.81	0.73
Sec dependent pathway		bin202_5_95	K03070	secA	preprotein translocase subunit SecA	7.4.2.8			16.11	19.26	16.76	2.28	1.85	1.8	1.94	2.69	2.14	0.66	0.87	1.35	0.53	0.75	0.41
Sec dependent pathway		bin202_5_149	K03110	ftsY	fused signal recognition particle receptor				40.83	46	41.64	4.9	2.85	3.23	3.3	3.96	2.69	0.7	1.22	0.47	0.26	1.08	0.62
Sec dependent pathway		bin202_5_103	K03106	SRP54, ffh	signal recognition particle subunit SRP54	3.6.5.4			19.34	21.88	24.92	1.38	0.76	1.24	1.67	0.86	1.55	0.39	0.7	0.71	0.62	0.36	0.57
Tat system
Tat system		bin202_4_96	K03116	tatA	sec-independent protein translocase protein TatA				41.08	16.61	0	0	0	0	2.52	0	0	0	0	0	0	0.9	2.63
Tat system		bin202_3_213	K03118	tatC	sec-independent protein translocase protein TatC				6.44	11.55	9.06	2.43	1.66	3.2	0.87	1.31	1.41	0.89	0.3	0.15	0.51	0.27	0.7
Secretory system
Type I Secretory system		bin202_12_14	K12340	tolC, bepC, cyaE, raxC, sapF, rsaF, hasF	outer membrane protein				147.27	141.53	167.56	0	0	0.49	0.14	0.49	0.31	0	0	0.3	0.23	0.12	0.29
Type I Secretory system		bin202_1_313	K12340	tolC, bepC, cyaE, raxC, sapF, rsaF, hasF	outer membrane protein				38.97	57.52	51.76	2.64	3.24	2.72	2.08	1.65	1.58	1.13	0.58	1.46	0.43	0.69	0.33
Type I Secretory system		bin202_2_3	K12340	tolC, bepC, cyaE, raxC, sapF, rsaF, hasF	outer membrane protein				1.62	5.12	2.34	0	0	0.26	0.08	0.92	0.11	0.28	0	0.22	0.18	0.13	0.12
Type I Secretory system		bin202_7_242	K12340	tolC, bepC, cyaE, raxC, sapF, rsaF, hasF	outer membrane protein				0	0	2.25	0	0	0	0	0.41	0	0	0	0	0	0	0
Other transporters
		bin202_1_337	K02429	fucP	MFS transporter, FHS family, L-fucose permease		Sugar transporters	Major facilitator superfamily (MFS)	9.19	3.25	6.43	0.25	1.18	1.47	1.79	1.73	1.45	0.21	0.54	0.66	0.37	0.19	0.37
		bin202_5_282	K02429	fucP	MFS transporter, FHS family, L-fucose permease		Sugar transporters	Major facilitator superfamily (MFS)	7.01	10.82	9.29	2.03	3.1	1.94	1.99	3.14	2.83	0.97	0.69	1.39	0.56	0.53	0.56
		bin202_6_67	K02429	fucP	MFS transporter, FHS family, L-fucose permease		Sugar transporters	Major facilitator superfamily (MFS)	4.82	6.6	2.59	0.27	1.28	1.02	1.87	3.04	1.45	0.54	0.24	0.12	0.2	0.28	0.34
		bin202_1_101	K16692	etk-wzc	tyrosine-protein kinase Etk/Wzc	2.7.10.3	Accessory factors involved in transport [TC:8]	Other transporters	7.82	14.56	13.59	1	2.05	2.2	1.48	2.26	1.74	0.87	0.88	0.73	0.8	1	0.74
		bin202_1_99	K16692	etk-wzc	tyrosine-protein kinase Etk/Wzc	2.7.10.3	Accessory factors involved in transport [TC:8]	Other transporters	6.93	5.39	6.75	0.22	0.53	0.78	0.5	1.32	0.5	0.42	0.3	0.35	0.11	0.35	0.28
		bin202_4_38	K16692	etk-wzc	tyrosine-protein kinase Etk/Wzc	2.7.10.3	Accessory factors involved in transport [TC:8]	Other transporters	7.95	8.86	12.74	2.63	1.51	1.04	1.55	1.59	1.68	0.76	1.16	0.45	0.91	0.87	0.59
		bin202_4_8	K16692	etk-wzc	tyrosine-protein kinase Etk/Wzc	2.7.10.3	Accessory factors involved in transport [TC:8]	Other transporters	1.05	0.3	0.76	0.8	0.59	0.24	0.36	0.49	0.2	0.16	0.15	0.15	0.25	0.24	0.17
		bin202_6_157	K06076	fadL	long-chain fatty acid transport protein		Pores ion channels [TC:1]	Other transporters	114.66	107.84	108.48	5.72	9.73	8.79	5.85	7.5	8.92	1.58	2.34	4.79	1.41	1.18	1.23
		bin202_8_60	K06076	fadL	long-chain fatty acid transport protein		Pores ion channels [TC:1]	Other transporters	51.46	68.72	74.43	10.85	12.74	12.1	12.22	17.45	15.52	2.99	6.38	3.25	3.29	3.05	2.86
		bin202_6_207	K08174	glcP	MFS transporter, FHS family,glucose/mannose:H+ symporter		Sugar transporters	Major facilitator superfamily (MFS)	6.11	9.25	8.62	0.54	0.91	0.59	0.6	0.73	1.22	0.15	0.12	0.12	0.33	0.35	0.2
		bin202_4_138	K16210	togT, rhiT	oligogalacturonide transporter		Electrochemical potential-driven transporters [TC:2]	Other transporters	0.8	3	1.74	0	0.1	0.22	0.32	0.54	0.27	0.06	0	0	0.1	0.05	0.1
		bin202_2_280	K11928	putP	sodium/proline symporter		Electrochemical potential-driven transporters [TC:2]	Other transporters	4.23	7.91	5.33	0.21	1.66	2.21	0.84	3.09	1.94	0.47	0.72	0.45	0.05	0.32	0.15
Note: H15, H7, H4, H2 and H1 means the hydraulic retention times of 15, 7, 4, 2 and 1 day, respectively, and the organic loadings increased with the shortened hydraulic retention times.
The number of "_1", "_2" and "_3" means the three biological parallels.

## Sheet: bin.479
Supplementary Data 10. Key metabolic pathways reconstruction and the corresponding gene expressions of key sugars and amino acids scavenger bin.479 under different hydraulic retention times
Pathway_name	Step	GeneID	KO	Gene name	Enzyme name	EC number	Substrate	Product	Transcriptional expressions under different hydraulic retention times (TPM)
									H15_1	H15_2	H15_3	H7_1	H7_2	H7_3	H4_1	H4_2	H4_3	H2_1	H2_2	H2_3	H1_1	H1_2	H1_3
Sugar degardation
Fructose degradation I, fructose => beta-D-fructose-6P	1	bin479_2_251	K00847	E2.7.1.4, scrK	fructokinase	2.7.1.4	D-Fructose	beta-D-Fructose 6-phosphate	0.5	0.66	2.9	2.25	0.72	0.82	1.18	1.82	0.85	0.21	0.16	0	0.74	0.48	0
Lactose degradation I, lactose => alpha-D-glucose	1	bin479_1_755	K01190	lacZ	beta-galactosidase	3.2.1.23	Lactose	alpha-D-Glucose; D-Galactose	0.42	0.83	0.6	2.22	1.4	2.14	1.67	3.44	2.87	1.06	1.67	1.25	1.18	1.58	1.28
Lactose degradation I, lactose => alpha-D-glucose	1	bin479_1_757	K01190	lacZ	beta-galactosidase	3.2.1.23	Lactose	alpha-D-Glucose; D-Galactose	1.04	0.42	0.97	0.95	1.38	0.65	1.62	1.67	1.85	0.63	1.17	0.84	0.42	0.32	0.66
Lactose degradation I, lactose => alpha-D-glucose	1	bin479_2_292	K01190	lacZ	beta-galactosidase	3.2.1.23	Lactose	alpha-D-Glucose; D-Galactose	0.31	0.1	0.33	0.46	0.92	0.49	0.98	1.11	1.49	0.33	0.35	0.25	0.86	1.54	1.51
Lactose degradation I, lactose => alpha-D-glucose	1	bin479_2_43	K01190	lacZ	beta-galactosidase	3.2.1.23	Lactose	alpha-D-Glucose; D-Galactose	0.81	0.85	1	2.27	1.75	1.72	2.8	2.25	2.78	1.33	1.39	1.39	1.14	1.13	1.04
Lactose degradation I, lactose => alpha-D-glucose	1	bin479_3_135	K01190	lacZ	beta-galactosidase	3.2.1.23	Lactose	alpha-D-Glucose; D-Galactose	1.01	1.11	1.13	0.93	1.88	1.26	1.77	1.63	1.66	0.71	0.67	0.48	0.78	0.89	0.78
Lactose degradation I, lactose => alpha-D-glucose	1	bin479_3_22	K01190	lacZ	beta-galactosidase	3.2.1.23	Lactose	alpha-D-Glucose; D-Galactose	0.22	0.68	0.53	2	0.68	0.3	0.88	1.01	1.38	0.26	0.2	0.63	0.27	0.55	0.41
Xylose degradation I, xylose isomeras pathway	1	bin479_8_5	K01805	xylA	xylose isomerase	5.3.1.5	D-Xylose	D-Xylulose	0.91	0.6	0	1.14	1.2	1.11	1.59	1.96	2.16	0.46	0.8	1.82	0.56	0.42	1.26
Xylose degradation I, xylose isomeras pathway	2	bin479_8_6	K00854	xylB, XYLB	xylulokinase	2.7.1.17	D-Xylulose	D-Xylulose 5-phosphate	1.72	1.4	1.15	2	1.71	0.64	1.01	2.25	1.07	0.8	1.23	0.97	0.49	0.78	0.7
Amino acids degardation
Alanine degradation I, alanine => pyruvate	1	bin479_4_250	K00259	ald	alanine dehydrogenase	1.4.1.1	L-Alanine	Pyruvate	1.86	1.56	3.18	2.29	3.03	2.47	3.93	3.42	3.66	3.27	1.67	2.14	1.19	2.52	2.23
Asparagine degradation, L-asparagine => L-aspartate	1	bin479_3_198	K01424	E3.5.1.1, ansA, ansB	L-asparaginase	3.5.1.1	L-Asparagine	L-Aspartate; Ammonia	0	0	0.31	0.32	0.76	0.69	1.4	1.71	1.29	0.54	0.14	0.56	0.39	0.74	0.32
Cysteine degradation I, L-cysteine => L-serine	1	bin479_4_100	K01738	cysK	cysteine synthase	2.5.1.47	L-Cysteine	O-Acetyl-L-serine	0	0.33	0.74	0	0.18	0	0.36	1.43	1.03	0.32	0	0.34	0.56	0.69	0.86
Cysteine degradation I, L-cysteine => L-serine	2	bin479_1_532	K00640	cysE	serine O-acetyltransferase	2.3.1.30	O-Acetyl-L-serine	L-serine; Acetyl-CoA	0.59	0	0	0	0	0.51	1.65	1.95	0.83	1.23	1.15	1.22	0.86	0.22	0.46
Cysteine degradation I, L-cysteine => L-serine	2	bin479_1_547	K00640	cysE	serine O-acetyltransferase	2.3.1.30	O-Acetyl-L-serine	L-serine; Acetyl-CoA	0.61	0	0	4.59	0	1.57	0.28	0.51	0.86	1.02	0.39	0.42	1.33	2.73	1.44
Cysteine degradation I, L-cysteine => L-serine	2	bin479_1_548	K00640	cysE	serine O-acetyltransferase	2.3.1.30	O-Acetyl-L-serine	L-serine; Acetyl-CoA	0	0	0.92	0.92	0.46	3.15	1.42	1.01	2.58	0.51	1.18	0.42	1.11	0.68	0.72
Cysteine degradation I, L-cysteine => L-serine	2	bin479_4_99	K00640	cysE	serine O-acetyltransferase	2.3.1.30	O-Acetyl-L-serine	L-serine; Acetyl-CoA	0	0.42	0	0	0.23	0	0.15	0.52	1.09	0	0	0.22	0.24	0.49	0.61
Glutamine degradation II, L-glutamine => L-glutamate	1	bin479_1_833	K00266	gltD	glutamate synthase (NADPH) small chain	1.4.1.13	L-Glutamine	L-Glutamate	2.03	1.64	4.51	1.25	2.24	2.49	2.92	4.32	2.38	2.14	2.42	1.81	2.36	2.78	3.64
Glycine degradation I, glycine => formate	1	bin479_2_50	K00281	GLDC, gcvP	glycine dehydrogenase	1.4.4.2	Glycine; Lipoylprotein	S-Aminomethyldihydrolipoylprotein; CO2	0.24	0.08	0.52	0.18	0.77	0.29	0.89	1.26	1.34	0.34	0.24	0.52	0.18	0.19	0.22
Glycine degradation I, glycine => formate	1	bin479_1_816	K00605	gcvT, AMT	aminomethyltransferase	2.1.2.10	S-Aminomethyldihydrolipoylprotein	5,10-Methylene-THF; Dihydrolipoylprotein; Ammonia	2.12	3.31	2.24	3.49	5.28	3.31	5.86	9.07	7.99	3.4	2.04	1.42	3.94	3.25	4.59
Glycine degradation I, glycine => formate	1	bin479_2_107	K00382	DLD, lpd, pdhD	dihydrolipoamide dehydrogenase	1.8.1.4	Dihydrolipoylprotein	Lipoylprotein	0.57	0.56	0.62	1.29	0.31	0.35	0.68	2.19	1.06	0.43	0.47	0.29	0.32	0.28	0.27
Glycine degradation I, glycine => formate	1	bin479_3_249	K02437	gcvH, GCSH	glycine cleavage system H protein				22.05	23.48	5.64	27.89	45.59	55.82	29.4	28.69	29.59	17.02	17.79	17.48	22.74	15.9	17.51
Glycine degradation I, glycine => formate	2	bin479_6_54	K01491	folD	methylenetetrahydrofolate dehydrogenase (NADP+) / methenyltetrahydrofolate cyc	1.5.1.5	5,10-Methylene-THF	5,10-Methenyl-THF	2.43	1.43	7.12	1.22	6.66	5.34	4.85	5.71	6.09	2.08	3.55	3.27	2.7	2.51	2.67
Glycine degradation I, glycine => formate	3	bin479_6_54	K01491	folD	methylenetetrahydrofolate dehydrogenase (NADP+) / methenyltetrahydrofolate cyc	3.5.4.9	5,10-methenyl-THF	10-Formyl-THF	2.43	1.43	7.12	1.22	6.66	5.34	4.85	5.71	6.09	2.08	3.55	3.27	2.7	2.51	2.67
Glycine degradation I, glycine => formate	4	bin479_2_42	K01938	fhs	formate--tetrahydrofolate ligase	6.3.4.3	10-Formyl-THF	Formate	1.82	0.9	0.98	0.51	1.14	0.55	1.19	2.38	1.53	0.98	0.9	0.68	0.59	0.85	0.68
Histidine degradation, histidine => glutamate	1	bin479_2_208	K01745	hutH, HAL	histidine ammonia-lyase	4.3.1.3	Histidine	Urocanate	0.63	0.33	0.37	2.29	1.27	0.92	1.39	2.05	1.54	0.88	0.84	0.34	0.76	1.1	0.43
Histidine degradation, histidine => glutamate	2	bin479_2_150	K01712	hutU, UROC1	urocanate hydratase	4.2.1.49	Urocanate	4-Imidazolone-5-propanoate	0.09	1.8	1.32	1.1	0.2	0.29	1	1.62	1.11	0.12	0.3	0.61	0.31	0.54	0.38
Histidine degradation, histidine => glutamate	3	bin479_2_305	K01468	hutI, AMDHD1	imidazolonepropionase	3.5.2.7	4-Imidazolone-5-propanoate	N-Formimino-L-glutamate	1.29	0.85	0.23	1.71	1.28	1.44	1.84	2.35	2.96	0.97	0.64	1.4	1.14	0.89	1.34
Histidine degradation, histidine => glutamate	4	bin479_4_235	K01479	hutG	formiminoglutamase	3.5.3.8	N-Formimino-L-glutamate	Glutamate	1.61	0.24	2.85	1.08	2.44	0.73	1.36	4.63	2.18	0.46	0.94	0.83	1.06	1.68	1.35
Histidine degradation, histidine => glutamate	4	bin479_2_306	K13990	FTCD	glutamate formiminotransferase / formiminotetrahydrofolate cyclodeaminase	2.1.2.5	N-Formimino-L-glutamate	Glutamate	0	0	0.33	0	0.25	0.09	0.33	0.92	0.46	0.05	0.45	0.84	0.13	0.09	0.17
Methionine degradation I, L-methionine => L-homocysteine	1	bin479_4_207	K00789	metK, MAT	S-adenosylmethionine synthetase	2.5.1.6	Methionine	S-Adenosyl-L-methionine	0.3	1.38	0	0.45	0.43	0.97	0.57	3.15	1.72	0.52	0.49	0.4	0.95	0.88	0.79
Methionine degradation I, L-methionine => L-homocysteine	2	bin479_3_266	K00558	DNMT1, dcm	DNA (cytosine-5)-methyltransferase 1	2.1.1.37	S-Adenosyl-L-methionine	S-Adenosyl-L-homocysteine	0.46	0.49	1.34	1.26	0.73	0.97	0.97	1.35	0.88	0.52	0.31	0.55	0.52	0.48	0.76
Methionine degradation I, L-methionine => L-homocysteine	2	bin479_3_300	K00558	DNMT1, dcm	DNA (cytosine-5)-methyltransferase 1	2.1.1.37	S-Adenosyl-L-methionine	S-Adenosyl-L-homocysteine	0.78	1.17	3.52	1.67	1.43	1.25	1.59	1.61	1.95	0.62	0.37	0.74	1.74	1.53	2.04
Methionine degradation I, L-methionine => L-homocysteine	3	bin479_5_152	K01251	E3.3.1.1, ahcY	adenosylhomocysteinase	3.3.1.1	S-Adenosyl-L-homocysteine	L-Homocysteine	1.68	1.84	2.43	1.26	2.1	1.13	2.53	2.03	1.98	0.66	1.76	1.4	2.03	1.05	2
Serine degradation I, serine => pyruvate	1	bin479_4_116	K01752	E4.3.1.17, sdaA, sdaB, tdcG	L-serine dehydratase	4.3.1.17	Serine	Pyruvate; Ammonia	2.22	2.7	3.71	0.77	0.98	0.69	1.78	1.52	1.85	0.66	1.24	0.8	0.82	1	0.71
Serine degradation II, serine => glycine	1	bin479_1_896	K00600	glyA, SHMT	glycine hydroxymethyltransferase	2.1.2.1	Serine	Glycine; 5,10-Methylene-THF	3.67	11.58	6.71	6.02	4.93	5.58	3.72	4.65	3.89	0.69	1.05	1.38	2.2	3.07	2.64
Threonine degradation I, L-threonine => glycine	1	bin479_4_271	K00060	tdh	threonine 3-dehydrogenase	1.1.1.103	Threonine	L-2-Amino-3-oxobutanoic acid	0.84	0	0.31	0.64	0.61	0.17	0.8	1.2	1.72	0.63	0.83	0.71	0.55	0.99	0.32
Threonine degradation I, L-threonine => glycine	2	bin479_2_297	K00639	kbl, GCAT	glycine C-acetyltransferase	2.3.1.29	L-2-Amino-3-oxobutanoic acid	Glycine; Acetyl-CoA	9.81	12.31	12.61	5.25	6.13	6.81	3.84	7.42	10.07	2.73	1.67	3.59	3.71	3.36	4.35
Threonine degradation I, L-threonine => glycine	2	bin479_4_270	K00639	kbl, GCAT	glycine C-acetyltransferase	2.3.1.29	L-2-Amino-3-oxobutanoic acid	Glycine; Acetyl-CoA	0.52	0.69	0	1.32	1.76	0.71	1.41	1.84	1.89	0.53	0.81	0.82	0.71	1.3	0.99
Threonine degradation II, L-threonine => acetyl-CoA	1	bin479_6_66	K01620	ltaE	threonine aldolase	4.1.2.48	L-Threonine	Glycine; Acetaldehyde	0.83	2.18	1.8	0.31	0.74	0.68	0.49	1.34	0.28	0.18	0.68	0.55	0.38	0.89	1.02
Central carbon metabolism
Glycolysis, glucose => pyruvate	1	bin479_2_501	K25026	glk	glucokinase	2.7.1.2	Glucose	alpha-D-Glucose 6P	1.17	1.55	0.68	1.41	2.37	3.84	2.66	2.09	3.67	1.5	0.92	0.63	1.73	1.64	1.69
Glycolysis, glucose => pyruvate	1	bin479_4_88	K25026	glk	glucokinase	2.7.1.2	Glucose	alpha-D-Glucose 6P	5.29	2.74	3.36	12.48	4.82	2.64	12.43	12.32	9.71	6.9	7.12	4.32	7.33	4.48	5.58
Glycolysis, glucose => pyruvate	1	bin479_4_91	K25026	glk	glucokinase	2.7.1.2	Glucose	alpha-D-Glucose 6P	6.64	9.41	9.35	5.72	8.92	8.56	8.09	12.52	10.99	2.74	4.53	8.43	3.6	6.37	5.04
Glycolysis, glucose => pyruvate	2	bin479_5_114	K01810	GPI, pgi	glucose-6-phosphate isomerase	5.3.1.9	alpha-D-Glucose 6P	beta-D-Fructose 6P	3.13	3.94	4.75	6.75	5.35	4.6	5.61	5.79	5.86	2.51	3.16	2.09	3.5	3.93	2.75
Glycolysis, glucose => pyruvate	3	bin479_4_37	K00850	pfkA, PFK	6-phosphofructokinase 1	2.7.1.11	beta-D-Fructose 6P	beta-D-Fructose 1,6-P2	1.37	0.2	1.98	2.75	1.85	1.73	1.23	2.09	1.75	0.33	0.4	0.51	1.13	1.19	0.46
Glycolysis, glucose => pyruvate	3	bin479_4_13	K21071	pfk, pfp	ATP-dependent phosphofructokinase / diphosphate-dependent phosphofructokinase	2.7.1.11	beta-D-Fructose 6P	beta-D-Fructose 1,6-P2	4.64	5.68	4.8	6.99	10.59	15.36	12.68	13.68	17.96	5.57	6.67	7.07	5.54	6.83	7.11
Glycolysis, glucose => pyruvate	4	bin479_1_241	K01624	FBA, fbaA	fructose-bisphosphate aldolase, class II	4.1.2.13	beta-D-Fructose 1,6-P2	Glyceraldehyde-3P	35.42	70.82	61.4	29.81	40.88	42.78	26.71	46.68	40.1	17.05	17.71	18.19	14.07	19.52	19
Glycolysis, glucose => pyruvate	5	bin479_2_395	K01803	TPI, tpiA	triosephosphate isomerase (TIM)	5.3.1.1	Glycerone-P	Glyceraldehyde-3P	1	2.21	1.96	0.5	3.65	4.42	1.89	4.62	4.8	0.42	2.62	3.83	1.23	2.95	3.44
Glycolysis, glucose => pyruvate	6	bin479_1_601	K00134	GAPDH, gapA	glyceraldehyde 3-phosphate dehydrogenase (phosphorylating)	1.2.1.12	Glyceraldehyde-3P	Glycerate-1,3P2	29.06	56.3	52.23	38.54	40.23	42.74	29.12	36.35	34.8	8.53	11.08	11.12	15.4	22.75	22.91
Glycolysis, glucose => pyruvate	6	bin479_4_260	K00927	PGK, pgk	phosphoglycerate kinase	2.7.2.3	Glycerate-1,3P2	Glycerate-3P	4.85	5.12	3.05	2.92	2.78	4.07	3	5.23	3.94	1.81	3.2	3.23	1.38	2.54	3.22
Glycolysis, glucose => pyruvate	7	bin479_5_86	K15633	gpmI	2,3-bisphosphoglycerate-independent phosphoglycerate mutase	5.4.2.12	Glycerate-3P	Glycerate-2P	0.76	1.17	0.92	0.58	0.64	0.52	0.61	1.34	1.55	0.33	0.67	0.34	0.62	0.7	0.57
Glycolysis, glucose => pyruvate	8	bin479_1_375	K01689	ENO, eno	enolase	4.2.1.11	Glycerate-2P	Phosphoenolpyruvate	11.46	16.37	13.84	9.84	10.05	10.09	7.19	11.98	13.15	3.64	5.78	6.69	4.62	7.13	6.83
Glycolysis, glucose => pyruvate	9	bin479_1_855	K00873	PK, pyk	pyruvate kinase	2.7.1.40	Phosphoenolpyruvate	Pyruvate	1.1	2.54	0.99	2.7	2.96	0.89	2.95	2.11	1.77	1.01	1.09	0.92	1.18	1.46	1.4
Glycerol degardation
Glycerol degradation I, glycerol => sn-glycerol 3-phosphate => glycerone-P	1	bin479_3_330	K00864	glpK, GK	glycerol kinase	2.7.1.30	Glycerol	sn-glycerol 3-phosphate	1.7	1.38	1.14	3.36	1.97	1.59	2.81	3.18	2.57	1.98	1.99	1.48	1.66	1.86	1.62
Glycerol degradation I, glycerol => sn-glycerol 3-phosphate => glycerone-P	2	bin479_3_331	K00111	glpA, glpD	glycerol-3-phosphate dehydrogenase	1.1.5.3	sn-glycerol 3-phosphate	Glycerone-P	1.36	2.61	1.79	4.67	4.44	3.81	3.48	4.31	5.61	1.66	2.13	1.65	1.8	2.98	2.56
Glycerol related transporter	1	bin479_3_329	K02440	GLPF	glycerol uptake facilitator protein		Aquaporins and small neutral solute transporters [TC:1.A.8]	Other transporters	6.99	6.35	7.07	7.76	11.86	16.87	8.32	16.54	19.01	7.95	5.77	7.73	10.03	14.1	13.28
ATP synthase
F-type ATPase, prokaryotes and chloroplasts	1	bin479_1_278	K02111	ATPF1A, atpA	F-type H+-transporting ATPase subunit ATPase subunit alpha	7.1.2.2			3.9	4.66	1.94	4.78	4.97	5.43	6.51	7.19	6.43	2.95	2.26	5.43	4.55	3.7	3.43
F-type ATPase, prokaryotes and chloroplasts	1	bin479_1_275	K02112	ATPF1B, atpD	F-type H+-transporting ATPase subunit beta	7.1.2.2			3.62	5.44	4.48	3.12	4.81	5.33	6.76	9.6	7.16	3.74	7.35	9.19	3.95	5.75	7.08
F-type ATPase, prokaryotes and chloroplasts	1	bin479_1_279	K02113	ATPF1D, atpH	F-type H+-transporting ATPase subunit delta				3.5	1.56	6.17	2.64	6.55	4.5	3.81	5.3	3.27	2.43	3.4	2.41	1.91	1.31	2.06
F-type ATPase, prokaryotes and chloroplasts	1	bin479_1_274	K02114	ATPF1E, atpC	F-type H+-transporting ATPase subunit gamma epsilon				0	0	0	0	0	0	13.76	17.3	0	12.12	16.12	9.65	5.36	7.15	6.86
F-type ATPase, prokaryotes and chloroplasts	1	bin479_1_277	K02115	ATPF1G, atpG	F-type H+-transporting ATPase subunit gamma				3.93	3.47	4.6	1.97	7.41	4.31	4.46	8.73	4.65	1.9	3.1	4.75	2.52	5.18	4.08
F-type ATPase, prokaryotes and chloroplasts	1	bin479_1_282	K02108	ATPF0A, atpB	F-type H+-transporting ATPase subunit a				4.42	11.95	8.19	13.03	17.82	14.94	11.83	12.22	12.57	5.78	9.15	5.38	6.49	9.19	9.27
F-type ATPase, prokaryotes and chloroplasts	1	bin479_1_280	K02109	ATPF0B, atpF	F-type H+-transporting ATPase subunit b				2.73	9.15	2.08	6.15	11.85	15.96	14.88	13.01	16.39	5.07	6.59	6.63	4.94	7.32	7.29
F-type ATPase, prokaryotes and chloroplasts	1	bin479_1_281	K02110	ATPF0C, atpE	F-type H+-transporting ATPase subunit c				208.25	0	0	0	55.97	0	113.56	58.8	177.98	0	136.09	70.63	38.64	75.7	171.94
Energy and Electron transferring complex
Heterodisulfide reductase	1	bin479_2_424	K03388	hdrA2	heterodisulfide reductase subunit A2	1.8.7.3 1.8.98.4 1.8.98.5 1.8.98.6			0.21	0.56	0	0.32	1.85	1.57	1.62	3.29	2.47	1.1	0.84	0.43	1.11	1.33	1.45
Heterodisulfide reductase	1	bin479_2_423	K03389	hdrB2	heterodisulfide reductase subunit B2	1.8.7.3 1.8.98.4 1.8.98.5 1.8.98.6			4.47	2.95	1.78	1.84	2.49	3.82	1.83	4.62	2.63	0.7	0.67	1.09	2.11	1.51	0.92
Heterodisulfide reductase	1	bin479_2_422	K03390	hdrC2	heterodisulfide reductase subunit C2	1.8.7.3 1.8.98.4 1.8.98.5 1.8.98.6			4.08	1.97	5.48	2.23	2.17	1.85	2.79	2.12	2.81	1.41	1.21	0.5	1.77	1.99	2.85
Hydrogenase	1	bin479_2_335	K17992	hndB	NADP-reducing hydrogenase subunit HndB	1.12.1.3			29.24	36.42	15.05	7.96	7.43	8.71	14.38	11.25	12.83	5.24	3.33	0	1.86	3.22	5.02
Hydrogenase	1	bin479_2_332	K18330	hndA	NADP-reducing hydrogenase subunit HndA	1.12.1.3			58.03	104.86	82.06	22.69	31.57	19.57	22.38	27.83	13.61	9.11	13.24	6.12	10.58	12.78	17.82
Hydrogenase	1	bin479_2_334	K18331	hndC	NADP-reducing hydrogenase subunit HndC	1.12.1.3			3.04	5.65	5.29	1.9	2.47	5.07	1.6	3.3	2.47	0.95	0.69	1.11	1.13	1.16	0.75
Hydrogenase	1	bin479_2_333	K18332	hndD	NADP-reducing hydrogenase subunit HndD	1.12.1.3			11.53	17.14	17.55	3.19	6.27	5.3	3.73	5.04	6.14	2.06	1.89	2.53	2.49	2.55	2.89
Nfn	1	bin479_1_833	K00266	nfnA	glutamate synthase (NADPH) small chain	1.4.1.13			2.03	1.64	4.51	1.25	2.24	2.49	2.92	4.32	2.38	2.14	2.42	1.81	2.36	2.78	3.64
Nqr	1	bin479_1_455	K00346	nqrA	Na+-transporting NADH:ubiquinone oxidoreductase subunit A	7.2.1.1			0.77	1.02	2.23	1.39	1.88	1.13	1.54	0.5	1.36	0.93	0.81	0.1	1.09	1.33	2.2
Nqr	1	bin479_1_456	K00347	nqrB	Na+-transporting NADH:ubiquinone oxidoreductase subunit B	7.2.1.1			0.89	2.34	1.29	1.34	1.28	0.72	0.84	1.01	1.32	0.23	1.4	0.12	0.46	0.56	0.87
Nqr	1	bin479_1_457	K00348	nqrC	Na+-transporting NADH:ubiquinone oxidoreductase subunit C	7.2.1.1			0.38	0.5	0	2.28	3.89	0.32	1.07	2.48	1.3	0.32	0	0	0.98	0.29	1.02
Nqr	1	bin479_1_458	K00349	nqrD	Na+-transporting NADH:ubiquinone oxidoreductase subunit D	7.2.1.1			0.43	3.98	1.27	5.8	2.84	5.39	1.41	0.7	0.89	0.36	0.84	0.29	0.78	1.63	1.49
Nqr	1	bin479_1_459	K00350	nqrE	Na+-transporting NADH:ubiquinone oxidoreductase subunit E	7.2.1.1			1.42	0.63	0.71	2.14	2.1	1.6	0.22	0.39	1.65	0.8	0.92	0	0.17	0.18	0.55
Nqr	1	bin479_1_460	K00351	nqrF	Na+-transporting NADH:ubiquinone oxidoreductase subunit F	7.2.1.1			0.33	1.72	0.47	0.49	0.59	0.66	0.85	1.19	1.22	0.35	1.19	0.22	1.27	0.77	1.04
Nuo	1	bin479_1_697	K00334	nuoE	NADH-quinone oxidoreductase subunit E	7.1.1.2			0.85	0	0	3.81	5.19	2.99	3.89	3.53	1.21	2.07	1.08	4.16	1.21	2.46	0.68
Rnf	1	bin479_1_907	K03612	rnfG	H+/Na+-translocating ferredoxin:NAD+ oxidoreductase subunit G				1.08	2.17	0.81	3.26	2.42	5.08	1.27	2.23	3.03	1.58	2.46	0.74	0.4	3.26	2.54
Rnf	1	bin479_1_906	K03613	rnfE	H+/Na+-translocating ferredoxin:NAD+ oxidoreductase subunit E				0.53	0	0	0.8	1.98	0.9	1.49	0.87	2.97	0.44	0	0.73	1.74	1.6	1.24
Rnf	1	bin479_1_908	K03614	rnfD	H+/Na+-translocating ferredoxin:NAD+ oxidoreductase subunit D	7.1.1.11, 7.2.1.2			2.42	2.04	0.64	2.33	4.3	3.97	2.09	2.5	2.55	1.42	0.44	0.44	1.55	1.72	2
Rnf	1	bin479_1_909	K03615	rnfC	H+/Na+-translocating ferredoxin:NAD+ oxidoreductase subunit C	7.1.1.11, 7.2.1.2			7.07	5.56	8.07	17.02	8.21	8.43	15.61	10.59	11.82	8.76	5.57	4.41	9.64	7.51	4.92
Rnf	1	bin479_1_910	K03616	rnfB	H+/Na+-translocating ferredoxin:NAD+ oxidoreductase subunit B	7.1.1.11, 7.2.1.2			0.55	0.72	0.4	1.23	0.79	0.9	0.65	0.44	1.31	0.47	0.72	0.18	0.3	0.32	1.14
Rnf	1	bin479_1_905	K03617	rnfA	H+/Na+-translocating ferredoxin:NAD+ oxidoreductase subunit A				1.64	1.46	0.82	1.65	2.45	2.8	0.77	1.81	3.44	1.6	1.42	3.39	0.6	2.47	0.21
Mobility related
Flagellar assembly	1	bin479_2_188	K02395	flgJ	peptidoglycan hydrolase FlgJ				0.94	1.73	1.36	1.13	1.21	0.61	1.51	3.04	2.42	0.48	0.49	1.13	1.74	0.88	1.84
Flagellar assembly	1	bin479_1_95	K02557	motB	chemotaxis protein MotB				0.44	2.02	1.91	1.65	0.95	1.43	1.04	1.06	1.64	0.47	0.58	0.15	0.65	1.53	0.58
Sec dependent pathway
Sec dependent pathway	1	bin479_3_138	K12257	secDF	SecD/SecF fusion protein				6.7	5.25	9.11	6.56	7.6	5.47	7.05	7.24	6.28	2.22	2.3	2.53	4.68	5.46	4.93
Sec dependent pathway	1	bin479_1_620	K03073	SecE	preprotein translocase subunit SecE				0	0	0	0	0	0	0	0	0	0	31.39	0	0	0	26.11
Sec dependent pathway	1	bin479_3_220	K03075	SecG	preprotein translocase subunit SecG				27.05	17.52	15.08	10.78	5.9	12.33	16.78	12.19	8.25	2.08	2.22	2.66	14.2	10.17	8.59
Sec dependent pathway	1	bin479_1_367	K03076	SecY	preprotein translocase subunit SecY				17.06	17.12	15.52	0.91	3.03	2.94	6.32	6.59	3.27	2.34	3.59	3.22	6.74	7.36	6.93
Sec dependent pathway	1	bin479_2_317	K03210	YajC	preprotein translocase subunit YajC				8.8	41.51	15.42	4.37	29.27	27.32	18.93	21.46	0	6.47	3.47	0	7.75	8.07	6.58
Sec dependent pathway	1	bin479_2_561	K03217	yidC, spoIIIJ, OXA1, ccfA	YidC/Oxa1 family membrane protein insertase				1.03	1.11	1.89	2.26	1.2	1.36	1.39	1.59	1.52	0.57	0.62	0.37	1.15	1.11	0.84
Sec dependent pathway	1	bin479_6_44	K03070	secA	preprotein translocase subunit SecA	7.4.2.8			1.5	2.66	2.31	1.41	2.1	1.7	2.15	3.25	2.72	1.26	1.38	1.34	1.78	1.65	1.51
Sec dependent pathway	1	bin479_6_119	K03110	ftsY	fused signal recognition particle receptor				2.32	2.76	2.71	4.55	2.35	3.99	4.29	2.07	3.64	2.29	2.14	0.47	1.98	1.63	0.7
Sec dependent pathway	1	bin479_6_53	K03106	SRP54, ffh	signal recognition particle subunit SRP54	3.6.5.4			1.53	0.6	1.55	2.3	1.31	0.74	1.53	2.1	1.34	0.4	0.61	1.02	0.28	0.66	0.69
Tat system
Tat system	1	bin479_1_742	K03116	tatA	sec-independent protein translocase protein TatA				73.59	0	0	99.4	37.24	64.46	259.33	51.22	0	35.5	31.39	62.2	144.59	25.93	0
Tat system	1	bin479_3_137	K03116	tatA	sec-independent protein translocase protein TatA				0.56	0.75	5.89	0	0.42	0	1.31	0.46	0.78	0.47	0	0.77	0.41	0.21	0.22
Tat system	1	bin479_3_255	K03116	tatA	sec-independent protein translocase protein TatA				451.24	186.36	0	386.63	0	0	132.66	46.76	0	0	0	0	0	26	0
Tat system	1	bin479_5_134	K03118	tatC	sec-independent protein translocase protein TatC				2.49	1.83	3.25	4.59	1.01	0.46	0.79	0.9	1.33	0.83	0.91	0.19	1.54	1.93	1.16
Other transporters
	1	bin479_1_229	K12340	tolC, bepC, cyaE, raxC, sapF, rsaF, hasF	outer membrane protein				0	0	0	0.22	0	0	0	0.12	0.4	0.06	0	0	0	0	0.17
	1	bin479_1_242	K12340	tolC, bepC, cyaE, raxC, sapF, rsaF, hasF	outer membrane protein				1.05	1.39	0.87	0.23	0.43	0.37	1.07	1.34	0.91	0.71	0.5	0.6	0.84	0.89	0.51
	1	bin479_1_561	K16692	etk-wzc	tyrosine-protein kinase Etk/Wzc	2.7.10.3	Accessory factors involved in transport [TC:8]	Other transporters	2.35	2.29	1.53	3.66	4.43	5.43	4.16	4.52	5.05	2.24	1.91	1.31	2.61	3.1	3.09
	1	bin479_2_360	K16692	etk-wzc	tyrosine-protein kinase Etk/Wzc	2.7.10.3	Accessory factors involved in transport [TC:8]	Other transporters	0.91	1.19	0.43	2.73	3.82	2.31	3.09	2.62	3.45	0.95	1.05	1.7	1.89	2.07	1.97
	1	bin479_4_141	K16692	etk-wzc	tyrosine-protein kinase Etk/Wzc	2.7.10.3	Accessory factors involved in transport [TC:8]	Other transporters	0.22	0.19	0.44	1.67	0.89	1.07	1.09	1.31	1.04	1.05	0.68	0.59	1.21	1.26	1.48
	1	bin479_1_153	K02429	fucP	MFS transporter, FHS family, L-fucose permease		Sugar transporters	Major facilitator superfamily (MFS)	0.49	0.21	1.18	2.45	0.93	0.26	1.01	1.32	1.87	0.84	0.86	0.22	0.6	0.32	0.49
	1	bin479_1_656	K02429	fucP	MFS transporter, FHS family, L-fucose permease		Sugar transporters	Major facilitator superfamily (MFS)	0.18	1.2	0.79	0	1.44	1.78	1.21	1.47	1.85	0.86	1.2	1.21	0.34	1.35	0.89
	1	bin479_2_530	K02429	fucP	MFS transporter, FHS family, L-fucose permease		Sugar transporters	Major facilitator superfamily (MFS)	2.07	2.73	3.86	3.12	5.73	5.16	3.24	5.27	8.01	2.36	3.82	2.47	1.98	3.55	2.5
	1	bin479_6_62	K02429	fucP	MFS transporter, FHS family, L-fucose permease		Sugar transporters	Major facilitator superfamily (MFS)	2.42	4.58	3.5	3.19	5.74	5.27	5.6	6.59	5.62	2.08	2.49	3.32	2.19	3.26	3.8
	1	bin479_6_65	K02429	fucP	MFS transporter, FHS family, L-fucose permease		Sugar transporters	Major facilitator superfamily (MFS)	1.89	4.53	1.49	2.07	3.58	1.82	2.37	2.78	3.02	1.55	1.81	3.44	1.53	2.42	2.07
	1	bin479_1_473	K06076	fadL	long-chain fatty acid transport protein		Pores ion channels [TC:1]	Other transporters	2.13	4.05	4.61	3.21	5.58	4.3	3.55	4.48	5.26	2.04	1.96	0.94	2.03	3.68	3.14
	1	bin479_1_868	K06076	fadL	long-chain fatty acid transport protein		Pores ion channels [TC:1]	Other transporters	14.93	22.11	24.06	2.23	1.5	4.69	4.47	3.19	3.92	1.07	1.96	1.64	1.98	2.87	1.81
	1	bin479_3_62	K02856	rhaT	L-rhamnose-H+ transport protein		Electrochemical potential-driven transporters [TC:2]	Other transporters	0.85	2.82	1.86	0.96	2.77	4.88	1.62	2.94	2.76	2.01	1.4	0.86	0.95	1.5	1.21
Note: H15, H7, H4, H2 and H1 means the hydraulic retention times of 15, 7, 4, 2 and 1 day, respectively, and the organic loadings increased with the shortened hydraulic retention times.
The number of "_1", "_2" and "_3" means the three biological parallels.

## Sheet: bin.61
Supplementary Data 10. Key metabolic pathways reconstruction and the corresponding gene expressions of key sugars and amino acids scavenger bin.61 under different hydraulic retention times
Pathway_name	Step	GeneID	KO	Gene name	Enzyme name	EC number	Substrate	Product	Transcriptional expressions under different hydraulic retention times (TPM)
									H15_1	H15_2	H15_3	H7_1	H7_2	H7_3	H4_1	H4_2	H4_3	H2_1	H2_2	H2_3	H1_1	H1_2	H1_3
Sugar degardation
Lactose degradation I, lactose => alpha-D-glucose	1	bin61_15_12	K01190	lacZ	beta-galactosidase	3.2.1.23	Lactose	alpha-D-Glucose; D-Galactose	0.79	0.83	0.68	2.23	1.09	0.81	4.32	3.32	2.52	4.11	2.07	1.61	1.7	1.09	1.2
Lactose degradation I, lactose => alpha-D-glucose	1	bin61_7_19	K01190	lacZ	beta-galactosidase	3.2.1.23	Lactose	alpha-D-Glucose; D-Galactose	1.3	1.31	1.43	0.92	1.36	1.23	2.37	2.96	2.88	1.86	3.04	1.83	2.51	2.34	2.54
Lactose degradation I, lactose => alpha-D-glucose	1	bin61_76_4	K01190	lacZ	beta-galactosidase	3.2.1.23	Lactose	alpha-D-Glucose; D-Galactose	0.22	1.26	0.53	0.44	1.36	0.71	1.23	1.9	1.49	0.86	1.17	1.95	0.61	0.76	0.74
Sucrose degradation I, sucrose => D-glucose	1	bin61_17_11	K01187	malZ	alpha-glucosidase	3.2.1.20	Sucrose	D-Fructose; D-Glucose	0.38	1.25	1.77	1.43	1.55	2.06	2.08	3.97	2.36	2.79	5.33	6.59	1.87	1.98	2.48
Xylose degradation I, xylose isomeras pathway	1	bin61_19_18	K01805	xylA	xylose isomerase	5.3.1.5	D-Xylose	D-Xylulose	1.22	1.2	1.01	1.15	0.55	1.11	1.38	2.09	1.75	1.18	2.52	5.68	1.42	2.51	2.18
Xylose degradation I, xylose isomeras pathway	2	bin61_19_17	K00854	xylB, XYLB	xylulokinase	2.7.1.17	D-Xylulose	D-Xylulose 5-phosphate	1.31	2.42	1.14	0.99	1.79	1.38	2.31	2.12	2.75	1.99	2	2.62	1.42	1.4	2.02
Amino acids degardation
Alanine degradation I, alanine => pyruvate	1	bin61_6_48	K00259	ald	alanine dehydrogenase	1.4.1.1	L-Alanine	Pyruvate	3.99	3.43	3.52	13.33	13.58	17.07	12.52	16.7	18.92	6.34	12.47	15.85	3.22	2.92	3.53
Asparagine degradation, L-asparagine => L-aspartate	1	bin61_84_2	K01424	E3.5.1.1, ansA, ansB	L-asparaginase	3.5.1.1	L-Asparagine	L-Aspartate; Ammonia	0.63	0.56	0.62	2.87	0.92	0.86	4.42	1.72	2.73	1.91	2.51	1.7	1.1	1.73	2.96
Asparagine degradation, L-asparagine => L-aspartate	1	bin61_4_47	K13051	ASRGL1, iaaA	L-asparaginase / beta-aspartyl-peptidase	3.5.1.1	L-Asparagine	L-Aspartate; Ammonia	3.37	4.43	4.57	1.45	2.95	1.78	2.71	1.94	2.92	2.25	2.42	1.79	1.69	2.13	2.66
Glycine degradation I, glycine => formate	1	bin61_15_24	K00281	GLDC, gcvP	glycine dehydrogenase	1.4.4.2	Glycine; Lipoylprotein	S-Aminomethyldihydrolipoylprotein; CO2	1.82	2.15	1.83	0.37	0.69	1.02	0.55	1.85	1.51	0.68	1.29	1.08	0.88	0.96	1.47
Glycine degradation I, glycine => formate	1	bin61_1_5	K00605	gcvT, AMT	aminomethyltransferase	2.1.2.10	S-Aminomethyldihydrolipoylprotein	5,10-Methylene-THF; Dihydrolipoylprotein; Ammonia	3.83	4.8	2.51	1.16	1.1	1.25	2.09	3.73	2.99	2.63	3.16	3.59	1.57	2.55	2.6
Glycine degradation I, glycine => formate	1	bin61_11_24	K00382	DLD, lpd, pdhD	dihydrolipoamide dehydrogenase	1.8.1.4	Dihydrolipoylprotein	Lipoylprotein	0.71	0.75	0	0.21	0.1	0	0.61	0.23	0.77	0.18	0.28	0.28	0	0.28	0.37
Glycine degradation I, glycine => formate	1	bin61_25_12	K02437	gcvH, GCSH	glycine cleavage system H protein				84.79	93.9	126.79	101.42	85.66	45.97	110.07	94.68	122.2	100.13	97.31	76.16	54.81	56.21	50.34
Glycine degradation I, glycine => formate	2	bin61_28_17	K01491	folD	methylenetetrahydrofolate dehydrogenase (NADP+) / methenyltetrahydrofolate cyc	1.5.1.5	5,10-Methylene-THF	5,10-Methenyl-THF	3.93	2.43	1.92	2.76	0.76	0.65	0.99	2.98	1.97	0.78	1.72	2.46	1.36	1.73	1.49
Glycine degradation I, glycine => formate	3	bin61_28_17	K01491	folD	methylenetetrahydrofolate dehydrogenase (NADP+) / methenyltetrahydrofolate cyc	3.5.4.9	5,10-methenyl-THF	10-Formyl-THF	3.93	2.43	1.92	2.76	0.76	0.65	0.99	2.98	1.97	0.78	1.72	2.46	1.36	1.73	1.49
Glycine degradation I, glycine => formate	4	bin61_15_10	K01938	fhs	formate--tetrahydrofolate ligase	6.3.4.3	10-Formyl-THF	Formate	1.6	2.25	3.95	0.69	1.63	1.2	1.79	2.21	2.85	1.13	2.57	1.97	1.28	1.44	1.07
Histidine degradation, histidine => glutamate	1	bin61_71_9	K01745	hutH, HAL	histidine ammonia-lyase	4.3.1.3	Histidine	Urocanate	0.76	1	3.66	0.38	0.73	0.82	0.6	1.43	1.54	0.88	1.59	1.18	0.42	0.85	1.38
Histidine degradation, histidine => glutamate	2	bin61_45_4	K01712	hutU, UROC1	urocanate hydratase	4.2.1.49	Urocanate	4-Imidazolone-5-propanoate	5.77	11.58	12.41	3.46	2.81	2.59	2.19	4.81	4.51	1.63	4.74	2.61	2.26	2.68	2.74
Histidine degradation, histidine => glutamate	3	bin61_29_14	K01468	hutI, AMDHD1	imidazolonepropionase	3.5.2.7	4-Imidazolone-5-propanoate	N-Formimino-L-glutamate	6.64	3.34	4.36	0.72	0.57	1.67	1.96	2.3	2.36	1.57	1.78	2	1.59	1.3	1.31
Histidine degradation, histidine => glutamate	4	bin61_6_26	K01479	hutG	formiminoglutamase	3.5.3.8	N-Formimino-L-glutamate	Glutamate	2.32	0.47	2.07	0.54	0.51	1.02	0.85	1.45	1.82	1.23	1.18	1.31	0.86	1.4	1.89
Histidine degradation, histidine => glutamate	4	bin61_29_15	K13990	FTCD	glutamate formiminotransferase / formiminotetrahydrofolate cyclodeaminase	2.1.2.5	N-Formimino-L-glutamate	Glutamate	0.44	0.73	0.48	0.33	0.24	0.54	0.32	1.25	1.12	0.29	0.37	0.66	0.78	0.44	0.58
Methionine degradation I, L-methionine => L-homocysteine	1	bin61_88_4	K00789	metK, MAT	S-adenosylmethionine synthetase	2.5.1.6	Methionine	S-Adenosyl-L-methionine	0.81	1.71	1.64	0.49	0	0.26	0.92	0.52	1.42	0.56	0.85	0.43	0.72	0.95	0.79
Methionine degradation I, L-methionine => L-homocysteine	2	bin61_56_11	K00558	DNMT1, dcm	DNA (cytosine-5)-methyltransferase 1	2.1.1.37	S-Adenosyl-L-methionine	S-Adenosyl-L-homocysteine	1.46	1.62	3.56	2.54	2.64	1.81	2.78	1.9	3.1	2.23	2.9	1.86	2.09	1.99	1.26
Methionine degradation I, L-methionine => L-homocysteine	3	bin61_17_27	K01251	E3.3.1.1, ahcY	adenosylhomocysteinase	3.3.1.1	S-Adenosyl-L-homocysteine	L-Homocysteine	0.7	0.55	0.61	0	0.6	0.23	1.13	1.69	0.76	1.03	1.02	1.12	0.47	1.32	0.74
Serine degradation II, serine => glycine	1	bin61_5_11	K00600	glyA, SHMT	glycine hydroxymethyltransferase	2.1.2.1	Serine	Glycine; 5,10-Methylene-THF	6.66	11.3	11.95	1.91	4.78	2.58	1.74	5.65	7.42	2.39	4.72	6.03	1.77	3.93	3.58
Threonine degradation I, L-threonine => glycine	1	bin61_24_5	K15789	TDH	threonine 3-dehydrogenase	1.1.1.103	Threonine	L-2-Amino-3-oxobutanoic acid	69.67	70.23	58.49	4.57	5.05	4.58	9.5	7.57	10.16	6.09	7.36	6.88	9.07	9.25	7.68
Threonine degradation I, L-threonine => glycine	2	bin61_24_4	K00639	kbl, GCAT	glycine C-acetyltransferase	2.3.1.29	L-2-Amino-3-oxobutanoic acid	Glycine; Acetyl-CoA	4.88	5.29	9.62	3.16	4.39	4.83	4.14	6.92	8.4	3.38	4.61	5.94	3.05	3.62	3.94
Threonine degradation I, L-threonine => glycine	2	bin61_29_6	K00639	kbl, GCAT	glycine C-acetyltransferase	2.3.1.29	L-2-Amino-3-oxobutanoic acid	Glycine; Acetyl-CoA	4.43	4.76	6.43	1.98	3.06	2.27	3.43	5.18	5.34	3.32	4.44	5.47	3.66	6.44	7.66
Threonine degradation II, L-threonine => acetyl-CoA	1	bin61_28_23	K01620	ltaE	threonine aldolase	4.1.2.48	L-Threonine	Glycine; Acetaldehyde	0.62	1.36	1.5	0.93	0.15	0.17	0.88	0.84	1.54	0.18	0.27	0.97	0.61	0.4	0.94
Threonine degradation II, L-threonine => acetyl-CoA	1	bin61_8_1	K01620	ltaE	threonine aldolase	4.1.2.48	L-Threonine	Glycine; Acetaldehyde	0	0	0	0	0	0	0	0	0	0	0	0	0	0	0
Trytophan degradation I, L-tryptophan => pyruvate	1	bin61_2_13	K01667	tnaA	tryptophanase	4.1.99.1	L-tryptophan	pyruvate; indole	1.01	0	1.04	0.65	0.1	0	0.41	1.52	0.98	0.25	0.57	0.67	0.11	0.23	0.05
Glycerol degardation
Glycerol degradation I, glycerol => sn-glycerol 3-phosphate => glycerone-P	1	bin61_52_2	K00864	glpK, GK	glycerol kinase	2.7.1.30	Glycerol	sn-glycerol 3-phosphate	0.26	0.34	0.56	0	0.56	0.53	0.74	1.26	1.4	0.62	1.03	1.38	0.82	0.77	0.58
Glycerol degradation I, glycerol => sn-glycerol 3-phosphate => glycerone-P	2	bin61_143_2	K00111	glpA, glpD	glycerol-3-phosphate dehydrogenase	1.1.5.3	sn-glycerol 3-phosphate	Glycerone-P	1.47	0.16	3.19	3.15	0.62	0.7	4.04	3.27	4.98	2.6	2.93	3.02	1.74	2.52	2.49
Glycerol degradation I, glycerol => sn-glycerol 3-phosphate => glycerone-P	2	bin61_22_21	K00111	glpA, glpD	glycerol-3-phosphate dehydrogenase	1.1.5.3	sn-glycerol 3-phosphate	Glycerone-P	2.23	2.16	2.88	0.53	0.34	1.04	0.78	1.52	1.43	0.71	0.85	1.09	0.13	0.19	0.44
Glycerol related transporter	1	bin61_109_5	K02445	glpT	MFS transporter, OPA family,glycerol-3-phosphate transporter		Phosphate and organophosphate transporters	Major facilitator superfamily (MFS)	0	0.7	0.19	0.6	0.19	0	0.13	0.43	0.27	0.74	0.35	0.62	0.39	0.26	0.2
Central carbon metabolism
Glycolysis, glucose => pyruvate	1	bin61_48_4	K25026	glk	glucokinase	2.7.1.2	Glucose	alpha-D-Glucose 6P	1.18	1.25	1.03	1.78	1.02	0.39	2.01	1.15	1.61	0.81	2.49	1.74	1.49	2.48	1.61
Glycolysis, glucose => pyruvate	1	bin61_48_7	K25026	glk	glucokinase	2.7.1.2	Glucose	alpha-D-Glucose 6P	2.52	1.21	3.67	4.83	1.82	2.25	2.82	3.9	2.81	2.94	4.52	3.53	1.27	1.07	2.17
Glycolysis, glucose => pyruvate	1	bin61_53_6	K25026	glk	glucokinase	2.7.1.2	Glucose	alpha-D-Glucose 6P	0	0	0.35	0.36	0.17	0	0.22	0.19	0.81	0.51	0.47	0.8	0.44	0.46	0.27
Glycolysis, glucose => pyruvate	2	bin61_18_18	K01810	GPI, pgi	glucose-6-phosphate isomerase	5.3.1.9	alpha-D-Glucose 6P	beta-D-Fructose 6P	7.03	6.91	5.2	1.13	1.4	1.94	1.57	2.91	2.74	2	2.47	3.39	2.01	2.71	2.08
Glycolysis, glucose => pyruvate	3	bin61_23_5	K00850	pfkA, PFK	6-phosphofructokinase 1	2.7.1.11	beta-D-Fructose 6P	beta-D-Fructose 1,6-P2	0	0.8	1.1	1.6	1.42	1.85	1.88	2.46	3.19	1.51	2.11	1.32	1.07	1.67	1.6
Glycolysis, glucose => pyruvate	3	bin61_7_59	K00850	pfkA, PFK	6-phosphofructokinase 1	2.7.1.11	beta-D-Fructose 6P	beta-D-Fructose 1,6-P2	0.23	0.3	0.33	0.34	0.82	0.19	1.08	1.84	0.46	1.07	1.2	2.43	1.01	1.33	0.43
Glycolysis, glucose => pyruvate	3	bin61_10_3	K21071	pfk, pfp	ATP-dependent phosphofructokinase / diphosphate-dependent phosphofructokinase	2.7.1.11	beta-D-Fructose 6P	beta-D-Fructose 1,6-P2	3.09	1.58	4.23	2.85	3.21	2.37	2.77	2.92	5	2.36	3.29	3.55	3.32	3.16	2.65
Glycolysis, glucose => pyruvate	3	bin61_97_3	K21071	pfk, pfp	ATP-dependent phosphofructokinase / diphosphate-dependent phosphofructokinase	2.7.1.11	beta-D-Fructose 6P	beta-D-Fructose 1,6-P2	0	0	0.6	0.31	0	0	0	0	0.42	0.44	0.27	1.65	0.15	0.08	0.08
Glycolysis, glucose => pyruvate	4	bin61_3_12	K01624	FBA, fbaA	fructose-bisphosphate aldolase, class II	4.1.2.13	beta-D-Fructose 1,6-P2	Glyceraldehyde-3P	3.39	8.69	1.16	0.6	2.16	2.12	0.76	4.04	4.88	0.77	4.74	6.67	0.74	2.5	2.41
Glycolysis, glucose => pyruvate	5	bin61_1_30	K01803	TPI, tpiA	triosephosphate isomerase (TIM)	5.3.1.1	Glycerone-P	Glyceraldehyde-3P	0.67	0.88	0	1	0.73	1.38	5.03	4.89	4.12	2.55	4.58	5.18	3.44	3.2	2.55
Glycolysis, glucose => pyruvate	6	bin61_100_5	K00134	GAPDH, gapA	glyceraldehyde 3-phosphate dehydrogenase (phosphorylating)	1.2.1.12	Glyceraldehyde-3P	Glycerate-1,3P2	114.65	161.5	168.02	66.65	83.22	84.05	110.92	142.09	145.12	93.89	108.66	96.53	75.25	93.24	94.07
Glycolysis, glucose => pyruvate	6	bin61_6_58	K00927	PGK, pgk	phosphoglycerate kinase	2.7.2.3	Glycerate-1,3P2	Glycerate-3P	2.75	2.13	4.22	3.66	1.86	1.97	4	6.28	4.38	3.76	3.2	4.96	2.4	4.31	2.19
Glycolysis, glucose => pyruvate	7	bin61_50_4	K15633	gpmI	2,3-bisphosphoglycerate-independent phosphoglycerate mutase	5.4.2.12	Glycerate-3P	Glycerate-2P	2.69	3.71	2.96	0.39	0.37	0.41	0.97	1.65	0.86	0.83	1.61	1.7	0.95	1.41	0.86
Glycolysis, glucose => pyruvate	8	bin61_27_34	K01689	ENO, eno	enolase	4.2.1.11	Glycerate-2P	Phosphoenolpyruvate	13.37	14.06	14.76	3.12	5.6	4.14	4.77	5.67	5.82	3.43	5.05	5.73	5.21	6.25	6.65
Glycolysis, glucose => pyruvate	9	bin61_5_51	K00873	PK, pyk	pyruvate kinase	2.7.1.40	Phosphoenolpyruvate	Pyruvate	2.43	3.73	2.53	20.73	9.65	8.3	28.74	19.06	15.3	23.1	14.62	8.16	10.04	7.59	5.92
ATP synthase
F-type ATPase, prokaryotes and chloroplasts	1	bin61_3_51	K02111	ATPF1A, atpA	F-type H+-transporting ATPase subunit ATPase subunit alpha	7.1.2.2			3.28	4.48	5.26	0.92	2.43	1.96	2.02	3.73	3.53	1.31	2.57	4.04	2.44	3.11	3.1
F-type ATPase, prokaryotes and chloroplasts	1	bin61_3_48	K02112	ATPF1B, atpD	F-type H+-transporting ATPase subunit beta	7.1.2.2			4	3.57	2.61	1.17	2.4	4.08	2.77	5.74	5.32	3.46	4.27	3.61	3.03	5.19	3.93
F-type ATPase, prokaryotes and chloroplasts	1	bin61_3_52	K02113	ATPF1D, atpH	F-type H+-transporting ATPase subunit delta				11.94	10.38	14.44	4.49	3.13	1.54	10.85	7.89	2.1	7.7	5.79	3.29	6.73	5.35	4.92
F-type ATPase, prokaryotes and chloroplasts	1	bin61_3_47	K02114	ATPF1E, atpC	F-type H+-transporting ATPase subunit gamma epsilon				0	0	0	0	0	0	0	0	32.54	0	0	18.18	4.93	3.36	19.19
F-type ATPase, prokaryotes and chloroplasts	1	bin61_3_50	K02115	ATPF1G, atpG	F-type H+-transporting ATPase subunit gamma				1.83	3.47	2.68	1.18	1.14	3.23	2.36	3.41	2.86	2.24	3.1	2.64	1.75	2.13	2.69
F-type ATPase, prokaryotes and chloroplasts	1	bin61_3_55	K02108	ATPF0A, atpB	F-type H+-transporting ATPase subunit a				8.38	8.96	9	6.02	5.89	5.7	8.9	6.95	8.41	4.71	7.37	6.81	6.74	6.47	7.09
F-type ATPase, prokaryotes and chloroplasts	1	bin61_3_53	K02109	ATPF0B, atpF	F-type H+-transporting ATPase subunit b				2.76	7.42	1.05	3.12	0.52	6.6	3.85	6.31	5.86	2	4.89	10.56	2	3.57	3.29
F-type ATPase, prokaryotes and chloroplasts	1	bin61_3_54	K02110	ATPF0C, atpE	F-type H+-transporting ATPase subunit c				0	0	123.59	0	21.25	0	47.89	76.31	0	46.24	83.09	18.05	13.1	63.27	0
Energy and Electron transferring complex
Hydrogenase	1	bin61_68_6	K17992	hndB	NADP-reducing hydrogenase subunit HndB	1.12.1.3			35.84	45.31	67.82	15.02	5.76	10.85	16.09	23.07	20.36	11.23	9.83	6.27	10.97	12.78	15.16
Hydrogenase	1	bin61_68_3	K18330	hndA	NADP-reducing hydrogenase subunit HndA	1.12.1.3			60.3	54.79	42.19	2.35	0.6	2.75	5.06	3.92	1.67	2.25	2.01	9.31	3.95	1.72	3.76
Hydrogenase	1	bin61_68_5	K18331	hndC	NADP-reducing hydrogenase subunit HndC	1.12.1.3			5.55	12.55	6.19	0.47	0.97	2.71	2.2	5.5	4.38	2.18	2.57	4.04	1.48	3.15	2.9
Hydrogenase	1	bin61_68_4	K18332	hndD	NADP-reducing hydrogenase subunit HndD	1.12.1.3			11.64	15.05	12.21	2.23	1.89	1.79	4.84	5.04	4.71	4.35	3.65	5.2	4.62	4.18	3.96
Heterodisulfide reductase	1	bin61_23_19	K03388	hdrA2	heterodisulfide reductase subunit A2	1.8.7.3 1.8.98.4 1.8.98.5 1.8.98.6			0.42	0.28	1.23	0	0.46	0.86	1.4	1.37	2.45	2.36	2.65	1.7	1.57	2.97	2.24
Heterodisulfide reductase	1	bin61_23_18	K03389	hdrB2	heterodisulfide reductase subunit B2	1.8.7.3 1.8.98.4 1.8.98.5 1.8.98.6			3.63	3.2	9.4	2.43	2.33	1.98	4.88	6.87	5.35	4.16	5.85	5.67	6.44	6.31	8.16
Heterodisulfide reductase	1	bin61_23_17	K03390	hdrC2	heterodisulfide reductase subunit C2	1.8.7.3 1.8.98.4 1.8.98.5 1.8.98.6			3.97	3.95	10.24	2.99	2.17	4.12	7.34	6.21	9.32	6.05	6.51	9.62	4.52	10.7	10.28
FixABCX	1	bin61_7_54	K03521	fixA, etfB	electron transfer flavoprotein beta subunit				0.25	0.99	1.1	0	1.27	0.62	0.47	2.45	0.68	1.61	1.48	2.69	0.74	0.88	0.76
FixABCX	1	bin61_7_53	K03522	fixB, etfA	electron transfer flavoprotein alpha subunit				0.86	1.7	0.63	3.24	0.93	0.53	2.04	2.62	0.88	3.5	2.97	4.17	3.91	3.52	1.87
Nqr	1	bin61_49_6	K00346	nqrA	Na+-transporting NADH:ubiquinone oxidoreductase subunit A	7.2.1.1			3.26	1.56	0.86	0.67	0.21	0.36	1.06	2.03	1.3	0.83	0.78	1.38	0.77	0.64	1.11
Nqr	1	bin61_49_5	K00347	nqrB	Na+-transporting NADH:ubiquinone oxidoreductase subunit B	7.2.1.1			2.53	2.63	2.1	0.82	0.13	0.15	1.03	0.73	0.86	1.09	1.31	0.36	1.21	1.35	0.61
Nqr	1	bin61_49_4	K00348	nqrC	Na+-transporting NADH:ubiquinone oxidoreductase subunit C	7.2.1.1			1.14	5.03	2.8	0.57	0.28	0.32	0.89	0	0.78	1.6	0.74	0.77	1.11	0.58	2.04
Nqr	1	bin61_49_3	K00349	nqrD	Na+-transporting NADH:ubiquinone oxidoreductase subunit D	7.2.1.1			1.28	1.14	1.27	1.93	0.32	0	2.81	3.5	1.48	0.72	1.39	1.16	0.63	1.14	1.98
Nqr	1	bin61_49_2	K00350	nqrE	Na+-transporting NADH:ubiquinone oxidoreductase subunit E	7.2.1.1			0.47	0	1.42	0.71	0.7	1.2	0.22	1.17	0.99	0.6	0.62	1.62	0.52	0.72	1.47
Nqr	1	bin61_49_1	K00351	nqrF	Na+-transporting NADH:ubiquinone oxidoreductase subunit F	7.2.1.1			1.15	1.08	0.95	0	0.23	0	0.62	0.93	0.78	0.21	0.86	1.09	0.55	0.83	0.86
Rnf	1	bin61_99_6	K03612	rnfG	H+/Na+-translocating ferredoxin:NAD+ oxidoreductase subunit G				0.51	1.36	0	0.77	1.14	0	0.48	0.42	1.42	0.43	0.33	0	0.75	1.15	0.79
Rnf	1	bin61_99_5	K03614	rnfD	H+/Na+-translocating ferredoxin:NAD+ oxidoreductase subunit D	7.1.1.11, 7.2.1.2			1.76	1.46	0.96	2.66	2.39	1.62	2.19	1.79	2.85	1.51	2.18	1.92	1.96	2.06	3.42
Rnf	1	bin61_99_4	K03615	rnfC	H+/Na+-translocating ferredoxin:NAD+ oxidoreductase subunit C	7.1.1.11, 7.2.1.2			1.2	1.19	0.65	0.68	0.97	0.73	1.07	1.7	1.43	0.65	1.39	1.2	0.84	1.3	0.45
Rnf	1	bin61_99_3	K03616	rnfB	H+/Na+-translocating ferredoxin:NAD+ oxidoreductase subunit B	7.1.1.11, 7.2.1.2			1.64	3.61	2.4	2.06	1.58	2.92	3.36	2.66	4.66	3.61	3.41	2.75	3.53	4.65	4.46
Mobility related
Flagellar assembly	1	bin61_16_19	K02395	flgJ	peptidoglycan hydrolase FlgJ				3.12	1.8	3.12	0.88	1.97	0.8	3.24	3.32	2.52	1.93	3.09	2.48	1.96	2.52	2.14
Flagellar assembly	1	bin61_26_24	K02557	motB	chemotaxis protein MotB				1.73	0.57	1.58	1.63	0.78	1.77	2.06	1.76	1.47	0.93	0.86	1.45	1.29	1.01	1.07
Sec dependent pathway
Sec dependent pathway	1	bin61_77_1	K12257	secDF	SecD/SecF fusion protein				9.6	12.84	13.45	0.61	2.49	1.52	2.11	4.17	3.21	2.02	2.79	3.04	2.58	4.02	3.43
Sec dependent pathway	1	bin61_2_70	K03073	SecE	preprotein translocase subunit SecE				0	0	230.16	0	37.24	0	0	0	0	35.5	0	31.1	0	12.97	0
Sec dependent pathway	1	bin61_74_12	K03075	SecG	preprotein translocase subunit SecG				30.98	3.1	7.56	6.61	5.49	0	3.87	11.1	1.71	3.33	4.02	26.36	2.24	2.84	1.95
Sec dependent pathway	1	bin61_27_26	K03076	SecY	preprotein translocase subunit SecY				15.9	20.56	30.04	0.91	1.63	0.49	1.44	1.96	2.46	2.29	1.9	2.02	2.54	2.38	3.47
Sec dependent pathway	1	bin61_80_5	K03210	YajC	preprotein translocase subunit YajC				9.2	0	5.39	4.57	2.55	15.94	5.27	2.48	19.32	11.24	10.85	2.29	6.06	6.51	12.41
Sec dependent pathway	1	bin61_12_30	K03217	yidC, spoIIIJ, OXA1, ccfA	YidC/Oxa1 family membrane protein insertase				1.76	2.2	1.07	0	0.26	0.45	0.58	1.12	0.44	0.76	0.98	0.8	0.69	0.99	1.46
Sec dependent pathway	1	bin61_28_8	K03070	secA	preprotein translocase subunit SecA	7.4.2.8			2.01	2.67	3.44	1.18	0.96	1.25	1.07	2.01	2.13	1.74	1.66	2.07	1.23	1.49	1.82
Sec dependent pathway	1	bin61_8_45	K03110	ftsY	fused signal recognition particle receptor				5.34	7.05	10.83	0.35	0.5	0.76	1.98	2.26	3.48	1.39	2.44	1.87	1.2	2.08	2.99
Sec dependent pathway	1	bin61_35_22	K03071	secB	preprotein translocase subunit SecB				0.97	0	0	0	3.01	0.87	2.66	0.81	1.4	4.31	2.46	0.69	3.45	2.43	3.16
Sec dependent pathway	1	bin61_28_16	K03106	SRP54, ffh	signal recognition particle subunit SRP54	3.6.5.4			1.52	0.8	1.32	0.23	0.33	0.62	0.51	0.86	0.31	0.39	0.3	0.91	0.23	0.24	0.29
Tat system
Tat system	1	bin61_25_6	K03116	tatA	sec-independent protein translocase protein TatA				0	0	0	0	0	0	0	0	0	0	0	0	0	0	0
Tat system	1	bin61_17_4	K03118	tatC	sec-independent protein translocase protein TatC				2.76	0.73	2.14	0.28	0.53	0.3	0.7	0.9	0.63	0.95	1.34	0.49	0.68	0.79	0.49
Secretory system
Type I Secretory system	1	bin61_10_44	K12340	tolC, bepC, cyaE, raxC, sapF, rsaF, hasF	outer membrane protein				3.6	3.36	5.87	0.45	0.11	0.37	1.36	1.21	0.51	0.97	0.4	1.4	1.17	0.77	0.62
Type I Secretory system	1	bin61_21_22	K12340	tolC, bepC, cyaE, raxC, sapF, rsaF, hasF	outer membrane protein				15.76	16.23	20.43	0	0.32	0.12	1.07	0.61	1.32	2.59	3.27	2.1	0.95	0.59	0.68
Type I Secretory system	1	bin61_3_13	K12340	tolC, bepC, cyaE, raxC, sapF, rsaF, hasF	outer membrane protein				2.04	1.35	1.69	0	0.63	0.36	1.53	0.47	0.69	0.63	0.87	1.46	0.81	0.34	1.04
Type I Secretory system	1	bin61_37_15	K12340	tolC, bepC, cyaE, raxC, sapF, rsaF, hasF	outer membrane protein				0.48	0	0	0	0.12	0	0.23	0.78	0.11	0.14	0	0.32	0.06	0.19	0.24
Type I Secretory system	1	bin61_42_2	K12340	tolC, bepC, cyaE, raxC, sapF, rsaF, hasF	outer membrane protein				1.17	0.58	0.63	0	0.1	0	0.56	0.59	0.3	0.13	0.29	0.78	0.33	0.34	0.55
Other transporters
	1	bin61_8_17	K14445	SLC13A2_3_5	solute carrier family 13 (sodium-dependent dicarboxylate transporter), member 2/3/5		SLC13: Human Na+-sulfate/carboxylate cotransporter	Solute carrier family (SLC)	0.24	0.16	0.85	0	0.08	0	0.34	0.95	0.64	0.05	0.47	0.16	0.22	0.19	0.18
	1	bin61_129_3	K02429	fucP	MFS transporter, FHS family, L-fucose permease		Sugar transporters	Major facilitator superfamily (MFS)	0	0.51	0	2.34	0.84	0.95	2.4	2.52	1.85	1.92	1.41	1.95	0.87	1.06	1.47
	1	bin61_141_1	K02429	fucP	MFS transporter, FHS family, L-fucose permease		Sugar transporters	Major facilitator superfamily (MFS)	0	0	0	0	0	0	0	0	0	0	0	0	0	0	0
	1	bin61_1_98	K02429	fucP	MFS transporter, FHS family, L-fucose permease		Sugar transporters	Major facilitator superfamily (MFS)	0.77	1.01	0.44	1.15	0.44	0.99	0.73	2.35	1.56	0.4	0.91	1.23	0.57	1.08	1.15
	1	bin61_2_47	K02429	fucP	MFS transporter, FHS family, L-fucose permease		Sugar transporters	Major facilitator superfamily (MFS)	0.18	0	0	0	0.39	0.15	0.42	2.17	0.48	0.31	0.94	0.24	0.46	0.49	0.27
	1	bin61_53_7	K08174	glcP	MFS transporter, FHS family,glucose/mannose:H+ symporter		Sugar transporters	Major facilitator superfamily (MFS)	0.72	0.47	0	0.27	0.78	0.73	0.77	1.75	1.46	1.47	2.02	2.16	0.47	0.7	1.36
	1	bin61_5_38	K06076	fadL	long-chain fatty acid transport protein		Pores ion channels [TC:1]	Other transporters	8.89	17.49	14.39	2.2	3.52	4.3	2.4	3.86	5.11	2.24	3.25	2.56	1.58	1.46	3.14
	1	bin61_81_1	K06076	fadL	long-chain fatty acid transport protein		Pores ion channels [TC:1]	Other transporters	6.01	5.76	8.69	3.5	4.01	2.88	4.42	8.05	4.15	3.83	5.15	5.36	4.68	4.94	4.97
	1	bin61_53_7	K08174	glcP	MFS transporter, FHS family,glucose/mannose:H+ symporter		Sugar transporters	Major facilitator superfamily (MFS)	0.72	0.47	0	0.27	0.78	0.73	0.77	1.75	1.46	1.47	2.02	2.16	0.47	0.7	1.36
	1	bin61_3_23	K02856	rhaT	L-rhamnose-H+ transport protein		Electrochemical potential-driven transporters [TC:2]	Other transporters	0	0.84	0.62	0.32	0	0	0.9	1.54	0.58	0.73	0.14	0.14	0.47	0.33	0
Note: H15, H7, H4, H2 and H1 means the hydraulic retention times of 15, 7, 4, 2 and 1 day, respectively, and the organic loadings increased with the shortened hydraulic retention times.
The number of "_1", "_2" and "_3" means the three biological parallels.

## Sheet: bin.148
Supplementary Data 10. Key metabolic pathways reconstruction and the corresponding gene expressions of key sugars and amino acids scavenger bin.148 under different hydraulic retention times
Pathway_name	Step	GeneID	KO	Gene name	Enzyme name	EC number	Substrate	Product	Transcriptional expressions under different hydraulic retention times (TPM)
									H15_1	H15_2	H15_3	H7_1	H7_2	H7_3	H4_1	H4_2	H4_3	H2_1	H2_2	H2_3	H1_1	H1_2	H1_3
Amino acids degardation
Alanine degradation I, alanine => pyruvate	1	bin148_3_213	K19244	ala	alanine dehydrogenase	1.4.1.1	L-Alanine	Pyruvate	0.9	1.18	0	1.01	1.78	1.1	1.7	0.36	1.07	0.1	0.89	1.5	0.08	0.44	0.76
Alanine degradation I, alanine => pyruvate	1	bin148_3_99	K19244	ala	alanine dehydrogenase	1.4.1.1	L-Alanine	Pyruvate	4	2.64	2.92	4.02	6.26	8.73	6.95	7.75	7.56	3.72	3.66	4.02	3.21	3.98	4.38
Arginine degradation III, L-arginine => L-proline	1	bin148_4_94	K01478	arcA	arginine deiminase	3.5.3.6	Arginine	Citrulline	4.5	4.62	2.18	4.27	6.47	9.49	5.63	11.34	8.93	3.09	3.3	4.78	2.42	2.81	2.39
Arginine degradation III, L-arginine => L-proline	2	bin148_4_93	K00611	OTC, argF, argI	ornithine carbamoyltransferase	2.1.3.3	Citrulline	L-Ornithine	4.29	5.67	5.57	4.67	11.72	13.68	10.16	14.9	13.97	4.9	5.96	8.95	3.71	5.65	6.78
Arginine degradation III, L-arginine => L-proline	3	bin148_5_68	K00819	rocD, OAT	ornithine--oxo-acid transaminase	2.6.1.13	L-Ornithine	L-glutamate 5-semialdehyde	39.34	51.22	38.71	1.55	3.81	4.31	2.76	3.88	4.06	7.29	5.53	5.14	5.79	5.97	6.77
Arginine degradation III, L-arginine => L-proline	3	bin148_5_68	K00819	rocD, OAT	ornithine--oxo-acid transaminase	2.6.1.13	L-glutamate 5-semialdehyde	(S)-1-Pyrroline-5-carboxylate	39.34	51.22	38.71	1.55	3.81	4.31	2.76	3.88	4.06	7.29	5.53	5.14	5.79	5.97	6.77
Arginine degradation III, L-arginine => L-proline	4	bin148_1_293	K00286	proC	pyrroline-5-carboxylate reductase	1.5.1.2	(S)-1-Pyrroline-5-carboxylate	L-Proline	0.87	0	0.43	1.75	1.27	0.48	1.65	1.66	1.79	0.5	0	0	0.43	1.57	0.89
Arginine degradation III, L-arginine => L-proline	4	bin148_2_310	K00286	proC	pyrroline-5-carboxylate reductase	1.5.1.2	(S)-1-Pyrroline-5-carboxylate	L-Proline	1.35	2.99	0.66	1.13	0.66	2.24	1.85	1.1	1.55	1.03	0.99	0.81	0.61	0.58	0.69
Arginine degradation VI, arginine => L-ornithine	1	bin148_4_94	K01478	arcA	arginine deiminase	3.5.3.6	L-Arginine	L-Citrulline	4.5	4.62	2.18	4.27	6.47	9.49	5.63	11.34	8.93	3.09	3.3	4.78	2.42	2.81	2.39
Arginine degradation VI, arginine => L-ornithine	2	bin148_4_93	K00611	OTC, argF, argI	ornithine carbamoyltransferase	2.1.3.3	L-Citrulline	L-Ornithine; Carbamoyl-P	4.29	5.67	5.57	4.67	11.72	13.68	10.16	14.9	13.97	4.9	5.96	8.95	3.71	5.65	6.78
Arginine degradation VI, arginine => L-ornithine	3	bin148_1_338	K00926	arcC	carbamate kinase	2.7.2.2	Carbamoyl-P	NH3; HCO3-	1.4	3.09	0.68	2.47	7.11	4.99	5.1	5.89	6.38	4.71	5.85	6.12	3.21	6.83	6.39
Asparagine degradation, L-asparagine => L-aspartate	1	bin148_2_365	K01424	E3.5.1.1, ansA, ansB	L-asparaginase	3.5.1.1	L-Asparagine	L-Aspartate; Ammonia	7.43	11.22	12.06	4.8	8.89	5.04	11.49	11.89	11.99	6.11	5.18	5.4	7.64	8.95	7.63
Asparagine degradation, L-asparagine => L-aspartate	1	bin148_2_65	K01424	E3.5.1.1, ansA, ansB	L-asparaginase	3.5.1.1	L-Asparagine	L-Aspartate; Ammonia	7.17	8.29	3.92	8.45	8.9	10.83	13.28	10.55	8.39	3.84	4.28	5.41	5.32	4.8	6.45
Aspartate degradation I, aspartate => pyruvate	1	bin148_2_296	K00812	aspB	aspartate aminotransferase	2.6.1.1	L-Aspartate	Oxaloacetate	2.15	2.73	3.05	0	1.9	2.1	2.8	2.88	2.26	0.82	0.91	0.69	1.09	0.8	0.39
Aspartate degradation I, aspartate => pyruvate	1	bin148_2_339	K00812	aspB	aspartate aminotransferase	2.6.1.1	L-Aspartate	Oxaloacetate	33.92	38.68	49.96	24.68	41.65	33.57	43.68	37.68	40.57	17.91	15.87	11.95	16.99	21.06	18.88
Aspartate degradation I, aspartate => pyruvate	1	bin148_3_123	K00812	aspB	aspartate aminotransferase	2.6.1.1	L-Aspartate	Oxaloacetate	9.01	7.32	10.56	5.75	12.33	10.01	9.96	14.87	13.75	5.3	4	4.16	3.16	3.06	4.11
Aspartate degradation I, aspartate => pyruvate	1	bin148_5_1	K00812	aspB	aspartate aminotransferase	2.6.1.1	L-Aspartate	Oxaloacetate	1.21	3.66	4.28	4.7	5.98	4.8	11.36	9.4	9.52	3.06	2.4	4.4	2.64	3.53	4.24
Aspartate degradation I, aspartate => pyruvate	2	bin148_7_16	K01571	oadA	oxaloacetate decarboxylase (Na+ extruding) subunit alpha	7.2.4.2	Oxaloacetate	Pyruvate	9.02	8.04	5.76	4.6	11.12	13.76	10.62	14.91	12.83	4.99	3.6	5.21	4.8	5.49	5.48
Glutamine degradation I, L-glutamine => L-glutamate	1	bin148_1_466	K01425	glsA, GLS	glutaminase	3.5.1.2	L-glutamine	L-glutamate	2	0	2.19	0.38	1.45	0.82	1.3	2.84	1.53	1.81	2.3	1.84	1.85	1.07	1.89
Glutamine degradation I, L-glutamine => L-glutamate	1	bin148_3_88	K23265	purQ	phosphoribosylformylglycinamidine synthase subunit PurQ / glutaminase	3.5.1.2	L-glutamine	L-glutamate	4.75	2.43	2.7	2.75	6.69	3.96	3.44	2.39	2.77	1.7	0.48	1.73	1.75	2.8	1.68
Glycine degradation I, glycine => formate	1	bin148_2_197	K00282	gcvPA	glycine dehydrogenase subunit 1	1.4.4.2	Glycine; Lipoylprotein	S-Aminomethyldihydrolipoylprotein; CO2	1.71	2.07	2.48	1.94	6.34	6.95	5.57	5.31	6.47	3.27	2.83	4.28	1.86	2.64	3.11
Glycine degradation I, glycine => formate	1	bin148_2_198	K00283	gcvPB	glycine dehydrogenase subunit 2	1.4.4.2	Glycine; Lipoylprotein	S-Aminomethyldihydrolipoylprotein; CO2	4.07	3.41	3.39	1.86	2.03	3.79	6.17	6.18	5.83	3.2	2.78	3.61	3.31	3.65	3.47
Glycine degradation I, glycine => formate	1	bin148_8_87	K00382	DLD, lpd, pdhD	dihydrolipoamide dehydrogenase	1.8.1.4	Dihydrolipoylprotein	Lipoylprotein	1.17	5.34	3.85	1.13	5.79	3.19	3.46	8.09	9.07	2.26	4.31	6.59	3.34	9.78	9.95
Glycine degradation I, glycine => formate	2	bin148_5_21	K01491	folD	methylenetetrahydrofolate dehydrogenase (NADP+) / methenyltetrahydrofolate cyc	1.5.1.5	5,10-Methylene-THF	5,10-Methenyl-THF	17.37	19.7	21.81	9.55	7.8	9.99	8.87	11.44	9.05	4.24	10.14	5.38	6.53	9.93	10.8
Glycine degradation I, glycine => formate	3	bin148_5_21	K01491	folD	methylenetetrahydrofolate dehydrogenase (NADP+) / methenyltetrahydrofolate cyc	3.5.4.9	5,10-methenyl-THF	10-Formyl-THF	17.37	19.7	21.81	9.55	7.8	9.99	8.87	11.44	9.05	4.24	10.14	5.38	6.53	9.93	10.8
Glycine degradation I, glycine => formate	4	bin148_5_20	K01938	fhs	formate--tetrahydrofolate ligase	6.3.4.3	10-Formyl-THF	Formate	18.17	21.25	21.01	4.6	6.53	8.21	5.86	7.84	7.84	4.34	5.23	4.27	8.04	8.06	5.96
Glycine degradation II, glycine => acetate	1	bin148_2_222	K10670	grdA	glycine/sarcosine/betaine reductase complex component A	1.21.4.2	Glycine	Acetyl-phosphate	0	0	0	0	0	0	0	0	0	0	0	0	0	0	0
Glycine degradation II, glycine => acetate	1	bin148_2_223	K10670	grdA	glycine/sarcosine/betaine reductase complex component A	1.21.4.2	Glycine	Acetyl-phosphate	41.08	116.24	97.67	56.79	100	106.26	71.93	104.89	64.56	32.37	45.15	52.51	24.23	32.28	30.27
Glycine degradation II, glycine => acetate	1	bin148_2_221	K10671	grdE	glycine reductase complex component B subunit alpha and beta	1.21.4.2	Glycine	Acetyl-phosphate	16.72	11.44	9.83	10.47	12.57	14.61	30.53	18.63	17.09	20.53	10.11	15.46	16.61	9.54	8.61
Glycine degradation II, glycine => acetate	1	bin148_3_138	K10671	grdE	glycine reductase complex component B subunit alpha and beta	1.21.4.2	Glycine	Acetyl-phosphate	3	2.29	1.37	8.32	11.77	9.99	5.25	6.38	6.3	1.97	2.61	3.58	1.58	1.05	1.96
Glycine degradation II, glycine => acetate	1	bin148_2_224	K10672	grdB	glycine reductase complex component B subunit gamma	1.21.4.2	Glycine	Acetyl-phosphate	60.96	101.06	86.04	43.76	80.3	75.07	79.7	75.51	80.51	40.14	39.22	49.54	32.17	49.23	42.57
Glycine degradation II, glycine => acetate	1	bin148_3_136	K10672	grdB	glycine reductase complex component B subunit gamma	1.21.4.2	Glycine	Acetyl-phosphate	0	0	36.3	0	40.23	170.78	0	10.18	0	23.69	0	11.59	0	13.01	8.46
Glycine degradation II, glycine => acetate	1	bin148_3_137	K10672	grdB	glycine reductase complex component B subunit gamma	1.21.4.2	Glycine	Acetyl-phosphate	3.53	3.83	2.72	9.38	14.5	19.15	6.2	6.22	7.33	2.31	3.55	2.64	2.54	3.08	2.74
Glycine degradation II, glycine => acetate	1	bin148_2_226	K21576	grdD	glycine/sarcosine/betaine reductase complex component C subunit alpha	1.21.4.2	Glycine	Acetyl-phosphate	28.31	21.52	24.46	8.37	13.01	13.72	16.86	16.83	14.46	8.87	9.34	8.38	9.46	8.91	7.9
Glycine degradation II, glycine => acetate	1	bin148_2_225	K21577	grdC	glycine/sarcosine/betaine reductase complex component C subunit beta	1.21.4.2	Glycine	Acetyl-phosphate	6.06	4.49	5.48	5.72	6.15	6.24	10.47	10.21	9.73	9.06	5.52	5.8	3.48	4.23	2.94
Glycine degradation II, glycine => acetate	2	bin148_3_48	K00925	ackA	acetate kinase	2.7.2.1	Acetyl-phosphate	Acetate	10.74	10.97	11.07	11.76	22.3	23.55	19.11	21.33	21.03	7.68	6.18	5.09	7.99	10.73	9.86
Histidine degradation, histidine => glutamate	1	bin148_4_79	K01745	hutH, HAL	histidine ammonia-lyase	4.3.1.3	Histidine	Urocanate	3.42	4	2.2	4.01	6.53	4.1	5.25	5.83	4.79	3.17	3.02	3.96	3.45	3.4	2.71
Histidine degradation, histidine => glutamate	2	bin148_4_78	K01712	hutU, UROC1	urocanate hydratase	4.2.1.49	Urocanate	4-Imidazolone-5-propanoate	4.41	2.3	5.03	3.32	6.02	5.55	6.79	6.59	6.25	3.9	2.92	3.41	4.01	3.45	3.57
Histidine degradation, histidine => glutamate	3	bin148_4_76	K01468	hutI, AMDHD1	imidazolonepropionase	3.5.2.7	4-Imidazolone-5-propanoate	N-Formimino-L-glutamate	10.01	16.45	19.99	122.25	108.91	124.22	175.01	148.23	177.82	134.26	134.2	75.87	169.86	172.04	142.01
Histidine degradation, histidine => glutamate	4	bin148_4_77	K00603	fctD	glutamate formiminotransferase / 5-formyltetrahydrofolate cyclo-ligase	2.1.2.5	N-Formimino-L-glutamate	Glutamate	4.79	0.67	0.37	2.28	3.1	3.11	3.58	3.28	2.58	2.48	1.49	1.86	1.87	1.96	1.43
Methionine degradation II, L-methionine => 2-oxobutanoate	1	bin148_3_106	K01761	E4.4.1.11	methionine-gamma-lyase	4.4.1.11	L-Methionine	2-Oxobutanoate; Methanethiol; Ammonia	1.57	1.15	1.27	1.84	1.63	2.56	3.32	3.67	3.43	0.9	2.07	2.1	1.36	1.03	1.78
Proline degradation I, L-proline => L-glutamate	1	bin148_1_293	K00286	proC	pyrroline-5-carboxylate reductase	1.5.1.2	L-Proline	(S)-1-Pyrroline-5-carboxylate	0.87	0	0.43	1.75	1.27	0.48	1.65	1.66	1.79	0.5	0	0	0.43	1.57	0.89
Proline degradation I, L-proline => L-glutamate	1	bin148_2_310	K00286	proC	pyrroline-5-carboxylate reductase	1.5.1.2	L-Proline	(S)-1-Pyrroline-5-carboxylate	1.35	2.99	0.66	1.13	0.66	2.24	1.85	1.1	1.55	1.03	0.99	0.81	0.61	0.58	0.69
Proline degradation I, L-proline => L-glutamate	2	bin148_1_71	K00294	E1.2.1.88	1-pyrroline-5-carboxylate dehydrogenase	1.2.1.88	(S)-1-Pyrroline-5-carboxylate	L-Glutamate	0.7	1.24	3.22	1.42	2.6	2.75	6.77	3.98	4.36	3.7	1.86	2.34	2.32	1.62	1.32
Serine degradation II, serine => glycine	1	bin148_2_127	K00600	glyA, SHMT	glycine hydroxymethyltransferase	2.1.2.1	Serine	Glycine; 5,10-Methylene-THF	1.6	2.11	1.62	1.69	4.13	6.1	3.87	6.07	3.46	2.06	2.21	4.58	1.43	3.26	3.06
Serine degradation II, serine => glycine	1	bin148_5_18	K00600	glyA, SHMT	glycine hydroxymethyltransferase	2.1.2.1	Serine	Glycine; 5,10-Methylene-THF	10.41	11.15	12.73	1.47	2.22	3.04	3.02	2.5	2.42	0.91	0.97	1.41	1.21	2.55	1.41
Threonine degradation I, L-threonine => glycine	1	bin148_1_331	K15789	TDH	threonine 3-dehydrogenase	1.1.1.103	Threonine	L-2-Amino-3-oxobutanoic acid	2.89	6.04	2.81	3.26	2.61	5.52	3.65	4.49	3.28	0.82	0.79	0.48	1.96	2.34	2.64
Threonine degradation I, L-threonine => glycine	2	bin148_1_332	K00639	kbl, GCAT	glycine C-acetyltransferase	2.3.1.29	L-2-Amino-3-oxobutanoic acid	Glycine; Acetyl-CoA	6.48	9.01	6.86	3.43	2.77	4.84	3.99	4.53	4.27	3.01	2.66	2.22	3.51	4.94	3.83
ATP synthase
VA-type ATPase, prokaryotes		bin148_4_146	K02117	ATPVA, ntpA, atpA	V/A-type H+-transporting ATPase subunit A	7.1.2.2, 7.1.2.1			0.53	2.95	1.38	3.38	4.95	3.01	5.49	6.8	5.47	2.54	2.83	2.91	2.94	4.47	2.92
VA-type ATPase, prokaryotes		bin148_4_25	K02117	ATPVA, ntpA, atpA	V/A-type H+-transporting ATPase subunit A	7.1.2.2, 7.1.2.1			5.45	9.79	7.25	7.11	11.3	8.2	14.93	18.86	15.97	6.03	4.93	6.68	9.77	11.22	12.08
VA-type ATPase, prokaryotes		bin148_4_145	K02118	ATPVB, ntpB, atpB	V/A-type H+-transporting ATPase subunit B				3.01	0.94	2.49	3.24	3.59	4.3	5.79	6.02	5.81	3.83	4.83	2.86	5.12	4	3.98
VA-type ATPase, prokaryotes		bin148_4_26	K02118	ATPVB, ntpB, atpB	V/A-type H+-transporting ATPase subunit B				2.97	3.36	4.3	2.56	3.35	2.99	6.74	3.32	5.84	3.42	2.53	5.28	4.22	5.02	4.47
VA-type ATPase, prokaryotes		bin148_4_148	K02119	ATPVC, ntpC, atpC	V/A-type H+-transporting ATPase subunit C				0.21	0.27	0.3	1.24	0.74	2.52	3.12	1.67	2.1	2.12	2.17	0.83	2.44	2.57	2.88
VA-type ATPase, prokaryotes		bin148_4_23	K02119	ATPVC, ntpC, atpC	V/A-type H+-transporting ATPase subunit C				2.18	6.61	10.78	3.28	6.91	5.88	9.5	8.48	8.58	5.69	5.02	3.5	12.19	13.41	14.41
VA-type ATPase, prokaryotes		bin148_4_144	K02120	ATPVD, ntpD, atpD	V/A-type H+-transporting ATPase subunit D				0.4	0.53	0	0.6	1.77	0.67	3.97	0.99	3.61	0.68	1.84	1.91	1.33	1.69	2.48
VA-type ATPase, prokaryotes		bin148_4_27	K02120	ATPVD, ntpD, atpD	V/A-type H+-transporting ATPase subunit D				11.54	5.53	6.19	3.47	2.05	1.17	4.11	9.47	5.44	2.13	1.8	5.04	6.42	8.05	9.12
VA-type ATPase, prokaryotes		bin148_4_22	K02121	ATPVE, ntpE, atpE	V/A-type H+-transporting ATPase subunit E				7.97	10.63	8.77	4	11.86	18.06	15.64	17.49	14.46	9.33	11.37	12.39	19	32.96	19.26
VA-type ATPase, prokaryotes		bin148_4_24	K02122	ATPVF, ntpF, atpF	V/A-type H+-transporting ATPase subunit F				5.87	12.45	0	4.37	7.32	6.07	1.26	7.15	2.31	1.08	3.47	0	9.69	8.07	13.16
VA-type ATPase, prokaryotes		bin148_4_19	K02107	ATPVG, ahaH, atpH	V/A-type H+-transporting ATPase subunit G/H				5.62	0	24.52	0	7.01	20.26	2.42	6.88	8.81	0	5.01	4.19	5.59	2.6	7.54
VA-type ATPase, prokaryotes		bin148_4_151	K02123	ATPVI, ntpI, atpI	V/A-type H+-transporting ATPase subunit I				1.56	1.41	0.7	4.85	5.35	5.89	5.99	7.47	5.71	4.01	2.91	3.17	4.51	4.82	3.1
VA-type ATPase, prokaryotes		bin148_4_20	K02123	ATPVI, ntpI, atpI	V/A-type H+-transporting ATPase subunit I				8.08	8.86	6.72	8.26	12.81	14.76	13.75	13.18	14.45	6.38	6.07	5.84	11.26	14.11	12.59
VA-type ATPase, prokaryotes		bin148_4_150	K02124	ATPVK, ntpK, atpK	V/A-type H+-transporting ATPase subunit K				0	0	0	0	39.74	33.16	0	14.37	0	13.95	0	0	0	0	0
VA-type ATPase, prokaryotes		bin148_4_21	K02124	ATPVK, ntpK, atpK	V/A-type H+-transporting ATPase subunit K				4.92	46.37	54.43	9.85	36.39	46.98	16.25	34.88	52.13	10.72	25.17	28.74	14.43	46.28	42.09
Energy and Electron transferring complex
Formate dehydrogenase		bin148_2_257	K00123	fdoG, fdhF, fdwA	formate dehydrogenase major subunit	1.17.1.9			49.45	52.68	55.71	8.94	17.14	18.37	18.88	19.11	21.01	10.89	9.16	8.62	17.23	21.69	19.86
Formate dehydrogenase		bin148_8_46	K00123	fdoG, fdhF, fdwA	formate dehydrogenase major subunit	1.17.1.9			0.45	0.47	1.16	0.81	3.18	2.52	2.77	2.95	4.99	2.09	2.9	2.31	2.07	2.3	2.61
Hydrogenase		bin148_2_362	K18016	mbhL	membrane-bound hydrogenase subunit alpha	1.12.7.2			5.63	8.96	11.53	11.24	15.71	15.36	19.06	14.08	20.32	9.49	8.42	8.51	9.61	11.38	10.17
Hydrogenase		bin148_2_361	K18017	mbhK	membrane-bound hydrogenase subunit beta	1.12.7.2			0	1.58	8.03	0	8.84	11.64	5.51	9.75	7.45	6.14	4.96	6.51	6.66	7.72	3.94
Hydrogenase		bin148_2_360	K18023	mbhJ	membrane-bound hydrogenase subunit mbhJ	1.12.7.2			10.66	9.59	5.52	4	15.74	18.17	16.74	18.58	19.15	10.83	8.5	1.25	5.72	8.67	12.2
Hydrogenase		bin148_2_259	K17992	hndB	NADP-reducing hydrogenase subunit HndB	1.12.1.3			12.24	7.27	0	5.23	2.85	0	3.88	1.48	0	0	0	1.29	0	0	2.26
Hydrogenase		bin148_8_48	K17992	hndB	NADP-reducing hydrogenase subunit HndB	1.12.1.3			0	0	6.03	0	11.81	3.52	4.79	10.66	1.37	3.46	7.76	5.33	1.23	1.8	3.12
Hydrogenase		bin148_2_258	K18331	hndC	NADP-reducing hydrogenase subunit HndC	1.12.1.3			32.31	35.38	33.77	8.2	13.66	17.81	16.25	18.14	14.6	8.1	6.72	7.29	11.11	12.48	10.69
Hydrogenase		bin148_8_47	K18331	hndC	NADP-reducing hydrogenase subunit HndC	1.12.1.3			0.94	0.69	0	0.79	1.87	1.27	2.6	3.64	2.97	1.27	1.04	1.74	1.88	2.32	1.61
Hydrogenase		bin148_2_354	K14113	ehbD	energy-converting hydrogenase B subunit D				0	0	0	0	7.7	33.75	17.42	57.08	15.7	11.21	32.56	33.86	16.73	17.42	0
FixABCX		bin148_7_56	K03521	fixA, etfB	electron transfer flavoprotein beta subunit				1.51	2.81	0.44	0.91	3.74	3.25	4.72	3.45	3.11	3.48	0.99	0.82	3.13	2.34	1.73
FixABCX		bin148_7_55	K03522	fixB, etfA	electron transfer flavoprotein alpha subunit				3.02	2	2.83	0.65	1.25	0.18	2.25	2.8	3.52	2.41	1.42	2.17	4.96	3.62	2.37
Nuo		bin148_2_261	K00334	nuoE	NADH-quinone oxidoreductase subunit E	7.1.1.2			43.13	61.57	35.36	7.62	25.31	29.18	15.58	19.78	27.86	5.52	8.11	9.51	9.41	16.29	19.73
Nuo		bin148_8_49	K00334	nuoE	NADH-quinone oxidoreductase subunit E	7.1.1.2			2.54	1.14	1.31	0	5.19	5.99	6.62	7.77	16.96	5.52	5.94	5.94	3.64	3.38	5.1
Mobility related
Pilus assembly		bin148_4_209	K02652	pilB	type IV pilus assembly protein PilB				5.93	8.54	6.13	3.88	5.28	5.97	5.87	6.68	4.83	2.81	3.56	2.83	2.88	4.2	4.32
Pilus assembly		bin148_4_205	K02653	pilC	type IV pilus assembly protein PilC				0	0	0	47.9	0	0	0	14.37	42.23	13.95	0	16.91	0	0	0
Pilus assembly		bin148_4_207	K02653	pilC	type IV pilus assembly protein PilC				2.19	1.45	3.21	4.13	2.59	6.55	3.37	1.12	3.94	2.58	1.8	2.58	3.25	4.25	1.46
Pilus assembly		bin148_4_203	K02662	pilM	type IV pilus assembly protein PilM				12.51	20	17.54	37.71	36.65	44.81	54.41	53.41	50.55	33.65	37.18	29.95	32.13	41.37	32.29
Pilus assembly		bin148_4_199	K02666	pilQ	type IV pilus assembly protein PilQ				2.58	7.35	2.79	14.89	26.37	27.56	18.67	21.31	24.4	10.87	10.45	10.19	11.21	12.38	9.93
Pilus assembly		bin148_4_208	K02669	pilT	twitching motility protein PilT				0.99	4.18	4.9	1.79	1.43	2.75	3.01	4.01	3.23	1.62	1.96	1.85	1.99	2.4	1.5
Pilus assembly		bin148_5_49	K02669	pilT	twitching motility protein PilT				2.61	1.51	1.81	3.46	4.02	4.89	4.93	5.9	4.36	4.2	2.97	2.36	2.22	1.94	2.42
Pilus assembly		bin148_5_50	K02669	pilT	twitching motility protein PilT				2.74	5.19	5.21	3.87	5.29	1.95	2.44	4.57	3.13	1.62	3.28	1.83	1.91	2.48	2.38
Pilus assembly		bin148_1_74	K02674	pilY1	type IV pilus assembly protein PilY1				1.04	1.08	1.29	5.4	7.43	8.4	7.01	7.99	8.48	2.56	2.97	2.37	2.65	2.99	2.53
Amino acid related transporters
Amino acid related transporter		bin148_1_477	K01999	livK	branched-chain amino acid transport system substrate-binding protein		Phosphate and amino acid transporters	ABC transporters, prokaryotic type	22.16	38.11	41.16	6.3	18.55	15.83	11.65	19.27	17.5	8.52	8.87	12.01	6.01	8.82	7.88
Amino acid related transporter		bin148_2_175	K01999	livK	branched-chain amino acid transport system substrate-binding protein		Phosphate and amino acid transporters	ABC transporters, prokaryotic type	95.58	130.23	125.41	249.04	355.07	390.92	474.12	415.41	400.8	324.32	246.51	234.87	198.62	224.79	166.89
Amino acid related transporter		bin148_3_163	K01999	livK	branched-chain amino acid transport system substrate-binding protein		Phosphate and amino acid transporters	ABC transporters, prokaryotic type	7.37	11.83	11.61	16.42	47.25	45.02	35.1	54.16	49.57	19.46	27.61	38.55	15.01	32.57	25.19
Amino acid related transporter		bin148_3_175	K01999	livK	branched-chain amino acid transport system substrate-binding protein		Phosphate and amino acid transporters	ABC transporters, prokaryotic type	4.54	8.15	5.01	18.9	35.15	37.29	35.72	33.55	35	16.17	20.26	16.62	11.47	12.45	11.92
Amino acid related transporter		bin148_3_214	K01999	livK	branched-chain amino acid transport system substrate-binding protein		Phosphate and amino acid transporters	ABC transporters, prokaryotic type	0.5	0.44	0.49	3.04	5.42	5.59	6.14	7.06	6.37	3.76	2.77	6.61	1.19	2.04	1.58
Amino acid related transporter		bin148_6_107	K01999	livK	branched-chain amino acid transport system substrate-binding protein		Phosphate and amino acid transporters	ABC transporters, prokaryotic type	47.97	75.97	82.02	70.41	235.68	245.09	167.95	243.25	253.14	89.01	118.75	149.33	54.35	91.7	84.66
Amino acid related transporter		bin148_1_476	K01997	livH	branched-chain amino acid transport system permease protein		Phosphate and amino acid transporters	ABC transporters, prokaryotic type	3.49	3.55	5.11	0.4	0.97	2.21	0.64	2.18	1.84	0.46	0.53	1.63	0.3	0.21	0.31
Amino acid related transporter		bin148_2_176	K01997	livH	branched-chain amino acid transport system permease protein		Phosphate and amino acid transporters	ABC transporters, prokaryotic type	2.59	5.15	3.42	4.3	10.9	11.31	9.21	13.92	11.51	3.1	5.97	3.66	4.7	4.33	6.6
Amino acid related transporter		bin148_3_164	K01997	livH	branched-chain amino acid transport system permease protein		Phosphate and amino acid transporters	ABC transporters, prokaryotic type	0.27	0.73	1.21	1.65	0.8	0.9	0.91	1.78	3.75	0.59	0.36	0.92	0.81	0.85	1.25
Amino acid related transporter		bin148_3_179	K01997	livH	branched-chain amino acid transport system permease protein		Phosphate and amino acid transporters	ABC transporters, prokaryotic type	0.81	0.36	1.58	4.07	1.96	2.67	4.47	7.25	4.43	2.19	1.42	1.63	2.2	1.67	1.13
Amino acid related transporter		bin148_3_217	K01997	livH	branched-chain amino acid transport system permease protein		Phosphate and amino acid transporters	ABC transporters, prokaryotic type	0.51	0	0	1.16	0.37	0.21	1.7	0.42	2.45	0.55	0.51	0.52	0.57	0.4	0.39
Amino acid related transporter		bin148_6_106	K01997	livH	branched-chain amino acid transport system permease protein		Phosphate and amino acid transporters	ABC transporters, prokaryotic type	0.76	2.02	2.23	2.3	4.98	3.97	3.73	6.2	8.51	2.18	3.51	6.83	1.88	4.25	3.19
Amino acid related transporter		bin148_1_475	K01998	livM	branched-chain amino acid transport system permease protein		Phosphate and amino acid transporters	ABC transporters, prokaryotic type	6.27	11.19	9.99	3.7	3.76	1.12	2.71	4.22	4.48	2.21	2.33	2.57	2.93	2.43	2.28
Amino acid related transporter		bin148_2_177	K01998	livM	branched-chain amino acid transport system permease protein		Phosphate and amino acid transporters	ABC transporters, prokaryotic type	2.48	3	2.71	1.56	2.98	2.53	5.59	4.69	3.09	2.48	0.95	3.18	4.06	3.55	3.2
Amino acid related transporter		bin148_3_165	K01998	livM	branched-chain amino acid transport system permease protein		Phosphate and amino acid transporters	ABC transporters, prokaryotic type	1.32	0	0	2.66	1.11	2.34	1.25	4.29	2.7	1.23	2.32	0.89	1.55	1.89	1.75
Amino acid related transporter		bin148_3_178	K01998	livM	branched-chain amino acid transport system permease protein		Phosphate and amino acid transporters	ABC transporters, prokaryotic type	1.88	0.71	0	0.4	1.36	3.76	2.92	3.71	3.67	2.52	1.24	0.9	0.89	1.25	1.33
Amino acid related transporter		bin148_3_218	K01998	livM	branched-chain amino acid transport system permease protein		Phosphate and amino acid transporters	ABC transporters, prokaryotic type	0.62	0.27	0	0.31	0	0	0.59	1.33	2.52	0.71	0.41	0.69	0.38	0.8	0.39
Amino acid related transporter		bin148_6_105	K01998	livM	branched-chain amino acid transport system permease protein		Phosphate and amino acid transporters	ABC transporters, prokaryotic type	4.76	3.85	10.07	6.38	7.29	4.79	7.89	9.25	9.58	4.86	4.7	2.31	7.93	10.06	7.85
Amino acid related transporter		bin148_1_474	K01995	livG	branched-chain amino acid transport system ATP-binding protein		Phosphate and amino acid transporters	ABC transporters, prokaryotic type	5.95	5.81	3.69	0.47	1.6	2.85	1.33	0.77	1.5	0.53	0.21	0.63	1.04	0.73	0.72
Amino acid related transporter		bin148_2_178	K01995	livG	branched-chain amino acid transport system ATP-binding protein		Phosphate and amino acid transporters	ABC transporters, prokaryotic type	8.15	9.97	13.82	0.94	9.36	14.27	8.14	11.49	11.6	4.8	7.6	8.46	9.6	11.6	9.33
Amino acid related transporter		bin148_3_166	K01995	livG	branched-chain amino acid transport system ATP-binding protein		Phosphate and amino acid transporters	ABC transporters, prokaryotic type	1.33	3.09	0.49	2.01	3.4	0.55	3.46	4.35	2.52	1.27	2.84	2.93	2.83	3.33	2.93
Amino acid related transporter		bin148_3_177	K01995	livG	branched-chain amino acid transport system ATP-binding protein		Phosphate and amino acid transporters	ABC transporters, prokaryotic type	0.32	1.29	0.48	0	0	0	1.23	1.85	0.89	0	0.21	0.66	0.24	0.25	0.37
Amino acid related transporter		bin148_3_215	K01995	livG	branched-chain amino acid transport system ATP-binding protein		Phosphate and amino acid transporters	ABC transporters, prokaryotic type	0.66	0.44	0.49	2.49	0.48	1.37	0.94	1.62	1.82	0.14	0.87	0	0	0	0.38
Amino acid related transporter		bin148_6_104	K01995	livG	branched-chain amino acid transport system ATP-binding protein		Phosphate and amino acid transporters	ABC transporters, prokaryotic type	1.6	3.4	0.94	1.93	7.02	3.72	9.39	8.9	5.73	3	4	4.55	6.16	7.42	6.26
Amino acid related transporter		bin148_1_473	K01996	livF	branched-chain amino acid transport system ATP-binding protein		Phosphate and amino acid transporters	ABC transporters, prokaryotic type	7.09	3.96	8.83	1.12	1.64	2.18	1.58	0.92	2.06	1.26	1.22	0.51	0.96	1.72	0.72
Amino acid related transporter		bin148_2_179	K01996	livF	branched-chain amino acid transport system ATP-binding protein		Phosphate and amino acid transporters	ABC transporters, prokaryotic type	16.92	18.97	10.56	2.83	6.89	6.9	10.09	16.9	9.33	8.12	4.91	5.35	12.03	14.53	13.86
Amino acid related transporter		bin148_3_167	K01996	livF	branched-chain amino acid transport system ATP-binding protein		Phosphate and amino acid transporters	ABC transporters, prokaryotic type	1.83	4.37	2.7	0.55	2.94	3.04	3.44	4.48	3.27	1.55	0.24	3.22	2.96	3.64	3.65
Amino acid related transporter		bin148_3_176	K01996	livF	branched-chain amino acid transport system ATP-binding protein		Phosphate and amino acid transporters	ABC transporters, prokaryotic type	1.75	0.93	0	2.11	1.03	0.88	2.32	3.44	3.14	1.49	1.15	2.61	1.16	0.67	1.21
Amino acid related transporter		bin148_3_216	K01996	livF	branched-chain amino acid transport system ATP-binding protein		Phosphate and amino acid transporters	ABC transporters, prokaryotic type	0	0.49	0	0	0.27	0.3	1.03	0.3	1.26	0	0	0	0	0.28	0.7
Amino acid related transporter		bin148_6_103	K01996	livF	branched-chain amino acid transport system ATP-binding protein		Phosphate and amino acid transporters	ABC transporters, prokaryotic type	5.65	5.62	7.3	2.66	6.2	2.06	9.32	8.65	9.72	4.35	5.78	4.54	6.12	9.22	4.33
Amino acid related transporter		bin148_2_243	K02030	ABC.PA.S	polar amino acid transport system substrate-binding protein		Phosphate and amino acid transporters	ABC transporters, prokaryotic type	1.66	0.44	0	4.99	7.49	6.87	7.03	6.75	7.05	1.27	1.73	1.57	1.71	2.42	1.01
Amino acid related transporter		bin148_8_90	K02030	ABC.PA.S	polar amino acid transport system substrate-binding protein		Phosphate and amino acid transporters	ABC transporters, prokaryotic type	1.28	0.42	1.41	0.96	0.7	1.06	2.26	4.42	1.09	1.49	1.25	0.43	0.59	0.37	0.49
Sec dependent pathway
Sec dependent pathway		bin148_6_24	K03072	secD	preprotein translocase subunit SecD				22.28	27.15	24.73	10.35	15.66	14.99	15.87	18.69	13.55	11.13	7.88	7.28	18.21	22.28	15.37
Sec dependent pathway		bin148_6_25	K03074	SecF	preprotein translocase subunit SecF				9.84	8.8	8.95	4.41	7.91	6.35	10.57	8	10.17	4.54	5.59	3.75	9.55	12.37	9.5
Sec dependent pathway		bin148_1_83	K03073	SecE	preprotein translocase subunit SecE				0	667.5	0	0	0	173.48	0	0	51.99	54.95	176.55	0	0	72.52	0
Sec dependent pathway		bin148_1_97	K03075	SecG	preprotein translocase subunit SecG				0	0	0	0	0	0	0	0	34.51	0	0	55.87	0	0	10.5
Sec dependent pathway		bin148_6_79	K03076	SecY	preprotein translocase subunit SecY				1.72	4.12	1.13	3.77	6.73	5.71	10.19	7.97	8.15	3.3	2.69	2.5	4.01	4.97	3.65
Sec dependent pathway		bin148_6_23	K03210	YajC	preprotein translocase subunit YajC				89.09	31.74	112.39	126.8	107.42	184.24	193.94	133.87	102.74	132.84	83.88	46.68	135.31	62.94	62.13
Sec dependent pathway		bin148_7_77	K03217	yidC, spoIIIJ, OXA1, ccfA	YidC/Oxa1 family membrane protein insertase				9.24	11.42	8.6	8.81	19.72	20.88	9.02	14.3	16.25	5.64	5.65	5.4	5.34	8.43	7.29
Sec dependent pathway		bin148_2_182	K03070	secA	preprotein translocase subunit SecA	7.4.2.8			1.86	1.57	1.62	2.21	3.59	3.58	3.94	4.07	3.17	1.47	1.72	1.5	1.81	2.19	2.08
Sec dependent pathway		bin148_3_19	K03110	ftsY	fused signal recognition particle receptor				2.76	2.98	1.83	1.13	2.72	3.91	4.63	2.65	3.93	2.68	1.81	4.21	2.41	2.14	2.57
Sec dependent pathway		bin148_2_71	K03106	SRP54, ffh	signal recognition particle subunit SRP54	3.6.5.4			6.6	9.7	10.87	5.88	9.04	7.55	6.43	5.22	5.89	3.3	2.68	2.8	3.46	4.01	4.57
Secretory system
Type I Secretory system		bin148_1_90	K12340	tolC, bepC, cyaE, raxC, sapF, rsaF, hasF	outer membrane protein				20.48	24.07	24.93	9.4	18.84	15.78	22.24	18.96	22.1	9.79	10.4	10.78	19.28	23.75	20.37
Type I Secretory system		bin148_2_33	K12340	tolC, bepC, cyaE, raxC, sapF, rsaF, hasF	outer membrane protein				5.77	8.02	6.1	3.29	5.93	4.68	3.26	6.81	5.28	1.61	0.72	1.35	2.61	1.22	2.11
Sugar related transporters
Sugar related transporter		bin148_5_10	K02057	ABC.SS.P	simple sugar transport system permease protein		Saccharide, polyol, and lipid transporters	ABC transporters, prokaryotic type	0.99	0.26	0	2.08	2.84	2.9	2.72	3.04	4.29	2.8	1.04	0.79	1.76	3.01	2.31
Sugar related transporter		bin148_5_9	K02057	ABC.SS.P	simple sugar transport system permease protein		Saccharide, polyol, and lipid transporters	ABC transporters, prokaryotic type	0.55	1.46	1.61	0.28	1.33	1.51	1.58	3.74	3.14	1.19	1.95	1.73	2.27	2.24	1.81
Sugar related transporter		bin148_5_11	K02056	ABC.SS.A	simple sugar transport system ATP-binding protein	7.5.2.-	Saccharide, polyol, and lipid transporters	ABC transporters, prokaryotic type	1.92	2.22	3.47	4.72	6.45	3.5	6.08	5.44	5.28	3.64	2.55	1.52	6.05	6.41	4.42
Other transporters
		bin148_8_82	K11689	dctQ	C4-dicarboxylate transporter, DctQ subunit		Electrochemical potential-driven transporters [TC:2]	Other transporters	4.32	0	5.5	1.08	2.73	0.63	4.33	5.38	4.59	1.48	0	0.5	1.82	3.44	0.57
		bin148_1_220	K11690	dctM	C4-dicarboxylate transporter, DctM subunit		Electrochemical potential-driven transporters [TC:2]	Other transporters	0	0	0.9	1.17	1	0.5	1.4	3.64	1.99	0.73	1.43	0.41	1.15	1.83	1.4
		bin148_1_260	K11690	dctM	C4-dicarboxylate transporter, DctM subunit		Electrochemical potential-driven transporters [TC:2]	Other transporters	0.31	0	0.22	1.85	0.66	0.37	0.8	1.74	1.46	0.53	0.41	0.31	0.46	0.12	0.58
		bin148_1_302	K11690	dctM	C4-dicarboxylate transporter, DctM subunit		Electrochemical potential-driven transporters [TC:2]	Other transporters	0.48	0.63	0	0	0.69	0.52	1.67	0.78	2.27	0.89	0.53	0.75	0.59	0.56	0.66
		bin148_1_325	K11690	dctM	C4-dicarboxylate transporter, DctM subunit		Electrochemical potential-driven transporters [TC:2]	Other transporters	0.62	0.41	0.45	0.7	1.44	0.75	1.98	0.75	1.98	0.86	0.41	0.21	0.52	1.09	0.7
		bin148_1_449	K11690	dctM	C4-dicarboxylate transporter, DctM subunit		Electrochemical potential-driven transporters [TC:2]	Other transporters	0.31	1.02	0.9	2.11	2.56	2.27	2.66	4.15	6.21	1.74	2.26	1.66	1.56	1.53	1.29
		bin148_2_298	K11690	dctM	C4-dicarboxylate transporter, DctM subunit		Electrochemical potential-driven transporters [TC:2]	Other transporters	0.62	0.61	0.22	0.93	1.27	1.25	1.98	2	2.04	0.77	0.66	0.36	0.55	0.39	0.44
		bin148_8_83	K11690	dctM	C4-dicarboxylate transporter, DctM subunit		Electrochemical potential-driven transporters [TC:2]	Other transporters	1.26	1.66	1.37	1.19	1.58	1.79	3.23	4.47	3.1	1.63	1.15	2	0.82	0.81	1.54
		bin148_3_85	K21993	fdhC	formate transporter		Pores ion channels [TC:1]	Other transporters	18.8	14.94	14.01	9.15	32.8	21.49	11.76	25.43	23.95	5.55	11.39	23.38	7.27	26.51	25.24
		bin148_1_535	K02002	proX	glycine betaine/proline transport system substrate-binding protein		Mineral and organic ion transporters	ABC transporters, prokaryotic type	3.92	5.46	5.39	6.89	33.3	27.24	26.53	36.91	42.95	10.08	10.9	11.81	6.78	11.37	13.75
		bin148_2_283	K02002	proX	glycine betaine/proline transport system substrate-binding protein		Mineral and organic ion transporters	ABC transporters, prokaryotic type	1.06	3.37	0.93	6.72	10.57	10.25	9.97	11.37	12.28	4.37	5.6	2.56	3.15	4.89	6.11
		bin148_1_537	K02001	proW	glycine betaine/proline transport system permease protein		Mineral and organic ion transporters	ABC transporters, prokaryotic type	3.9	0.74	3.27	2.1	8.49	8.04	9.49	7.93	9.33	3.8	3.84	4.87	4.12	6.15	3.82
		bin148_1_536	K02000	proV	glycine betaine/proline transport system ATP-binding protein	7.6.2.9	Mineral and organic ion transporters	ABC transporters, prokaryotic type	0.53	3.13	1.16	3.57	7.06	2.82	6.11	8.78	5.57	2.81	3.98	2.3	2.63	3.57	2.3
		bin148_2_114	K03315	nhaC	Na+:H+ antiporter, NhaC family		Electrochemical potential-driven transporters [TC:2]	Other transporters	33.7	47.64	43.12	77.91	196.34	186.32	155.22	193.47	192.42	85.03	96.73	116.17	44.5	73.04	64.95
		bin148_2_117	K03315	nhaC	Na+:H+ antiporter, NhaC family		Electrochemical potential-driven transporters [TC:2]	Other transporters	3.49	7.15	7.28	15.39	19.32	19.34	26.57	27.76	24.7	14.9	14.27	13.15	12.36	17.3	14.78
		bin148_1_61	K05566	mnhB, mrpB	multicomponent Na+:H+ antiporter subunit B		Electrochemical potential-driven transporters [TC:2]	Other transporters	0.72	2.9	0	1.08	0.55	0.63	1.33	0	1.53	1.18	2.31	0.5	0.78	0.79	0.29
		bin148_2_356	K05566	mnhB, mrpB	multicomponent Na+:H+ antiporter subunit B		Electrochemical potential-driven transporters [TC:2]	Other transporters	2.22	0	0	2.22	0.56	2.58	5.48	4.3	6.3	1.82	3.8	2.06	3.47	2.17	2.06
		bin148_1_62	K05567	mnhC, mrpC	multicomponent Na+:H+ antiporter subunit C		Electrochemical potential-driven transporters [TC:2]	Other transporters	0	3.8	0	4.01	2.24	11.05	6.98	2.21	0	3.99	0	0	1.79	8.36	0
		bin148_2_357	K05567	mnhC, mrpC	multicomponent Na+:H+ antiporter subunit C		Electrochemical potential-driven transporters [TC:2]	Other transporters	11.48	3.22	11.81	3.43	7.61	13.88	28.07	9.57	8.91	6.04	12.48	5.13	7.72	7.33	5.07
		bin148_1_63	K05568	mnhD, mrpD	multicomponent Na+:H+ antiporter subunit D		Electrochemical potential-driven transporters [TC:2]	Other transporters	0.13	0.35	0.76	0.79	0.75	1.59	0.69	2.12	1.06	0.68	0.35	0.44	0.2	0.72	0.79
		bin148_1_64	K05568	mnhD, mrpD	multicomponent Na+:H+ antiporter subunit D		Electrochemical potential-driven transporters [TC:2]	Other transporters	1.49	0.71	0.59	1.63	3	4.93	2.77	2.07	2.56	1.17	1.43	0.72	1.06	1.17	1.07
		bin148_2_358	K05568	mnhD, mrpD	multicomponent Na+:H+ antiporter subunit D		Electrochemical potential-driven transporters [TC:2]	Other transporters	3.7	3.25	3.74	5.77	8.56	8.49	10.76	10.77	12.34	6.99	5.55	4.76	7.96	9.15	6.67
		bin148_1_57	K05569	mnhE, mrpE	multicomponent Na+:H+ antiporter subunit E		Electrochemical potential-driven transporters [TC:2]	Other transporters	1.99	0	0	0	0.5	1.15	0.93	0.55	1.41	1.38	0.86	1.38	0.48	0.74	1.31
		bin148_2_351	K05569	mnhE, mrpE	multicomponent Na+:H+ antiporter subunit E		Electrochemical potential-driven transporters [TC:2]	Other transporters	12	11.09	12.65	7.89	31.36	28.19	32.26	19.34	28.24	8.01	23.58	14.65	10.28	14.86	14.34
		bin148_1_58	K05570	mnhF, mrpF	multicomponent Na+:H+ antiporter subunit F		Electrochemical potential-driven transporters [TC:2]	Other transporters	12.15	0	0	0	17.35	0	5.04	7.02	8.93	0	0	22.82	3.89	2.8	0
		bin148_2_352	K05570	mnhF, mrpF	multicomponent Na+:H+ antiporter subunit F		Electrochemical potential-driven transporters [TC:2]	Other transporters	0	0	0	32.9	0	12.06	9.37	20.01	33.48	16.13	5.78	0	0	13.19	9.76
		bin148_1_59	K05571	mnhG, mrpG	multicomponent Na+:H+ antiporter subunit G		Electrochemical potential-driven transporters [TC:2]	Other transporters	0	0	0	6.61	0	0	0.97	0	3.43	0	1.34	0	0	0	1.95
		bin148_2_353	K05571	mnhG, mrpG	multicomponent Na+:H+ antiporter subunit G		Electrochemical potential-driven transporters [TC:2]	Other transporters	8.48	2.35	0	0	15.2	26.27	15.08	11.48	15.44	7.85	4.19	9.99	2.92	6.81	8.75
		bin148_1_228	K06076	fadL	long-chain fatty acid transport protein		Pores ion channels [TC:1]	Other transporters	0	0	0	2.1	9.75	8.07	11.15	9.85	9.2	5.39	5.17	5.34	4.2	5.11	5.5
		bin148_1_440	K11928	putP	sodium/proline symporter		Electrochemical potential-driven transporters [TC:2]	Other transporters	0.26	1.19	0.74	0.58	0.37	0.1	0.98	1.46	1.04	0.72	0.43	0.51	0.14	0.25	0.58
		bin148_2_134	K03324	yjbB	phosphate:Na+ symporter		Electrochemical potential-driven transporters [TC:2]	Other transporters	1.42	2.03	1.54	0.89	1.86	1.24	1.81	2.96	3.28	0.97	1.49	1.02	1.46	1.78	1.55
		bin148_2_134	K03324	yjbB	phosphate:Na+ symporter		Electrochemical potential-driven transporters [TC:2]	Other transporters	1.42	2.03	1.54	0.89	1.86	1.24	1.81	2.96	3.28	0.97	1.49	1.02	1.46	1.78	1.55
Note: H15, H7, H4, H2 and H1 means the hydraulic retention times of 15, 7, 4, 2 and 1 day, respectively, and the organic loadings increased with the shortened hydraulic retention times.
The number of "_1", "_2" and "_3" means the three biological parallels.
