# Supplementary material for: Metatranscriptomics-guided genome-scale metabolic reconstruction reveals the carbon flux and trophic interaction in methanogenic communities
Source: Microbiome. 2024 Jul 5;12:121. doi: 10.1186/s40168-024-01830-z (PMC11225162; doi:10.1186/s40168-024-01830-z)
Supplement: Supplementary file 13 — Supplementary Material 12. [file 40168_2024_1830_MOESM12_ESM.xlsx]

## Sheet: 1.MERPOS.subfamily
Supplementary Data 11. Summary of MEROPS family profile and their transcriptional expressions within the whole community
MEROPS family	Gene numbers in the whole microbial community	Transcriptional expressions under different hydraulic retention times (TPM)
		H15_1	H15_2	H15_3	H7_1	H7_2	H7_3	H4_1	H4_2	H4_3	H2_1	H2_2	H2_3	H1_1	H1_2	H1_3
A08	401	284.45	340.84	282.26	106.4	118.7	110.02	96.69	93.18	112.46	90.55	106.19	88.29	117.51	117.34	119.1
A22B	23	1.05	0.35	0.77	19	24.52	22.96	16.6	17.65	14.61	14.67	16.91	12.48	16.4	17.11	15.36
A24A	277	19.9	22.13	20.83	39.51	35.63	36.23	54.78	71.52	47.14	76.19	64.83	65.99	83.13	90.51	85.1
A24B	12	1.25	0	0	0.49	0.26	0.6	0.59	0.29	0.99	0.58	1.06	0	0.98	0.12	0.77
A24X	48	2.22	1.26	2.83	14.25	20.6	31.92	13.6	16.69	14.87	9.32	14.59	8.85	17.56	12.77	15.32
A25	35	0	0	0	0	1.17	0	0.7	1.53	0.67	1.1	1.55	1.97	1.64	0.83	2.37
A26	10	1.37	0.29	0	0	0.48	0.37	0	0.19	0	0	0.45	0.16	0.08	0.18	0
A28A	1	0	0	0	0	0	0	0	0	0	0	0	0	0	0	0
A31	241	72.8	80.82	42.39	1183.16	474.3	521.5	1626.62	798.53	861.37	1650.74	977.44	804.43	1813.31	1125.55	1008.93
A32	22	0.38	0.75	0	0.57	0	0.31	0.17	0.13	0.32	0	0	0	0.18	0.25	0
A36	23	0.26	3.83	0	1.55	0.2	1.09	0.24	0.87	0.18	0.22	0.99	1.21	0	0.4	1.57
C01A	178	106.6	141.26	147.88	124.14	213.84	204.19	117.76	184.32	178.08	79.42	116.75	138.79	65.77	89.82	94.05
C01B	144	140.34	176.91	184.19	65.27	91.17	95.88	87.19	112.13	103.62	72.44	79.17	76.16	67.6	71.67	74.14
C01X	1	0	0	0	0	0	0	0	0	0	0	0	0	0	0	0
C02A	2	0.35	0.23	0.26	0.4	2.02	1.4	1.17	2.36	2.21	2.53	1.63	2.17	0.78	0.47	0.89
C10	51	332.48	385.48	381.26	63.85	88.41	89.36	90.14	119.94	125.76	96.2	115.12	103.59	105.47	123.89	131.7
C106	13	0	0	3.67	24.54	55.22	53.3	28.74	39.4	37.32	28.56	44	50.69	42.85	56.97	60.91
C108	30	9.54	13.04	20.37	35.06	34.12	28.64	40.89	21.68	28.33	13.16	28.85	9.5	25.05	31.64	22.45
C110	81	9.34	9.82	7.28	18.19	17.71	13.82	29.66	27	24.4	10.18	9.58	6.64	11.86	14.75	14.02
C11A	97	5.45	8.07	2.83	1.02	2.73	3.63	2.02	2.75	4	3.59	1.92	3.72	1.9	2.56	2.77
C11X	64	6.3	9.6	6.91	11.54	12.04	10.57	8.34	7.52	8.77	12.67	12.54	10.1	10.09	10.12	8.38
C13	8	0.18	0.23	0.13	0.76	0.3	0.07	0.92	0.14	0.24	0.42	0.41	0.17	0.62	0.24	0.39
C14A	3	0	0.2	0	2.53	2.85	1.61	0.51	0.25	0.41	0.26	0.4	0.2	0.06	0.12	0.06
C14B	183	16.08	17.66	15.53	35.71	56.19	59.98	38.1	48.36	45.36	89.01	89.87	92.19	89.75	107.56	101.01
C14X	5	0	0	0	0	0	0.16	0.1	0.08	0	0	0	0	0	0.04	0
C15	64	29.99	48.02	73.22	23.26	23.78	25.56	22.12	18.92	26.27	24.09	29.71	40.64	25.49	54.67	24.3
C25	418	354.14	488.96	471.56	226.97	425.11	433.45	352.71	483.99	473.01	368.21	451.06	450.86	257.47	337.28	359.33
C26	2908	555.91	660.47	666.72	1083.4	1293.57	1331.15	1162.07	1128.84	1158.82	1195.75	1115.48	1149.41	1254.21	1206.2	1216.23
C39	139	23.57	31.15	27.91	20.87	19.81	27.28	37.12	33.29	29.88	130.83	99.14	82.51	207.12	169.63	155.54
C40	748	326.19	414.84	398.18	1050.39	2385.12	2274	1385.43	2173.71	2053.91	1249.08	1801.98	2020.31	1023.36	1400.12	1549.54
C44	1585	326.19	400.31	344.13	309.33	531.17	534.89	382.13	439.63	407.22	336.51	361.98	345.2	372.05	429.49	425.59
C45	92	16.95	19.12	18.99	22.15	42.09	40.9	39.79	52.62	50.04	28.34	34.51	43.92	18.79	18.78	19.94
C46	6	0	0	0	0	0	0	0.19	0	0	0	0	0	0	0	0.04
C51	3	0	0	0	0	0	0	0	0	0.58	0	0	0	0	0	0
C56	579	339.38	406.19	421.59	289.57	342.27	349.68	335.39	493.59	459.63	233.14	262.77	296.66	246.76	294.8	258.67
C59	116	17.96	15.22	21.44	11.83	15.15	10.74	14.05	14.24	12.76	9.73	9.76	8.21	9.47	9.48	9.74
C60A	174	3.65	9.74	2.93	12.29	10.4	15.9	17.66	17.61	8.29	10.3	9.82	9.37	7.65	8.23	7.36
C60B	88	3.3	5.4	1.23	4	12.1	5.68	5.97	6.28	7.42	4	2.24	3.01	2.98	1.76	1.61
C60X	11	0	0	0	0	0	0	0	0	0	0	0	0	0	0	0
C69	395	614.9	1108.6	1112.19	124.58	307.49	294.05	150.01	269.63	242.73	107.79	170.75	193.96	91.45	133.23	143.93
C75	3	0	0	0	1.39	2.39	1.56	1.3	1.51	1.92	1.55	2.1	2.52	1.01	1.22	1.61
C82A	756	100.85	120.05	140.75	79.54	72.16	65.28	73.64	73.21	68.36	72.19	67.39	56.39	62.32	60.84	60.39
C82B	26	0.35	0	0	0	0.75	1.25	0.7	0	0.33	1.68	4.3	2.88	2.88	3.83	1.3
C83	2	0	0	0	0	0	0	0	0	0	0	0	0	0	0	0
C89	6	0	0	0	0	0	0	0.16	0.6	0	0.29	0	0.11	0	0.46	0.35
C93	15	0	0.96	0	0.55	0.53	0.91	0.89	0.59	1.99	0.33	1	0.49	1.15	1.47	0.6
C95	2	0	0.24	0.06	0	0.12	0	0.03	0	0	0.08	0.03	0.11	0	0.02	0.06
G02	1	0	0	0	0	0	0	0	0	0	0.12	0	0	0	0	0
I04	264	411.53	544.65	524.24	198.27	252.55	262.72	155.45	187.12	177.19	80.83	100.07	115.59	38.1	43.88	60.55
I16	1	0	0	0	0	0	0	0	0	0	0	0	0	0	0	0
I22	2	0	0	0	0.54	2.57	2.91	2.55	2.17	2.91	11.14	7.54	5.01	5.04	4.55	5.45
I25A	18	6.8	6.85	4.59	110.4	138.51	160.17	116.33	170.78	149.55	56.68	67.37	63.09	42.43	54.42	61.17
I39	1019	1687.01	2119.79	2126.61	604.39	873.79	903.58	866.69	1143.64	1139.62	714.01	917.84	885.31	640.93	822.38	855.4
I42	20	7.11	8.17	6.94	212.28	216	365	230.23	276.85	281.27	334.52	340.65	351.1	254.78	270.5	252.52
I51	135	13.6	16.27	25.05	109.06	155.77	134.21	111.3	137.2	142.76	94.77	106.2	99.08	75.11	71.73	68.81
I63	8	1.46	0	0	1.98	4.89	4.11	4.35	3.46	2.24	4.34	4.89	7.5	0.56	1.02	0
I87	964	576.99	778.23	796.36	408.64	755.96	680.39	480.58	684.07	640	520.75	739.03	840.05	386.14	572.15	549.12
M01	305	41.56	61.86	49.32	33.1	47.29	47.46	45.57	56.57	57.38	43.1	48.72	47.42	33.3	38.21	42.44
M02	24	1.88	3.54	2.49	1.79	1.18	1.47	1.6	3.42	2.48	2.5	2.74	2.23	1.69	1.85	1.58
M03A	154	244.73	328.99	305.51	75.07	93.61	103.21	91.71	123.15	127.79	66	83.18	80.35	62.05	81.28	83.61
M03B	390	27.07	38.22	44.12	22.8	27.76	34.49	21.77	29.8	31.65	23.57	30.08	30.43	17.09	23.47	23.48
M03C	61	5.8	11.53	12.89	4.7	13.77	10.99	5.97	11.1	10.54	4.34	5.83	7.82	3.31	4.64	6.23
M03X	11	0	0	0	0.2	0	0	0.18	0.21	0.54	1.7	1.52	1.64	0.72	1.15	1.65
M04	36	0.53	1.9	2.61	0.88	1.58	1.37	2.31	3.15	1.79	2.57	1.94	3.53	1.28	3.3	2.28
M06	150	31.3	35.18	30.04	28.44	46.97	41.78	28.88	30.88	34.14	45.19	47.78	56.32	24.95	28.72	29.28
M08	15	0.13	0.12	0	0.05	0.04	0.06	0.13	0.91	0.23	0.39	0.02	0.01	0.01	0.01	0
M09B	15	0.26	0.58	0	0.66	1.2	0.42	1.27	1.12	0.98	0.83	0.57	0.3	0.6	0.5	0.37
M101	1	0	0	0	0	0	0	0	0	0	0	0	0	0	0	0
M103	755	346.71	460.66	415.95	207.7	316.75	316.38	210.97	302.06	297.97	245.86	333.65	390.22	249.81	352.7	354.31
M10A	15	0.04	0.08	0.02	0	0.02	0.01	0.04	0.04	0.04	0.04	0.03	0.02	0.05	0.06	0.12
M10B	25	0	0.08	0	1.82	0.07	0.02	0.44	0.81	1.12	0.56	0.89	0.31	1.3	0.15	0.06
M11	3	0.05	0.17	0	0.6	0.95	0.25	0.3	0.06	0.22	0	0.06	0	0.03	0.06	0
M12A	21	0.27	0.42	0.38	0.53	0.68	0.26	1.12	0.58	1.12	1	0.96	0.51	0.6	0.84	0.49
M12B	2	0	0	0	0	0	0	0	0	0	0	0	0	0	0	0
M13	60	0.96	1.13	1.49	1.41	1.36	1.43	9.94	10.73	9.37	15.23	11.24	8.03	3.98	2.94	2.74
M14A	247	30.67	51.01	39.83	20.07	37.38	30.34	26.48	36.34	36.07	27.96	37.96	37.56	24.14	26.24	26.55
M14B	165	62.19	93.28	94.06	66.44	115.41	115.39	109.42	141.15	133.5	130.25	133.95	136.82	89.79	101.37	107.84
M14C	16	0	0	0	0.24	0	0	0	0.33	0.06	0.36	0.1	0.28	0.12	0	0.09
M14D	1	0	0	0	0	0	0	0	0	0	0	0	0	0	0	0
M14X	86	67.48	85.91	88.14	6	15	13.29	11.8	17.84	12.99	6.78	11.74	12.6	6.85	7.47	9.72
M15A	75	1.03	3.19	0.88	18.47	27.49	24.12	56.99	49.34	41.98	3.34	5.43	11.48	6.44	3.59	5.39
M15B	123	5.65	6.6	13.41	9.49	7.42	6.92	9.02	6.47	9.39	6.37	4.62	7.86	3.78	6.27	3.17
M15C	38	0.16	0.21	0.69	0.24	0.44	0	3.96	1.7	1.35	6.39	6.45	5.06	7.23	6.94	5.87
M15D	83	4.03	4.09	4.83	13.04	22.66	15.01	19.97	17.03	18.46	19.02	18.28	24.43	16.73	26.44	26.39
M16A	140	4.8	2.28	3.42	6.49	4.38	9.89	5.21	7.56	5.36	7.41	7.02	6.35	6.31	9.26	9.64
M16B	904	192.83	244.96	230.6	101.61	126.89	127.44	121.93	156.23	151.38	159.71	176.89	152.26	160.84	180.5	180.4
M16C	145	5.53	8.1	11.4	18.6	19.3	18.49	18.29	20.86	21.08	31.95	32.49	31.24	36.75	43.33	45.16
M16X	3	0	0	0	0	0	0	0	0	0	0	0	0	0	0	0
M17	241	13.08	17.39	17.39	27.24	25.62	21.11	28.24	29.21	29.75	43.72	47.98	54.71	45.24	55.04	56.24
M18	130	81.25	77.18	90.47	34.87	67.22	75.88	35.2	58.7	54.64	46.13	62.86	78.49	30.63	45.03	46.4
M19	328	34.02	41.66	75.01	33.74	39.14	38.93	39.52	43.55	52.25	35.86	49.77	53.38	34.59	43.33	42.72
M20A	1608	493.47	597.54	608.66	290	449.83	495.06	319.46	433.05	408.25	315.9	422.22	473.17	302.64	386.22	379.16
M20B	270	74.89	94.19	88.14	35.67	45.33	51.61	55.34	70.92	68.59	47.21	51.34	51.94	45.31	60.37	60.91
M20C	166	318.27	427.98	423.21	123.38	109.16	110.06	121.54	137.84	135.07	86.03	95.87	92.41	77.31	101.94	97.55
M20D	845	200.07	255.44	243.58	183.69	202.7	210.48	221.09	261.55	243.08	154.71	174.57	197.01	167.07	192.89	209.25
M20F	296	89.53	113.98	103.86	24.95	51.78	59	41.65	76.32	66.31	37.59	69	61.57	38.32	66.31	72.75
M20X	245	13.41	23.12	23.32	24.23	39.29	25.31	40.69	48.08	34.44	35	34.71	36.52	37.98	39.01	38.32
M23A	178	13	14.43	7.62	6.07	5.76	8.19	4.51	7.05	4.71	4.08	4.58	4.71	2.31	1.33	2.85
M23B	1587	937.35	1111.74	1075.37	590.53	672.91	679.01	621.01	649.81	679.38	658.07	657.34	696.74	729.01	744.55	714.92
M24A	552	593.02	848.67	906.07	332.98	348.25	377.84	338.58	373.82	376.64	388.22	425.8	473.05	374.13	462.13	454.07
M24B	1026	289.03	389.2	335.52	265.52	410.78	391	327.65	418.07	407.18	485.31	611.24	653.95	452.32	592.3	588.51
M24X	46	20.45	23.27	21.7	24.18	25.1	24.2	23.51	23.53	20.85	14.71	17.82	17.47	11.45	9.1	12.57
M26	77	1.06	0.86	0.45	3.02	3.37	4.56	5.09	6.46	8.12	10.33	10.65	13.22	9.34	11.38	12.41
M28A	125	25.45	27.09	33.15	12.22	18.01	13.2	19.85	22.2	20.95	17.82	23.9	22.24	13.74	15.97	16.94
M28B	8	0	0.12	0.13	0.27	1	1.44	0.59	0.14	0.6	0.71	0.91	1.53	0.41	0.44	0.4
M28C	71	3.06	3.86	3.69	1.15	0.99	4.3	2.58	2.74	3.11	2.54	4.74	2.27	1.71	3.34	3.32
M28D	33	20.58	22.32	23.14	8.31	11.22	15.05	11.62	19.96	18.62	9.34	13.65	12.87	8.02	11.59	11.87
M28E	98	40.8	46.95	44.5	22.49	34.68	36.97	35.63	37.03	40.39	28.59	30.87	28.69	27.96	31.48	32.99
M28F	206	111.56	143.61	136.86	36.11	44.79	43.65	38.63	41.33	44.41	27.37	35.94	32.76	22.1	27.19	26.06
M28X	48	0.89	0.94	1.14	2.27	5.28	6.6	2.64	3.95	3.75	1.84	2.46	2.24	2.24	2.32	2.66
M29	338	26.01	28.86	32.77	25.08	42.93	37.85	26.87	39.38	35.4	40.63	33.5	44.92	46.86	51.41	51.82
M30	125	71.13	214.04	227.17	94.68	120.83	118.64	152.11	88.15	102.63	32.47	97.46	50.09	33.4	32.43	28.85
M32	162	22.36	37.67	28.91	16.21	29.79	31.41	16.2	22.79	20.6	14.36	17.03	20.98	10.55	15.38	13.74
M35	1	0	0	0	0	0	0	0	0	0	0	0	0	0	0	0
M36	12	0.24	0.61	0.13	0	0.1	0	0	0	0	0	0	0	0.06	0	0
M38	3707	657.52	905.7	932.15	907.5	1440.7	1396.16	1039.05	1406.23	1395.49	980.03	1281.22	1326.7	919.13	1168.97	1209.03
M41	937	349.36	429.26	419.25	1238.56	1974.32	1960.76	1216.71	1639.64	1601.4	1184.55	1428.9	1524.13	1186.34	1375.85	1450.52
M42	690	485.76	577.01	636.58	212.74	301.47	282.75	199.53	267.44	254.01	181.01	241.3	270.35	149.51	197.1	189.03
M43B	47	0.95	2.2	0.77	1.68	4.93	5.41	5.9	10.58	8.24	5.71	7.11	7.21	5.04	7.62	8.08
M43X	1	0	0	0	0	0	0	0	0	0	0	0	0	0	0	0
M48A	216	95.63	142.55	131.2	49.02	68.34	61.35	63.7	77.4	70.52	60.73	64.51	46.21	47.1	59.74	51.38
M48B	219	73.17	98.03	93.13	666.76	1206.1	1187.1	712.58	898.54	888.55	690.66	809.02	725.88	725.79	865.47	832.5
M48C	294	116.9	175.06	154.29	107.23	144.67	133.7	139.75	172.59	157.97	194.11	209.37	200.32	215.46	251.61	232.72
M48X	19	0.24	0	0	0.3	0.82	0	0.25	0.24	0.28	0.29	0.3	0	0.36	0.66	0.56
M49	58	53.13	63.82	82.94	19.69	21.62	20.17	24.73	36.88	35.76	31.88	31.15	31.35	19.36	23.55	22.59
M50	175	3.71	9.54	8	40.42	38.6	34.28	61.14	68.8	75.71	23.79	24.49	23.23	30.24	34.53	35.16
M50A	3	1.43	1.24	1.4	25.68	42.76	47.92	16.73	21.04	18.01	15.21	18.67	15.26	22.46	22.62	21.89
M50B	1166	310.21	424.55	432.08	362.88	427.62	434.67	322.4	372.65	372.56	401.57	559.9	562.82	405.54	477.85	523.39
M50X	33	0.5	0.62	0.21	1.7	0.89	0.4	1	0.97	1.67	0.56	0.44	0.27	0.25	0.29	0.06
M54	20	5.97	0.83	8.32	114.3	181.92	195.35	118.47	114.04	129.83	77.02	76.63	76.41	88.7	80.5	97.31
M55	181	27.39	24.77	24.53	18.03	36.01	37.58	18.12	33.57	36.53	41.93	83.55	101.02	39.98	78.64	66.63
M56	125	63.42	83.95	87.94	31.33	28.75	27.51	33.45	39.24	30.23	21.35	21.21	17	17.76	18.71	16.16
M60	6	2.67	3.17	3.64	1.34	1.17	1.47	1.81	3.46	2.64	0.99	0.84	0.8	0.52	0.71	1.13
M61	31	1.98	0.54	0	0	1.07	0.55	0.49	0.44	0	1.34	0	0.82	2.99	3.3	0.41
M64	35	27.16	43.95	35.56	18.57	27.66	20.81	21.61	26.29	25.54	13.33	18.97	14.32	14.11	16.08	14.35
M67A	9	0	0.54	0	0	0.13	0	0	0	0	0.17	0	0.28	0	0	0
M67B	51	18.81	33.88	2.91	137.86	266.39	275.43	124.6	173.26	228.18	91.51	133.57	100.68	92.23	124.63	160.76
M67C	7	0.52	0	0	0.78	0.77	0	0.73	0	0.54	1.31	1.01	0	0.38	0	0.2
M72	5	0	0	0	0	0	0	0	0.07	0	0	0	0	0.02	0.04	0.02
M74	20	0	0	0.33	5.95	8.18	6.17	4.61	4.71	5.12	4.73	4.15	3.67	3.68	3.88	3.7
M75	15	0	0.35	0	0	0	0	0	0	0	0	0	0	0	0	0
M78	120	26.41	37.02	36.5	45.28	41.04	35.54	28.89	41.1	27.92	24.41	21.21	20.57	23.43	23.45	24.12
M79	460	67.3	84.05	90.65	67.45	99.09	103.49	83.48	114.15	104.11	79.14	85.87	82.63	86.38	98.55	100.3
M81	93	20.35	33.45	31.05	13.51	29.6	26.72	26.48	47.27	46.34	21.79	33.64	33.87	17.1	26.08	23.86
M82	133	8.11	16.7	9.92	33.3	58.86	63.27	47.58	57.45	49.91	38.13	49.16	48.34	39.23	44.23	46.33
M86	12	1.77	1.56	0.72	0	1.29	1.2	0.29	0.4	1.15	0.59	1.86	0.26	0.5	0.61	0.38
M90	38	0	0	0	1.23	1.23	2.1	3.77	3.13	2.11	9.1	8.04	8.29	6.9	7.05	9.28
M93	2	2.02	2.69	5.56	0.76	0.56	0.83	0.72	0.82	1.56	0.76	1.18	0.85	0.19	1.29	0.77
M95	34	1.57	1.64	3.85	0.52	6.15	0.93	2.92	4.4	4.75	3.52	4.29	3.75	8.59	7.12	6.1
M96	32	4.95	8.08	6.7	2.68	1.1	2.72	2.86	2.49	1.04	2.4	1.28	1.72	1.41	1.11	1.66
M97	14	0.6	1.77	0.99	0.22	0.36	0.48	0.17	0.22	0.15	0.18	0.29	0.33	1.16	0.09	0.16
M98	7	0.66	0.64	0.47	1.49	4.03	5.66	1.3	1.85	2.45	1.96	1.46	1.36	1.98	2.77	3.23
M99	1	0	0	0	0	0	0	0	0	0	0	0	0	0	0	0
N04	12	0	0	0	0	0.21	1.07	0	0.31	0.4	0.06	0	0.25	0.04	0.11	0.02
N06	128	0.38	0.48	2.37	3.95	1.24	1.73	9.27	7.46	5.45	1.63	2.19	1.7	2.02	4.25	1.92
N09	1	0	0	0	0	0	0	0	0	0	0	0	0	0	0	0
N10	80	7.79	6.66	6.02	45.87	101.37	99.1	43.65	65.66	62.9	30.49	38.83	41.84	29.85	37.8	40.15
N11	30	4.6	7.4	7.33	50.89	118.05	106.13	73.6	121.52	111.15	80.11	114.43	155.18	67.82	97.27	117.74
P01	249	41.2	48.35	52.39	53.35	57.93	59.31	65.32	58.82	56.8	80.82	78.7	98.36	71.01	82.48	73.92
S01A	77	5	5.07	3.39	88.3	152.81	158.6	88.38	131.09	128.5	97.67	131.55	123.73	143.1	159.91	168.59
S01B	158	715.72	994.95	947.06	221.83	399.41	370.16	183.71	277.74	268.54	93.14	126.83	113.82	53.25	66.31	66.48
S01C	1018	320.75	436.71	385.64	174.4	240.94	240.55	198.44	264.74	259.13	278.03	309.48	337.9	227.95	274.82	257.48
S01D	410	55.39	63.52	66.84	65.68	93.29	113.23	102.52	133.01	130.84	161.12	201.75	239.93	122.46	193.23	198.26
S01E	31	1.89	2.1	3.04	3.35	1.14	3.21	3.93	3.78	3.97	3.67	3.82	3.86	3.17	4.79	4.11
S01X	20	0.1	0.14	0	0.79	1.07	0.86	0.5	0.59	0.33	0.49	0.44	0.72	0.37	0.2	0.72
S06	9	2.42	1.72	2.1	0.8	0.22	0.05	1.06	1.47	0.84	0.3	0.21	0.34	0.66	0.44	0.34
S08A	1184	309.72	490.3	468.81	209.13	354.09	348.83	275.45	396.16	377.42	317.97	413.39	412.65	290.95	389.26	399.19
S08B	41	38.71	51.19	45.68	26.29	44.88	48.54	30.58	39.67	39	30.68	40.75	46.68	20.86	28	27.9
S08X	11	0.04	0	0	0.19	0.27	0.17	0.16	0.19	0.11	0.41	0.56	0.34	0.32	0.23	0.28
S09A	260	96.84	128.73	126.22	39.73	63.96	74.83	60.32	89.21	84.1	58.27	84.06	99.99	51.96	69.46	75.32
S09B	302	87.19	116.23	126.86	48.68	50.77	52.6	51.83	62.9	61.23	37.02	47.39	42.22	33.95	42.21	37.31
S09C	820	216.2	251.36	268.83	170.07	222.69	222.8	184.64	238.84	227.36	172.88	219.95	195.61	155.93	182.85	188.59
S09D	43	47.24	65.58	56.84	2.97	3.05	4.45	5.9	6.04	6.48	3.68	5.2	3.94	4.77	5.82	5.33
S09X	2847	637.11	960.78	932.29	445.77	578.47	546.24	477.26	632.77	592.86	428.67	540.45	514.31	452.79	516.75	520.58
S10	62	1.95	2.95	2.47	2.86	8.77	9.08	7.22	9.49	9.47	20.43	26.01	34.74	16.8	22.39	23.34
S11	476	6.87	13.22	15.27	34	38.62	32.06	39.4	32.13	37.03	60.23	60.6	63.41	62.94	71.75	78.61
S12	1099	255.32	295.36	309.27	161.91	239.63	230.93	187.15	249.11	237.53	138.68	169.28	177.43	136.42	166.62	176.39
S13	122	48.88	49.41	49.71	17.34	18.31	22.62	18.99	20.59	19.46	12.88	13.62	11.89	15.55	13.17	13.69
S14	590	547.26	671.97	730.14	225.68	261.56	254.42	252.54	245.59	285.17	190.58	218.38	221.55	188.43	210.68	190.81
S15	246	25.31	21.09	27.01	11.96	15.29	14.66	15.3	20.97	22.06	11.89	14.89	15.48	8.54	12.35	12.46
S16	1928	452.57	615.94	608.75	557.14	858.31	819.66	665.32	843.08	825.83	759.53	871.22	880.38	729.9	855.39	849.45
S24	492	260.31	369.77	391.61	131.34	198.32	180.29	146.57	154.24	166.45	157.39	170.54	141.38	138.99	147.31	143.31
S26A	598	255.78	332.62	328.79	106.01	130.83	128.69	146.3	156.27	130.22	137.54	139.09	124.52	163.31	163.92	151.33
S26B	50	4.72	7.45	3.74	38.79	79.08	51.5	41.77	40.26	49.53	51.25	47.37	54.77	62.01	62.61	54.64
S26C	7	0	0	0	0	0	0	0	0	0	0	0	0	0	0	0
S26X	13	0.51	0.33	0	4.7	5.31	5.79	5.27	8.41	6.19	2.73	4.17	3.06	3.95	2.81	4.76
S33	2487	521.14	733.92	755.59	388.08	553.62	484.74	386.13	479.56	481.01	567.98	655.09	664.28	529.76	653.76	644.56
S37	20	2.88	4.61	4.43	1.17	2.63	2.64	1.47	2.45	1.94	1.73	1.25	1.42	1.31	1.43	1.44
S41A	729	352.69	426.6	427.09	145.54	166.5	181.29	161.54	196.7	182.58	139.62	161.66	161.45	147.77	180.08	172.73
S41B	117	41.01	61.25	60.9	21.06	30.23	30.24	26.77	39.64	37.5	24.96	34.01	31.12	19.18	26.25	32.37
S41X	2	0	0	0	0	1.69	1.1	0.16	0	0.23	0.16	0.22	0	0.29	0	0
S45	133	25.75	38.44	38.31	8.69	13.64	14.86	12.72	18.44	15.93	14.41	17.97	27.42	10.68	14.1	13.14
S46	106	270.71	330.58	305.99	33.5	46.04	52.14	50.59	65.27	60.45	40.26	50.03	43.98	43.97	55.25	61.31
S49A	124	32.24	41.46	42.64	68.64	66.13	78.33	42.39	49.77	50.58	116.3	120.14	102.42	113.27	133.8	121.88
S49B	239	53.55	72.14	94.34	83.2	96.77	101.17	111.43	118.98	131.38	104.19	110.55	101.12	101.91	109.1	108.66
S49C	543	203.18	243.55	240.03	369.01	552.55	555.36	427.54	567.24	553.08	740.25	962.72	972.95	628.53	880.89	942.61
S49X	14	0	0.89	1.29	0	1.1	3.37	2.24	1.2	1.07	0.29	0.21	0.4	0.97	0.74	0.84
S51	110	99.98	140.73	146.98	30.37	62.66	59.31	44.33	83.15	83.71	36.19	53.89	63.06	35.31	52.71	60.18
S53	14	0	0	0	0	0	0	0.05	0	0	0	0	0	0	0	0
S54	623	279.8	343.26	380.44	117.83	154.92	159.76	129.86	150.93	138.52	132.1	130.06	133.33	144.57	146.66	147.17
S55	70	5.52	3.68	3.09	5.8	6.66	6.84	10.42	10.23	10.72	5.5	7.38	5.95	7.92	7.3	9.13
S66	129	158.12	217.05	205.19	62.94	62.77	66.76	61.64	63.61	67.84	43.07	47.18	48.22	39.2	38.69	41.14
S72	3	0	0	0	0	0.08	0	0	0	0	1.29	0	0	0.28	0.54	0
S78	29	0.3	0	0.61	6.81	4.09	4.15	5.95	8.36	7.64	1.36	1.72	2.6	2.61	3.58	2.59
S82	40	0.38	1.07	2.76	0.93	3.98	3.08	4.56	5.02	3.88	2.91	2.51	3.24	3.47	5.71	4.4
S85	76	37.81	28.59	24.39	4.56	3.19	9.53	3.21	6.43	6.23	1.69	1.08	4.75	1.25	2.34	4.33
T01A	97	53.71	57.71	48.74	257.17	733.2	701.1	323.64	644.7	667.87	251.26	411.78	519.57	218.94	312.9	323.54
T01B	180	54.28	55.57	38.59	31.25	35.86	30.23	29.76	57.18	36.09	38.86	45.48	49.72	47.1	65.67	56.36
T01X	38	32.67	30.12	30.63	150.81	248.71	253.12	175.28	244.78	225.26	168.29	203.21	227.35	171.29	207.4	223.75
T02	104	90.26	128.33	116.2	20.96	22.35	17.46	23.04	28.82	23.59	21.31	25.75	24.22	16.72	21.75	23.24
T03	311	85.86	116.27	120	46.37	120.22	101.17	80.56	109.09	109.65	45.9	61.79	95.19	38.51	56.25	59.46
T05	261	7.64	9.7	88.08	51.21	62.32	56.6	58.66	69.41	60.43	92.92	94.6	108.63	109.7	120.45	128.26
U32	419	19.9	26.58	25.57	49.32	51	58.65	66.66	76.84	70.02	82.27	72.54	89	80.87	82.3	81.1
U56	81	147.69	267.08	267.85	52.04	100.44	82.49	55.84	84.51	81.43	36.11	50.51	77.85	35.6	52.01	55.14
U57	5	0	0	0	0	0	0.52	0	0.17	0	0.27	0	0.14	0.24	0.51	0
U69	411	316.76	483.75	493.25	102.82	212.18	212.72	141.52	239.15	241.41	110.63	154.31	174.92	73.23	109.27	113.2
U72	52	0.68	0.49	1.05	0.69	1.31	0.37	0.51	0.74	0.92	0.59	0.61	0.69	0.39	0.37	0.29
Note: H15, H7, H4, H2 and H1 means the hydraulic retention times of 15, 7, 4, 2 and 1 day, respectively, and the organic loadings increased with the shortened hydraulic retention times.
The number of "_1", "_2" and "_3" means the three biological parallels.

## Sheet: 2.Peptidases.locations in cells
Supplementary Data 11. Summary of MEROPS family location and their expressions within the key MAGs
#Most-likely-Location	bin.334	bin.267	bin.478	bin.479	bin.202	bin.61	bin.480	bin.148	bin.190	bin.512			Genome	Final_Localization	GeneCount	Average transcriptional expressions under different hydraulic retention times (TPM)
Cytoplasmic	52	47	60	62	62	54	41	60	86	87						H15	H7	H4	H2	H1
CytoplasmicMembrane	30	33	39	24	39	37	13	15	20	18			bin.334	Cytoplasmic	52	857.147	501.327	783.767	630.053	613.39
Extracellular	9	7	8	5	8	6	8	0	0	0			bin.267	Cytoplasmic	47	1188	330.243	252.477	155.827	134.797
OuterMembrane	10	35	21	15	16	17	2	1	2	1			bin.478	Cytoplasmic	60	130.603	18.26	23.3433	11.09	7.32333
Periplasmic	5	6	7	7	7	8	4	2	3	5			bin.479	Cytoplasmic	62	156.377	154.51	181.273	96.2867	117.64
Unknown	33	57	67	46	58	49	35	10	26	28			bin.202	Cytoplasmic	62	1343.45	179.603	203.96	66.8067	46.4967
Total ORFs	139	185	202	159	190	171	103	88	137	139			bin.61	Cytoplasmic	54	105.273	60.5567	111.387	86.4933	66.1167
													bin.480	Cytoplasmic	41	193.717	330.08	165.347	355.133	133.317
													bin.190	Cytoplasmic	86	3567.06	1179.38	1062.68	697.617	414.23
													bin.512	Cytoplasmic	87	171.513	50.2467	37.38	24.2133	12.8667
													bin.148	Cytoplasmic	60	226.72	379.757	520.23	294.28	367.217
													bin.334	CytoplasmicMembrane	30	675.297	349.987	450.203	370.357	352.673
													bin.267	CytoplasmicMembrane	33	291.977	51.3433	46.6433	23.6733	26.91
													bin.478	CytoplasmicMembrane	39	97.0633	10.9867	11.95	5.65333	3.79
													bin.479	CytoplasmicMembrane	24	55.31	52.0267	55.4	30.1733	41.1367
													bin.202	CytoplasmicMembrane	39	554.763	85.32	96.5667	33.2067	22.5033
													bin.61	CytoplasmicMembrane	37	70.5867	43.62	71	53.5467	42.51
													bin.480	CytoplasmicMembrane	13	52.68	103.657	56	99.0833	41.7767
													bin.190	CytoplasmicMembrane	20	1067.56	335.22	289.23	166.51	122.887
													bin.512	CytoplasmicMembrane	18	19.9367	10.1633	8.68333	3.95667	2.67333
													bin.148	CytoplasmicMembrane	15	51.9467	86.5133	111.68	54.0467	65.97
													bin.334	Periplasmic	5	139.9	63.5333	77.02	68.58	61.63
													bin.267	Periplasmic	6	132.647	26.5867	19.8267	9.15333	10.4367
													bin.478	Periplasmic	7	19.7767	3.21333	2.74	1.69333	0.806667
													bin.479	Periplasmic	7	26.1933	10.23	13.95	8.43333	8.91667
													bin.202	Periplasmic	7	158.633	21.44	16.94	6.66	4.71
													bin.61	Periplasmic	8	13.83	6.73667	12.9267	10.06	6.39333
													bin.480	Periplasmic	4	24.2167	35.6733	19.1933	36.5167	11.96
													bin.190	Periplasmic	3	764.773	310.417	224.217	104.13	48.0733
													bin.512	Periplasmic	5	8.4	5.92333	5.17	2.51	1.21
													bin.148	Periplasmic	2	12.5167	18.5167	20.47	11.2267	9.64
													bin.334	OuterMembrane	10	266.75	215.373	367.403	324.153	298.657
													bin.267	OuterMembrane	35	922.653	172.19	159.96	95.9767	108.833
													bin.478	OuterMembrane	21	62.5333	8.08667	13.0867	4.83333	2.65
													bin.479	OuterMembrane	15	32.5033	53.6967	78.3533	38.63	34.4967
													bin.202	OuterMembrane	16	493.317	88.3367	106.393	47.0333	30.3367
													bin.61	OuterMembrane	17	47.8433	35.92	76.0467	60.4733	43.8733
													bin.480	OuterMembrane	2	18.3967	63.5233	27.5933	43.52	16.4467
													bin.190	OuterMembrane	2	48.6767	78.4633	76.7867	54.5533	23.1967
													bin.512	OuterMembrane	1	0.903333	3.29667	1.77667	0.48	1.02667
													bin.148	OuterMembrane	1	0.883333	0.543333	1.07667	0.613333	0.853333
													bin.334	Extracellular	9	109.133	60.1567	104.087	92.8	83.6067
													bin.267	Extracellular	7	189.147	30.8067	35.44	19.1033	24.2633
													bin.478	Extracellular	8	8.99667	1.11667	0.863333	0.423333	0.216667
													bin.479	Extracellular	5	3.66333	5.10667	4.95667	2.09667	2.83
													bin.202	Extracellular	8	95.05	15.7033	22.0633	7.43	4.61333
													bin.61	Extracellular	6	5.91	3.18333	6.50667	6.44	4.63
													bin.480	Extracellular	8	22.1267	72.58	35.6833	65.7533	22
													bin.190	Extracellular	0	0	0	0	0	0
													bin.512	Extracellular	0	0	0	0	0	0
													bin.148	Extracellular	0	0	0	0	0	0
													bin.334	Unknown	33	898.073	390.937	603.13	490.373	500.437
													bin.267	Unknown	57	495.74	132.81	113.463	70.3667	87.3633
													bin.478	Unknown	67	158.873	18.7933	23.2367	10.88	7.09333
													bin.479	Unknown	46	109.137	93.9967	118.097	63.2967	78.4833
													bin.202	Unknown	58	1224.17	206.62	196.507	75.4133	48.21
													bin.61	Unknown	49	109.42	62.42	114.167	89.43	61.27
													bin.480	Unknown	35	256.617	257.54	151.233	271.52	79.13
													bin.190	Unknown	26	1184.6	319.317	285.013	183.037	98.2367
													bin.512	Unknown	28	56.7167	18.0933	11.65	8.8	5.09667
													bin.148	Unknown	10	29.27	54.0933	76.8467	38.3133	35.6867

## Sheet: 3.MERPOS.bin.267
Supplementary Data 11. Summary of MEROPS family profile and their transcriptional expressions within bin.267
bin	GeneID	Cytoplasmic_Score	CytoplasmicMembrane_Score	Periplasmic_Score	OuterMembrane_Score	Extracellular_Score	Final_Localization	Final_Score	Accession	Evalue	Peptidase	Species	subfamily	family	product	H15_1	H15_2	H15_3	H7_1	H7_2	H7_3	H4_1	H4_2	H4_3	H2_1	H2_2	H2_3	H1_1	H1_2	H1_3
bin267	bin267_1_29	9.26	0.24	0.48	0.01	0.01	Cytoplasmic	9.26	MER0034614	0	subfamily S9C unassigned peptidases	Porphyromonas gingivalis	S09.UPC	S09C	hypothetical protein	0.95	0.73	2.28	0.6	0.06	0	0.83	0.45	0.53	0.17	0.16	0	0.18	0.44	0.33
bin267	bin267_1_89	9.26	0.24	0.48	0.01	0.01	Cytoplasmic	9.26	MER0196434	1.1e-57	family M38 non-peptidase homologues	Pirellula staleyi	M38.UNW	M38	N-acetylglucosamine-6-phosphate deacetylase	1.46	0.86	0.7	0.98	0	0.26	0.92	1.18	0.99	0.07	0.21	0	0.12	0.25	0.06
bin267	bin267_1_170	9.97	0.01	0.01	0	0	Cytoplasmic	9.97	MER0030906	0	family M38 non-peptidase homologues	Bacteroides thetaiotaomicron	M38.UNW	M38	N-acetylglucosamine-6-phosphate deacetylase	0.35	0.46	0.25	1.32	0.5	0.28	0.58	0.99	0.24	0	0.12	0.47	0.26	0.21	0.13
bin267	bin267_1_189	8.96	0.51	0.26	0.01	0.26	Cytoplasmic	8.96	MER0478220	0	subfamily S9B unassigned peptidases	Dysgonomonas gadei	S09.UPB	S09B	hypothetical protein	5.72	7.31	8.7	1.09	0.34	0.32	0.85	0.26	0.33	0.42	0.16	0.27	0.21	0.35	0.18
bin267	bin267_1_190	9.97	0.01	0.01	0	0	Cytoplasmic	9.97	MER0482633	8.4e-133	Xaa-Pro dipeptidase	Odoribacter laneus	M24.007	M24B	Xaa-Pro aminopeptidase	11.85	12.04	11.36	1.08	0.51	0.69	1.02	0.81	0.48	0.12	0.47	0.95	0.37	0.34	0.7
bin267	bin267_1_203	9.97	0.01	0.01	0	0	Cytoplasmic	9.97	MER0933268	0	subfamily M20B unassigned peptidases		M20.UPB	M20B	tripeptide aminopeptidase	19.82	25.7	21.62	5.11	3.53	4.82	4.59	5.21	4.13	3.06	2.91	3.05	1.83	1.99	1.79
bin267	bin267_1_232	9.97	0.01	0.01	0	0	Cytoplasmic	9.97	MER1032856	1.59e-136	family S16 unassigned peptidases		S16.UPW	S16	ATP-dependent Lon protease	9.37	10.35	9.77	0.97	0.92	1.09	0.85	0.75	0.82	0.53	0.47	0.19	0.61	0.43	0.75
bin267	bin267_1_248	9.97	0.01	0.01	0	0	Cytoplasmic	9.97	MER0738952	2.8e-64	family C40 unassigned peptidases	Petrimonas sp. IBARAKI	C40.UPW	C40	gamma-D-glutamyl-L-lysine dipeptidyl-peptidase	14.82	27.1	20.48	6.73	5.01	3.93	2.71	5.5	3.76	1.08	2.83	2.86	1.59	0.98	1.68
bin267	bin267_1_484	8.96	0.51	0.26	0.01	0.26	Cytoplasmic	8.96	MER0161061	1.04e-174	DNA repair protein RadA	Bacteroides dorei	S16.A04	S16	DNA repair protein RadA/Sms	10.95	11.93	13.31	3.08	1.26	2.37	1.25	2.83	2.27	1.13	0.96	1.07	0.65	1.15	0.49
bin267	bin267_1_521	9.97	0.01	0.01	0	0	Cytoplasmic	9.97	MER0030906	0	family M38 non-peptidase homologues	Bacteroides thetaiotaomicron	M38.UNW	M38	N-acetylglucosamine-6-phosphate deacetylase	14.48	19.56	18.73	1.58	1.13	2.27	0.75	2.26	1.77	0.53	1.5	1.4	0.71	0.75	1.97
bin267	bin267_1_563	8.96	0.51	0.26	0.01	0.26	Cytoplasmic	8.96	MER0129307	5.88e-113	family S9 unassigned peptidases	Pedobacter heparinus	S09.UPW	S09X	hypothetical protein	9.55	16.59	13.74	3.72	2.02	2.4	1.89	6.38	4.92	0.65	1.68	2.77	0.78	1.87	2.23
bin267	bin267_1_649	8.96	0.51	0.26	0.01	0.26	Cytoplasmic	8.96	MER0507179	1.28e-22	subfamily M23B unassigned peptidases	Polaribacter sp. MED152	M23.UPB	M23B	ribonucrease Y	19.81	29.61	28.8	4.6	5	5.14	3.02	5.74	5.23	1.81	2.35	2.7	1.32	2.65	2.67
bin267	bin267_1_710	9.97	0.01	0.01	0	0	Cytoplasmic	9.97	MER0284429	0	family S16 non-peptidase homologues	Bacteroides fragilis	S16.UNW	S16	magnesium chelatase family protein	11.09	12.29	13.11	2.85	3.34	1.33	3.12	4.07	4.6	2.83	2.09	1.76	2.3	2.63	2.22
bin267	bin267_1_759	9.97	0.01	0.01	0	0	Cytoplasmic	9.97	MER1073118	4.22e-30	subfamily S49C non-peptidase homologues	Bacillus simplex	S49.UNC	S49C	enoyl-CoA hydratase	5.74	8.88	10.8	0.96	2.33	2.64	0.75	2.08	1.53	0	0.42	1.08	0.71	0.74	0.24
bin267	bin267_1_801	8.96	0.51	0.26	0.01	0.26	Cytoplasmic	8.96	MER0854112	0	subfamily M20F unassigned peptidases		M20.UPF	M20F	hypothetical protein	20.61	26.21	25.42	6.35	3.95	6.36	4.77	5.05	4.62	3.01	2.88	1.35	3.19	3.54	2.84
bin267	bin267_1_844	9.97	0.01	0.01	0	0	Cytoplasmic	9.97	MER0443441	5.82e-119	GMP synthase	Parabacteroides johnsonii	C26.957	C26	GMP synthase (glutamine-hydrolysing)	8.95	16.34	20.7	3.09	5.03	4.24	2.44	4.96	4.41	0.88	2.03	2.21	1.19	2.27	1.39
bin267	bin267_1_900	8.96	0.51	0.26	0.01	0.26	Cytoplasmic	8.96	MER0028009	1.75e-146	family C44 unassigned peptidases	Bacteroides thetaiotaomicron	C44.UPW	C44	amidophosphoribosyltransferase	7.4	8.73	7.9	4.5	2.13	3.18	1.61	2.48	1.94	1.12	0.64	0.51	0.68	0.84	1.37
bin267	bin267_1_906	8.96	0.51	0.26	0.01	0.26	Cytoplasmic	8.96	MER0483926	6.09e-130	subfamily M24B non-peptidase homologues	Dysgonomonas gadei	M24.UNB	M24B	Xaa-Pro dipeptidase	4.87	10.71	5.24	1.9	5.97	5.73	1.46	4.53	4.77	1.09	2.86	2.89	0.54	2.47	2.31
bin267	bin267_1_936	8.96	0.51	0.26	0.01	0.26	Cytoplasmic	8.96	MER0325389	0	collagenase	Dysgonomonas gadei	U32.001	U32	U32 family peptidase	4.02	4.24	5.35	3.39	0.92	1.44	1.3	1.04	1.63	0.48	1.17	0.43	0.42	0.38	0.97
bin267	bin267_1_973	8.96	0.51	0.26	0.01	0.26	Cytoplasmic	8.96	MER0731639	0	subfamily M20C unassigned peptidases	Petrimonas sp. IBARAKI	M20.UPC	M20C	dipeptidase D	34.99	56.18	55.83	6.87	3.94	4.89	3.06	5.63	5.71	3.36	2.22	1.78	2.85	4.07	3.42
bin267	bin267_1_1111	9.26	0.24	0.48	0.01	0.01	Cytoplasmic	9.26	MER0284980	6.96e-59	phosphoribosylformylglycinamidine synthase	Bacteroides forsythus	C56.972	C56	phosphoribosylformylglycinamidine synthase	6.79	10.27	12.75	2.32	2.21	2.13	1.56	2.92	2.56	1.09	1.7	1.17	1.11	1.28	1.51
bin267	bin267_1_1200	9.97	0.01	0.01	0	0	Cytoplasmic	9.97	MER0153480	0	family M38 non-peptidase homologues	Clostridium cellulolyticum	M38.UNW	M38	cytosine/creatinine deaminase	53.34	93.51	87.57	92.06	72.84	74.18	45.96	47.02	53.82	24.32	27.75	24.96	11.35	13.53	12.73
bin267	bin267_1_1285	8.96	0.51	0.26	0.01	0.26	Cytoplasmic	8.96	MER0921325	0	subfamily M20C unassigned peptidases		M20.UPC	M20C	dipeptidase D	44.95	46.75	50.14	61.56	14.61	17.72	33.09	17.25	14.52	20.74	9.88	7.55	17.94	10.56	10.32
bin267	bin267_1_1304	8.96	0.51	0.26	0.01	0.26	Cytoplasmic	8.96	MER0499984	0	family S46 unassigned peptidases		S46.UPW	S46	hypothetical protein	0.35	0.23	0.13	0	0	0.14	0.17	0.07	0	0	0	0	0.03	0	0
bin267	bin267_1_1327	9.97	0.01	0.01	0	0	Cytoplasmic	9.97	MER0499900	3.08e-145	BT3549 putative peptidase		M20.016	M20A	acetylornithine deacetylase	1.43	1.89	2.09	0.93	0	0.17	0.19	1.16	0.14	0.09	0.14	0.41	0.08	0.24	0.23
bin267	bin267_1_1358	8.96	0.51	0.26	0.01	0.26	Cytoplasmic	8.96	MER1058775	5.89e-31	subfamily S41A non-peptidase homologues	Clostridium bornimense	S41.UNA	S41A	hypothetical protein	4.3	4.05	4	0.69	0.33	1.12	1.24	0.5	0.83	0.4	0.3	0.51	0.4	0.54	0.35
bin267	bin267_1_1367	9.97	0.01	0.01	0	0	Cytoplasmic	9.97	MER0284393	0	probable imidazolonepropionase	Bacteroides forsythus	M38.980	M38	imidazolonepropionase	6.94	11.98	11.97	0.25	0.36	0.94	0.63	0.8	0.45	0.28	0.87	0.44	0.31	0.39	0.56
bin267	bin267_1_1416	8.96	0.51	0.26	0.01	0.26	Cytoplasmic	8.96	MER0882386	4.88e-96	dipeptidyl-peptidase IIIB	Bacteroides sp. CAG:20	M49.003	M49	dipeptidyl-peptidase III	8.87	12.74	11.74	1.49	2.88	1.95	2.27	4.41	3.68	1.13	2.26	1.55	1.1	1.31	1.27
bin267	bin267_1_1718	8.96	0.51	0.26	0.01	0.26	Cytoplasmic	8.96	MER1056665	1.03e-97	subfamily S41A non-peptidase homologues		S41.UNA	S41A	hypothetical protein	7.37	14.89	15.16	4.57	4.38	4.08	1.54	2.64	2.36	2.32	2.43	0.73	1.77	2.54	1.72
bin267	bin267_1_1742	9.26	0.24	0.48	0.01	0.01	Cytoplasmic	9.26	MER0210469	3.13e-65	family S33 non-peptidase homologues	Bacillus thuringiensis	S33.UNW	S33	hypothetical protein	0.26	0	0	0.39	0	0	0	0.21	0.53	0	0	0	0	0	0
bin267	bin267_1_1747	8.96	0.51	0.26	0.01	0.26	Cytoplasmic	8.96	MER0023342	7.99e-79	family S33 unassigned peptidases	Rothia dentocariosa	S33.UPW	S33	hypothetical protein	1.04	0.34	0	0	0	0.86	0.12	0.21	0	0	0	0	0.19	0	0
bin267	bin267_1_1917	8.96	0.51	0.26	0.01	0.26	Cytoplasmic	8.96	MER0373223	0	family M20D unassigned peptidases	Prevotella bivia	M20.UPD	M20D	hippurate hydrolase	102.28	121.17	107.94	25.3	25.04	28.66	15.94	19.29	20.56	11.1	14.05	11.57	9.18	9.89	10.82
bin267	bin267_1_1924	9.26	0.24	0.48	0.01	0.01	Cytoplasmic	9.26	MER0245210	2.99e-158	FRA1 g.p.	Clostridium botulinum	M24.A10	M24B	Xaa-Pro aminopeptidase	11.65	13.54	12.11	8.23	3.67	2.8	5.7	4.07	3.61	3.73	2.99	2.23	4.58	2.32	1.49
bin267	bin267_1_1964	8.96	0.51	0.26	0.01	0.26	Cytoplasmic	8.96	MER1153440	3.03e-28	subfamily M20A non-peptidase homologues	Paraoerskovia marina	M20.UNA	M20A	translational activator of cytochrome c oxidase 1	13.58	9.59	18.28	1.28	0.62	0.71	1.79	0.7	1.17	0.72	0.28	0	0.93	1.29	0.98
bin267	bin267_1_1992	8.96	0.51	0.26	0.01	0.26	Cytoplasmic	8.96	MER0921433	3.51e-146	subfamily M16B unassigned peptidases	Bacteroides pyogenes	M16.UPB	M16B	zinc protease	1.46	0.64	0.71	0.25	0.12	0	0.23	0.39	0.33	0.35	0	0	0.12	0.38	0.18
bin267	bin267_1_2004	9.97	0.01	0.01	0	0	Cytoplasmic	9.97	MER1085103	1.71e-137	family S66 unassigned peptidases		S66.UPW	S66	muramoyltetrapeptide carboxypeptidase	23.29	21.76	19.25	8.78	2.93	4.99	2.16	2.06	2.94	2.06	2.33	1.36	2.53	2.16	1.73
bin267	bin267_1_2019	9.97	0.01	0.01	0	0	Cytoplasmic	9.97	MER1186573	0	subfamily M3A unassigned peptidases	Petrimonas sp. IBARAKI	M03.UPA	M03A	peptidyl-dipeptidase Dcp	32.29	44.87	37.07	4.68	4.73	4.79	3.12	4.37	4.93	2.84	2.28	2.34	2.48	2.46	2.8
bin267	bin267_1_2024	9.97	0.01	0.01	0	0	Cytoplasmic	9.97	MER0030300	6.53e-174	family M38 non-peptidase homologues	Bacteroides thetaiotaomicron	M38.UNW	M38	dihydroorotase	9.58	8.88	6.07	0.23	1.82	1.09	0.57	1.82	0.91	1.29	0.89	0.6	1.17	0.82	0.45
bin267	bin267_1_2092	9.26	0.24	0.48	0.01	0.01	Cytoplasmic	9.26	MER0444547	5.75e-91	imidazole glycerol phosphate synthase subunit HisH		C26.965	C26	imidazole glycerol-phosphate synthase subunit HisH	2.66	1.42	0.8	0.8	0	0	0.5	0.87	1.11	0.22	0	0	0	0	0.41
bin267	bin267_1_2203	9.97	0.01	0.01	0	0	Cytoplasmic	9.97	MER0394871	1.5e-143	subfamily M24A unassigned peptidases	Dysgonomonas gadei	M24.UPA	M24A	methionyl aminopeptidase	61.15	76.86	99.21	5.22	4.82	5.48	5.36	8.74	10.38	4.56	5.79	5.74	5.35	6.93	6.38
bin267	bin267_1_2464	9.97	0.01	0.01	0	0	Cytoplasmic	9.97	MER1017992	4.12e-125	family S14 unassigned peptidases		S14.UPW	S14	ATP-dependent Clp protease, protease subunit	17	26.36	29.42	4.27	3.27	5.76	4.38	4.64	6.43	2.39	2.64	2.2	3.87	2.93	2.65
bin267	bin267_1_2528	9.97	0.01	0.01	0	0	Cytoplasmic	9.97	MER0284645	6.12e-57	family C56 non-peptidase homologues	Bacteroides forsythus	C56.UNW	C56	protein deglycase	56.78	109.07	97.74	39.06	29.88	24.88	13.51	31.45	22.48	11.8	11.32	10.83	12.52	13.29	7.59
bin267	bin267_1_2614	9.26	0.24	0.48	0.01	0.01	Cytoplasmic	9.26	MER0276475	0		Bacteroides sp. 1_1_14	M103.002	M103	PmbA protein	156.98	235.17	203.72	41.22	42.83	45.38	22.3	38.17	42.8	20.02	39.06	33.49	18.7	33.37	30.9
bin267	bin267_1_2615	9.26	0.24	0.48	0.01	0.01	Cytoplasmic	9.26	MER0397019	0	TldD peptidase	Bacteroides sp. 1_1_6	M103.001	M103	TldD protein	25.06	26.28	26.43	5.98	1.37	2.48	2.01	3.51	4.41	1.11	1.61	0.85	2.76	1.36	1.44
bin267	bin267_1_2836	9.26	0.24	0.48	0.01	0.01	Cytoplasmic	9.26	MER0255180	1.98e-90	DDB_G0276405	Zobellia galactanivorans	C56.A06	C56	protease I	82.38	97.67	99.39	19.57	20.59	16.15	8.61	16.08	7.95	10.64	8.08	13.77	5.34	5.29	7.62
bin267	bin267_1_2949	9.26	0.24	0.48	0.01	0.01	Cytoplasmic	9.26	MER0043786	1.63e-53	trp1	Bacteroides thetaiotaomicron	C26.A25	C26	anthranilate synthase component II	0	0	8.74	0	1.43	0	0	0	0	0	0	0	0	0.58	0
bin267	bin267_1_2985	9.97	0.01	0.01	0	0	Cytoplasmic	9.97	MER1071474	1.31e-137	family S51 unassigned peptidases		S51.UPW	S51	dipeptidase E	21.65	18.33	23.18	2.81	5.2	4.36	3.34	2.44	1.8	1.9	2.44	2.78	1.24	2.57	2.58
bin267	bin267_1_173	0	9.99	0.01	0	0.01	CytoplasmicMembrane	9.99	MER1055712	6.73e-164	subfamily S41A unassigned peptidases		S41.UPA	S41A	carboxyl-terminal processing protease	7.14	7.36	6.35	1.61	0.68	0.1	1.08	1.54	1.37	0.51	0.55	0.87	1.06	0.89	0.94
bin267	bin267_1_220	0	10	0	0	0	CytoplasmicMembrane	10	MER0204206	1.02e-54	family M79 unassigned peptidases	Zunongwangia profunda	M79.UPW	M79	CAAX protease family protein	7.31	6.77	4.27	0	0.53	1.2	0.12	0.59	0.17	0.21	0.48	0.16	1.08	0.19	0.55
bin267	bin267_1_590	0	10	0	0	0	CytoplasmicMembrane	10	MER0590228	9.58e-82	family A8 non-peptidase homologues		A08.UNW	A08	signal peptidase II	11.33	3.77	7.2	2.44	1.78	3.05	1.52	1.33	1.4	0.51	1.58	0.55	1.34	1.24	2.34
bin267	bin267_1_603	2.11	7.88	0	0	0	CytoplasmicMembrane	7.88	MER0803447	3.12e-127	family I87 unassigned peptidase inhibitors	Chryseobacterium meningosepticum	I87.UPW	I87	flotillin	26.81	48.94	50.21	6.27	7.68	9.01	4.98	7.58	6.43	3.59	4.43	4.19	3.99	3.38	4.18
bin267	bin267_1_656	0	10	0	0	0	CytoplasmicMembrane	10	MER0284381	3.5e-59	At5g25752 rhomboid peptidase	Niastella koreensis	S54.025	S54	hypothetical protein	1.27	6.21	5.04	1.28	2.5	0.71	0.2	1.04	1.76	0.18	0	0.58	0.16	0.48	0.66
bin267	bin267_1_839	0	10	0	0	0	CytoplasmicMembrane	10	MER0936946	3.63e-36	family M79 unassigned peptidases	Flavobacterium psychrophilum	M79.UPW	M79	CAAX protease family protein	1.38	2.74	2.01	0	0	0	0.22	0.37	0.31	0.3	0	0	0.17	0	0.17
bin267	bin267_1_868	0.04	9.82	0.12	0.01	0.01	CytoplasmicMembrane	9.82	MER0889498	1.28e-97	subfamily M48C unassigned peptidases	Dysgonomonas gadei	M48.UPC	M48C	metalloendopeptidase OMA1, mitochondrial	9.83	42.99	27.99	1.52	1.82	2.07	1.43	5.12	4.13	0.97	1.33	2.2	0.84	1.47	1.15
bin267	bin267_1_891	0.04	9.82	0.12	0.01	0.01	CytoplasmicMembrane	9.82	MER0252487	1.47e-96	family S9 unassigned peptidases	Runella slithyformis	S09.UPW	S09X	hypothetical protein	1.03	1.02	0.75	0	0	0	0.24	1.04	0	0	0	0	0	0	0.1
bin267	bin267_1_986	0	10	0	0	0	CytoplasmicMembrane	10	MER1081984	8.04e-86	family S54 unassigned peptidases		S54.UPW	S54	hypothetical protein	12.25	13.61	8.29	6.48	1.93	1.1	2.03	2.43	2.96	0.98	0.65	1.57	1.34	1.78	2.15
bin267	bin267_1_987	0	10	0	0	0	CytoplasmicMembrane	10	MER1076165	6.45e-116	family S54 unassigned peptidases		S54.UPW	S54	hypothetical protein	4.19	3.47	1.15	0.79	0	0.43	1.36	1.28	0.72	0.34	0.34	0.53	0.48	0.1	0.5
bin267	bin267_1_1049	0.15	9.82	0.01	0.01	0.01	CytoplasmicMembrane	9.82	MER0138431	9.1e-133	esterase EstB	Chthoniobacter flavus	S12.950	S12	D-alanyl-D-alanine carboxypeptidase	1.91	3.21	1.77	0	1.12	0.42	0.58	0.42	0.12	0.15	0	0.12	0.65	0.61	0.46
bin267	bin267_1_1275	0	9.86	0.12	0.01	0.01	CytoplasmicMembrane	9.86	MER0215337	1.73e-44	subfamily S9C unassigned peptidases	Croceibacter atlanticus	S09.UPC	S09C	hypothetical protein	8.41	10.42	13.52	3.68	3.35	3.13	1.67	1.99	1.67	0.93	2.67	1.1	1.51	0.74	0.83
bin267	bin267_1_1638	0	10	0	0	0	CytoplasmicMembrane	10	MER0095559	7.05e-81	subfamily S49B unassigned peptidases	Parabacteroides distasonis	S49.UPB	S49B	membrane-bound serine protease (ClpP class)	12.99	15.62	17.56	3.01	3.68	2.66	2.58	2.31	3.86	1.05	1.13	1.9	1.12	1.29	0.48
bin267	bin267_1_1662	2.11	7.88	0	0	0	CytoplasmicMembrane	7.88	MER0142291	2.32e-114	C-terminal processing peptidase-3	Bacteroides plebeius	S41.004	S41A	carboxyl-terminal processing protease	3.32	2.77	3.51	0	0.16	0.8	0.53	1.34	0.6	0.19	0.15	0.37	0.25	0.31	0.29
bin267	bin267_1_1744	0	10	0	0	0	CytoplasmicMembrane	10	MER0937201	6.76e-36	family M79 unassigned peptidases	Streptococcus parauberis	M79.UPW	M79	CAAX protease family protein	0	0	0	0	0	0	0	0.53	0.22	0	0	0	0	0	0.25
bin267	bin267_1_1750	0	10	0	0	0	CytoplasmicMembrane	10	MER1007773	2.19e-175	family S12 unassigned peptidases	Rhodonellum psychrophilum	S12.UPW	S12	D-alanyl-D-alanine carboxypeptidase	0	0	0.91	0	0.3	0	0	0.34	0.14	0	0.14	0	0	0.08	0
bin267	bin267_1_2008	0	10	0	0	0	CytoplasmicMembrane	10	MER0061790	2.85e-53	family M56 unassigned peptidases	Bacteroides vulgatus	M56.UPW	M56	bla regulator protein blaR1	1.69	0.47	1.92	0.81	0.32	0.07	0.51	0.29	0.06	0.27	0.12	0.06	0.07	0.18	0.03
bin267	bin267_1_2075	0	10	0	0	0	CytoplasmicMembrane	10	MER0317703	2.1e-53	PrsW peptidase	Treponema azotonutricium	M82.001	M82	protease PrsW	1.42	0.47	3.68	0	0.52	0	0	0	0	0.6	0	0	0	0	0
bin267	bin267_1_2169	0	9.86	0.12	0.01	0.01	CytoplasmicMembrane	9.86	MER0792950	2.08e-117	family I87 unassigned peptidase inhibitors	Bacteroides sp. CAG:1076	I87.UPW	I87	hypothetical protein	2.42	0.96	1.06	0.73	0.17	0	0.23	0.78	0.16	0.52	0.16	0.49	0	0	0
bin267	bin267_1_2268	0	10	0	0	0	CytoplasmicMembrane	10	MER1084089	4.01e-76	family S54 unassigned peptidases		S54.UPW	S54	hypothetical protein	6.19	11.31	13.18	3.5	3.41	3.55	1.82	1.27	1.33	0.49	0.51	1.31	0.57	0.15	0.45
bin267	bin267_1_2282	0	10	0	0	0	CytoplasmicMembrane	10	MER0095557	0	RseP peptidase	Parabacteroides distasonis	M50.004	M50B	regulator of sigma E protease	12.64	11.04	15.44	0.92	1.09	1.61	1.59	1.6	2.37	0.53	0.5	0.81	1.19	1.38	1.66
bin267	bin267_1_2330	0.04	9.82	0.12	0.01	0.01	CytoplasmicMembrane	9.82	MER1008848	1.26e-106	family S12 unassigned peptidases	Parabacteroides sp. D13	S12.UPW	S12	hypothetical protein	14.26	12.25	11.1	3.74	1.24	1.81	1.65	3	1.34	0.86	0.98	0.91	1.02	0.78	1.35
bin267	bin267_1_2331	0.15	9.82	0.01	0.01	0.01	CytoplasmicMembrane	9.82	MER0039974	0	family S12 unassigned peptidases	Bacteroides fragilis	S12.UPW	S12	hypothetical protein	2.97	4.83	3.29	1.32	0.75	0.71	0.25	1.27	0.35	0.08	0.23	0.47	0.26	0.48	0.66
bin267	bin267_1_2371	0	10	0	0	0	CytoplasmicMembrane	10	MER0191041	2.9e-68	family M56 unassigned peptidases	Bacteroides sp. 1_1_6	M56.UPW	M56	bla regulator protein blaR1	6.55	4.52	5.65	2.35	1.81	1.65	1.76	1.52	1.05	0.71	1.25	0.71	0.76	0.52	0.61
bin267	bin267_1_2462	0	10	0	0	0	CytoplasmicMembrane	10	MER0935315	4.06e-45	family M79 unassigned peptidases	Sphingobacterium spiritivorum	M79.UPW	M79	CAAX protease family protein	11.57	4.56	4.31	3.34	1.25	0.61	1.28	0.8	0.84	0.84	1.13	0.66	2.28	1.15	1.96
bin267	bin267_1_2523	0.15	9.82	0.01	0.01	0.01	CytoplasmicMembrane	9.82	MER1070822	0	subfamily S49A unassigned peptidases		S49.UPA	S49A	protease IV	13.43	14.22	11.35	5.94	2.23	4.48	2.84	3.5	3.61	2.01	1.74	1.14	2.37	1.32	1.25
bin267	bin267_1_2565	0	10	0	0	0	CytoplasmicMembrane	10	MER0714067	8.28e-94	bacteriocin-processing peptidase	Bacteroides pyogenes	C39.001	C39	ATP-binding cassette, subfamily B, bacterial	0.49	0.32	0.24	0	0	0	0.35	0.2	0.11	0	0.16	0	0	0.07	0.15
bin267	bin267_1_2611	0	10	0	0	0	CytoplasmicMembrane	10	MER0221319	1.19e-59	family M56 unassigned peptidases	Prevotella melaninogenica	M56.UPW	M56	periplasmic protein TonB	5.46	6.34	8.4	3.68	2.84	2.58	2.03	3.26	3.59	1.14	1.62	1.11	0.96	0.94	1.17
bin267	bin267_1_2781	0	10	0	0	0	CytoplasmicMembrane	10	MER0114574	1.2e-32	subfamily M23B unassigned peptidases	Chloroherpeton thalassium	M23.UPB	M23B	hypothetical protein	16	20.61	15.19	1.14	0.36	0.61	0.8	0.41	0.79	0.69	0.61	0.89	0.66	0.66	0.85
bin267	bin267_1_2827	0	10	0	0	0	CytoplasmicMembrane	10	MER0235041	3.61e-154	subfamily S26A unassigned peptidases	Bacteroides helcogenes	S26.UPA	S26A	signal peptidase I	7.9	9.72	10.48	1.37	0.74	0.73	0.92	2.2	1.14	0.67	0.43	0.34	0.68	0.87	0.83
bin267	bin267_1_2974	0	10	0	0	0	CytoplasmicMembrane	10	MER0877277	1.6e-136	family M41 unassigned peptidases		M41.UPW	M41	cell division protease FtsH	21.68	35.78	26.87	0.94	1.77	1.79	0.85	1.72	1.8	0.69	0.71	0.41	0.86	1.06	1.03
bin267	bin267_1_2996	0	9.86	0.12	0.01	0.01	CytoplasmicMembrane	9.86	MER1002605	8e-97	family S33 unassigned peptidases	Tannerella sp. oral taxon BU063	S33.UPW	S33	uncharacterized protein	3.87	3.4	7.46	2.16	1.64	0.58	1.29	1.39	0.87	0.68	0.09	0.38	0.05	0.45	0.27
bin267	bin267_1_3000	0.15	9.82	0.01	0.01	0.01	CytoplasmicMembrane	9.82	MER1061578	2.21e-114	subfamily S41A unassigned peptidases	Bacteroides sp. CAG:20	S41.UPA	S41A	carboxyl-terminal processing protease	13.65	11.64	13.08	1.52	1.28	1.08	1.6	2.08	1.81	0.73	1.26	0.82	1.13	1.77	2.22
bin267	bin267_1_667	0.01	0.01	0.2	0.07	9.71	Extracellular	9.71	MER0499879	2.5e-66	subfamily M28F unassigned peptidases	Bacteroides sp. CF50	M28.UPF	M28F	aminopeptidase YwaD	4.92	3.08	4.62	3.34	1.14	1.59	1.76	2.69	2.41	0.59	0.73	1.15	0.46	0.53	0.92
bin267	bin267_1_714	0	0.01	0.2	0.07	9.72	Extracellular	9.72	MER0991140	4.21e-114	subfamily S8A unassigned peptidases	Bacteroides sp. CAG:545	S08.UPA	S08A	hypothetical protein	7.2	9.38	7.41	1.49	0.72	0.77	1.16	1.09	0.57	0.33	0.63	0.44	0.58	0.25	0.74
bin267	bin267_1_1093	0	0.01	0.2	0.07	9.72	Extracellular	9.72	MER0991140	4.21e-114	subfamily S8A unassigned peptidases	Bacteroides sp. CAG:545	S08.UPA	S08A	hypothetical protein	7.2	9.38	7.41	1.49	0.72	0.77	1.16	1.09	0.57	0.33	0.63	0.44	0.58	0.25	0.74
bin267	bin267_1_1265	0	0.01	0.11	0.23	9.65	Extracellular	9.65	MER0197009	3.96e-43	family I39 unassigned peptidase inhibitors	Spirosoma linguale	I39.UPW	I39	hypothetical protein	9.11	15.33	17.84	2.96	4.52	7.27	3.33	5.66	5.12	1.94	2.04	3.27	1.04	2.04	0.84
bin267	bin267_1_1445	0.01	0.01	0.2	0.07	9.71	Extracellular	9.71	MER0097205	8.78e-115	subfamily S8A unassigned peptidases	Haliangium ochraceum	S08.UPA	S08A	hypothetical protein	83.58	166.81	162.62	9.8	21.08	18.01	13.77	26.16	27.15	8.77	14.72	12.9	13.97	21.06	20.25
bin267	bin267_1_1481	0	0.01	0.2	0.07	9.72	Extracellular	9.72	MER0092411	3.12e-117	family S9 unassigned peptidases	Spirosoma linguale	S09.UPW	S09X	putative tributyrin esterase	7.78	10.7	18.45	3.61	5.22	4.2	2.4	3.41	3.89	2.29	1.77	3.02	1.77	2.2	2.85
bin267	bin267_1_2602	0.01	0.01	0.2	0.07	9.71	Extracellular	9.71	MER1275433	3.32e-136	subfamily S1D unassigned peptidases	Petrimonas sp. IBARAKI	S01.UPD	S01D	lysyl endopeptidase	4.4	4	6.22	1.57	0.34	1.81	0.92	1.42	0.59	0.63	0.58	0.11	0.57	0.79	0.36
bin267	bin267_1_18	0	0.01	0.09	9.52	0.38	OuterMembrane	9.52	MER0469311	7.23e-38	family S6 unassigned peptidases	Flavobacterium johnsoniae	S06.UPW	S06	iron complex outermembrane recepter protein	0.46	0	0.28	0.2	0	0.05	0.25	0.32	0.13	0	0.04	0	0	0	0
bin267	bin267_1_40	0	0.01	0.09	9.52	0.38	OuterMembrane	9.52	MER0039941	0	family I39 unassigned peptidase inhibitors	Bacteroides fragilis	I39.UPW	I39	alpha-2-macroglobulin	6.18	7.26	7.23	1.53	1.44	1.17	1.07	1.47	1.3	0.49	0.81	0.51	0.34	0.64	0.56
bin267	bin267_1_114	0.03	0.01	0.09	9.49	0.38	OuterMembrane	9.49	MER0129418	9.18e-46	family I39 unassigned peptidase inhibitors	Pedobacter heparinus	I39.UPW	I39	hypothetical protein	12.58	12.17	11.74	2.59	1.46	2.34	2.54	2.26	1.84	0.87	1.14	1.1	0.92	1.2	1.19
bin267	bin267_1_226	0.03	0.01	0.09	9.49	0.38	OuterMembrane	9.49	MER0194257	4.7e-61	family I39 unassigned peptidase inhibitors	Capnocytophaga ochracea	I39.UPW	I39	TonB-dependent starch-binding outer membrane protein SusC	3.32	4.19	4.04	1.81	1.11	1.52	1.15	1.56	1.43	0.92	0.55	0.85	1	0.75	0.79
bin267	bin267_1_246	0	0	0	10	0	OuterMembrane	10	MER0193915	3.46e-29	family I39 unassigned peptidase inhibitors	Chitinophaga pinensis	I39.UPW	I39	vitamin B12 transporter	1.61	1.3	0.9	0.81	0.06	0	0.56	1.52	0.42	0.12	0.06	0.24	0.1	0.07	0.1
bin267	bin267_1_272	0	0.01	0.09	9.52	0.38	OuterMembrane	9.52	MER0064468	2.14e-61	family I39 unassigned peptidase inhibitors	Capnocytophaga ochracea	I39.UPW	I39	TonB-dependent starch-binding outer membrane protein SusC	0.41	0.6	0.66	0.38	0.61	0.61	0.66	1.02	0.75	0.09	0.03	0.13	0.15	0.16	0.51
bin267	bin267_1_301	0.03	0.01	0.09	9.49	0.38	OuterMembrane	9.49	MER0091923	9.31e-42	family I39 unassigned peptidase inhibitors	Spirosoma linguale	I39.UPW	I39	TonB-dependent starch-binding outer membrane protein SusC	3.52	3.91	5.14	2.41	0.86	1.68	2.05	2.39	2.59	0.91	0.62	0.8	0.62	0.64	0.88
bin267	bin267_1_308	0.03	0.01	0.09	9.49	0.38	OuterMembrane	9.49	MER0129323	1.5e-43	family I39 unassigned peptidase inhibitors	Pedobacter heparinus	I39.UPW	I39	TonB-dependent starch-binding outer membrane protein SusC	18.9	16.47	16.63	8.95	3.43	4.49	7.49	4.69	6.14	6.41	3.42	3.92	8.99	6.17	4.75
bin267	bin267_1_558	0	0.01	0.09	9.52	0.38	OuterMembrane	9.52	MER0129323	2.58e-55	family I39 unassigned peptidase inhibitors	Pedobacter heparinus	I39.UPW	I39	TonB-dependent starch-binding outer membrane protein SusC	17.66	19.97	15.19	4.05	1.83	1.85	1.91	3.05	1.55	1.38	1.31	0.98	1.95	1.55	1.47
bin267	bin267_1_564	0.03	0.01	0.09	9.49	0.38	OuterMembrane	9.49	MER0129323	6.48e-61	family I39 unassigned peptidase inhibitors	Pedobacter heparinus	I39.UPW	I39	TonB-dependent starch-binding outer membrane protein SusC	22.24	20.28	17.92	5.51	5.15	4.16	4.25	5.53	5.24	3.2	3.51	6.2	3.06	3.23	3.21
bin267	bin267_1_718	0.03	0.01	0.09	9.49	0.38	OuterMembrane	9.49	MER0133187	8.26e-50	family I39 unassigned peptidase inhibitors	Dyadobacter fermentans	I39.UPW	I39	TonB-dependent starch-binding outer membrane protein SusC	108.08	158.81	152.86	13.97	18.08	17.22	17.33	22.3	21.9	10.82	14.82	11.66	9.4	12.41	13.22
bin267	bin267_1_733	0	0.01	0.09	9.52	0.38	OuterMembrane	9.52	MER0091923	1.63e-21	family I39 unassigned peptidase inhibitors	Spirosoma linguale	I39.UPW	I39	hypothetical protein	1.44	1.89	1.8	0.66	0.09	0.2	0.3	0.86	0.38	0.27	0.37	0.12	0.33	0.57	0.54
bin267	bin267_1_824	0	0.01	0.09	9.52	0.38	OuterMembrane	9.52	MER0064635	5.98e-85	family I39 unassigned peptidase inhibitors	Capnocytophaga ochracea	I39.UPW	I39	TonB-dependent starch-binding outer membrane protein SusC	4.11	8.15	8.57	0.52	2.18	2.93	0.66	1.73	1.36	0.83	1.15	1.38	0.04	0.09	0.06
bin267	bin267_1_830	0	0.01	0.09	9.52	0.38	OuterMembrane	9.52	MER0284438	3.54e-87	subfamily M23B non-peptidase homologues	Bacteroides forsythus	M23.UNB	M23B	murein hydrolase activator	2.97	2.61	5.31	0.43	0.4	0.11	0.54	1.37	0.67	0.3	0.47	0.38	0.21	0.17	0.64
bin267	bin267_1_1000	0.03	0.01	0.09	9.49	0.38	OuterMembrane	9.49	MER0129418	8.73e-41	family I39 unassigned peptidase inhibitors	Pedobacter heparinus	I39.UPW	I39	TonB-dependent starch-binding outer membrane protein SusC	10.4	12.78	15	3.88	3.81	4.26	4.49	5.13	5.33	2.26	3.38	3.37	2.38	3.6	3
bin267	bin267_1_1089	0.03	0.01	0.09	9.49	0.38	OuterMembrane	9.49	MER0133187	8.26e-50	family I39 unassigned peptidase inhibitors	Dyadobacter fermentans	I39.UPW	I39	TonB-dependent starch-binding outer membrane protein SusC	108.08	158.81	152.86	13.97	18.08	17.22	17.33	22.3	21.9	10.82	14.82	11.66	9.4	12.41	13.22
bin267	bin267_1_1104	0.03	0.01	0.09	9.49	0.38	OuterMembrane	9.49	MER0128830	5.45e-65	family I39 unassigned peptidase inhibitors	Spirosoma linguale	I39.UPW	I39	TonB-dependent starch-binding outer membrane protein SusC	84.47	71.55	67.54	19.01	8.42	9.46	12.12	9.54	9.51	9.18	6.79	4.84	8.74	6.15	5.52
bin267	bin267_1_1202	0.03	0.01	0.09	9.49	0.38	OuterMembrane	9.49	MER0129323	9e-62	family I39 unassigned peptidase inhibitors	Pedobacter heparinus	I39.UPW	I39	TonB-dependent starch-binding outer membrane protein SusC	2.19	1.01	1.26	1.4	0.93	1.01	1.33	1.67	1.21	0.74	0.8	0.76	0.82	0.91	0.67
bin267	bin267_1_1331	0.03	0.01	0.09	9.49	0.38	OuterMembrane	9.49	MER1168650	2.05e-70	family C10 unassigned peptidases	Paludibacter sp. 47-17	C10.UPW	C10	streptopain	1.17	0.99	0.86	0.51	0.32	0.06	0.38	0.67	0.58	0.11	0.1	0.12	0.17	0.24	0.17
bin267	bin267_1_1984	0.03	0.01	0.09	9.49	0.38	OuterMembrane	9.49	MER0196971	6.66e-40	family I39 unassigned peptidase inhibitors	Spirosoma linguale	I39.UPW	I39	TonB-dependent starch-binding outer membrane protein SusC	28.82	32.8	29.1	5.37	5.2	6.61	5.17	5.32	4.68	3.58	3.48	3.53	2.6	3.19	2.84
bin267	bin267_1_1988	0	0.01	0.09	9.52	0.38	OuterMembrane	9.52	MER0129427	1.8e-39	family I39 unassigned peptidase inhibitors	Pedobacter heparinus	I39.UPW	I39	TonB-dependent starch-binding outer membrane protein SusC	72.92	77.18	75.19	2.61	1.45	2.45	2.07	1.85	2.5	1.02	1.18	0.94	1.75	1.56	1.84
bin267	bin267_1_2357	0.03	0.01	0.09	9.49	0.38	OuterMembrane	9.49	MER0194017	1.59e-46	family I39 unassigned peptidase inhibitors	Chitinophaga pinensis	I39.UPW	I39	TonB-dependent starch-binding outer membrane protein SusC	14.12	13.23	11.54	10.61	4.42	3.98	3.39	3.34	3.3	3	2.27	1.94	1.08	1.32	1.4
bin267	bin267_1_2363	0	0.01	0.03	9.93	0.03	OuterMembrane	9.93	MER0095637	6.41e-64	subfamily M23B unassigned peptidases	Parabacteroides distasonis	M23.UPB	M23B	hypothetical protein	188.9	264.53	230.89	62.99	46.66	52	39.02	35.49	36.43	19.32	16.92	15.01	24.46	24.44	24.21
bin267	bin267_1_2388	0	0.01	0.09	9.52	0.38	OuterMembrane	9.52	MER0133200	9.07e-44	family I39 unassigned peptidase inhibitors	Dyadobacter fermentans	I39.UPW	I39	TonB-dependent starch-binding outer membrane protein SusC	6.25	12.91	13.34	2.64	4.57	3.94	2.37	3.34	3.1	1.02	1.9	1.82	0.48	0.7	0.61
bin267	bin267_1_2427	0	0.01	0.09	9.52	0.38	OuterMembrane	9.52	MER0129338	6.75e-42	family I39 unassigned peptidase inhibitors	Pedobacter heparinus	I39.UPW	I39	TonB-dependent starch-binding outer membrane protein SusC	5.55	7.44	6.69	2.09	1.62	2.27	2.2	2.1	3.73	1.21	1.36	1.87	1.72	1.94	1.55
bin267	bin267_1_2436	0	0.01	0.09	9.52	0.38	OuterMembrane	9.52	MER0129323	1.14e-61	family I39 unassigned peptidase inhibitors	Pedobacter heparinus	I39.UPW	I39	TonB-dependent starch-binding outer membrane protein SusC	10.48	15.13	14.18	1.4	0.93	1.88	1.07	2.2	2.27	1.38	1.49	1.05	0.88	1.41	1.63
bin267	bin267_1_2808	0	0.01	0.09	9.52	0.38	OuterMembrane	9.52	MER0129323	5.13e-73	family I39 unassigned peptidase inhibitors	Pedobacter heparinus	I39.UPW	I39	TonB-dependent starch-binding outer membrane protein SusC	2.01	2.64	3.04	1.68	3.17	2.51	1.01	2.25	1.24	0.53	1.19	1.62	0.1	0.09	0.04
bin267	bin267_1_2820	0	0.01	0.09	9.52	0.38	OuterMembrane	9.52	MER0129436	4.67e-61	family I39 unassigned peptidase inhibitors	Pedobacter heparinus	I39.UPW	I39	TonB-dependent starch-binding outer membrane protein SusC	5.52	6.05	6.61	0.58	0.55	0.88	0.69	1.74	1.58	0.27	0.64	0.86	0.27	0.5	0.63
bin267	bin267_1_2839	0	0.01	0.09	9.52	0.38	OuterMembrane	9.52	MER0074872	1.03e-36	Pep putative peptidase	Gramella forsetii	S41.012	S41A	carboxyl-terminal processing protease	28.51	28.91	30.77	8.92	3.29	4.04	4.63	3.4	3.11	3.24	2	1.4	2.01	1.86	1.33
bin267	bin267_1_2865	0	0.01	0.09	9.52	0.38	OuterMembrane	9.52	MER0129459	1.27e-171	family I39 unassigned peptidase inhibitors	Pedobacter heparinus	I39.UPW	I39	hypothetical protein	0.79	1	0.52	0.34	0.18	0.25	0.4	0.45	0.42	0.22	0.04	0.13	0.14	0.19	0.28
bin267	bin267_1_2891	0.03	0.01	0.09	9.49	0.38	OuterMembrane	9.49	MER0133452	4.91e-49	family I39 unassigned peptidase inhibitors	Dyadobacter fermentans	I39.UPW	I39	TonB-dependent starch-binding outer membrane protein SusC	4.77	7.58	7.48	5.02	3.19	1.91	3.58	2.68	2.01	2.1	1.66	1.76	1.99	1.52	1.26
bin267	bin267_1_2897	0.03	0.01	0.09	9.49	0.38	OuterMembrane	9.49	MER0119649	5.58e-24	family I39 unassigned peptidase inhibitors	Spirosoma linguale	I39.UPW	I39	hypothetical protein	1.3	1.47	0.89	0.75	0.62	0.9	0.53	0.7	0.71	0.49	0.25	0.41	0.16	0.25	0.19
bin267	bin267_1_2934	0.03	0.01	0.09	9.49	0.38	OuterMembrane	9.49	MER0119649	3.3e-49	family I39 unassigned peptidase inhibitors	Spirosoma linguale	I39.UPW	I39	hypothetical protein	4.54	9.15	9.28	1.22	1.19	0.9	1.4	1.95	1.84	1.67	2.72	3.33	3.07	4.69	4.54
bin267	bin267_1_2936	0.03	0.01	0.09	9.49	0.38	OuterMembrane	9.49	MER0119910	1.22e-62	family I39 unassigned peptidase inhibitors	Spirosoma linguale	I39.UPW	I39	TonB-dependent starch-binding outer membrane protein SusC	19.11	23.66	29.27	8.49	9.15	8.94	6.36	8.3	11.12	7.68	8.14	6.64	15.21	17.28	16.41
bin267	bin267_1_2992	0	0	0	10	0	OuterMembrane	10	MER0197005	3.38e-45	family I39 unassigned peptidase inhibitors	Spirosoma linguale	I39.UPW	I39	hypothetical protein	0.79	0.97	1.81	0.4	0.37	0.25	0.38	1.27	1.17	0.34	0.17	0.21	0.24	0.17	0.39
bin267	bin267_1_127	0.33	0.06	9.44	0.06	0.11	Periplasmic	9.44	MER0244246	1.02e-55	subfamily S1C unassigned peptidases	Alistipes putredinis	S01.UPC	S01C	serine protease Do	10.07	15.08	16.33	7.59	2.79	3.16	2.02	4.24	1.84	1.33	3.07	1.17	1.22	1.21	0.66
bin267	bin267_1_1458	0	0.06	9.76	0.06	0.11	Periplasmic	9.76	MER0326738	7.2e-163	dipeptidyl-peptidase 5	Dysgonomonas gadei	S09.075	S09C	acylaminoacyl-peptidase	11.5	10.73	13.84	2.33	0.73	1.31	1.31	1.52	1.79	1.04	1.14	0.8	1.79	1.56	1.28
bin267	bin267_1_1886	0.33	0.06	9.44	0.06	0.11	Periplasmic	9.44	MER0410621	4.45e-134	subfamily S1C unassigned peptidases	Bacteroides sp. 2_1_7	S01.UPC	S01C	serine protease Do	61.45	77.61	69.17	16.66	9.54	13.46	8.77	8.92	9.95	2.85	3.11	2.62	3.22	3.7	3.95
bin267	bin267_1_1916	0	0.06	9.76	0.06	0.11	Periplasmic	9.76	MER0499937	8.82e-134	family T2 unassigned peptidases		T02.UPW	T02	L-asparaginase / beta-aspartyl-peptidase	14.56	20.54	18.43	6.58	3.16	2.79	4.25	4.93	2.98	1.66	2.55	2.44	2.79	4.25	3.04
bin267	bin267_1_1979	0.33	0.06	9.44	0.06	0.11	Periplasmic	9.44	MER1316581	0	family S13 unassigned peptidases		S13.UPW	S13	serine-type D-Ala-D-Ala carboxypeptidase/endopeptidase (penicillin-binding protein 4)	10.84	11.91	13.07	1.68	1.59	4.06	1.32	1.57	1.6	0.78	0.64	0.93	0.36	0.44	0.47
bin267	bin267_1_2042	0.33	0.06	9.44	0.06	0.11	Periplasmic	9.44	MER0280774	4.23e-180	oligopeptidase B		S09.010	S09A	oligopeptidase B	6.61	7.51	8.69	0.74	0.47	1.12	0.78	0.92	0.77	0.46	0.49	0.38	0.52	0.39	0.46
bin267	bin267_1_76	0.06	4.69	0.52	4.55	0.18	Unknown	4.69	MER0129323	2.82e-59	family I39 unassigned peptidase inhibitors	Pedobacter heparinus	I39.UPW	I39	TonB-dependent starch-binding outer membrane protein SusC	3.47	3.54	3.42	14	3.57	4.07	7.21	4.34	4.91	7.14	4.27	3.22	7.07	4.68	4.4
bin267	bin267_1_101	0.06	4.69	0.52	4.55	0.18	Unknown	4.69	MER0129323	1.96e-69	family I39 unassigned peptidase inhibitors	Pedobacter heparinus	I39.UPW	I39	TonB-dependent starch-binding outer membrane protein SusC	37.75	43.81	47.04	2.96	3.82	4.77	3.21	5.73	3.88	2.9	4.76	4.08	4.08	5.34	5.45
bin267	bin267_1_112	2	2	2	2	2	Unknown	2	MER0284848	0	family S9 unassigned peptidases	Bacteroides forsythus	S09.UPW	S09X	hypothetical protein	3.29	3.66	3.55	1.53	0.59	0.46	0.82	1.17	1.11	0.28	0.13	0.34	0.43	0.5	0.47
bin267	bin267_1_155	2	2	2	2	2	Unknown	2	MER0208763	1.21e-128	family S9 unassigned peptidases	Bacteroides ovatus	S09.UPW	S09X	hypothetical protein	2.18	1.44	0.79	0.82	0.26	0	0.43	1.18	1.23	0.08	0.36	0.36	0.13	0	0.14
bin267	bin267_1_161	2	2	2	2	2	Unknown	2	MER0193923	2.8e-65	family I39 unassigned peptidase inhibitors	Chitinophaga pinensis	I39.UPW	I39	TonB-dependent starch-binding outer membrane protein SusC	0.06	0.08	0.17	0.44	0	0.05	0.22	0.24	0.2	0	0	0	0.02	0	0.04
bin267	bin267_1_224	0	4.9	2.5	0.1	2.5	Unknown	4.9	MER0142214	5.46e-39	BACCAC_01431 g.p.	Bacteroides sp. 1_1_6	M93.001	M93	hypothetical protein	0.51	1.02	1.88	0	0.56	0.42	0.12	0.21	0.7	0.44	1.01	0	0.1	0.7	0.1
bin267	bin267_1_235	0	2.5	2.5	2.5	2.5	Unknown	2.5	MER0170455	6.6e-121	family S9 unassigned peptidases	Parabacteroides johnsonii	S09.UPW	S09X	hypothetical protein	13.5	7.15	5.93	12.21	11.36	10	6.64	14.06	11.26	4.84	5.32	4.72	3.4	2.83	3.39
bin267	bin267_1_639	2	2	2	2	2	Unknown	2	MER1297148	6.92e-153	subfamily S9B unassigned peptidases	Petrimonas sp. IBARAKI	S09.UPB	S09B	dipeptidyl-peptidase 4	6.78	12.99	10.47	8.96	1.67	1.75	3.19	2.09	3.94	1.85	1.33	1.39	1.37	2.09	1.19
bin267	bin267_1_687	0	2.5	2.5	2.5	2.5	Unknown	2.5	MER0391120	0	subfamily M16B unassigned peptidases	Prevotella nigrescens	M16.UPB	M16B	zinc protease	3.55	3.56	2.5	1.63	0.94	1.01	1.55	1.02	0.69	0.6	0.36	0.68	0.38	0.41	0.4
bin267	bin267_1_699	2	2	2	2	2	Unknown	2	MER0214723	1.66e-73	family S9 unassigned peptidases	Spirosoma linguale	S09.UPW	S09X	(4-O-methyl)-D-glucuronate---lignin esterase	2.19	2.27	1.59	0.47	0.22	0.38	0.74	0.38	0.85	0.47	0.31	0.31	0.58	0.43	0.18
bin267	bin267_1_731	0	2.5	2.5	2.5	2.5	Unknown	2.5	MER0129328	1.72e-45	family I39 unassigned peptidase inhibitors	Pedobacter heparinus	I39.UPW	I39	TonB-dependent starch-binding outer membrane protein SusC	2.24	2.58	2.66	0.42	0.4	0.27	0.43	0.36	0.64	0.32	0.26	0.19	0.57	0.82	0.46
bin267	bin267_1_816	2	2	2	2	2	Unknown	2	MER0243257	1.4e-74	subfamily S9C unassigned peptidases	Fluviicola taffensis	S09.UPC	S09C	uncharacterized protein	0.6	0	0	0.45	0	0	0	0.24	0.41	0	0	0.2	0	0	0.11
bin267	bin267_1_834	2	2	2	2	2	Unknown	2	MER0240905	0	subfamily M16B unassigned peptidases	Bacteroides salanitronis	M16.UPB	M16B	zinc protease	36.54	43.77	41.97	4.03	2.17	1.69	2.86	2.87	2.95	2.77	2.32	2.15	1.88	2.1	1.76
bin267	bin267_1_856	0	2.5	2.5	2.5	2.5	Unknown	2.5	MER0479492	8.56e-60	subfamily M23B unassigned peptidases	Dysgonomonas mossii	M23.UPB	M23B	hypothetical protein	4.85	3.12	4.72	0	0.32	0.55	0.38	2.46	0.84	0.49	0.6	0.3	0.5	0.31	0.21
bin267	bin267_1_889	2	2	2	2	2	Unknown	2	MER0989053	1.01e-44	family S12 unassigned peptidases	Chthoniobacter flavus	S12.UPW	S12	hypothetical protein	0.32	1.48	1.16	0	0.12	0.26	0.53	0.65	0.11	0.28	0.21	0	0.24	0.25	0.18
bin267	bin267_1_928	0	2.5	2.5	2.5	2.5	Unknown	2.5	MER0192629	2.93e-168	subfamily S9B unassigned peptidases	Bacteroides eggerthii	S09.UPB	S09B	dipeptidyl-peptidase 4	2.84	3.38	2.64	0.14	0.46	0.07	0.61	0.52	0.43	0.4	0.3	0.3	0.58	0.4	0.34
bin267	bin267_1_966	0	3.24	6.49	0.14	0.14	Unknown	6.49	MER0988373	9.96e-131	subfamily S8A unassigned peptidases		S08.UPA	S08A	hypothetical protein	5.26	6.62	6.41	2.64	1.59	2.64	1.22	1.23	1.26	0.96	0.54	0.31	0.83	0.97	0.83
bin267	bin267_1_995	0	2.5	2.5	2.5	2.5	Unknown	2.5	MER0111749	1.06e-34	family M60 unassigned peptidases	Akkermansia muciniphila	M60.UPW	M60	hypothetical protein	2.1	2.25	2.19	0.29	0.05	0	0.33	0.56	0.3	0.22	0	0	0.14	0.23	0.24
bin267	bin267_1_1032	2	2	2	2	2	Unknown	2	MER0735780	0	family C69 unassigned peptidases		C69.UPW	C69	dipeptidase	22.96	39.31	30.12	4.57	2.75	6.03	2.11	3.48	2.91	1.56	2.32	1.47	1.04	0.92	1.05
bin267	bin267_1_1046	0	2.5	2.5	2.5	2.5	Unknown	2.5	MER0445112	5.62e-21	family C26 unassigned peptidases	Leuconostoc inhae	C26.UPW	C26	putative glutamine amidotransferase	16.38	21.91	28.98	3.75	1.79	3.39	1.57	1.68	2.82	0.45	0.82	1.11	1.39	1.54	1.25
bin267	bin267_1_1175	0	4.9	2.5	0.1	2.5	Unknown	4.9	MER0995171	2.32e-142	subfamily S9A non-peptidase homologues		S09.UNA	S09A	hypothetical protein	0.99	0.78	1.72	1.49	0.43	0.48	1.22	0.64	0.4	0.08	0.39	0	0.15	0.15	0.22
bin267	bin267_1_1231	4.28	0.24	0.37	4.74	0.37	Unknown	4.74	MER0162260	3.38e-42	subfamily M23B unassigned peptidases	Hydrogenivirga sp. 128-5-R1-1	M23.UPB	M23B	hypothetical protein	43.92	32.74	36.71	11.83	8.25	7.92	7.15	4.74	6.77	4.59	5.15	5.29	6.67	5.74	5.88
bin267	bin267_1_1303	2	2	2	2	2	Unknown	2	MER0499985	0	subfamily M16B unassigned peptidases		M16.UPB	M16B	zinc protease	0.12	0.16	0.18	0	0.04	0	0.03	0.1	0.12	0.13	0	0.08	0.07	0	0.02
bin267	bin267_1_1388	0	2.5	2.5	2.5	2.5	Unknown	2.5	MER0202140	5.51e-111	subfamily M28D unassigned peptidases		M28.UPD	M28D	carboxypeptidase Q	2.08	0.85	2.06	0.98	1.67	2	1.17	2.52	0.88	0.5	1.12	0.86	0.29	0.51	0.73
bin267	bin267_1_1442	2	2	2	2	2	Unknown	2	MER0039672	1.39e-109	family S9 non-peptidase homologues	Flavobacterium johnsoniae	S09.UNW	S09X	hypothetical protein	9.6	8.47	9.39	2.63	0	0.48	0.55	2.61	0.6	0.5	0.76	0.59	0.54	0.11	0.44
bin267	bin267_1_1572	2	2	2	2	2	Unknown	2	MER0758758	2.65e-154	miropin		I04.073	I04	hypothetical protein	0.12	21.62	20.22	0	0	0.06	7.21	8.98	0	0	0	3.32	0.91	1.44	1.72
bin267	bin267_1_1573	2	2	2	2	2	Unknown	2	MER0758758	2.18e-154	miropin		I04.073	I04	hypothetical protein	30.22	21.62	20.22	38.12	28.69	25	7.21	8.98	17.57	4.85	7.22	3.32	0.91	1.44	1.72
bin267	bin267_1_1712	2	2	2	2	2	Unknown	2	MER1056665	2.03e-22	subfamily S41A non-peptidase homologues		S41.UNA	S41A	hypothetical protein	2.44	8.17	3.7	0	0	1.05	0.85	0.51	0.86	1.02	0.79	0.84	0.22	0.91	0
bin267	bin267_1_1725	0	2.5	2.5	2.5	2.5	Unknown	2.5	MER0317545	0	family M81 unassigned peptidases	Muricauda ruestringensis	M81.UPW	M81	hypothetical protein	8.64	17.88	15.33	2.79	3.8	2	1.41	3.89	2.58	1.12	1.55	1.4	1.38	1.56	1.53
bin267	bin267_1_1748	2	2	2	2	2	Unknown	2	MER0133460	6.24e-64	family S33 unassigned peptidases	Acetobacterium woodii	S33.UPW	S33	hypothetical protein	0	0	0	0	0.21	0	0	0	0	0	0	0	0	0	0
bin267	bin267_1_1778	0	3.41	6.58	0	0.01	Unknown	6.58	MER1003822	0	family S12 unassigned peptidases		S12.UPW	S12	beta-N-acetylhexosaminidase	5.27	7.24	5.87	1.07	0.8	0.67	0.93	0.86	1.23	0.21	0.39	0.27	0.62	0.4	0.07
bin267	bin267_1_1812	0	2.5	2.5	2.5	2.5	Unknown	2.5	MER1065135	0	family S46 unassigned peptidases	Parabacteroides goldsteinii	S46.UPW	S46	hypothetical protein	9.82	10.82	9.54	2.41	1.14	1.49	1.44	1.69	1.47	0.84	1.06	0.5	0.75	0.63	0.75
bin267	bin267_1_1850	0	2.5	2.5	2.5	2.5	Unknown	2.5	MER0117369	8.35e-109	family S9 unassigned peptidases	Spirosoma linguale	S09.UPW	S09X	cephalosporin-C deacetylase	17.97	18.39	21.1	4.67	3	2.27	1.92	2.26	3.04	1.6	2.05	2.07	2.02	1.22	1.98
bin267	bin267_1_1967	0	4.72	0.52	4.58	0.18	Unknown	4.72	MER0223664	0	family I39 unassigned peptidase inhibitors		I39.UPW	I39	alpha-2-macroglobulin	3.46	4.7	5.81	1.07	1.41	1.02	1.21	1.28	1.29	0.72	0.79	0.6	0.46	0.62	0.71
bin267	bin267_1_1973	0.06	4.69	0.52	4.55	0.18	Unknown	4.69	MER1002813	9.83e-161	subfamily S9B unassigned peptidases		S09.UPB	S09B	hypothetical protein	3.23	3.51	5.76	0.74	0.7	0.45	0.5	1.25	0.9	0.24	0.23	0.47	0.26	0.31	0.45
bin267	bin267_1_1975	0	2.5	2.5	2.5	2.5	Unknown	2.5	MER1065072	0	family S46 unassigned peptidases		S46.UPW	S46	hypothetical protein	7.47	11.28	10.75	1.28	1.57	1.85	1.34	1.71	1.31	0.33	1.13	0.51	0.79	1.14	0.86
bin267	bin267_1_1999	0	3.24	6.49	0.14	0.14	Unknown	6.49	MER1186601	0	subfamily M3A unassigned peptidases		M03.UPA	M03A	peptidyl-dipeptidase Dcp	9.68	11.37	8.67	1.32	1.37	2.39	1.33	2.25	2.12	0.95	1.5	1.1	0.98	1.31	1.3
bin267	bin267_1_2002	2	2	2	2	2	Unknown	2	MER0170816	1.69e-121	subfamily M28A non-peptidase homologues	Parabacteroides johnsonii	M28.UNA	M28A	glutaminyl-peptide cyclotransferase	5.76	7.87	8.96	1.2	1	0.16	0.57	1.45	1.89	0.51	1.05	0.4	0.81	0.85	1.43
bin267	bin267_1_2145	2	2	2	2	2	Unknown	2	MER0320950	3.19e-107	subfamily M28F unassigned peptidases	Melioribacter roseus	M28.UPF	M28F	hypothetical protein	5.85	7.88	5.15	2.69	1.37	2.58	1.64	1.23	1.55	0.71	0.84	0.34	0.81	0.7	0.96
bin267	bin267_1_2411	2	2	2	2	2	Unknown	2	MER0048287	4.35e-72	BACCAC_01431 g.p.	Bacteroides cellulosilyticus	M93.001	M93	hypothetical protein	1.51	1.67	3.68	0.76	0	0.41	0.6	0.61	0.86	0.32	0.17	0.85	0.09	0.59	0.67
bin267	bin267_1_2413	0	4.72	0.52	4.58	0.18	Unknown	4.72	MER0194257	2.78e-65	family I39 unassigned peptidase inhibitors	Capnocytophaga ochracea	I39.UPW	I39	TonB-dependent starch-binding outer membrane protein SusC	6.78	6.65	6.59	0.87	0.82	1.3	1.22	1.64	1.16	0.79	0.9	0.97	0.55	0.89	0.6
bin267	bin267_1_2418	0	2.5	2.5	2.5	2.5	Unknown	2.5	MER0095636	1.06e-94	YieL protein	Parabacteroides distasonis	S09.A41	S09X	hypothetical protein	2.84	2.81	2.32	0.53	0.77	0.87	0.25	1.01	0.96	0.23	0.7	0.24	0.66	0.14	0.27
bin267	bin267_1_2444	0	2.5	2.5	2.5	2.5	Unknown	2.5	MER0233359	1.91e-163	glutamyl endopeptidase C	Marivirga tractuosa	S09.021	S09D	hypothetical protein	4.67	6.63	5.86	0.78	0.58	1.25	1.06	0.66	0.55	0.45	0.89	0.15	0.22	0.65	0.42
bin267	bin267_1_2456	2	2	2	2	2	Unknown	2	MER0851243	4.27e-150	family M20D unassigned peptidases	Tannerella sp. CAG:118	M20.UPD	M20D	hypothetical protein	27.93	44.32	32.08	1.6	1.14	2.02	1.6	0.72	1.32	0.91	1.28	1.06	1.71	2.01	1.53
bin267	bin267_1_2457	0	4.9	2.5	0.1	2.5	Unknown	4.9	MER1061188	4.62e-34	subfamily S41A non-peptidase homologues		S41.UNA	S41A	hypothetical protein	2.01	4.26	2.74	0.67	0.24	0.27	0.32	0.81	0.38	0.19	0.44	0.22	0.33	0.44	0.17
bin267	bin267_1_2586	0	3.24	6.49	0.14	0.14	Unknown	6.49	MER0705144	0	subfamily C1A non-peptidase homologues		C01.UNA	C01A	bleomycin hydrolase	22.07	32.64	34.11	19.86	10.75	10.43	7.44	10.38	9.9	6.05	4.58	4.52	6.35	7.46	6.51
bin267	bin267_1_2598	0	4.9	2.5	0.1	2.5	Unknown	4.9	MER0722076	1.43e-55	family C40 unassigned peptidases		C40.UPW	C40	murein DD-endopeptidase / murein LD-carboxypeptidase	2.21	0.88	2.9	0.67	0	0	0.52	4.13	0.6	0	0.29	0	0.08	0.43	0.17
bin267	bin267_1_2733	0	4.72	0.52	4.58	0.18	Unknown	4.72	MER0092308	1.01e-43	family I39 unassigned peptidase inhibitors	Spirosoma linguale	I39.UPW	I39	TonB-dependent starch-binding outer membrane protein SusC	2.98	3.18	4.05	0.53	0.36	0.12	0.17	0.65	0.41	0.18	0.17	0.33	0.08	0.1	0.09
bin267	bin267_1_2899	2	2	2	2	2	Unknown	2	MER0119910	1.11e-44	family I39 unassigned peptidase inhibitors	Spirosoma linguale	I39.UPW	I39	TonB-dependent starch-binding outer membrane protein SusC	1.95	2.56	2.66	0.44	0.76	0.82	0.65	0.63	0.69	0.4	0.36	0.35	0.16	0.21	0.2
bin267	bin267_1_2912	2	2	2	2	2	Unknown	2	MER0128855	8.86e-73	family S9 unassigned peptidases	Spirosoma linguale	S09.UPW	S09X	hypothetical protein	3.31	4.37	6.55	2.49	0.68	1.36	1.9	2.68	2.41	3.84	1.71	1.43	7.96	7.54	5.46
bin267	bin267_1_2913	2	2	2	2	2	Unknown	2	MER0208729	3.49e-83	family S9 non-peptidase homologues	Bacteroides ovatus	S09.UNW	S09X	hypothetical protein	1.62	3.33	2.36	0.54	0.13	0.59	0.6	1.75	0.12	0.08	0.24	0.36	1.07	1.06	1.09
bin267	bin267_1_2914	0	2.5	2.5	2.5	2.5	Unknown	2.5	MER0128868	1.77e-84	family S9 non-peptidase homologues	Spirosoma linguale	S09.UNW	S09X	hypothetical protein	7.6	6.24	11.02	5.35	0.73	2.61	5.22	3.28	3.32	9.45	7.69	4.17	19.96	18.15	9.92
bin267	bin267_1_2920	0	2.5	2.5	2.5	2.5	Unknown	2.5	MER0128920	2.36e-117	family S9 unassigned peptidases	Spirosoma linguale	S09.UPW	S09X	uncharacterized protein	1.47	1.6	1.1	0.29	0.23	0.41	0.31	1.03	0.69	0.69	0.89	0.34	1	1.09	1
bin267	bin267_1_2922	0	3.24	6.49	0.14	0.14	Unknown	6.49	MER1000151	0	family S9 unassigned peptidases	Draconibacterium sediminis	S09.UPW	S09X	para-nitrobenzyl esterase	0.62	0.81	0	0.56	0.53	1.1	0.47	1.6	0.5	0.59	0.9	0.74	0.83	1.22	1.07
bin267	bin267_1_2923	2	2	2	2	2	Unknown	2	MER0210779	3.68e-112	family S9 non-peptidase homologues		S09.UNW	S09X	hypothetical protein	3.84	1.82	0.67	0.46	0.11	0.75	0.66	1.12	0.31	1.32	0.41	0.82	1.83	2.11	2.66
bin267	bin267_1_2924	2	2	2	2	2	Unknown	2	MER0208936	1.74e-110	family S9 non-peptidase homologues	Bacteroides intestinalis	S09.UNW	S09X	hypothetical protein	3.56	3.99	1.81	2.95	1.15	1.88	1.94	1.73	2.66	1.53	2.94	1.9	3.37	3.56	4.36
bin267	bin267_1_2944	0	2.5	2.5	2.5	2.5	Unknown	2.5	MER0361153	1.19e-138	family M96 non-peptidase homologues	Proteiniphilum acetatigenes	M96.UNW	M96	uncharacterized protein	4.58	8.08	6.7	1.15	0.55	0.84	2.17	1.86	0.87	0.44	0.5	0.85	0.75	0.2	1.16

## Sheet: 4.MERPOS.bin.202
Supplementary Data 11. Summary of MEROPS family profile and their transcriptional expressions within bin.202
bin	GeneID	Cytoplasmic_Score	CytoplasmicMembrane_Score	Periplasmic_Score	OuterMembrane_Score	Extracellular_Score	Final_Localization	Final_Score	Accession	Evalue	Peptidase	Species	subfamily	family	product	H15_1	H15_2	H15_3	H7_1	H7_2	H7_3	H4_1	H4_2	H4_3	H2_1	H2_2	H2_3	H1_1	H1_2	H1_3
bin202	bin202_1_194	0.04	9.82	0.12	0.01	0.01	CytoplasmicMembrane	9.82	MER0238042	3.46e-83	signal peptidase II	Marinilabilia salmonicolor	A08.001	A08	signal peptidase II	7.3	9.73	13.83	3.66	1.08	1.24	2.28	2	0.68	0.41	0	1	0.71	0.92	0
bin202	bin202_9_74	0	4.9	2.5	0.1	2.5	Unknown	4.9	MER0705476	0	subfamily C1A unassigned peptidases	Parabacteroides sp. CAG:409	C01.UPA	C01A	bleomycin hydrolase	35.46	30.43	33.23	1.82	2.85	3.36	3.44	3.35	2.8	0.96	0.91	1.61	0.7	0.54	0.45
bin202	bin202_1_93	2	2	2	2	2	Unknown	2	MER0058949	2.78e-132	subfamily C1B unassigned peptidases	Pelodictyon luteolum	C01.UPB	C01B	hypothetical protein	5.29	13.03	10.54	0.72	1.57	0.99	0.91	2.34	0.82	0.62	0.32	0.32	0.45	0.47	0.55
bin202	bin202_2_108	0.04	9.82	0.12	0.01	0.01	CytoplasmicMembrane	9.82	MER0707198	1.73e-103	family C25 unassigned peptidases	Draconibacterium orientale	C25.UPW	C25	hypothetical protein	6.34	9.64	7.25	0.97	0.77	0.87	0.78	1.91	0.96	0.32	0.43	0.23	0.2	0.22	0.3
bin202	bin202_7_23	0.04	9.82	0.12	0.01	0.01	CytoplasmicMembrane	9.82	MER0584453	7.36e-72	family C25 unassigned peptidases		C25.UPW	C25	hypothetical protein	9.67	13.97	14.27	0.83	1.56	1.1	1.49	1.51	1.66	0.64	0.61	0.85	0.96	0.86	0.92
bin202	bin202_5_230	9.97	0.01	0.01	0	0	Cytoplasmic	9.97	MER0065772	9.14e-179	CTP synthetase	Aeropyrum pernix	C26.964	C26	CTP synthase	17.64	24.19	23.57	2.17	2.83	4.08	3.03	4.46	2.84	0.88	1.27	1.36	0.94	0.95	0.9
bin202	bin202_3_205	9.26	0.24	0.48	0.01	0.01	Cytoplasmic	9.26	MER0499944	7.06e-167	family C26 unassigned peptidases	Bacteroides sp. CF50	C26.UPW	C26	carbamoyl-phosphate synthase small subunit	12.63	21.81	16.68	2.34	3.36	2.22	2.95	1.89	3.83	1.09	1.15	0.65	0.36	0.76	0.81
bin202	bin202_7_106	9.97	0.01	0.01	0	0	Cytoplasmic	9.97	MER0442887	8.41e-120	GMP synthase	Alistipes indistinctus	C26.957	C26	GMP synthase (glutamine-hydrolysing)	7.74	9.37	8.99	1.34	0.18	1.54	1.09	2.56	1.97	0.6	0.17	0.59	0.33	0.35	0.24
bin202	bin202_1_67	9.97	0.01	0.01	0	0	Cytoplasmic	9.97	MER0445312	5.61e-66	imidazole glycerol phosphate synthase subunit HisH	Achromobacter xylosoxidans	C26.965	C26	imidazole glycerol-phosphate synthase subunit HisH	0.51	0	0.76	0.76	0	0	0.24	0	0	0	0	0.35	0	0.19	0.79
bin202	bin202_9_86	9.97	0.01	0.01	0	0	Cytoplasmic	9.97	MER0444547	1.1e-87	imidazole glycerol phosphate synthase subunit HisH		C26.965	C26	imidazole glycerol-phosphate synthase subunit HisH	3.19	4.25	3.99	0	0	0	1.99	0	0	0	0	0	0.19	0	0.21
bin202	bin202_2_309	0	10	0	0	0	CytoplasmicMembrane	10	MER0714067	1.54e-54	bacteriocin-processing peptidase	Bacteroides pyogenes	C39.001	C39	ATP-binding cassette, subfamily B, bacterial	0	3.97	0	0.74	0.81	0.72	0.51	0.46	0.16	0.18	0.27	0.11	0.24	0	0.06
bin202	bin202_2_325	2	2	2	2	2	Unknown	2	MER0277456	6.26e-34	bacteriocin-processing peptidase	Bacteroides sp. D20	C39.001	C39	ATP-binding cassette, subfamily B, bacterial	0	0	0	0	0	0	0	0	0	0	0	0	0	0	0
bin202	bin202_4_270	0	10	0	0	0	CytoplasmicMembrane	10	MER0284630	5.96e-60	bacteriocin-processing peptidase	Bacteroides forsythus	C39.001	C39	ATP-binding cassette, subfamily B, bacterial	0.82	3.31	0	0	0	0	0.38	0	0.59	0	0.52	1.15	0	0.6	0
bin202	bin202_4_277	2	2	2	2	2	Unknown	2	MER0284630	2.98e-27	bacteriocin-processing peptidase	Bacteroides forsythus	C39.001	C39	ATP-binding cassette, subfamily B, bacterial	0	0	0	0	0	0	0	0	0	0	0	0	0	0	0
bin202	bin202_5_233	0	10	0	0	0	CytoplasmicMembrane	10	MER0713859	7.94e-52	bacteriocin-processing peptidase	Bacteroides uniformis	C39.001	C39	ATP-binding cassette, subfamily B, bacterial	10.97	11.81	13.64	2.13	1.48	1.67	2.02	3.08	2.29	0.58	0.66	0.55	0.65	0.63	0.68
bin202	bin202_3_289	0	10	0	0	0	CytoplasmicMembrane	10	MER0204207	2.84e-62	bacteriocin-processing peptidase	Zunongwangia profunda	C39.001	C39	ATP-binding cassette, subfamily C, bacteriocin exporter	1.25	3.17	2.75	0.13	0	0	0.48	0.13	0	0.07	0	0	0	0.03	0
bin202	bin202_1_4	0	0.16	0.2	3.6	6.04	Unknown	6.04	MER0068633	2.23e-31	family C40 non-peptidase homologues	Methanosarcina barkeri	C40.UNW	C40	hypothetical protein	8.48	13.42	13.51	2.61	3.73	4	3.11	4.68	4.48	1.65	2.16	2.15	1.28	1.92	1.83
bin202	bin202_1_351	0	0.01	0.11	0.23	9.65	Extracellular	9.65	MER0068633	7.42e-26	family C40 non-peptidase homologues	Methanosarcina barkeri	C40.UNW	C40	hypothetical protein	3.66	5.92	5.56	3.72	2.65	1.75	3.9	4.99	4.78	1.31	1.82	1.12	0.82	1.12	1.05
bin202	bin202_2_194	9.26	0.24	0.48	0.01	0.01	Cytoplasmic	9.26	MER1123105	3.34e-41	family C40 unassigned peptidases		C40.UPW	C40	gamma-D-glutamyl-L-lysine dipeptidyl-peptidase	18.56	18.19	16.94	13.59	8.01	10.36	15.46	14.17	12.71	3.35	1.52	3.42	2.5	1.8	1.4
bin202	bin202_1_170	8.96	0.51	0.26	0.01	0.26	Cytoplasmic	8.96	MER0171210	1.96e-99	family C44 non-peptidase homologues		C44.UNW	C44	amidophosphoribosyltransferase	8.38	13.89	9.96	2.44	1.55	2.19	1.03	3.71	2.47	0.53	0.63	0.9	0.5	0.27	0.46
bin202	bin202_1_506	9.97	0.01	0.01	0	0	Cytoplasmic	9.97	MER0032278	1.35e-118	family C44 non-peptidase homologues	Aspergillus oryzae	C44.UNW	C44	asparagine synthase (glutamine-hydrolysing)	3.21	5.88	4.3	0.86	0.9	0.83	0.27	2.22	1.86	0.2	0.08	0.3	0.26	0.09	0.26
bin202	bin202_4_36	9.26	0.24	0.48	0.01	0.01	Cytoplasmic	9.26	MER0064248	4.04e-98	family C44 non-peptidase homologues	Roseiflexus castenholzii	C44.UNW	C44	asparagine synthase (glutamine-hydrolysing)	1.88	2.72	5	1.13	0.33	0.3	0.67	0.68	0.25	0.08	0.12	0.31	0.1	0.41	0.32
bin202	bin202_9_47	9.97	0.01	0.01	0	0	Cytoplasmic	9.97	MER0456730	5.08e-95	family C44 non-peptidase homologues	Anaerophaga thermohalophila	C44.UNW	C44	glutamine---fructose-6-phosphate transaminase (isomerizing)	16.07	15.27	18.77	1.69	1.16	1.31	2.18	1.97	3.98	0.79	0.74	0.68	1.14	1.09	0.5
bin202	bin202_4_48	8.96	0.51	0.26	0.01	0.26	Cytoplasmic	8.96	MER0042893	1.9e-118	family C44 unassigned peptidases	Flavobacterium johnsoniae	C44.UPW	C44	amidophosphoribosyltransferase	7.41	10.29	9.51	1.07	0.51	1.39	1.07	0.49	1.16	0.09	0.34	0.4	0.08	0.36	0.34
bin202	bin202_6_215	8.96	0.51	0.26	0.01	0.26	Cytoplasmic	8.96	MER0037116	3.75e-40	family C44 unassigned peptidases	Solanum lycopersicum	C44.UPW	C44	asparagine synthase (glutamine-hydrolysing)	4.74	6.24	9.14	1.73	2.47	2.91	1.78	1.04	1.46	0.74	0.85	1.15	0.27	0.68	0.27
bin202	bin202_4_191	9.97	0.01	0.01	0	0	Cytoplasmic	9.97	MER0730966	1.34e-27	family C56 non-peptidase homologues	Acinetobacter baumannii	C56.UNW	C56	hypothetical protein	38.38	25.24	48.09	9.74	14.3	7.97	14.18	13.43	8.66	1.82	2.25	1.76	1.42	0.98	3.33
bin202	bin202_2_212	1.33	8.46	0.21	0	0	CytoplasmicMembrane	8.46	MER0272260	7.31e-59	phosphoribosylformylglycinamidine synthase	Cyclobacterium marinum	C56.972	C56	phosphoribosylformylglycinamidine synthase	15.74	19.71	20.52	1.18	2.03	1.3	1.19	1.23	2.14	0.52	0.8	1.37	0.48	0.46	0.52
bin202	bin202_5_259	0	2.5	2.5	2.5	2.5	Unknown	2.5	MER0386773	0	family C69 unassigned peptidases	Odoribacter splanchnicus	C69.UPW	C69	dipeptidase	60.2	88.01	84.16	4.5	8.13	9.01	7.16	11.95	7.45	2.77	2.41	1.47	1.73	2.62	3.02
bin202	bin202_6_95	2	2	2	2	2	Unknown	2	MER0736172	0	family C69 unassigned peptidases		C69.UPW	C69	dipeptidase	3.16	3.86	3.72	0.53	0.5	0.19	0.5	0.28	1.19	0.1	0.08	0.39	0.13	0.14	0.13
bin202	bin202_2_261	0	2.5	2.5	2.5	2.5	Unknown	2.5	MER0738429	2.37e-42	subfamily C82A unassigned peptidases	Odoribacter laneus	C82.UPA	C82A	hypothetical protein	14.01	13.81	15.74	7.89	3.36	3.96	4.52	4.99	3.8	1.2	1.11	0.5	0.07	0.07	0.49
bin202	bin202_2_260	2	2	2	2	2	Unknown	2	MER0130533	1.7e-46	subfamily C82A unassigned peptidases	Rhodothermus marinus	C82.UPA	C82A	L,D-transpeptidase ErfK/SrfK	6.78	5.99	7.13	0.97	2.12	0.8	0.46	1.05	0.22	0.14	0	0.44	0.36	0.25	0.49
bin202	bin202_11_36	2	2	2	2	2	Unknown	2	MER0758693	2.03e-96	family I4 unassigned peptidase inhibitors	Draconibacterium orientale	I04.UPW	I04	hypothetical protein	89.54	131.65	127.46	14.26	18.97	23.33	13.03	15.18	19.01	5.55	4.96	8.16	1.76	2.56	1.78
bin202	bin202_11_35	2	2	2	2	2	Unknown	2	MER0758758	2e-92	miropin		I04.073	I04	hypothetical protein	59.13	63.04	57.66	22.77	29.01	30.53	21.09	23.92	22.37	8.41	8.31	10.28	2.4	2.59	2.96
bin202	bin202_1_121	0.06	4.69	0.52	4.55	0.18	Unknown	4.69	MER0235445	0	family I39 unassigned peptidase inhibitors	Cellulophaga algicola	I39.UPW	I39	alpha-2-macroglobulin	10.79	17.67	13.53	4.6	3.99	4.12	3.18	3.34	3.83	1.56	1.35	1.97	1.39	0.74	1.19
bin202	bin202_9_27	0.01	0.01	0.03	9.92	0.03	OuterMembrane	9.92	MER0196988	4.85e-34	family I39 unassigned peptidase inhibitors	Spirosoma linguale	I39.UPW	I39	hemoglobin/transferrin/lactoferrin receptor protein	7.9	11.67	7.83	2.7	2.55	2.04	2.42	2.7	2.56	0.78	0.69	0.99	0.33	0.3	0.31
bin202	bin202_2_192	0	0.01	0.09	9.52	0.38	OuterMembrane	9.52	MER0174641	2.1e-44	family I39 unassigned peptidase inhibitors	Gemmatimonas aurantiaca	I39.UPW	I39	hypothetical protein	54.22	77.04	67.84	6.87	10.31	12.04	11.17	12.67	12.87	4.67	5.37	5.13	2.79	3.49	3.48
bin202	bin202_3_61	0	0.01	0.09	9.52	0.38	OuterMembrane	9.52	MER0089706	4.33e-42	family I39 unassigned peptidase inhibitors	Spirosoma linguale	I39.UPW	I39	hypothetical protein	107.1	125.7	138.73	9.69	9.77	13.79	13.75	15.06	15.13	5.19	6.21	5.96	4.17	4.5	4.28
bin202	bin202_4_122	2	2	2	2	2	Unknown	2	MER0129459	7.39e-115	family I39 unassigned peptidase inhibitors	Pedobacter heparinus	I39.UPW	I39	hypothetical protein	1.33	1.53	1.63	0.59	0.37	0.31	0.43	0.92	0.75	0.23	0.31	0.2	0.08	0.06	0.11
bin202	bin202_8_44	0	0.01	0.09	9.52	0.38	OuterMembrane	9.52	MER0193958	2.47e-47	family I39 unassigned peptidase inhibitors	Chitinophaga pinensis	I39.UPW	I39	hypothetical protein	13.64	17.59	15.86	3.21	2.58	3.08	5.65	5.64	5.61	1.53	1.31	1.2	1.36	2.35	1.84
bin202	bin202_1_448	0.03	0.01	0.09	9.49	0.38	OuterMembrane	9.49	MER0129416	4.75e-59	family I39 unassigned peptidase inhibitors	Pedobacter heparinus	I39.UPW	I39	TonB-dependent starch-binding outer membrane protein SusC	4.02	5.64	3.92	1.29	1.6	2.24	2.05	3.93	2.85	2.03	1.85	2.55	1.94	2.37	2.46
bin202	bin202_1_458	0	0.01	0.09	9.52	0.38	OuterMembrane	9.52	MER0133149	2.29e-51	family I39 unassigned peptidase inhibitors	Dyadobacter fermentans	I39.UPW	I39	TonB-dependent starch-binding outer membrane protein SusC	13.77	16.87	13.39	5.03	7.74	6.86	6.37	8.32	7.72	2.8	2.91	3.93	1.1	1.59	1.53
bin202	bin202_1_495	0	0.01	0.09	9.52	0.38	OuterMembrane	9.52	MER0193936	3.84e-65	family I39 unassigned peptidase inhibitors	Chitinophaga pinensis	I39.UPW	I39	TonB-dependent starch-binding outer membrane protein SusC	94.92	130.62	127.22	11.25	16.41	19.85	13.39	13.84	14.33	4.14	5.13	3.85	0.89	1.67	1.52
bin202	bin202_2_87	0.03	0.01	0.09	9.49	0.38	OuterMembrane	9.49	MER0196997	1.95e-47	family I39 unassigned peptidase inhibitors	Spirosoma linguale	I39.UPW	I39	TonB-dependent starch-binding outer membrane protein SusC	0.69	1.54	1.46	0.89	1.71	2.91	2.3	3.7	2.69	0.05	0.18	0.18	0.12	0.25	0.18
bin202	bin202_3_132	0	4.72	0.52	4.58	0.18	Unknown	4.72	MER0133198	7.68e-77	family I39 unassigned peptidase inhibitors	Dyadobacter fermentans	I39.UPW	I39	TonB-dependent starch-binding outer membrane protein SusC	3.55	5.18	4.22	4.6	6.31	5.66	3.76	5.05	3.65	1.62	2.32	2.83	1.72	2.96	2.77
bin202	bin202_4_174	0.03	0.01	0.09	9.49	0.38	OuterMembrane	9.49	MER0089737	4.8e-51	family I39 unassigned peptidase inhibitors	Spirosoma linguale	I39.UPW	I39	TonB-dependent starch-binding outer membrane protein SusC	1.15	2.23	1.33	1.24	2.33	3.77	2.25	2.16	3.01	0.78	0.98	1.27	0.86	1.39	1.43
bin202	bin202_4_238	0	0.01	0.09	9.52	0.38	OuterMembrane	9.52	MER0133203	6.03e-51	family I39 unassigned peptidase inhibitors	Dyadobacter fermentans	I39.UPW	I39	TonB-dependent starch-binding outer membrane protein SusC	1.36	1.64	1.88	0.86	0.24	0.23	0.71	1.19	0.69	0.17	0.23	0.15	0.17	0	0.19
bin202	bin202_7_147	0	0.01	0.09	9.52	0.38	OuterMembrane	9.52	MER0193973	1.18e-55	family I39 unassigned peptidase inhibitors	Chitinophaga pinensis	I39.UPW	I39	TonB-dependent starch-binding outer membrane protein SusC	1.7	2.61	1.55	0.34	1.13	1.32	0.65	1.33	1.03	0.22	0.38	0.11	0.06	0.07	0.13
bin202	bin202_7_201	0	0.01	0.09	9.52	0.38	OuterMembrane	9.52	MER0196976	1.16e-50	family I39 unassigned peptidase inhibitors	Spirosoma linguale	I39.UPW	I39	TonB-dependent starch-binding outer membrane protein SusC	96.63	113.42	106.87	12.42	13.79	16.49	16.93	18.26	16.26	9.34	9.81	9.05	4.75	5.35	5.26
bin202	bin202_8_23	0.03	0.01	0.09	9.49	0.38	OuterMembrane	9.49	MER0133149	4.44e-49	family I39 unassigned peptidase inhibitors	Dyadobacter fermentans	I39.UPW	I39	TonB-dependent starch-binding outer membrane protein SusC	11.98	13.76	14.09	13.35	19.29	19.26	18.17	21.59	22.61	11.33	12.94	14.81	7.63	9.14	9.01
bin202	bin202_8_58	0.03	0.01	0.09	9.49	0.38	OuterMembrane	9.49	MER0133149	1.5e-57	family I39 unassigned peptidase inhibitors	Dyadobacter fermentans	I39.UPW	I39	TonB-dependent starch-binding outer membrane protein SusC	8.89	11.04	14.04	0.58	0.59	0.44	0.5	0.98	0.74	0.14	0.07	0.18	0.02	0.07	0.02
bin202	bin202_8_175	0.03	0.01	0.09	9.49	0.38	OuterMembrane	9.49	MER0133295	8.04e-45	family I39 unassigned peptidase inhibitors	Dyadobacter fermentans	I39.UPW	I39	TonB-dependent starch-binding outer membrane protein SusC	0	0.34	0.29	0	0	0.08	0.05	0.12	0	0.02	0	0	0.02	0	0.02
bin202	bin202_9_142	0	0	0.02	3.73	6.26	Unknown	6.26	MER0197008	1.63e-71	family I39 unassigned peptidase inhibitors	Spirosoma linguale	I39.UPW	I39	TonB-dependent starch-binding outer membrane protein SusC	17.82	24.08	22.75	5.31	5.44	5.83	6.57	10.1	9.13	3.83	4.06	5.28	3.19	4.03	4
bin202	bin202_7_67	0	4.9	2.5	0.1	2.5	Unknown	4.9	MER0809303	3.31e-105	family I87 unassigned peptidase inhibitors	Imtechella halotolerans	I87.UPW	I87	hypothetical protein	12.19	12.1	13.81	7.1	7.64	3.2	3.8	3.61	2.84	1.54	0.55	2.24	0.51	0.64	0.42
bin202	bin202_9_155	8.96	0.51	0.26	0.01	0.26	Cytoplasmic	8.96	MER0798191	1.37e-164	family I87 unassigned peptidase inhibitors		I87.UPW	I87	hypothetical protein	18.19	25.54	25.85	2.91	3.8	3.41	2.35	4.26	6.22	2.35	3.44	0.74	0.2	0.64	0.21
bin202	bin202_9_114	8.96	0.51	0.26	0.01	0.26	Cytoplasmic	8.96	MER0805942	3.6e-150	family I87 unassigned peptidase inhibitors	Geofilum rubicundum	I87.UPW	I87	modulator of FtsH protease HflK	57.45	54.54	48.22	13.4	12.19	8.4	13.62	14.25	13.2	5.57	4.5	6.11	1.52	2.4	2.94
bin202	bin202_9_113	8.96	0.51	0.26	0.01	0.26	Cytoplasmic	8.96	MER0328883	7.2e-150	HflC	Thermophagus xiamenensis	I87.001	I87	modulator of FtsH protease HflC	9.21	6.24	10	1.07	1.37	0.58	1.23	3.07	2.09	0.2	0.47	1.11	0.09	0.18	0.18
bin202	bin202_11_56	9.97	0.01	0.01	0	0	Cytoplasmic	9.97	MER0133288	4.57e-89	family M1 unassigned peptidases	Dyadobacter fermentans	M01.UPW	M01	aminopeptidase N	3.55	6.11	5	0.72	0.83	0.82	0.98	1.32	1.15	0.09	0.68	0.14	0.1	0.08	0.18
bin202	bin202_2_223	2	2	2	2	2	Unknown	2	MER0812384	5.05e-62	family M1 unassigned peptidases	Fibrisoma limi	M01.UPW	M01	hypothetical protein	10.88	16.84	12.24	0.14	0.68	0.54	1.41	1.31	1.16	0.08	0.38	0.44	0.07	0.15	0.25
bin202	bin202_6_58	0	4.9	4.99	0	0.1	Unknown	4.99	MER0041994	0	peptidyl-dipeptidase Dcp	Bacteroides fragilis	M03.005	M03A	peptidyl-dipeptidase Dcp	46.93	58.65	49.58	7.25	4.86	5.98	5.84	6.98	6.42	1.86	3.42	3.07	1.5	1.8	1.9
bin202	bin202_2_133	4.03	0.01	5.96	0	0	Unknown	5.96	MER0819896	0	subfamily M3A unassigned peptidases	Barnesiella viscericola	M03.UPA	M03A	peptidyl-dipeptidase Dcp	72.15	99.48	94.6	8	6.18	8.41	5.57	8.56	9.35	1.84	2.23	3.11	1.25	2.42	2.15
bin202	bin202_2_189	9.97	0.01	0.01	0	0	Cytoplasmic	9.97	MER0820086	0	subfamily M3A unassigned peptidases	Odoribacter sp. CAG:788	M03.UPA	M03A	peptidyl-dipeptidase Dcp	5.02	6.96	6.34	2.13	1.13	0.36	1.14	1.56	0.59	0.57	0.64	0.64	0.3	0.17	0.26
bin202	bin202_4_133	9.97	0.01	0.01	0	0	Cytoplasmic	9.97	MER0335689	4.57e-76	subfamily M3A unassigned peptidases	Bacteroides oleiciplenus	M03.UPA	M03A	peptidyl-dipeptidase Dcp	2.63	0.88	0	0.99	0	0	0	0	0.93	0.27	0	0	0	0	0
bin202	bin202_8_102	0	2.5	2.5	2.5	2.5	Unknown	2.5	MER0250671	3.78e-39	subfamily M14A non-peptidase homologues	Runella slithyformis	M14.UNA	M14A	hypothetical protein	10.67	14.52	13.66	3.44	2.86	2.2	2.17	2.72	2.83	0.87	1.33	1.15	0.68	0.69	0.65
bin202	bin202_8_101	0	4.9	2.5	0.1	2.5	Unknown	4.9	MER0833874	5.69e-96	subfamily M14A unassigned peptidases	Hassallia byssoidea	M14.UPA	M14A	hypothetical protein	1.19	2.57	2.35	0.16	0	0	0.47	0.53	0.15	0.05	0.14	0.22	0.16	0	0.08
bin202	bin202_6_93	0	2.5	2.5	2.5	2.5	Unknown	2.5	MER0083368	4.76e-133	subfamily M14B non-peptidase homologues	Dokdonia donghaensis	M14.UNB	M14B	hypothetical protein	2.14	2.18	1.69	0.21	0.25	0.17	0.3	1.17	1.39	0.06	0.05	0.09	0.05	0.14	0.31
bin202	bin202_11_38	0	0.01	0.03	9.93	0.03	OuterMembrane	9.93	MER0469348	1.04e-24	subfamily M14B non-peptidase homologues	Alistipes sp. HGB5	M14.UNB	M14B	outer membrane receptor for ferrienterochelin and colicins	4.08	5.46	4.43	0.32	0.41	0.12	0.51	2.14	0.58	0.06	0.19	0.24	0.13	0.28	0.19
bin202	bin202_7_162	0	2.5	2.5	2.5	2.5	Unknown	2.5	MER0835633	2.54e-113	subfamily M14B unassigned peptidases	Zhouia amylolytica	M14.UPB	M14B	hypothetical protein	5.84	7.31	4.25	1.8	0.8	0.68	0.81	2.15	1.28	0.27	0.37	0.33	0.18	0.2	0.34
bin202	bin202_10_103	0	9.86	0.12	0.01	0.01	CytoplasmicMembrane	9.86	MER1235567	6.6e-136	subfamily M14B unassigned peptidases		M14.UPB	M14B	hypothetical protein	9.3	15.6	16.45	1.84	0.55	0.63	1.58	1.61	1.05	0.29	0.22	0.29	0.41	0.13	0.41
bin202	bin202_6_119	8.96	0.51	0.26	0.01	0.26	Cytoplasmic	8.96	MER0507236	3.53e-84	family M14 non-peptidase homologues	Polaribacter sp. MED152	M14.UNW	M14X	hypothetical protein	11.4	12.1	10.2	0.96	0.53	0.94	1.16	1.19	0.64	0.18	0.49	0.14	0.35	0.17	0.4
bin202	bin202_1_369	0	2.5	2.5	2.5	2.5	Unknown	2.5	MER0922825	0	PqqL protein	Sanguibacteroides justesenii	M16.A05	M16B	zinc protease	9.29	10.56	11.9	1.14	1.21	1.36	1.92	3.59	1.94	0.46	0.67	0.66	0.54	0.55	0.56
bin202	bin202_6_182	8.96	0.51	0.26	0.01	0.26	Cytoplasmic	8.96	MER0928068	1.7e-77	subfamily M16B non-peptidase homologues	Alistipes finegoldii	M16.UNB	M16B	zinc protease	5.24	8.68	6.07	1.13	1.18	0	0.85	1.45	0.81	0.32	0.2	0.1	0.22	0.47	0.06
bin202	bin202_6_183	8.96	0.51	0.26	0.01	0.26	Cytoplasmic	8.96	MER0922174	6.64e-133	subfamily M16B non-peptidase homologues	Coprobacter secundus	M16.UNB	M16B	zinc protease	10.73	13.07	12.93	3.49	1.9	1.21	1.41	1.87	2.35	0.85	1.64	1.32	1.29	0.32	0.75
bin202	bin202_4_110	8.96	0.51	0.26	0.01	0.26	Cytoplasmic	8.96	MER0922435	1.34e-144	subfamily M16B unassigned peptidases	Geofilum rubicundum	M16.UPB	M16B	zinc protease	7.95	4.81	7.21	1.75	0.83	1.35	0.79	1.61	0.9	0.36	0.33	0.22	0.43	0.13	0.19
bin202	bin202_4_128	2	2	2	2	2	Unknown	2	MER0923101	3.31e-142	subfamily M16B unassigned peptidases	Winogradskyella sp. PG-2	M16.UPB	M16B	zinc protease	11.24	13.22	12.75	2.25	1.59	0.95	1.57	1.85	1.71	0.65	0.66	0.58	0.3	0.47	0.44
bin202	bin202_4_129	2	2	2	2	2	Unknown	2	MER0923101	1.95e-138	subfamily M16B unassigned peptidases	Winogradskyella sp. PG-2	M16.UPB	M16B	zinc protease	10.43	14.79	10.65	1.8	1.47	1.61	1.8	2.48	0.97	0.44	0.5	0.96	0.16	0.52	0.45
bin202	bin202_10_88	8.96	0.51	0.26	0.01	0.26	Cytoplasmic	8.96	MER1201827	2.93e-168	family M19 unassigned peptidases		M19.UPW	M19	membrane dipeptidase	5.4	3.56	6.86	2.55	1.82	1.24	3.05	1.78	1.83	0.36	0.22	0.34	0.82	0.13	0.51
bin202	bin202_4_46	8.96	0.51	0.26	0.01	0.26	Cytoplasmic	8.96	MER1153440	1.61e-29	subfamily M20A non-peptidase homologues	Paraoerskovia marina	M20.UNA	M20A	translational activator of cytochrome c oxidase 1	4.67	3.11	0.99	2.02	0	0	0.32	0	0.23	0	0.22	0	0	0	0.26
bin202	bin202_6_78	8.96	0.51	0.26	0.01	0.26	Cytoplasmic	8.96	MER1153440	2.6e-23	subfamily M20A non-peptidase homologues	Paraoerskovia marina	M20.UNA	M20A	translational activator of cytochrome c oxidase 1	1.11	6.89	3.84	2.23	1.63	0.62	0.35	1.51	0.26	0	0.24	0	0	0.28	0.28
bin202	bin202_7_163	9.97	0.01	0.01	0	0	Cytoplasmic	9.97	MER0932017	1.13e-174	subfamily M20B unassigned peptidases	Thermoanaerobacter sp. YS13	M20.UPB	M20B	tripeptide aminopeptidase	5.67	5.72	6.04	1.26	2.75	2.58	2.85	3.91	2.49	0.5	1.43	0.22	0.62	0.26	0.25
bin202	bin202_5_289	8.96	0.51	0.26	0.01	0.26	Cytoplasmic	8.96	MER0665990	0	subfamily M20C unassigned peptidases		M20.UPC	M20C	dipeptidase D	119.25	174.2	176.15	3.05	9.26	6.55	4.49	7.84	7.56	1.69	2.67	3.95	1.1	3.26	3.8
bin202	bin202_6_172	8.96	0.51	0.26	0.01	0.26	Cytoplasmic	8.96	MER1234542	0	subfamily M20C unassigned peptidases		M20.UPC	M20C	dipeptidase D	39.31	57.62	47.76	2.22	3.35	2.6	2.67	1.62	2.26	0.64	0.8	1.42	0.5	0.95	1.36
bin202	bin202_7_4	8.96	0.51	0.26	0.01	0.26	Cytoplasmic	8.96	MER0665990	0	subfamily M20C unassigned peptidases		M20.UPC	M20C	dipeptidase D	11.32	11.01	11.11	0.41	0.19	0.22	0.45	0.33	0.64	0.29	0.27	1.52	0	0.35	0.51
bin202	bin202_3_161	8.96	0.51	0.26	0.01	0.26	Cytoplasmic	8.96	MER0853459	0	subfamily M20F unassigned peptidases	Draconibacterium sediminis	M20.UPF	M20F	hypothetical protein	31.04	27.59	36.88	1.72	2.35	3.23	2.78	4.49	2.12	1.35	1.32	1.04	1.11	0.62	1.34
bin202	bin202_1_186	8.96	0.51	0.26	0.01	0.26	Cytoplasmic	8.96	MER0084768	1.43e-75	subfamily M23B non-peptidase homologues	Flavobacterium johnsoniae	M23.UNB	M23B	murein hydrolase activator	0.54	2.16	0.79	0.27	0.26	0.15	0.86	0.29	0.62	0.08	0	0.12	0.13	0	0.07
bin202	bin202_2_116	2	2	2	2	2	Unknown	2	MER0276862	1.33e-47	subfamily M23B unassigned peptidases	Capnocytophaga sp	M23.UPB	M23B	hypothetical protein	7.05	4.04	3.77	2.13	0	0.39	1.23	1.34	0.8	0.5	1.55	0.63	0.87	0.82	0.27
bin202	bin202_5_256	0	2.5	2.5	2.5	2.5	Unknown	2.5	MER0478792	1.08e-50	subfamily M23B unassigned peptidases	Weeksella virosa	M23.UPB	M23B	hypothetical protein	23.7	22.5	33.4	7.48	10.32	9.26	6.57	6.05	5.65	2.29	1.9	2.71	1.44	2.53	0.83
bin202	bin202_2_115	4.28	0.24	0.37	4.74	0.37	Unknown	4.74	MER0285657	1.84e-80	subfamily M23B unassigned peptidases	Bacteroides forsythus	M23.UPB	M23B	murein DD-endopeptidase	86.65	89.52	74.5	22.05	14.96	20.09	13.23	12.06	13.03	6.85	7.85	5.88	5.51	3.95	2.73
bin202	bin202_5_253	8.96	0.51	0.26	0.01	0.26	Cytoplasmic	8.96	MER0507179	7.93e-31	subfamily M23B unassigned peptidases	Polaribacter sp. MED152	M23.UPB	M23B	ribonucrease Y	31.07	40.76	44.52	1.87	2.13	2.11	2.31	2.51	3.44	0.75	0.49	1.98	0.37	1.37	0.61
bin202	bin202_10_121	9.97	0.01	0.01	0	0	Cytoplasmic	9.97	MER0406199	1.5e-122	subfamily M24A unassigned peptidases	Bacteroides sp. 20_3	M24.UPA	M24A	methionyl aminopeptidase	111.38	164.22	197.43	7.74	7.96	6.38	5.76	11.78	10.57	3.82	4.63	3.68	3.79	4.33	5.27
bin202	bin202_7_158	2	2	2	2	2	Unknown	2	MER0245210	8.48e-163	FRA1 g.p.	Clostridium botulinum	M24.A10	M24B	Xaa-Pro aminopeptidase	8.06	10.61	8.05	2.03	0.52	1.08	0.94	1.58	1.18	0.22	0.14	0.41	0.15	0.16	0.27
bin202	bin202_1_406	9.97	0.01	0.01	0	0	Cytoplasmic	9.97	MER0172391	5.86e-123	subfamily M24B unassigned peptidases	Bacteroides plebeius	M24.UPB	M24B	Xaa-Pro aminopeptidase	37.47	42.96	38.44	3.68	3.19	3.14	2.46	3.6	4.27	1.24	1.71	2.87	0.86	1.36	0.76
bin202	bin202_11_25	0.34	0.02	0.19	0	9.45	Extracellular	9.45	MER0196078	5.74e-125	subfamily M28D unassigned peptidases	Parabacteroides johnsonii	M28.UPD	M28D	carboxypeptidase Q	7.37	6.41	7.04	0.75	0.45	0.3	0.89	1.51	1.35	0.05	0.33	0.25	0.19	0.1	0.84
bin202	bin202_5_30	0	0.01	0.2	0.07	9.72	Extracellular	9.72	MER1073195	1.03e-98	subfamily M28E non-peptidase homologues		M28.UNE	M28E	carboxypeptidase Q	6.79	6.01	6.42	0.93	0.79	2.2	1.06	1	1.92	0.8	1.14	0.74	0.55	0.39	0.83
bin202	bin202_5_37	0.01	0.01	0.2	0.07	9.71	Extracellular	9.71	MER1255326	3.44e-79	subfamily M28F unassigned peptidases		M28.UPF	M28F	aminopeptidase YwaD	30.28	46.24	39.3	0.73	1.73	1.96	1.34	2.51	1.7	0.38	0.96	0.84	0.25	0.92	0.54
bin202	bin202_6_80	0	2.5	2.5	2.5	2.5	Unknown	2.5	MER0080205	4.2e-55	subfamily M28F unassigned peptidases		M28.UPF	M28F	aminopeptidase YwaD	28.12	29.79	29.49	5.53	5.51	4.85	6	4.05	4.21	1.48	1.38	1.95	1.46	1.4	1.42
bin202	bin202_1_336	0.04	9.82	0.12	0.01	0.01	CytoplasmicMembrane	9.82	MER0191896	5.24e-50	subfamily M28F unassigned peptidases	Alistipes indistinctus	M28.UPF	M28F	hypothetical protein	14.63	19.79	16.84	0.78	2.13	0.94	2.22	0.63	2.27	0.56	1.03	0.69	0.1	0.87	0.44
bin202	bin202_7_164	0	0.02	0.2	0	9.78	Extracellular	9.78	MER0320950	5.23e-101	subfamily M28F unassigned peptidases	Melioribacter roseus	M28.UPF	M28F	hypothetical protein	2.09	5.66	4.69	2.28	2.82	1.59	2.1	2.62	3.76	0.5	0.92	0.77	0.04	0.41	0.39
bin202	bin202_1_190	8.96	0.51	0.26	0.01	0.26	Cytoplasmic	8.96	MER0068630	1.76e-114	family M38 non-peptidase homologues	Methanosarcina barkeri	M38.UNW	M38	adenine deaminase	12.33	13.17	15.78	0.88	0.67	0.75	1.5	1.03	1.73	0.35	0.46	0.77	0.39	0.28	0.78
bin202	bin202_9_20	9.97	0.01	0.01	0	0	Cytoplasmic	9.97	MER0129329	1.52e-41	family M38 non-peptidase homologues	Pedobacter heparinus	M38.UNW	M38	aminodeoxyfutalosine deaminase	10.42	8.92	16.55	1.16	1.81	2.83	2.57	2.03	1.31	0.58	0.13	0.39	0.5	0.53	0.73
bin202	bin202_3_151	9.97	0.01	0.01	0	0	Cytoplasmic	9.97	MER0154533	1.72e-149	family M38 non-peptidase homologues	Flavobacterium indicum	M38.UNW	M38	dihydroorotase	11.15	10.25	16.57	2.21	2.84	5.72	1.12	1.78	2.38	0.57	0.58	0.49	0.38	0.46	0.28
bin202	bin202_5_41	8.96	0.51	0.26	0.01	0.26	Cytoplasmic	8.96	MER0174862	4.38e-79	family M38 non-peptidase homologues	Acidobacterium capsulatum	M38.UNW	M38	hypothetical protein	5.57	12.18	9.64	1.01	2.39	0.63	2.44	2.43	2.93	0.34	0.81	1.26	0.42	0.62	0.5
bin202	bin202_6_236	8.96	0.51	0.26	0.01	0.26	Cytoplasmic	8.96	MER0174603	4.66e-152	family M38 non-peptidase homologues	Gemmatimonas aurantiaca	M38.UNW	M38	hypothetical protein	1.97	1.01	1.58	0.82	0.31	0.09	0.42	1.06	0.81	0.19	0.29	0.29	0.2	0.13	0.12
bin202	bin202_7_203	9.97	0.01	0.01	0	0	Cytoplasmic	9.97	MER0861760	8.38e-176	family M38 non-peptidase homologues	Alistipes sp. HGB5	M38.UNW	M38	imidazolonepropionase	21.98	19.82	13.82	1.22	1.28	1.84	1	2.48	1.75	0.49	0.75	1.94	0.6	0.7	0.85
bin202	bin202_6_209	9.97	0.01	0.01	0	0	Cytoplasmic	9.97	MER0870309	7.53e-114	family M38 non-peptidase homologues	Arcticibacter svalbardensis	M38.UNW	M38	N-acetylglucosamine-6-phosphate deacetylase	4.18	5.77	3.59	0.29	1.1	1.4	0.99	1.08	1.42	0.16	0.88	1.14	0.28	0.22	0.57
bin202	bin202_8_50	9.97	0.01	0.01	0	0	Cytoplasmic	9.97	MER0092445	2.2e-108	family M38 non-peptidase homologues	Spirosoma linguale	M38.UNW	M38	N-acetylglucosamine-6-phosphate deacetylase	1.97	2.6	3.64	0.54	0.26	0	0.43	0.87	0.73	0.08	0.24	0.24	0.07	0.07	0.14
bin202	bin202_1_456	9.97	0.01	0.01	0	0	Cytoplasmic	9.97	MER0174557	1.78e-176	family M38 non-peptidase homologues	Gemmatimonas aurantiaca	M38.UNW	M38	N-acyl-D-amino-acid deacylase	4.25	5.14	1.16	0.69	0.9	0.93	0.71	1.39	0.85	0.25	0.08	0.15	0.09	0.09	0.26
bin202	bin202_3_49	0.01	9.99	0	0	0	CytoplasmicMembrane	9.99	MER0873162	2.22e-122	family M41 unassigned peptidases	Draconibacterium orientale	M41.UPW	M41	AFG3 family protein	19.35	17.71	21.15	2.26	1.51	1.56	1.85	2.2	2.19	0.99	0.64	1.17	0.46	0.21	0.33
bin202	bin202_10_33	0	10	0	0	0	CytoplasmicMembrane	10	MER0886511	6.05e-90	subfamily M48A unassigned peptidases	Mucispirillum schaedleri	M48.UPA	M48A	heat shock protein HtpX	24.07	39.05	38.88	6.8	9.63	8.7	6.96	7.84	7.83	1.54	4.14	1.22	1	1.98	1.84
bin202	bin202_5_156	0	10	0	0	0	CytoplasmicMembrane	10	MER0143350	4.14e-94	HtpX-2 peptidase	Parabacteroides merdae	M48.004	M48B	heat shock protein HtpX	13.59	11.23	9.93	2.56	1.4	2.39	3.56	2.96	2.32	1.14	1.12	1.14	0.9	0.38	0.74
bin202	bin202_9_115	0.04	9.82	0.12	0.01	0.01	CytoplasmicMembrane	9.82	MER0251462	6.92e-93	subfamily M48C unassigned peptidases	Runella slithyformis	M48.UPC	M48C	hypothetical protein	44.93	44.76	45.25	8.27	4.41	8.02	5.73	7.46	7.23	3.29	2.57	2.58	1.54	1.11	1.71
bin202	bin202_7_36	8.96	0.51	0.26	0.01	0.26	Cytoplasmic	8.96	MER0227783	7.39e-82	dipeptidyl-peptidase IIIB	Paludibacter propionicigenes	M49.003	M49	dipeptidyl-peptidase III	19.14	31.75	32.27	4.1	3.49	3.22	2.51	4.39	4.95	0.67	1.02	1.5	0.58	1.62	1.15
bin202	bin202_1_231	0	10	0	0	0	CytoplasmicMembrane	10	MER0272557	2.75e-35	family M56 unassigned peptidases	Muricauda ruestringensis	M56.UPW	M56	bla regulator protein blaR1	9.22	10.1	10.52	2.76	2.35	2.43	1.87	4.49	3.08	1.5	1.51	1.27	0.27	0.76	0.44
bin202	bin202_2_78	0.04	9.46	0.07	0.18	0.25	CytoplasmicMembrane	9.46	MER0272557	1.39e-34	family M56 unassigned peptidases	Muricauda ruestringensis	M56.UPW	M56	bla regulator protein blaR1	24.34	47.13	46.05	5.14	9.23	9.15	7.59	11.8	6.57	2	2.5	4.61	0.95	0.72	1.55
bin202	bin202_2_273	0	2.5	2.5	2.5	2.5	Unknown	2.5	MER0384773	1.51e-96	family M64 unassigned peptidases	Melioribacter roseus	M64.UPW	M64	hypothetical protein	13.25	23.37	15.27	4.09	7.91	5.97	4.71	5.17	4.87	1.38	2.43	1.49	1.19	1.32	1.08
bin202	bin202_1_403	0	10	0	0	0	CytoplasmicMembrane	10	MER0235536	7.65e-46	family M79 unassigned peptidases	Cellulophaga algicola	M79.UPW	M79	CAAX protease family protein	21.86	41.02	39.12	3.54	3.91	4.63	3.01	3.44	3.2	0.81	0.77	1.42	0.61	0.82	0.8
bin202	bin202_6_221	0	2.5	2.5	2.5	2.5	Unknown	2.5	MER0393457	7.93e-60	family M81 unassigned peptidases	Hydrogenophaga sp. PBC	M81.UPW	M81	hypothetical protein	4.04	6.62	6.55	0.55	1.14	0.4	1.11	1.68	1.66	0.42	0.16	0.08	0.23	0.43	0.18
bin202	bin202_6_235	0	4.9	2.5	0.1	2.5	Unknown	4.9	MER1151742	8.18e-69	family P01 unassigned peptidases		P01.UPW	P01	D-aminopeptidase	6.99	9.46	9.63	1.08	2.45	2.48	1.87	1.31	1.94	0.46	0.71	1.32	0.33	0.28	0.41
bin202	bin202_7_235	0.33	0.06	9.44	0.06	0.11	Periplasmic	9.44	MER0227789	7.66e-121	subfamily S1C unassigned peptidases	Paludibacter propionicigenes	S01.UPC	S01C	serine protease Do	11.44	11.66	12.21	1.03	1.37	1.21	1.36	1.76	1.47	0.53	0.63	1.09	0.2	0.38	0.46
bin202	bin202_1_430	0	0	0	0	10	Extracellular	10	MER1275154	2.03e-47	subfamily S1D unassigned peptidases		S01.UPD	S01D	lysyl endopeptidase	6.84	9.8	6.48	2.06	0.97	0.93	1.44	1.82	1.43	0.42	0.73	0.59	0.46	0.46	0.23
bin202	bin202_5_223	0.02	4.44	1.09	0.03	4.42	Unknown	4.44	MER1275305	2.84e-63	subfamily S1D unassigned peptidases		S01.UPD	S01D	lysyl endopeptidase	5.95	5.07	6.51	0.88	0.54	1.48	0.6	1.69	0.62	0.29	0.39	0.28	0.09	0.33	0.31
bin202	bin202_1_323	0.01	0.01	0.2	0.07	9.71	Extracellular	9.71	MER1284230	3.13e-105	subfamily S8A non-peptidase homologues		S08.UNA	S08A	hypothetical protein	17.15	23.56	23.61	6.13	4.32	5.76	6.3	8.3	8.27	1.14	2.22	4.13	0.53	1.8	1.07
bin202	bin202_2_58	0	3.24	6.49	0.14	0.14	Unknown	6.49	MER0170966	2.55e-88	subfamily S8A unassigned peptidases	Microscilla marina	S08.UPA	S08A	serine protease AprX	12.45	22.21	18.81	1.93	2.08	1.41	2.72	2.82	1.73	0.55	0.31	0.85	0.78	0.6	0.39
bin202	bin202_7_237	9.97	0.01	0.01	0	0	Cytoplasmic	9.97	MER0993248	2.49e-133	subfamily S9A unassigned peptidases	Melioribacter roseus	S09.UPA	S09A	hypothetical protein	3.82	10.35	7.9	1.52	0.58	0.98	1.43	1.14	0.82	0.43	0	0.4	0.3	0.16	0.3
bin202	bin202_5_29	0.33	0.06	9.44	0.06	0.11	Periplasmic	9.44	MER0993344	5.12e-148	subfamily S9A unassigned peptidases	Aquimarina atlantica	S09.UPA	S09A	oligopeptidase B	4.68	12.32	9.31	0.64	0.24	0.55	0.57	0.62	0.86	0.48	0.23	0.62	0.19	0.13	0.35
bin202	bin202_6_216	0.08	3.39	6.53	0	0.01	Unknown	6.53	MER0167968	2.46e-127	subfamily S9A unassigned peptidases	Kordia algicida	S09.UPA	S09A	prolyl oligopeptidase	6.04	8.07	11.39	1.21	1.08	1.15	0.85	2.51	2.21	0.31	0.71	0.77	0.3	0.25	0.4
bin202	bin202_2_265	0	2.5	2.5	2.5	2.5	Unknown	2.5	MER0997645	8.97e-21	subfamily S9B non-peptidase homologues	Thiothrix nivea	S09.UNB	S09B	hypothetical protein	5.85	10.59	6.55	1.51	2.04	1.36	2.07	1.76	2.27	1.66	0.44	1	0.25	0.79	0.69
bin202	bin202_7_159	2	2	2	2	2	Unknown	2	MER0285742	1.04e-128	subfamily S9B unassigned peptidases	Niastella koreensis	S09.UPB	S09B	dipeptidyl-peptidase 4	8.08	11.39	15.46	0.25	1.48	0.6	0.95	2.28	1.51	0.61	0.72	0.83	0.19	0.43	0.22
bin202	bin202_12_21	0	3.24	6.49	0.14	0.14	Unknown	6.49	MER0285290	1.79e-135	subfamily S9B unassigned peptidases	Bacteroides forsythus	S09.UPB	S09B	dipeptidyl-peptidase 4	4.27	5.51	4.43	1.42	0.12	0.41	1.06	1.93	1.38	0.15	0.17	0.11	0.22	0.07	0.38
bin202	bin202_6_222	0	9.86	0.12	0.01	0.01	CytoplasmicMembrane	9.86	MER1000288	7.06e-113	subfamily S9B unassigned peptidases	Parabacteroides sp. HGS0025	S09.UPB	S09B	hypothetical protein	5.34	4.5	6.14	0.43	0.71	0.23	0.99	1.49	1.58	0.28	0.52	0.42	0.29	0.25	0.32
bin202	bin202_2_284	2	2	2	2	2	Unknown	2	MER1304780	8.77e-125	subfamily S9C unassigned peptidases		S09.UPC	S09C	acylaminoacyl-peptidase	9.67	10.86	9.2	2.54	2.21	1	2.12	3.94	2.87	0.73	0.53	0.53	0.46	0.53	0.66
bin202	bin202_3_300	0	2.5	2.5	2.5	2.5	Unknown	2.5	MER0240010	1.14e-124	glutamyl endopeptidase C	Weeksella virosa	S09.021	S09D	hypothetical protein	30.67	45.63	40.04	0.79	0.8	0.9	0.96	1.02	1.5	0.23	0.15	0.2	0.19	0.38	0.44
bin202	bin202_9_148	0	4.9	2.5	0.1	2.5	Unknown	4.9	MER0062861	4.5e-39	cephalosporin C deacetylase	Bacillus amyloliquefaciens	S09.949	S09X	cephalosporin-C deacetylase	9.05	11.35	6.93	1.48	1.17	1.23	1.92	3.52	2.72	0.24	1.01	0.94	0.49	0.65	0.9
bin202	bin202_4_139	2	2	2	2	2	Unknown	2	MER0216216	3.23e-124	family S9 non-peptidase homologues		S09.UNW	S09X	(4-O-methyl)-D-glucuronate---lignin esterase	10.58	13.65	10.37	1.37	1.09	1.54	0.94	1.97	1.29	0.65	0.6	0.44	0.32	0.3	0.57
bin202	bin202_7_136	8.96	0.51	0.26	0.01	0.26	Cytoplasmic	8.96	MER0068641	4.12e-86	family S9 non-peptidase homologues	Sinorhizobium meliloti	S09.UNW	S09X	carboxymethylenebutenolidase	3.34	9.59	5.31	0.42	1.01	1.15	1.58	4.31	4.19	0.83	0.55	2.62	0.1	0.43	0.32
bin202	bin202_2_283	0.03	0.51	8.92	0.5	0.04	Periplasmic	8.92	MER0129406	1.73e-47	family S9 non-peptidase homologues	Pedobacter heparinus	S09.UNW	S09X	hypothetical protein	13.78	16.04	19.3	5.28	4.7	5.35	2.89	3.82	3.72	1.08	1.84	1.72	0.42	0.79	0.86
bin202	bin202_8_13	0	2.5	2.5	2.5	2.5	Unknown	2.5	MER0128867	1.59e-59	family S9 non-peptidase homologues	Spirosoma linguale	S09.UNW	S09X	hypothetical protein	4.18	2.75	3.73	4.6	4.61	4.05	4.35	5.2	1.74	1.66	1.06	0.54	1.91	0.95	0.97
bin202	bin202_8_14	2	2	2	2	2	Unknown	2	MER0208936	1.75e-104	family S9 non-peptidase homologues	Bacteroides intestinalis	S09.UNW	S09X	hypothetical protein	1.74	1.84	0.76	0.79	2.5	2.41	1.16	1.97	1.77	0.37	0.57	1.74	1.23	0.41	0.52
bin202	bin202_8_16	0	2.5	2.5	2.5	2.5	Unknown	2.5	MER0208974	3.15e-68	family S9 non-peptidase homologues	Bacteroides sp. 2_2_4	S09.UNW	S09X	hypothetical protein	1.62	0.95	2.62	0.27	0.78	0.44	0.77	1.46	0.73	0	0.6	0.36	0.27	0.49	0
bin202	bin202_8_178	8.96	0.51	0.26	0.01	0.26	Cytoplasmic	8.96	MER0128868	1.02e-44	family S9 non-peptidase homologues	Spirosoma linguale	S09.UNW	S09X	hypothetical protein	0	0.2	0	0	0	0	0	0	0.1	0	0	0	0	0	0
bin202	bin202_1_300	0.04	9.82	0.12	0.01	0.01	CytoplasmicMembrane	9.82	MER0133403	3.07e-55	family S9 unassigned peptidases	Dyadobacter fermentans	S09.UPW	S09X	hypothetical protein	13.28	16.47	13.9	1.84	2.85	1.25	2.74	1.79	3.73	0.77	0.66	1.25	0.78	1.27	0.79
bin202	bin202_4_237	0	2.5	2.5	2.5	2.5	Unknown	2.5	MER0170920	3.6e-156	family S9 unassigned peptidases	Parabacteroides johnsonii	S09.UPW	S09X	hypothetical protein	2.82	3.38	3.69	1.61	0.67	1.06	1.26	1.67	1.1	0.63	0.33	0.54	0.4	0.42	0.49
bin202	bin202_1_301	0	9.76	0.24	0	0	CytoplasmicMembrane	9.76	MER0174763	5.85e-136	family S9 unassigned peptidases	Acidobacterium capsulatum	S09.UPW	S09X	para-nitrobenzyl esterase	32.72	34.87	40.71	2.77	3.77	5.75	5.55	6.14	6.79	1.64	2.76	1.96	0.59	0.92	1.33
bin202	bin202_3_147	0	9.76	0.24	0	0	CytoplasmicMembrane	9.76	MER0227862	2.2e-110	family S9 unassigned peptidases	Paludibacter propionicigenes	S09.UPW	S09X	para-nitrobenzyl esterase	5.98	7.33	6.03	2.94	1.89	3.16	2.65	2.02	3.01	0.84	1.01	0.74	0.36	0.82	0.26
bin202	bin202_8_8	9.26	0.24	0.48	0.01	0.01	Cytoplasmic	9.26	MER0089651	7.92e-99	family S9 unassigned peptidases	Spirosoma linguale	S09.UPW	S09X	para-nitrobenzyl esterase	10.02	12.22	13.22	0.93	0.62	0.6	0.77	0.8	1	0.11	0.33	0.08	0.09	0.24	0.28
bin202	bin202_8_168	9.26	0.24	0.48	0.01	0.01	Cytoplasmic	9.26	MER0089688	3.21e-120	family S9 unassigned peptidases	Spirosoma linguale	S09.UPW	S09X	para-nitrobenzyl esterase	0.34	0.3	0.16	0	0	0	0	0.09	0	0	0	0	0	0	0
bin202	bin202_8_171	0	3.24	6.49	0.14	0.14	Unknown	6.49	MER0089688	8.35e-139	family S9 unassigned peptidases	Spirosoma linguale	S09.UPW	S09X	para-nitrobenzyl esterase	0.22	1.31	0.16	0	0	0	0.16	0.18	0	0	0	0.07	0.04	0.09	0
bin202	bin202_8_15	2	2	2	2	2	Unknown	2	MER0128920	3.33e-125	family S9 unassigned peptidases	Spirosoma linguale	S09.UPW	S09X	uncharacterized protein	1.06	1.27	1.25	0.15	0.62	0.16	0.55	0.94	0.85	0.08	0.26	0.26	0.14	0.11	0.36
bin202	bin202_5_55	0	4.9	4.99	0	0.1	Unknown	4.99	MER1027888	7.12e-120	family S12 unassigned peptidases		S12.UPW	S12	beta-N-acetylhexosaminidase	12.57	11.77	14.22	3.13	2.66	3.24	1.81	3.29	2.91	0.82	0.91	1.1	0.75	0.9	0.88
bin202	bin202_6_234	0	10	0	0	0	CytoplasmicMembrane	10	MER0471571	3.36e-130	family S12 unassigned peptidases	Arcticibacter svalbardensis	S12.UPW	S12	D-alanyl-D-alanine carboxypeptidase	3.74	5.91	4.32	0.75	0.8	1.01	0.77	1.31	1.18	0.59	0.58	0.58	0.09	0.1	0.09
bin202	bin202_8_104	0	9.99	0.01	0	0.01	CytoplasmicMembrane	9.99	MER1009159	3.57e-138	family S12 unassigned peptidases	Pedobacter sp. V48	S12.UPW	S12	D-alanyl-D-alanine carboxypeptidase	11.61	11.92	12.06	1.58	0.83	0.28	0.55	0.75	0.94	0.2	0.23	0.15	0.26	0.14	0.17
bin202	bin202_2_208	0.15	9.82	0.01	0.01	0.01	CytoplasmicMembrane	9.82	MER1007150	6.04e-80	family S12 unassigned peptidases	Clostridium ultunense	S12.UPW	S12	hypothetical protein	11.9	10.59	9.18	2.1	2.66	2.13	1.54	1.75	1.78	0.73	0.31	0.51	0.11	0.3	0.23
bin202	bin202_6_211	2.11	7.88	0	0	0	CytoplasmicMembrane	7.88	MER0499969	2.36e-162	family S12 unassigned peptidases		S12.UPW	S12	hypothetical protein	4.83	7.68	8.6	0.56	1.24	1.91	1.18	1.2	1.67	0.32	0.57	0.41	0.37	0.24	0.42
bin202	bin202_6_212	0.15	9.82	0.01	0.01	0.01	CytoplasmicMembrane	9.82	MER0499969	0	family S12 unassigned peptidases		S12.UPW	S12	hypothetical protein	17.81	20.04	16.62	5.41	2.3	1.7	3.95	3.1	2.84	0.86	1.39	1.15	0.69	0.68	0.88
bin202	bin202_6_233	0.15	9.82	0.01	0.01	0.01	CytoplasmicMembrane	9.82	MER0990547	3.82e-122	family S12 unassigned peptidases	Hassallia byssoidea	S12.UPW	S12	hypothetical protein	3.91	4.08	3.89	0.62	0.89	0.34	0.49	1	1.54	0.09	0.41	0.55	0.46	0.16	0.47
bin202	bin202_7_53	0.15	9.82	0.01	0.01	0.01	CytoplasmicMembrane	9.82	MER1005611	1.74e-119	family S12 unassigned peptidases	Geofilum rubicundum	S12.UPW	S12	hypothetical protein	9.82	8.63	8.36	3.53	3.02	2.91	3.19	3.03	3.06	1.21	0.72	1.14	0.7	1.53	1.23
bin202	bin202_9_105	0	2.5	2.5	2.5	2.5	Unknown	2.5	MER0999796	1.64e-113	family S12 unassigned peptidases	Flavihumibacter petaseus	S12.UPW	S12	hypothetical protein	8.51	9.92	11.94	2.98	3.27	3	2.17	4.19	3.08	1.12	1.39	1.64	0.92	1.17	0.56
bin202	bin202_7_239	0.33	0.06	9.44	0.06	0.11	Periplasmic	9.44	MER1315671	4.42e-101	family S13 unassigned peptidases		S13.UPW	S13	serine-type D-Ala-D-Ala carboxypeptidase/endopeptidase (penicillin-binding protein 4)	30.95	28.28	28.45	5.39	4.24	6.13	4.32	3.78	3.63	1.07	1.09	1.37	1.38	1.19	1.19
bin202	bin202_3_216	9.97	0.01	0.01	0	0	Cytoplasmic	9.97	MER1018688	8.03e-118	family S14 unassigned peptidases	Geofilum rubicundum	S14.UPW	S14	ATP-dependent Clp protease, protease subunit	151.03	155.85	179.87	38.71	38.66	39.99	40.05	38.79	48.82	12.39	13.63	13.37	9.74	8.28	7.27
bin202	bin202_12_26	9.26	0.24	0.48	0.01	0.01	Cytoplasmic	9.26	MER1322639	3.8e-146	family S15 unassigned peptidases	Zunongwangia sp. P2E16	S15.UPW	S15	X-Pro dipeptidyl-peptidase	9.84	8.39	11.34	2.47	1.63	1.84	1.26	1.16	2.79	0.18	0	0.69	0.15	0.32	0.46
bin202	bin202_9_41	8.96	0.51	0.26	0.01	0.26	Cytoplasmic	8.96	MER0227803	2.67e-138	DNA repair protein RadA	Paludibacter propionicigenes	S16.A04	S16	DNA repair protein RadA/Sms	11.69	15.02	7.93	2.23	2.02	2.16	2.04	3.23	2.8	0.89	0.78	0.39	0.72	0.35	0.61
bin202	bin202_3_250	9.97	0.01	0.01	0	0	Cytoplasmic	9.97	MER0227807	0	family S16 non-peptidase homologues	Paludibacter propionicigenes	S16.UNW	S16	magnesium chelatase family protein	10.71	15.11	15.3	0.19	1.08	1.12	0.6	0.51	1.45	0.16	0	0.08	0.14	0.2	0.14
bin202	bin202_3_56	9.94	0	0.04	0	0	Cytoplasmic	9.94	MER1037443	2.21e-109	family S16 unassigned peptidases	Draconibacterium sediminis	S16.UPW	S16	ATP-dependent Lon protease	23.08	24.63	24.95	2.3	2.53	1.75	2.81	2.87	2.49	1.26	1.3	1.01	0.68	0.49	0.87
bin202	bin202_5_139	8.96	0.51	0.26	0.01	0.26	Cytoplasmic	8.96	MER0272193	2.33e-27	family S24 non-peptidase homologues	Cyclobacterium marinum	S24.UNW	S24	hypothetical protein	5.56	6.97	12.02	2.64	6.8	4.59	2.76	1.67	4.61	0.87	0.77	0.99	0.22	0.23	0.11
bin202	bin202_2_314	0.15	9.82	0.01	0.01	0.01	CytoplasmicMembrane	9.82	MER0227816	8.73e-47	signal peptidase I	Paludibacter propionicigenes	S26.001	S26A	signal peptidase I	0.15	0	0.21	0.22	0.11	0	0	0.59	0	0.12	0	0	0.11	0	0
bin202	bin202_5_43	0	10	0	0	0	CytoplasmicMembrane	10	MER0333630	3.92e-149	subfamily S26A unassigned peptidases	Odoribacter splanchnicus	S26.UPA	S26A	signal peptidase I	22.09	28.37	25.82	1.92	1.42	3.22	2.16	3.78	2.97	1.34	0.56	1.32	1.05	1.39	0.85
bin202	bin202_1_410	8.96	0.51	0.26	0.01	0.26	Cytoplasmic	8.96	MER0381868	5.56e-48	family S33 unassigned peptidases	Alistipes finegoldii	S33.UPW	S33	hypothetical protein	17.45	26.36	16.64	5.07	4.01	6.33	4.19	6.98	3.78	1.17	1.61	1.03	0.68	1.06	1.52
bin202	bin202_8_131	0	3.24	6.49	0.14	0.14	Unknown	6.49	MER0381015	4.72e-49	family S33 unassigned peptidases	Flavobacterium sp. F52	S33.UPW	S33	proline iminopeptidase	93.47	96.64	97.61	1.9	2.92	1.04	1.67	1.84	1.2	0.54	0.99	1.69	0.09	0.49	0.29
bin202	bin202_8_72	0.04	9.82	0.12	0.01	0.01	CytoplasmicMembrane	9.82	MER1002605	1.76e-92	family S33 unassigned peptidases	Tannerella sp. oral taxon BU063	S33.UPW	S33	uncharacterized protein	13.35	13.91	14.73	2.38	2.52	1.87	2.78	3.53	2.38	0.26	1.29	1.21	0.41	0.24	0.73
bin202	bin202_7_105	2.11	7.88	0	0	0	CytoplasmicMembrane	7.88	MER0240919	3.59e-115	CtpA peptidase	Bacteroides salanitronis	S41.008	S41A	carboxyl-terminal processing protease	9.56	14.01	10.52	0.9	1.62	1.64	1.94	2.7	2.82	0.57	0.47	0.95	0.45	0.47	0.31
bin202	bin202_3_226	0	2.5	2.5	2.5	2.5	Unknown	2.5	MER0036401	1.29e-44	Pep putative peptidase		S41.012	S41A	carboxyl-terminal processing protease	43.38	50.46	44.99	10.86	11.95	8.53	9.14	7.41	8.13	3.56	3.37	4.1	1.17	1.42	1.52
bin202	bin202_1_200	0.15	9.82	0.01	0.01	0.01	CytoplasmicMembrane	9.82	MER0904574	7.21e-99	subfamily S41A unassigned peptidases	Odoribacter sp. CAG:788	S41.UPA	S41A	carboxyl-terminal processing protease	8.7	9.32	10.39	2.45	0.91	1.03	1.94	2.72	2.12	0.6	0.31	0.54	0.69	0.41	0.78
bin202	bin202_1_411	2.11	7.88	0	0	0	CytoplasmicMembrane	7.88	MER1060982	4e-120	subfamily S41A unassigned peptidases	Sanguibacteroides justesenii	S41.UPA	S41A	carboxyl-terminal processing protease	12.93	11.78	16.41	5.1	3.46	2.74	4.49	3.51	2.37	0.78	1.12	0.56	0.95	1.1	0.91
bin202	bin202_6_26	2	2	2	2	2	Unknown	2	MER0117909	5.77e-106	subfamily S41B unassigned peptidases	Ignavibacterium album	S41.UPB	S41B	tricorn protease	14.1	18.95	17.92	1.1	1.63	1.51	1.42	2.02	1.96	0.36	0.62	0.59	0.37	0.33	0.41
bin202	bin202_12_16	2	2	2	2	2	Unknown	2	MER0117909	2.28e-107	subfamily S41B unassigned peptidases	Ignavibacterium album	S41.UPB	S41B	tricorn protease	6.98	12.23	11.79	1.48	1.1	1.58	1.16	2	2.19	0.52	0.48	0.89	0.41	0.41	0.52
bin202	bin202_1_429	0	0.12	9.76	0	0.11	Periplasmic	9.76	MER1063356	1.64e-172	cephalosporin C acylase precursor	Draconibacterium sediminis	S45.003	S45	penicillin G amidase	19.24	30.53	31.44	3.61	4.59	5.24	4.43	4.1	4.08	1.2	1.64	1.44	1.01	1.22	1.17
bin202	bin202_10_32	0.33	0.06	9.44	0.06	0.11	Periplasmic	9.44	MER1063356	1.6e-174	cephalosporin C acylase precursor	Draconibacterium sediminis	S45.003	S45	penicillin G amidase	3.28	3.64	1.15	1.21	0.52	1.11	0.66	0.65	0.59	0.35	0.24	0.39	0.19	0.12	0.11
bin202	bin202_6_52	0	2.5	2.5	2.5	2.5	Unknown	2.5	MER0312629	0	dipeptidyl-peptidase 11	Thermophagus xiamenensis	S46.002	S46	hypothetical protein	23.26	23.7	23.28	1.26	1.78	1.81	1.75	2.76	2.13	0.98	0.72	1.16	0.65	0.3	0.75
bin202	bin202_12_1	8.96	0.51	0.26	0.01	0.26	Cytoplasmic	8.96	MER0312604	1.89e-172	dipeptidyl-peptidase 11	Anaerophaga thermohalophila	S46.002	S46	hypothetical protein	87.04	82.85	81.11	4.1	2.82	3.3	3.81	3.62	3.21	1.76	2.25	1.18	1.31	1.44	1.38
bin202	bin202_3_327	0	2.5	2.5	2.5	2.5	Unknown	2.5	MER1065607	1.17e-107	family S46 non-peptidase homologues	Geofilum rubicundum	S46.UNW	S46	hypothetical protein	71.31	98.24	93.68	3.45	5.03	13.05	5.92	5.61	4.47	1.94	1.99	1.29	2.1	0.58	2.49
bin202	bin202_1_487	0	9.97	0.01	0.01	0.01	CytoplasmicMembrane	9.97	MER0299643	5.05e-161	subfamily S49B unassigned peptidases	Solitalea canadensis	S49.UPB	S49B	protease IV	15.33	16.68	20.57	2.73	4.03	3.18	3.6	3.78	3.59	1.2	1.41	1.63	0.71	0.84	1.12
bin202	bin202_6_123	0	10	0	0	0	CytoplasmicMembrane	10	MER1071375	3.81e-71	subfamily S49C unassigned peptidases	Odoribacter sp. CAG:788	S49.UPC	S49C	membrane-bound serine protease (ClpP class)	7.78	10.07	9.08	3.5	2.25	2.54	1.56	3.86	3.32	0.59	0.81	1	0.36	1.18	0.62
bin202	bin202_1_218	9.26	0.24	0.48	0.01	0.01	Cytoplasmic	9.26	MER1356525	3.35e-115	family S51 unassigned peptidases		S51.UPW	S51	dipeptidase E	33.76	46.24	34.32	2.19	3.19	7.25	2.74	3.85	5	1.38	0.95	1.97	0.53	1.11	1.25
bin202	bin202_3_296	0	10	0	0	0	CytoplasmicMembrane	10	MER1083159	6.37e-71	family S54 non-peptidase homologues	Dysgonomonas gadei	S54.UNW	S54	hypothetical protein	12.09	17.99	12.16	1.14	0.91	0.21	1.79	1.64	0.17	0.32	0.33	0.17	0.37	0.1	0.19
bin202	bin202_3_295	0	10	0	0	0	CytoplasmicMembrane	10	MER1076323	8.13e-69	family S54 unassigned peptidases	Bacteroides massiliensis	S54.UPW	S54	hypothetical protein	14.39	24.21	22.27	1.59	1.03	2.33	1.16	2.01	2.65	0.15	0.92	0.95	0	0.54	1.34
bin202	bin202_1_331	0	10	0	0	0	CytoplasmicMembrane	10	MER0039997	7.16e-56	rhomboid peptidase 2	Bacteroides fragilis	S54.029	S54	hypothetical protein	2.37	0.63	2.12	0.71	0.35	0	0.89	0.78	0.33	0	0.31	0	0.52	0	0.55
bin202	bin202_9_59	9.97	0.01	0.01	0	0	Cytoplasmic	9.97	MER0285363	9.46e-75	family S66 unassigned peptidases	Owenweeksia hongkongensis	S66.UPW	S66	muramoyltetrapeptide carboxypeptidase	25.7	28.66	30.2	5.7	7.66	7.04	7.28	4.91	7.74	0.65	1.99	2.71	1.59	1.08	1.72
bin202	bin202_5_176	8.96	0.51	0.26	0.01	0.26	Cytoplasmic	8.96	MER1113273	1.29e-48		Listeria monocytogenes	S85.UNW	S85	hypothetical protein	24.05	5.93	13.44	0	0.95	0	0	0	0	0.26	0	2.19	0	0	0
bin202	bin202_5_32	0	0.06	9.76	0.06	0.11	Periplasmic	9.76	MER0133260	1.36e-124	family T2 unassigned peptidases	Dyadobacter fermentans	T02.UPW	T02	L-asparaginase / beta-aspartyl-peptidase	51.25	69.61	67.34	4.64	4.32	2.95	3.16	2.41	1.94	1.5	0.45	1.02	0.54	1.29	0.94
bin202	bin202_1_215	8.96	0.51	0.26	0.01	0.26	Cytoplasmic	8.96	MER0039180	5.7e-138	collagenase	Porphyromonas gingivalis	U32.001	U32	U32 family peptidase	2.16	3.95	1.93	1	0.36	0.27	1.58	1.75	2.37	0.21	0.11	1.11	0.06	0.2	0.44
bin202	bin202_4_43	0	0.01	0.11	0.23	9.65	Extracellular	9.65	MER0255370	5.71e-33	family U69 unassigned peptidases	Zobellia galactanivorans	U69.UPW	U69	hypothetical protein	4.34	5.42	4.51	0.49	0.87	0.93	0.88	1.25	1.07	0.36	0.34	0.43	0.15	0.27	0.43

## Sheet: 5.MERPOS.bin.334
Supplementary Data 11. Summary of MEROPS family profile and their transcriptional expressions within bin.334
bin	GeneID	Cytoplasmic_Score	CytoplasmicMembrane_Score	Periplasmic_Score	OuterMembrane_Score	Extracellular_Score	Final_Localization	Final_Score	Accession	Evalue	Peptidase	Species	subfamily	family	product	H15_1	H15_2	H15_3	H7_1	H7_2	H7_3	H4_1	H4_2	H4_3	H2_1	H2_2	H2_3	H1_1	H1_2	H1_3
bin334	bin334_1_1851	0	10	0	0	0	CytoplasmicMembrane	10	MER0291137	4.09e-77	signal peptidase II	Haliscomenobacter hydrossis	A08.001	A08	signal peptidase II	41.86	56.14	56.73	1.2	5.86	6.33	8.62	12.72	7.43	9.27	13.01	9.74	8.65	14.16	15.2
bin334	bin334_1_1714	2	2	2	2	2	Unknown	2	MER0020820	3.54e-39	Cwp13	Methanosarcina barkeri	C01.167	C01A	hypothetical protein	1.47	2.24	1.3	1.8	1.77	1.46	3.38	3.42	3.2	3.65	3.35	3.9	3.11	3.15	2.66
bin334	bin334_1_775	2	2	2	2	2	Unknown	2	MER1167179	1.51e-58	subfamily C1B unassigned peptidases	Myroides phaeus	C01.UPB	C01B	bleomycin hydrolase	82.61	100.75	116.27	31.21	42.83	45.64	40.82	46.42	45.79	32.91	32.81	30.25	35.78	32.56	36.54
bin334	bin334_1_1551	8.96	0.51	0.26	0.01	0.26	Cytoplasmic	8.96	MER1167328	2.04e-161	subfamily C1B unassigned peptidases		C01.UPB	C01B	bleomycin hydrolase	7.75	12.95	6.5	5.19	16.21	10.23	12.19	19.93	17.98	9.26	13.75	10.8	9.54	12.15	12
bin334	bin334_1_1901	0	2.5	2.5	2.5	2.5	Unknown	2.5	MER1169244	6.36e-81	family C10 unassigned peptidases		C10.UPW	C10	hypothetical protein	313.86	365.07	360.98	53.91	70.29	68.95	75.4	100.34	103.34	80.91	95.08	84.13	90.15	105.37	113.02
bin334	bin334_1_1445	0	0.01	0.11	0.23	9.65	Extracellular	9.65	MER0663374	8.27e-84	family C25 non-peptidase homologues	Cloacimonas sp. SDB	C25.UNW	C25	hypothetical protein	25.14	34.92	29.25	3.94	7.97	8.33	11.52	13.9	13.37	12.41	17.14	14.81	10.59	14.25	17.05
bin334	bin334_1_108	0	2.5	2.5	2.5	2.5	Unknown	2.5	MER0702604	5.13e-148	family C25 unassigned peptidases		C25.UPW	C25	hypothetical protein	22.55	20.63	21.04	5.36	6.56	6.34	8.82	9.26	9.68	6.96	8.67	7.35	8.76	8.25	8.41
bin334	bin334_1_460	0	2.5	2.5	2.5	2.5	Unknown	2.5	MER0612445	1.91e-160	family C25 unassigned peptidases	Lentimicrobium saccharophilum	C25.UPW	C25	hypothetical protein	9.47	10.76	9.25	9.86	14.8	13.66	18.91	18.98	20.38	14.82	15.59	13.92	14.86	16.83	14.4
bin334	bin334_1_461	0.01	0.01	0.11	0.23	9.64	Extracellular	9.64	MER0487015	1.01e-168	family C25 unassigned peptidases		C25.UPW	C25	hypothetical protein	19.66	32.58	28.19	7.31	15.39	16.23	21.48	33.21	31.62	18.14	28.21	23.32	18.21	26.24	30.2
bin334	bin334_1_596	0	9.86	0.12	0.01	0.01	CytoplasmicMembrane	9.86	MER0695248	2e-126	family C25 unassigned peptidases		C25.UPW	C25	hypothetical protein	23.28	40.15	41.32	50.86	110.8	119.92	65.58	103.09	99.3	48.4	65.97	58.55	27.3	39.39	39.93
bin334	bin334_1_918	2	2	2	2	2	Unknown	2	MER0704339	4.68e-91	family C25 unassigned peptidases	Pedobacter glucosidilyticus	C25.UPW	C25	hypothetical protein	10.56	17.58	17.39	3.17	5.47	5.63	6.99	8.07	9.34	8.41	9.37	7.22	6.83	8.78	8.83
bin334	bin334_1_919	2	2	2	2	2	Unknown	2	MER0703282	2.2e-111	family C25 unassigned peptidases		C25.UPW	C25	hypothetical protein	17.7	20.28	19.19	5.11	11.15	9.26	10.92	12.2	11.26	12.07	13.16	11.2	12.05	12.71	12.27
bin334	bin334_1_1446	0	9.86	0.12	0.01	0.01	CytoplasmicMembrane	9.86	MER0633911	0	family C25 unassigned peptidases		C25.UPW	C25	hypothetical protein	21.08	30.88	24.4	5.96	10.64	10.56	15.16	19.65	20.65	13.73	17.07	17.1	11.66	14.74	18.23
bin334	bin334_1_1447	0.04	9.82	0.12	0.01	0.01	CytoplasmicMembrane	9.82	MER0566539	9.46e-140	family C25 unassigned peptidases		C25.UPW	C25	hypothetical protein	2.53	3.43	4.24	0.58	1.52	1.75	3.11	3.58	5.52	3.61	4.13	3.65	3.32	3.41	4.14
bin334	bin334_1_1448	0	9.86	0.12	0.01	0.01	CytoplasmicMembrane	9.86	MER0487015	2.25e-163	family C25 unassigned peptidases		C25.UPW	C25	hypothetical protein	3.96	5.57	5.29	1.03	2.17	2.08	3.35	5.68	3.82	3.03	3.72	3.95	4.02	5.06	4.67
bin334	bin334_1_1970	0	4.66	0.63	0.11	4.6	Unknown	4.66	MER0695248	1.07e-141	family C25 unassigned peptidases		C25.UPW	C25	hypothetical protein	33.21	59.99	53.8	14.66	40.38	43.06	44.15	84.24	76.24	39.96	67.14	68.32	33.38	58.11	68.15
bin334	bin334_1_2031	0	9.86	0.12	0.01	0.01	CytoplasmicMembrane	9.86	MER0695248	2.87e-137	family C25 unassigned peptidases		C25.UPW	C25	hypothetical protein	22.31	31.75	31.41	6.62	17.06	17.56	15.61	23.69	22.41	19.53	23.22	23.47	14.99	20.12	21.44
bin334	bin334_1_332	0.04	9.82	0.12	0.01	0.01	CytoplasmicMembrane	9.82	MER0566539	4.43e-148	family C25 unassigned peptidases		C25.UPW	C25	large repetitive protein	20.71	29.83	29.9	6.29	13.68	11.84	14.74	19.84	19.54	13.55	17.64	16.93	13.3	17.38	18.8
bin334	bin334_1_355	9.97	0.01	0.01	0	0	Cytoplasmic	9.97	MER0065772	8.58e-165	CTP synthetase	Aeropyrum pernix	C26.964	C26	CTP synthase	7.51	12.21	6.1	4.25	7.22	9.87	9.45	15.07	12.04	7.26	14.45	12.09	8.53	10.98	12.23
bin334	bin334_1_370	9.97	0.01	0.01	0	0	Cytoplasmic	9.97	MER0442538	1.03e-68	GMP synthase	Thermophagus xiamenensis	C26.957	C26	GMP synthase (glutamine-hydrolysing)	17.9	22.41	16.7	18.57	12.45	10.48	20.74	17.85	14.84	22.99	19.24	14.11	24.93	18.22	18.06
bin334	bin334_1_2152	8.96	0.51	0.26	0.01	0.26	Cytoplasmic	8.96	MER0446762	5.54e-41	family C26 unassigned peptidases	Acidithiobacillus thiooxidans	C26.UPW	C26	putative glutamine amidotransferase	5.09	7.53	6.59	3.61	5	5.93	3.96	4.63	6.56	5.48	8.24	7.86	3.98	4.28	6.73
bin334	bin334_1_590	9.97	0.01	0.01	0	0	Cytoplasmic	9.97	MER0818858	6.9e-46	family C40 unassigned peptidases		C40.UPW	C40	gamma-D-glutamyl-L-lysine dipeptidyl-peptidase	15.67	31.97	33.17	7.55	14.38	19.71	11.99	16.6	16.97	9.73	14.79	12.89	7.17	12.69	12.57
bin334	bin334_1_1784	2	2	2	2	2	Unknown	2	MER0068633	2.13e-47	family C40 non-peptidase homologues	Methanosarcina barkeri	C40.UNW	C40	hypothetical protein	7.06	8.47	9.9	2.33	4.65	4.5	8.32	7.2	6.68	8.48	8.04	7.36	9.15	7.79	8.36
bin334	bin334_1_1979	0.03	0.01	0.09	9.49	0.38	OuterMembrane	9.49	MER0068633	1.01e-43	family C40 non-peptidase homologues	Methanosarcina barkeri	C40.UNW	C40	hypothetical protein	4.95	5.13	5.05	4.85	6.85	5.84	8.5	8.54	7.77	7.5	7.04	7.13	6.8	5.18	5.97
bin334	bin334_1_957	8.96	0.51	0.26	0.01	0.26	Cytoplasmic	8.96	MER0129400	2.86e-145	family C44 unassigned peptidases	Pedobacter heparinus	C44.UPW	C44	amidophosphoribosyltransferase	6.45	5.28	8.17	4.87	4.74	5.76	7.46	7.89	8.17	5.8	3.95	4.87	5.65	4.6	7.02
bin334	bin334_1_1390	9.26	0.24	0.48	0.01	0.01	Cytoplasmic	9.26	MER0457017	9.54e-33	family C44 non-peptidase homologues	Bacteroides sp. D2	C44.UNW	C44	glutamine---fructose-6-phosphate transaminase (isomerizing)	56.45	66.23	9.27	0	12.45	0	62.37	26.37	12.14	29.19	20.15	7.4	29.6	26.73	25.56
bin334	bin334_1_2140	9.26	0.24	0.48	0.01	0.01	Cytoplasmic	9.26	MER0162576	5.03e-24	ES1 protein homolog, mitochondrial	Magnetospirillum magnetotacticum	C56.975	C56	hypothetical protein	33.04	35.28	42.69	19.64	47.75	37.62	38.99	68.78	68.64	31.33	45.9	36.71	25.04	44.31	34.94
bin334	bin334_1_945	9.97	0.01	0.01	0	0	Cytoplasmic	9.97	MER0239709	3.11e-54	phosphoribosylformylglycinamidine synthase	Pedobacter saltans	C56.972	C56	phosphoribosylformylglycinamidine synthase	3.94	5.36	5.19	2.66	6.72	6.02	6.89	10.71	9.56	6.59	8.93	8.09	3.95	6.75	6.73
bin334	bin334_1_1330	0	2.5	2.5	2.5	2.5	Unknown	2.5	MER0386773	0	family C69 unassigned peptidases	Odoribacter splanchnicus	C69.UPW	C69	dipeptidase	31.05	55.28	47	11.71	26.4	26.05	25.32	37.07	36.29	19.16	27.23	19.61	18.14	24.44	28.67
bin334	bin334_1_1504	8.96	0.51	0.26	0.01	0.26	Cytoplasmic	8.96	MER0735861	0	family C69 unassigned peptidases	Geofilum rubicundum	C69.UPW	C69	dipeptidase	1.95	6	5.32	2.45	6.74	5.6	6.82	8.67	8.78	5.26	7.54	6.7	5.09	7.54	7.88
bin334	bin334_1_910	2	2	2	2	2	Unknown	2	MER0739759	2.62e-42	subfamily C82A unassigned peptidases	Thermoanaerobaculum aquaticum	C82.UPA	C82A	hypothetical protein	20.42	26.7	27.74	6.33	5.36	7	6.07	6.34	4.28	6.48	6.67	4.46	7.02	7.09	7.13
bin334	bin334_1_911	2	2	2	2	2	Unknown	2	MER0463998	7.93e-47	subfamily C82A unassigned peptidases	Odoribacter laneus	C82.UPA	C82A	L,D-transpeptidase ErfK/SrfK	6.01	5.49	9.45	3.4	1.65	4.7	2.65	2.77	1.55	5.09	1.97	2.8	3.73	3.6	2.74
bin334	bin334_1_547	0.03	0.01	0.09	9.49	0.38	OuterMembrane	9.49	MER0235445	0	family I39 unassigned peptidase inhibitors	Cellulophaga algicola	I39.UPW	I39	alpha-2-macroglobulin	6.36	7.45	6.82	1.82	2.59	2.92	4.4	5.38	5.86	3.95	5.31	4.86	4.46	5.04	4.98
bin334	bin334_1_1083	0.04	9.82	0.12	0.01	0.01	CytoplasmicMembrane	9.82	MER0223664	0	family I39 unassigned peptidase inhibitors		I39.UPW	I39	alpha-2-macroglobulin	44.3	46.63	46.12	7.9	11.86	11.89	12.39	13.67	13.29	12.59	14.28	12.17	8.2	8.75	9.82
bin334	bin334_1_2056	0.01	0.01	0.03	9.92	0.03	OuterMembrane	9.92	MER0196988	3.83e-33	family I39 unassigned peptidase inhibitors	Spirosoma linguale	I39.UPW	I39	hemoglobin/transferrin/lactoferrin receptor protein	22.27	25.29	22.52	35.28	47.57	50.87	64.18	74.25	73.57	68.27	75.46	71.57	80.06	90.08	94.21
bin334	bin334_1_1688	0.03	0.01	0.09	9.49	0.38	OuterMembrane	9.49	MER0196976	1.34e-47	family I39 unassigned peptidase inhibitors	Spirosoma linguale	I39.UPW	I39	hypothetical protein	67.7	95.4	101.82	39.31	131.5	128.39	137.94	216.36	225.88	127.61	189.84	165.37	84.79	130.52	148.31
bin334	bin334_1_1726	0.03	0.01	0.09	9.49	0.38	OuterMembrane	9.49	MER0197005	6.29e-44	family I39 unassigned peptidase inhibitors	Spirosoma linguale	I39.UPW	I39	hypothetical protein	5.89	6.64	6.28	3.93	5.59	5.77	7.59	9.44	8.19	6.82	6.75	6.93	5.84	5.66	5.8
bin334	bin334_1_465	0	0.01	0.09	9.52	0.38	OuterMembrane	9.52	MER0133203	3.48e-49	family I39 unassigned peptidase inhibitors	Dyadobacter fermentans	I39.UPW	I39	TonB-dependent starch-binding outer membrane protein SusC	52.17	79.76	80.68	15.74	35.97	33.28	28.65	43.69	47.43	28.57	35.9	34.15	22.37	30.37	33.39
bin334	bin334_1_294	9.97	0.01	0.01	0	0	Cytoplasmic	9.97	MER0285026	2.49e-57	family M1 unassigned peptidases	Owenweeksia hongkongensis	M01.UPW	M01	aminopeptidase N	2.54	3.44	4.72	3.72	5.42	4.74	7.52	6.62	6.53	5.22	6.34	5.59	6.27	6.87	6.33
bin334	bin334_1_847	9.97	0.01	0.01	0	0	Cytoplasmic	9.97	MER0285765	2.01e-72	family M1 unassigned peptidases	Owenweeksia hongkongensis	M01.UPW	M01	hypothetical protein	3.21	3.35	2.85	4.84	8.27	9.65	8.32	9.35	11.18	7.23	8.69	7.07	5.98	6.83	6.1
bin334	bin334_1_1913	9.26	0.24	0.48	0.01	0.01	Cytoplasmic	9.26	MER0147742	4.49e-54	family M1 unassigned peptidases	Saprospira grandis	M01.UPW	M01	hypothetical protein	4.47	8.57	7.95	3.88	8.9	10.72	8.46	12.51	12.48	7.53	10.45	8.83	7.38	8.41	10.24
bin334	bin334_1_2052	9.97	0.01	0.01	0	0	Cytoplasmic	9.97	MER0104869	0	peptidyl-dipeptidase Dcp	Spirosoma linguale	M03.005	M03A	peptidyl-dipeptidase Dcp	20.56	32.74	31.96	11.99	21.19	22.41	22.63	30.1	33.28	17.27	21.89	17.08	17.16	20.94	26.13
bin334	bin334_1_416	9.97	0.01	0.01	0	0	Cytoplasmic	9.97	MER0819166	0	subfamily M3A unassigned peptidases	Sanguibacteroides justesenii	M03.UPA	M03A	peptidyl-dipeptidase Dcp	18.43	25.39	20.93	7.05	15.98	17.78	15.28	23.24	24.65	11.29	15.95	14.69	11.02	18.34	17.63
bin334	bin334_1_241	0.04	9.82	0.12	0.01	0.01	CytoplasmicMembrane	9.82	MER1232464	4.18e-114	subfamily M14A unassigned peptidases		M14.UPA	M14A	carboxypeptidase T	3.13	3.11	2.2	3.57	5.99	5.42	7.2	6.84	7.9	6.1	6	4.79	6.18	5.91	5.71
bin334	bin334_1_1055	0.03	0.01	0.09	9.49	0.38	OuterMembrane	9.49	MER1236043	0	subfamily M14B unassigned peptidases		M14.UPB	M14B	carboxypeptidase T	4.06	5.5	7.02	3.82	4.15	4.59	8.27	9.39	10.13	7.37	9.31	8.38	7.55	9.76	10.65
bin334	bin334_1_182	2	2	2	2	2	Unknown	2	MER1235524	0	subfamily M14B unassigned peptidases		M14.UPB	M14B	hypothetical protein	6.72	19.22	19.83	7.14	21.59	17.71	18.65	32.02	33.37	16.54	23.14	21.55	13.51	23.62	24.02
bin334	bin334_1_353	2	2	2	2	2	Unknown	2	MER1235524	1.08e-168	subfamily M14B unassigned peptidases		M14.UPB	M14B	hypothetical protein	2.8	5.15	5.33	4.33	8.12	7.43	8.09	10.1	10.88	5.04	6.5	5.33	3.79	6.36	5.72
bin334	bin334_1_1054	0.01	0.01	0.11	0.23	9.64	Extracellular	9.64	MER1235766	1.38e-156	subfamily M14B unassigned peptidases		M14.UPB	M14B	hypothetical protein	8.4	11.23	13.36	6.66	12.48	11.51	12.6	21.99	21.4	8.31	14.51	14.89	8.28	11.86	14.73
bin334	bin334_1_2002	8.96	0.51	0.26	0.01	0.26	Cytoplasmic	8.96	MER0928529	4.61e-82	subfamily M16B non-peptidase homologues	Flavihumibacter sp. ZG627	M16.UNB	M16B	zinc protease	6.59	3.72	12.27	2.84	3.94	6.37	2.83	3.04	3.5	3.72	3.94	2.93	3.38	2.96	3.42
bin334	bin334_1_2003	8.96	0.51	0.26	0.01	0.26	Cytoplasmic	8.96	MER0922174	2.6e-165	subfamily M16B non-peptidase homologues	Coprobacter secundus	M16.UNB	M16B	zinc protease	5.76	10.86	10.27	1.74	3.31	2.01	2.58	3.2	2.45	1.84	2.07	1.43	2.02	2.46	1.67
bin334	bin334_1_276	8.96	0.51	0.26	0.01	0.26	Cytoplasmic	8.96	MER0920674	2.71e-140	subfamily M16B unassigned peptidases	Sanguibacteroides justesenii	M16.UPB	M16B	zinc protease	0.67	2.21	1.7	0.76	3.24	2.72	3.82	4.87	6.23	3.75	5.08	5.02	5.66	4.13	6.55
bin334	bin334_1_1750	0.33	0.06	9.44	0.06	0.11	Periplasmic	9.44	MER0391120	5.44e-154	subfamily M16B unassigned peptidases	Prevotella nigrescens	M16.UPB	M16B	zinc protease	8.21	12.38	11.19	7.24	13.56	13.48	15.93	20.48	18.09	10.66	13.42	10.36	11.79	12.94	16.3
bin334	bin334_1_1098	2	2	2	2	2	Unknown	2	MER0923588	1.24e-96	YMXG peptidase	Porphyromonas cangingivalis	M16.019	M16B	zinc protease	2.03	3.37	3.34	2.88	4.88	4.22	6.39	5.96	7.1	4.02	4.72	3.24	3.95	4.53	5.36
bin334	bin334_1_1069	8.96	0.51	0.26	0.01	0.26	Cytoplasmic	8.96	MER1200753	8.01e-169	family M19 unassigned peptidases		M19.UPW	M19	membrane dipeptidase	6.33	8.12	7.94	5.93	9.22	7.79	13.17	10.66	11.02	11.41	11.52	8.56	9.98	9.19	10.38
bin334	bin334_1_1713	8.96	0.51	0.26	0.01	0.26	Cytoplasmic	8.96	MER1153440	8.42e-28	subfamily M20A non-peptidase homologues	Paraoerskovia marina	M20.UNA	M20A	translational activator of cytochrome c oxidase 1	19.95	21.45	19.28	10.88	21.11	23.44	24.01	36.5	43.51	21.17	34.68	31.87	16.1	29.21	26.75
bin334	bin334_1_463	9.97	0.01	0.01	0	0	Cytoplasmic	9.97	MER0402421	0	peptidase T		M20.003	M20B	tripeptide aminopeptidase	14.5	20.89	25.39	5.53	13.05	16.4	19.89	25.91	26.1	15.87	18.72	20.02	17.36	21.32	25.43
bin334	bin334_1_1347	8.96	0.51	0.26	0.01	0.26	Cytoplasmic	8.96	MER0659323	0	subfamily M20C unassigned peptidases		M20.UPC	M20C	dipeptidase D	3.9	7.26	5.64	6.28	17.52	19.82	18.37	30.09	30.08	13.76	24.72	22.46	11.06	22.02	23.77
bin334	bin334_1_1617	8.96	0.51	0.26	0.01	0.26	Cytoplasmic	8.96	MER0718400	0	subfamily M20C unassigned peptidases		M20.UPC	M20C	dipeptidase D	4.29	6.71	8.53	5.46	9.22	10.75	10.85	14.19	15.86	7.87	14.72	13.83	6.99	10.98	11.38
bin334	bin334_1_1745	8.96	0.51	0.26	0.01	0.26	Cytoplasmic	8.96	MER0734385	1.19e-175	family M20D unassigned peptidases	Pontibacter korlensis	M20.UPD	M20D	hypothetical protein	22.45	27.57	31.58	7.81	8.94	9	17.16	20.28	17.45	14.87	14.6	11.88	11.81	13.07	10.74
bin334	bin334_1_876	8.96	0.51	0.26	0.01	0.26	Cytoplasmic	8.96	MER0804365	0	subfamily M20F unassigned peptidases	Draconibacterium orientale	M20.UPF	M20F	hypothetical protein	13.93	28.51	22.9	7	27.47	32.26	18.58	42.37	41.54	14.84	36.27	31.71	14.91	34.03	38.68
bin334	bin334_1_389	8.96	0.51	0.26	0.01	0.26	Cytoplasmic	8.96	MER0189773	4.46e-57	subfamily M23B unassigned peptidases	Parabacteroides merdae	M23.UPB	M23B	hypothetical protein	5.63	6.67	6.5	2.21	1.53	2.91	2.2	2.82	2.89	1.32	1.79	1.8	2.43	2.31	1.48
bin334	bin334_1_636	0	10	0	0	0	CytoplasmicMembrane	10	MER0114574	6.04e-31	subfamily M23B unassigned peptidases	Chloroherpeton thalassium	M23.UPB	M23B	hypothetical protein	15.92	22.16	20.62	0.76	1.67	2.29	2.64	3.11	3.22	2	2.61	2.17	2	1.89	2.51
bin334	bin334_1_1730	0.01	0.01	0.03	9.92	0.03	OuterMembrane	9.92	MER0284556	2.27e-53	subfamily M23B unassigned peptidases	Owenweeksia hongkongensis	M23.UPB	M23B	hypothetical protein	18.17	29	21.52	7.25	9.11	8.14	13.28	10.43	11.69	11.53	9.48	10.06	14.24	9.33	11.69
bin334	bin334_1_1278	9.97	0.01	0.01	0	0	Cytoplasmic	9.97	MER0113953	1.66e-114	subfamily M23B non-peptidase homologues	Chloroherpeton thalassium	M23.UNB	M23B	murein DD-endopeptidase	9.68	15.49	11.96	2.39	2.62	2.58	4.91	8.47	5.8	5.4	5.56	6.35	5.9	6.42	6.27
bin334	bin334_1_598	0	0.42	0.65	8.28	0.65	OuterMembrane	8.28	MER0404129	7.74e-70	subfamily M23B unassigned peptidases	Bacteroides sp. 4_1_36	M23.UPB	M23B	murein DD-endopeptidase	32.89	34.95	40.93	19.07	16.12	15.26	23.11	18.86	17.7	21.68	21.5	19.43	26.94	21.49	19.52
bin334	bin334_1_1860	8.96	0.51	0.26	0.01	0.26	Cytoplasmic	8.96	MER0507179	9.21e-27	subfamily M23B unassigned peptidases	Polaribacter sp. MED152	M23.UPB	M23B	ribonucrease Y	24.71	48.42	45.86	9.65	14.36	15.23	12.61	16.22	21.19	14.58	15.86	13.1	11.78	16.97	16.47
bin334	bin334_1_680	9.97	0.01	0.01	0	0	Cytoplasmic	9.97	MER0023945	9.93e-123	subfamily M24A unassigned peptidases	Cytophaga hutchinsonii	M24.UPA	M24A	methionyl aminopeptidase	72.77	99.7	117.44	12.13	12.63	21.52	23.4	32.3	27.6	26.1	40	38.01	30.3	34.88	39.84
bin334	bin334_1_307	9.97	0.01	0.01	0	0	Cytoplasmic	9.97	MER0240382	9.29e-138	subfamily M24B unassigned peptidases	Bacteroides salanitronis	M24.UPB	M24B	Xaa-Pro aminopeptidase	44.38	54.73	53.87	12.52	26.89	30.54	29.71	41.56	35.84	22.37	31.24	22.03	21.27	28.11	29.59
bin334	bin334_1_1570	9.97	0.01	0.01	0	0	Cytoplasmic	9.97	MER1245306	4.04e-127	subfamily M24B unassigned peptidases		M24.UPB	M24B	Xaa-Pro aminopeptidase	3.42	5.74	2.03	4.92	3.23	5.68	7.39	5.66	6.73	5.29	4.93	3.94	5.03	4.7	5.03
bin334	bin334_1_1933	0	2.5	2.5	2.5	2.5	Unknown	2.5	MER0170816	1.63e-109	subfamily M28A non-peptidase homologues	Parabacteroides johnsonii	M28.UNA	M28A	glutaminyl-peptide cyclotransferase	5.4	5.7	4.4	4.88	8.1	4.41	12.08	9.81	8.96	6.76	9.67	4.91	6.17	5.73	6.21
bin334	bin334_1_1506	0.01	0.01	0.2	0.07	9.71	Extracellular	9.71	MER0196078	1.58e-110	subfamily M28D unassigned peptidases	Parabacteroides johnsonii	M28.UPD	M28D	carboxypeptidase Q	6.71	9.66	9.87	5.06	8	11.36	7.04	12.45	12.93	6.93	10.45	9.09	5.88	8.43	8.3
bin334	bin334_1_1994	0.02	4.44	1.09	0.03	4.42	Unknown	4.44	MER1248689	2.99e-123	subfamily M28E unassigned peptidases		M28.UPE	M28E	bacterial leucyl aminopeptidase	21.45	26.67	25.62	12.46	22.58	22.06	26.88	28.83	31.43	20.38	21.24	18.04	20.25	22.98	25.58
bin334	bin334_1_2141	0.01	0.01	0.2	0.07	9.71	Extracellular	9.71	MER1255326	2.28e-95	subfamily M28F unassigned peptidases		M28.UPF	M28F	aminopeptidase YwaD	4.64	4.86	7.6	0.48	1.43	1.45	1.71	1.7	2.49	0.82	1.82	2.59	1.45	1.54	1.89
bin334	bin334_1_850	8.96	0.51	0.26	0.01	0.26	Cytoplasmic	8.96	MER0079158	1.83e-137	family M38 non-peptidase homologues	Spirosoma linguale	M38.UNW	M38	adenine deaminase	10.96	23.34	24.91	5.27	7.25	9.61	6.17	11.3	9.52	6.2	7.41	8.6	5.52	7.73	7.21
bin334	bin334_1_751	9.97	0.01	0.01	0	0	Cytoplasmic	9.97	MER0154533	0	family M38 non-peptidase homologues	Flavobacterium indicum	M38.UNW	M38	dihydroorotase	1.63	1.57	3.44	1.79	5.53	2.77	5.23	4.08	4.52	3.71	3.24	3.86	5.3	4.2	3.68
bin334	bin334_1_1502	9.97	0.01	0.01	0	0	Cytoplasmic	9.97	MER0253631	1.4e-123	guanine deaminase	Pseudomonas stutzeri	M38.981	M38	guanine deaminase	5.48	3.9	4.07	5.36	7.43	7.21	12.39	12.69	11.12	8.11	7.24	9.47	8.81	8.32	6.9
bin334	bin334_1_216	8.96	0.51	0.26	0.01	0.26	Cytoplasmic	8.96	MER0196944	1.65e-135	family M38 non-peptidase homologues	Spirosoma linguale	M38.UNW	M38	hypothetical protein	3.36	5.34	4.68	3.84	6.46	3.56	4.75	6.64	6.49	4.91	8.97	6.85	3.37	4.98	4.73
bin334	bin334_1_1900	9.97	0.01	0.01	0	0	Cytoplasmic	9.97	MER0865561	0	family M38 non-peptidase homologues	Sanguibacteroides justesenii	M38.UNW	M38	imidazolonepropionase	22.55	31.45	32.93	4.86	12.38	11.65	11.41	14.73	13.21	9.44	9.9	9.99	11.81	10.56	13.04
bin334	bin334_1_97	0	10	0	0	0	CytoplasmicMembrane	10	MER0876166	6.12e-119	family M41 unassigned peptidases	Geofilum rubicundum	M41.UPW	M41	AFG3 family protein	53.13	78.65	72.39	17.7	23.24	24.94	25.02	28.52	32.82	26.51	28.94	25.86	27.79	33.79	29.76
bin334	bin334_1_624	0	10	0	0	0	CytoplasmicMembrane	10	MER0875557	2.89e-118	family M41 unassigned peptidases	Acidaminococcus sp. BV3L6	M41.UPW	M41	cell division protease FtsH	2.79	3.8	2.3	2.25	2.13	1.37	2.76	2.57	3.36	2.33	2.05	2.71	1.26	1.93	1.83
bin334	bin334_1_487	0	10	0	0	0	CytoplasmicMembrane	10	MER0227773	2.82e-150	subfamily M48A unassigned peptidases	Paludibacter propionicigenes	M48.UPA	M48A	STE24 endopeptidase	13.5	18.69	18.38	2.51	2.75	1.9	3.8	2.7	5.2	5.6	3.52	4.89	4.96	4.38	4.9
bin334	bin334_1_2157	0.04	9.82	0.12	0.01	0.01	CytoplasmicMembrane	9.82	MER0053199	8.06e-110	Oma1 peptidase	Pelobacter propionicus	M48.018	M48C	metalloendopeptidase OMA1, mitochondrial	24.98	38.75	37.37	27.93	52.61	49.76	39.28	56.81	51.94	33.85	49.78	45.16	38.67	46.03	46.79
bin334	bin334_1_177	8.96	0.51	0.26	0.01	0.26	Cytoplasmic	8.96	MER0368805	2.88e-77	dipeptidyl-peptidase IIIB	Melioribacter roseus	M49.003	M49	dipeptidyl-peptidase III	2.55	2.48	3.4	2.42	3.56	2.05	5.71	6.24	4.96	3.47	3.44	3.38	3.52	4.59	4.3
bin334	bin334_1_1849	8.96	0.51	0.26	0.01	0.26	Cytoplasmic	8.96	MER0066023	1.8e-61	family M49 unassigned peptidases	Kangiella koreensis	M49.UPW	M49	hypothetical protein	4.93	3.4	3.24	3.04	6.17	6.34	7	10.05	10.37	4.56	8.69	12	4.47	5.58	6.13
bin334	bin334_1_1728	0	10	0	0	0	CytoplasmicMembrane	10	MER0894949	3.29e-175	subfamily M50B unassigned peptidases	Odoribacter splanchnicus	M50.UPB	M50B	regulator of sigma E protease	38.6	48.3	52.18	14.61	20.74	20.89	19.3	25.72	21.73	14.75	15.31	13.92	13.97	15	16.45
bin334	bin334_1_887	0	4.9	2.5	0.1	2.5	Unknown	4.9	MER0114395	6.65e-101	family M64 unassigned peptidases	Ignavibacterium album	M64.UPW	M64	hypothetical protein	2.07	4.41	4.38	6.96	9.71	4.14	6.96	10.69	10.13	6.17	8.2	5.63	6.63	7.56	7.07
bin334	bin334_1_381	0	10	0	0	0	CytoplasmicMembrane	10	MER0935614	5.43e-25	family M79 unassigned peptidases	Pseudoxanthomonas spadix	M79.UPW	M79	CAAX protease family protein	2.32	3.08	4.01	3.5	3.97	3.55	3.28	4.11	3.2	1.96	5.81	2.89	2.42	2.81	3.27
bin334	bin334_1_974	0	10	0	0	0	CytoplasmicMembrane	10	MER0220567	5.46e-42	family M79 unassigned peptidases	Clostridium ljungdahlii	M79.UPW	M79	CAAX protease family protein	0.42	1.67	0.62	0	0.31	0	0.39	3.08	1.15	0.18	0.27	0.57	0.61	1.59	1.77
bin334	bin334_1_1234	0	10	0	0	0	CytoplasmicMembrane	10	MER0939662	1.43e-48	family M79 unassigned peptidases	Draconibacterium orientale	M79.UPW	M79	CAAX protease family protein	5.41	2.49	7.89	6.02	6.97	5.4	12.14	7.45	7.21	7.35	7.12	6.15	6.71	6.22	5.97
bin334	bin334_1_1975	0	4.9	2.5	0.1	2.5	Unknown	4.9	MER0317545	0	family M81 unassigned peptidases	Muricauda ruestringensis	M81.UPW	M81	hypothetical protein	5.01	5.18	4.48	6.11	16.54	15.23	15.45	26.96	27.53	11.65	18.31	17.2	9.02	14.82	14.13
bin334	bin334_1_129	0.51	0.01	4.68	0	4.79	Unknown	4.79	MER0284246	5.33e-96	subfamily S1C unassigned peptidases	Niastella koreensis	S01.UPC	S01C	hypothetical protein	22.35	31.29	30.97	9.01	8.47	8.15	7.35	11.49	9.94	6.83	7.58	6.23	3.2	3.28	4.02
bin334	bin334_1_287	0.33	0.06	9.44	0.06	0.11	Periplasmic	9.44	MER0227789	1.62e-122	subfamily S1C unassigned peptidases	Paludibacter propionicigenes	S01.UPC	S01C	serine protease Do	79.64	116.2	97.35	21.65	42.2	47.74	30.69	35.14	40.47	28.83	42.38	38.05	22.25	31.15	27.67
bin334	bin334_1_893	0	0.21	0.46	1.42	7.9	Extracellular	7.9	MER0143833	6.44e-27	lysyl endopeptidase	Comamonas acidovorans	S01.280	S01D	lysyl endopeptidase	8.51	10.05	10.51	2.57	6.43	6.82	7.69	10.71	10.51	7.44	10.02	11.76	5.35	7.36	7.59
bin334	bin334_1_1045	0	0.01	0.2	0.07	9.72	Extracellular	9.72	MER1275265	3.61e-78	subfamily S1D unassigned peptidases		S01.UPD	S01D	lysyl endopeptidase	6.21	5	7.14	6.94	9.05	8.93	10.96	10.68	9.32	11.15	11.43	11.93	7.16	8.27	8.75
bin334	bin334_1_615	0	0.01	0.09	9.52	0.38	OuterMembrane	9.52	MER0469311	5.62e-34	family S6 unassigned peptidases	Flavobacterium johnsoniae	S06.UPW	S06	iron complex outermembrane recepter protein	1.83	0.69	1.51	0.4	0.14	0	0.69	0.69	0.35	0.26	0.13	0.3	0.54	0.26	0.17
bin334	bin334_1_854	0.01	0.01	0.2	0.07	9.71	Extracellular	9.71	MER0972808	3.98e-95	subfamily S8A unassigned peptidases	Fulvivirga imtechensis	S08.UPA	S08A	hypothetical protein	5.73	4.61	5.79	2.86	2.92	4.17	4.5	4.45	5.58	3.81	4.56	5.55	3.44	3.52	3.74
bin334	bin334_1_1239	0	2.5	2.5	2.5	2.5	Unknown	2.5	MER0191946	3.88e-123	subfamily S8A unassigned peptidases	Kordia algicida	S08.UPA	S08A	hypothetical protein	12.87	22.62	19.68	11.67	18.72	16.71	16.43	26.49	24.44	15.53	20.39	16.18	14.27	18.86	19.95
bin334	bin334_1_1785	0	0	0.04	1.52	8.44	Extracellular	8.44	MER0972808	1.92e-93	subfamily S8A unassigned peptidases	Fulvivirga imtechensis	S08.UPA	S08A	serine protease	6.06	4.99	6.73	4.09	4.47	3.62	6.41	5.57	6.47	5.94	4.48	6.89	5.82	5.1	5.82
bin334	bin334_1_293	2	2	2	2	2	Unknown	2	MER0170966	2.02e-98	subfamily S8A unassigned peptidases	Microscilla marina	S08.UPA	S08A	serine protease AprX	13.73	13.12	15.81	4.84	5.46	6.35	10.08	10.55	10.16	9.48	11.95	10.52	13	14.25	12.07
bin334	bin334_1_1444	3.76	0.1	2.14	0.09	3.91	Unknown	3.91	MER1291547	1.16e-77	subfamily S8B unassigned peptidases	Fermentibacter daniensis	S08.UPB	S08B	hypothetical protein	30.05	41.1	39.2	6.35	18.08	19.88	15.07	24.12	23.62	14.24	24.38	28.36	11.54	19.07	18.83
bin334	bin334_1_1485	8.96	0.51	0.26	0.01	0.26	Cytoplasmic	8.96	MER0993248	4.23e-136	subfamily S9A unassigned peptidases	Melioribacter roseus	S09.UPA	S09A	hypothetical protein	6.2	4.09	8.47	5.22	5.9	4.6	9.26	10.93	9.03	5.72	6.5	9.62	5.82	6.64	5.29
bin334	bin334_1_468	0.33	0.06	9.44	0.06	0.11	Periplasmic	9.44	MER1292374	3.88e-145	subfamily S9A unassigned peptidases	Taibaiella sp. AY17	S09.UPA	S09A	prolyl oligopeptidase	24.62	26.03	25.75	5.73	13.43	11.97	13.73	17.98	18.79	12.74	15.3	20.57	12.39	17.04	19.67
bin334	bin334_1_1155	0	3.24	6.49	0.14	0.14	Unknown	6.49	MER0274653	3.88e-151	subfamily S9B unassigned peptidases	Flavobacterium branchiophilum	S09.UPB	S09B	dipeptidyl-peptidase 4	3.79	3.8	2.97	2.61	5.53	5.84	6.18	9.18	9.77	5.4	7.6	7	5.3	6.54	6.04
bin334	bin334_1_415	2	2	2	2	2	Unknown	2	MER1304771	5.9e-143	subfamily S9C unassigned peptidases		S09.UPC	S09C	acylaminoacyl-peptidase	6.12	6.9	9.06	10.28	15.83	15.07	20.72	24.53	25.49	13.94	17.91	14.84	13.77	14.26	15.94
bin334	bin334_1_1044	0	3.24	6.49	0.14	0.14	Unknown	6.49	MER0279668	5.81e-153	dpf-6 g.p.	Alistipes sp. HGB5	S09.A77	S09C	hypothetical protein	14.68	15.87	16.11	8.95	23.73	22.35	24.16	33.65	33.82	16.59	21.01	18.72	15.75	19.16	20.19
bin334	bin334_1_897	9.26	0.24	0.48	0.01	0.01	Cytoplasmic	9.26	MER0215335	3.98e-114	family S12 unassigned peptidases	Croceibacter atlanticus	S12.UPW	S12	beta-N-acetylhexosaminidase	5.31	7.67	6.79	1.94	3.98	3.37	4.52	5.45	4.2	3.45	3.14	3.01	2.92	3.5	3.55
bin334	bin334_1_998	0.33	0.06	9.44	0.06	0.11	Periplasmic	9.44	MER1007773	1.14e-176	family S12 unassigned peptidases	Rhodonellum psychrophilum	S12.UPW	S12	D-alanyl-D-alanine carboxypeptidase	5.16	3.27	6.01	1.56	1.34	1.01	1.37	2.01	1.54	0.98	0.82	1.11	0.77	1.37	1.64
bin334	bin334_1_413	0.15	9.82	0.01	0.01	0.01	CytoplasmicMembrane	9.82	MER0465074	3.8e-75	family S12 unassigned peptidases	Cesiribacter andamanensis	S12.UPW	S12	hypothetical protein	13.77	10.67	11.24	7.79	21.78	24.38	22.34	26.48	22.88	15.71	19.78	17.47	20.16	24.1	25.3
bin334	bin334_1_533	0.15	9.82	0.01	0.01	0.01	CytoplasmicMembrane	9.82	MER1009385	8.93e-116	family S12 unassigned peptidases	Pontibacter korlensis	S12.UPW	S12	hypothetical protein	3.48	5.24	3.59	1.87	4.18	4.93	4.56	7.73	7.3	4.08	5.43	6.28	3.2	4.31	4.38
bin334	bin334_1_558	2	2	2	2	2	Unknown	2	MER0420850	2.38e-89	GYO_0385 g.p.		S12.A23	S12	hypothetical protein	2.19	4.22	2.03	3.91	4.17	4.07	4.07	5.34	4.2	3.69	4.6	5.34	2	5.69	3.92
bin334	bin334_1_1950	0.33	0.06	9.44	0.06	0.11	Periplasmic	9.44	MER1314769	7.03e-118	family S13 unassigned peptidases		S13.UPW	S13	serine-type D-Ala-D-Ala carboxypeptidase/endopeptidase (penicillin-binding protein 4)	0.93	1.05	1.91	1.8	3.6	4.29	5.42	3.96	5.46	4.46	2.98	3.08	2.86	2.97	4.08
bin334	bin334_1_885	9.26	0.24	0.48	0.01	0.01	Cytoplasmic	9.26	MER1012791	2.38e-112	family S14 unassigned peptidases	Bacteroides sp. CAG:714	S14.UPW	S14	ATP-dependent Clp protease, protease subunit	22.72	27.01	39	11.41	29.57	24.67	14.81	27.07	27.52	12.8	17.96	20.84	7.91	14.76	17.34
bin334	bin334_1_710	9.97	0.01	0.01	0	0	Cytoplasmic	9.97	MER0235522	1.96e-95	family S16 unassigned peptidases	Cellulophaga algicola	S16.UPW	S16	ATP-dependent Lon protease	13.01	17.89	14.9	3.88	4.24	6.39	4.63	5.63	5.89	3.73	5.56	3.21	5	5.28	4.72
bin334	bin334_1_728	8.96	0.51	0.26	0.01	0.26	Cytoplasmic	8.96	MER0282415	1.95e-148	DNA repair protein RadA	Flavobacterium columnare	S16.A04	S16	DNA repair protein RadA/Sms	16.78	21.93	21.13	2.42	9	7.1	11.67	15.7	15.6	10.39	14.28	14.58	10.92	15.56	17.17
bin334	bin334_1_312	9.97	0.01	0.01	0	0	Cytoplasmic	9.97	MER0227807	0	family S16 non-peptidase homologues	Paludibacter propionicigenes	S16.UNW	S16	magnesium chelatase family protein	10.97	19.76	16.76	7.98	20.93	16.02	17.71	22.81	20.52	11.6	19.85	19.62	12.49	14.66	15.47
bin334	bin334_1_2146	8.96	0.51	0.26	0.01	0.26	Cytoplasmic	8.96	MER0272193	4.64e-26	family S24 non-peptidase homologues	Cyclobacterium marinum	S24.UNW	S24	hypothetical protein	1.18	3.92	5.64	4.46	5.59	4.89	7.55	3.85	6.28	7.56	10.29	5.58	4.59	5.49	5.3
bin334	bin334_1_119	0	10	0	0	0	CytoplasmicMembrane	10	MER0333630	5.67e-133	subfamily S26A unassigned peptidases	Odoribacter splanchnicus	S26.UPA	S26A	signal peptidase I	25.22	35.53	37.52	9.79	13.13	13.94	14.69	14.53	16.28	12.95	15.95	15.45	11.49	18.27	18.88
bin334	bin334_1_1005	8.96	0.51	0.26	0.01	0.26	Cytoplasmic	8.96	MER0285379	2.36e-67	family S33 unassigned peptidases	Owenweeksia hongkongensis	S33.UPW	S33	esterase	7.02	1.69	8.45	1.92	2.56	3.44	2.56	1.82	4.81	2.44	5.23	3.45	2	3.57	3.29
bin334	bin334_1_995	2	2	2	2	2	Unknown	2	MER0070314	4e-121	family S33 unassigned peptidases	Streptococcus gordonii	S33.UPW	S33	hypothetical protein	2.78	1.71	2.69	0.56	0.8	0.3	0.26	1.2	1.01	0.72	1.35	0.74	0.62	0.44	0.7
bin334	bin334_1_1569	8.96	0.51	0.26	0.01	0.26	Cytoplasmic	8.96	MER0213759	7.94e-58	family S33 unassigned peptidases	Capnocytophaga sputigena	S33.UPW	S33	hypothetical protein	16.93	17.95	21.72	12.52	23.54	19.35	19.48	17.81	24.05	12.84	14.13	13.29	12.05	15.68	15.86
bin334	bin334_1_2035	2.11	7.88	0	0	0	CytoplasmicMembrane	7.88	MER0142291	1.39e-101	C-terminal processing peptidase-3	Bacteroides plebeius	S41.004	S41A	carboxyl-terminal processing protease	10.56	13.18	13.49	4.31	7.23	8.89	8.23	8.17	6.9	5.86	6.34	5.04	5.87	6.56	6.92
bin334	bin334_1_484	2.11	7.88	0	0	0	CytoplasmicMembrane	7.88	MER0240919	1.88e-138	CtpA peptidase	Bacteroides salanitronis	S41.008	S41A	carboxyl-terminal processing protease	13.05	24.63	21.23	4.97	10.85	7.13	6.84	13.68	10.16	7.78	9.81	9.62	6.58	10.54	10.89
bin334	bin334_1_930	2.11	7.88	0	0	0	CytoplasmicMembrane	7.88	MER0240919	5.05e-113	CtpA peptidase	Bacteroides salanitronis	S41.008	S41A	carboxyl-terminal processing protease	11.37	16.84	9.92	1.61	3.47	3.54	2.93	5.26	2.88	2.3	4.47	3.94	4.02	4.86	4.4
bin334	bin334_1_1966	2	2	2	2	2	Unknown	2	MER0061115	3.04e-122	tricorn core peptidase	Thermophagus xiamenensis	S41.006	S41B	tricorn protease	6.76	9.31	10.7	5.46	11.77	12.43	11.22	18.18	18.63	10.65	13.69	13.91	7.01	10.14	12.46
bin334	bin334_1_1602	2	2	2	2	2	Unknown	2	MER0312627	0	dipeptidyl-peptidase 11	Owenweeksia hongkongensis	S46.002	S46	hypothetical protein	20.2	24.37	22.3	4.7	8.04	4.88	9.08	11.95	11.9	7.48	13.07	9.77	10.62	13.68	15.51
bin334	bin334_1_1780	0	4.9	2.5	0.1	2.5	Unknown	4.9	MER0312629	0	dipeptidyl-peptidase 11	Thermophagus xiamenensis	S46.002	S46	hypothetical protein	6.39	9.62	7.98	1.14	2.76	3.05	3.57	4.68	4.7	3.32	5.63	4.91	3.73	5.06	5.91
bin334	bin334_1_58	2	2	2	2	2	Unknown	2	MER1065577	0	family S46 unassigned peptidases		S46.UPW	S46	hypothetical protein	12.99	25.08	15.7	4.27	11.04	10.06	11.08	13.56	15.86	7.51	8.95	9.11	7.9	10.36	12.26
bin334	bin334_1_1240	0.15	9.82	0.01	0.01	0.01	CytoplasmicMembrane	9.82	MER0299643	0	subfamily S49B unassigned peptidases	Solitalea canadensis	S49.UPB	S49B	protease IV	7.85	18.57	17.59	11.35	24.08	25.94	30.07	36.97	41.12	21.89	28.59	24.51	19.77	26.61	28.03
bin334	bin334_1_1621	9.26	0.24	0.48	0.01	0.01	Cytoplasmic	9.26	MER1073240	3.51e-27	subfamily S49C non-peptidase homologues	Acinetobacter bohemicus	S49.UNC	S49C	enoyl-CoA hydratase	2.89	1.28	0	0.48	0.23	2.13	1.52	2.36	2.86	2.18	1.47	4.12	0.71	1.24	2.21
bin334	bin334_1_1291	8.96	0.51	0.26	0.01	0.26	Cytoplasmic	8.96	MER1072164	5.05e-88	subfamily S49C non-peptidase homologues	Paeniclostridium sordellii	S49.UNC	S49C	hypothetical protein	49.93	39.24	43.57	24.45	18.54	23.08	24.69	24.44	24.64	25.41	26.52	18.48	21.73	18.25	23.74
bin334	bin334_1_1361	0	10	0	0	0	CytoplasmicMembrane	10	MER1072543	1.98e-68	subfamily S49C unassigned peptidases	Solitalea canadensis	S49.UPC	S49C	membrane-bound serine protease (ClpP class)	42.74	58.54	62.44	3.8	11.04	14.88	10.74	14.05	15.64	8.77	15.48	10.36	9.13	10.26	12
bin334	bin334_1_1132	9.97	0.01	0.01	0	0	Cytoplasmic	9.97	MER1356625	5.42e-116	family S51 unassigned peptidases		S51.UPW	S51	dipeptidase E	26.49	44.39	61.71	12.6	40.51	39.41	29.09	58.62	54.65	23.66	39.46	48.33	24.28	40.56	42.74
bin334	bin334_1_208	0	9.8	0.01	0.18	0.01	CytoplasmicMembrane	9.8	MER1084224	8.24e-66	family S54 unassigned peptidases	Owenweeksia hongkongensis	S54.UPW	S54	hypothetical protein	4.18	3.58	5.75	1.85	3.03	3.64	4.43	5.6	4.53	4.95	6.15	5.78	5.38	4.4	5.88
bin334	bin334_1_899	0	10	0	0	0	CytoplasmicMembrane	10	MER1082294	4.94e-52	family S54 unassigned peptidases	Sanguibacteroides justesenii	S54.UPW	S54	hypothetical protein	4.83	4.5	3.61	0	1.43	0	1.36	1.98	2.01	2.03	3.76	2.64	1.41	3.1	3
bin334	bin334_1_1073	0	10	0	0	0	CytoplasmicMembrane	10	MER1080864	8.47e-54	family S54 unassigned peptidases	Solitalea canadensis	S54.UPW	S54	hypothetical protein	55.97	55.66	77.55	9.54	4.86	8.02	7.86	9.78	4.58	12.31	6.55	5.18	10.81	7.31	4.59
bin334	bin334_1_209	0	10	0	0	0	CytoplasmicMembrane	10	MER0285195	4.25e-66	At5g25752 rhomboid peptidase	Owenweeksia hongkongensis	S54.025	S54	uncharacterized protein	17.83	24.34	17.15	5.46	6.67	9.87	11.33	10.88	8.95	7.73	8.05	8.62	6.8	10.14	8.91
bin334	bin334_1_866	9.26	0.24	0.48	0.01	0.01	Cytoplasmic	9.26	MER0285363	9.5e-89	family S66 unassigned peptidases	Owenweeksia hongkongensis	S66.UPW	S66	muramoyltetrapeptide carboxypeptidase	4.58	7.74	7.07	3.83	4.61	5.85	10.36	8.89	6.25	7.51	10.37	7.69	5.27	5.83	4.35
bin334	bin334_1_949	5.41	0.06	4.48	0	0.05	Unknown	5.41	MER0133260	6.53e-118	family T2 unassigned peptidases	Dyadobacter fermentans	T02.UPW	T02	L-asparaginase / beta-aspartyl-peptidase	2.19	4.64	3.2	1.32	3.8	2.51	3.43	7.3	6.57	6.02	9.83	9.41	5.78	7.19	11.21
bin334	bin334_1_1545	8.96	0.51	0.26	0.01	0.26	Cytoplasmic	8.96	MER0051369	3.16e-150	collagenase	Chlorobium phaeobacteroides	U32.001	U32	U32 family peptidase	2.77	8.6	4.73	1.72	2.23	3.31	2.95	4.88	2.76	2.88	4.42	2.28	4.19	3.52	2.7

## Sheet: 6.MERPOS.bin.190
Supplementary Data 11. Summary of MEROPS family profile and their transcriptional expressions within bin.190
bin	GeneID	Cytoplasmic_Score	CytoplasmicMembrane_Score	Periplasmic_Score	OuterMembrane_Score	Extracellular_Score	Final_Localization	Final_Score	Accession	Evalue	Peptidase	Species	subfamily	family	product	H15_1	H15_2	H15_3	H7_1	H7_2	H7_3	H4_1	H4_2	H4_3	H2_1	H2_2	H2_3	H1_1	H1_2	H1_3
bin190	bin190_1_319	0	10	0	0	0	CytoplasmicMembrane	10	MER0433821	4.28e-96	signal peptidase II	Mesotoga sp. PhosAc3	A08.001	A08	signal peptidase II	164.94	218.16	137.6	58.84	55.62	48.11	44.14	40.57	51.81	17.84	29.99	29.31	16.45	22.28	27.93
bin190	bin190_1_260	0	10	0	0	0	CytoplasmicMembrane	10	MER0691052	1.3e-96	subfamily A24A unassigned peptidases	Mesotoga infera	A24.UPA	A24A	leader peptidase (prepilin peptidase) / N-methyltransferase	13.09	11.38	14.61	7.02	15.92	15.9	5.58	22.73	12.82	9.09	7.74	10.58	2.67	8.75	5.31
bin190	bin190_7_78	0	2.5	2.5	2.5	2.5	Unknown	2.5	MER0704026	0	subfamily C1A unassigned peptidases	Mesotoga infera	C01.UPA	C01A	hypothetical protein	21.53	39.47	40.99	22.79	67.51	60.01	25.98	54.47	58.22	15.19	37.6	55.81	8.42	20.86	23.5
bin190	bin190_2_148	0	0.01	0.09	9.52	0.38	OuterMembrane	9.52	MER0198355	3.88e-32	subfamily C1B unassigned peptidases	Aciduliprofundum boonei	C01.UPB	C01B	hypothetical protein	5.67	6.22	6.61	4.85	2.83	4.41	3.22	4.62	4.24	1.81	2.34	3.26	1.41	1.45	1.06
bin190	bin190_9_103	2	2	2	2	2	Unknown	2	MER0164098	9.98e-21	subfamily C1B unassigned peptidases		C01.UPB	C01B	hypothetical protein	15.58	20.76	14.79	0.73	5.05	7	3.88	9.36	6.96	2.66	3.8	2.66	0.53	2.15	1.23
bin190	bin190_2_82	9.97	0.01	0.01	0	0	Cytoplasmic	9.97	MER0697805	4.82e-141	family C15 unassigned peptidases	Mesotoga infera	C15.UPW	C15	pyroglutamyl-peptidase	23.32	39.68	60.13	9.71	12.88	10.92	9.29	10.6	13.46	5.62	4.84	9.84	5.26	5.77	2.89
bin190	bin190_1_244	9.97	0.01	0.01	0	0	Cytoplasmic	9.97	MER0283213	4.46e-60	GMP synthase	Marinitoga piezophila	C26.957	C26	GMP synthase (glutamine-hydrolysing)	31.07	46.39	41.73	2.73	5.65	7.65	4.01	4.92	6.47	2.01	3.68	4.65	1.64	3.27	2.82
bin190	bin190_1_482	9.97	0.01	0.01	0	0	Cytoplasmic	9.97	MER0065772	7.45e-161	CTP synthetase	Aeropyrum pernix	C26.964	C26	CTP synthase	9.73	12.5	9.67	4.04	10.1	10.53	3.71	6.88	6.99	1.89	4.19	4.45	1.5	1.92	2.28
bin190	bin190_5_50	0	3.24	6.49	0.14	0.14	Unknown	6.49	MER0443190	1.76e-45	family C26 unassigned peptidases	Kosmotoga olearia	C26.UPW	C26	GMP synthase (glutamine-hydrolysing)	11.7	10.49	10.65	4.15	3.02	1.71	5.52	1.97	2.84	2.63	1.8	3.02	1.78	1.19	1.58
bin190	bin190_6_166	9.26	0.24	0.48	0.01	0.01	Cytoplasmic	9.26	MER0443190	6.32e-26	family C26 unassigned peptidases	Kosmotoga olearia	C26.UPW	C26	GMP synthase (glutamine-hydrolysing)	12.25	4.77	17.6	1.54	0.38	2.6	1.43	2.1	1.07	1.92	0.99	2.1	1.49	0.77	1.59
bin190	bin190_20_16	8.96	0.51	0.26	0.01	0.26	Cytoplasmic	8.96	MER0056147	5.96e-77	imidazoleglycerol-phosphate synthase	Thermotoga petrophila	C26.A32	C26	pyridoxal 5'-phosphate synthase pdxT subunit	203.88	158.87	179.66	17.92	22.81	30.24	21.86	22.3	27.28	7.71	16.12	31.58	8.08	6.18	6.94
bin190	bin190_2_12	2	2	2	2	2	Unknown	2	MER0177885	3.63e-69	family C40 unassigned peptidases	Eubacterium ventriosum	C40.UPW	C40	hypothetical protein	0	0.62	0	0	0	0	0	0	0	0.2	0	0	0.06	0	0
bin190	bin190_5_200	8.96	0.51	0.26	0.01	0.26	Cytoplasmic	8.96	MER0720410	5.82e-28	family C40 non-peptidase homologues	Clostridium tetanomorphum	C40.UNW	C40	hypothetical protein	16.95	26.17	26.32	8.06	14.57	12.89	4.5	8.4	7.33	2.63	3.94	6.62	1.31	2.34	1.78
bin190	bin190_9_84	9.97	0.01	0.01	0	0	Cytoplasmic	9.97	MER0455547	3.88e-95	family C44 non-peptidase homologues	Kosmotoga olearia	C44.UNW	C44	glutamine---fructose-6-phosphate transaminase (isomerizing)	104.05	123.76	117.21	11.44	9.37	11.25	10.17	12.41	9.54	6.53	5.91	5.79	6.39	6.97	6.72
bin190	bin190_11_38	8.96	0.51	0.26	0.01	0.26	Cytoplasmic	8.96	MER0037116	7.07e-44	family C44 unassigned peptidases	Solanum lycopersicum	C44.UPW	C44	asparagine synthase (glutamine-hydrolysing)	12.45	19.32	15	3.34	3.37	3.81	3.62	1.79	3.65	1.49	3.2	1.57	1.29	1.42	1.45
bin190	bin190_2_228	9.97	0.01	0.01	0	0	Cytoplasmic	9.97	MER0384936	2.23e-91	PfpI peptidase	Mesotoga prima	C56.001	C56	protease I	3.2	0	6.81	2.89	1.45	2.21	1.19	6.89	6.32	1.33	2.89	2.22	0.23	2.14	2.53
bin190	bin190_8_43	2	2	2	2	2	Unknown	2	MER0914009	0	family C59 non-peptidase homologues	Mesotoga infera	C59.UNW	C59	choloylglycine hydrolase	7.79	6.56	8.27	4.27	3.93	2.71	3.25	2.3	3.7	2.43	3.57	2.22	1.23	1.93	1.16
bin190	bin190_11_59	2	2	2	2	2	Unknown	2	MER0330093	0	family C59 unassigned peptidases	Mesotoga prima	C59.UPW	C59	choloylglycine hydrolase	1.94	1.54	2.83	0.59	0.98	1.11	0.83	0.95	0.92	0.25	0.38	0.91	0	0.08	0.22
bin190	bin190_1_176	0	2.5	2.5	2.5	2.5	Unknown	2.5	MER0386692	0	family C69 unassigned peptidases	Mesotoga prima	C69.UPW	C69	dipeptidase	7.21	12.11	12.39	5.25	12.8	12.17	3.61	11.14	11.08	2.79	5.1	7.6	1.16	2.01	2.61
bin190	bin190_1_177	0	2.5	2.5	2.5	2.5	Unknown	2.5	MER0275180	0	family C69 unassigned peptidases	Mesotoga prima	C69.UPW	C69	dipeptidase	32.11	57.65	48.78	15.79	66.43	60.02	19.32	48.32	43.29	11.21	30.08	48.56	6.52	15.58	18.64
bin190	bin190_1_271	0	4.9	2.5	0.1	2.5	Unknown	4.9	MER0239236	0	family C69 unassigned peptidases	Mesotoga prima	C69.UPW	C69	dipeptidase	6.28	6.82	7.16	2.16	1.5	2.49	1.79	2.58	2.45	0.95	0.58	0.66	0.37	0.3	0.33
bin190	bin190_3_138	2	2	2	2	2	Unknown	2	MER0736046	0	family C69 unassigned peptidases	Mesotoga infera	C69.UPW	C69	secernin	14.42	11.17	16.13	7.57	9.45	6.62	5.97	7.99	7.54	3.51	4.35	9.1	1.63	2.77	1.95
bin190	bin190_4_200	0	4.9	2.5	0.1	2.5	Unknown	4.9	MER0736229	0	family C69 unassigned peptidases	Mesotoga infera	C69.UPW	C69	dipeptidase	48.22	99.72	104.82	0.69	1.97	2.13	0.76	2.13	2.63	0.99	0.61	1.07	1.07	1.04	0.56
bin190	bin190_7_86	0	4.9	2.5	0.1	2.5	Unknown	4.9	MER0386744	0	family C69 unassigned peptidases	Mesotoga prima	C69.UPW	C69	dipeptidase	282.54	556.1	555.01	9.73	34.79	33.58	12.45	26.2	22.86	5.89	10.38	12.05	4.71	8.82	11.92
bin190	bin190_7_89	8.96	0.51	0.26	0.01	0.26	Cytoplasmic	8.96	MER0237924	0	family C69 unassigned peptidases		C69.UPW	C69	dipeptidase	12.09	17.93	17.62	10.62	35.75	34.54	7.77	19.33	16.48	2.74	7.54	11.16	1.09	2.64	2.2
bin190	bin190_7_90	0	2.5	2.5	2.5	2.5	Unknown	2.5	MER0736145	0	family C69 unassigned peptidases	Mesotoga infera	C69.UPW	C69	dipeptidase	7.9	17.23	15.86	5.58	24.28	21.17	3.59	12.86	10.75	1.28	5.55	7.14	0.69	1.46	1.76
bin190	bin190_6_137	0	4.72	0.52	4.58	0.18	Unknown	4.72	MER0775761	7.8e-83	family I39 unassigned peptidase inhibitors	Mesotoga infera	I39.UPW	I39	alpha-2-macroglobulin	13.53	19.45	18.41	5.17	12.59	10.02	4.5	8.31	7.66	2.84	3.76	5.25	1.35	1.46	1.98
bin190	bin190_1_472	8.96	0.51	0.26	0.01	0.26	Cytoplasmic	8.96	MER0806622	0	family I87 unassigned peptidase inhibitors	Mesotoga infera	I87.UPW	I87	modulator of FtsH protease HflK	46.28	69.9	76.16	2.75	13.84	14.94	2.92	10.36	9.78	2.44	8.11	6.57	1.52	5.24	6.74
bin190	bin190_1_473	8.96	0.51	0.26	0.01	0.26	Cytoplasmic	8.96	MER0795611	0	family I87 unassigned peptidase inhibitors	Mesotoga infera	I87.UPW	I87	modulator of FtsH protease HflC	56.24	88.3	90.88	7.48	16.41	20.67	5.61	15.51	14.13	3.29	9.42	8.9	2.14	4.27	5.66
bin190	bin190_5_99	8.96	0.51	0.26	0.01	0.26	Cytoplasmic	8.96	MER0239123	0	family I87 unassigned peptidase inhibitors		I87.UPW	I87	hypothetical protein	99.71	169.89	151.37	29.4	86.09	74.84	20.56	59.61	51.87	12.1	32.88	73.95	6.32	17.91	15.08
bin190	bin190_6_139	9.97	0.01	0.01	0	0	Cytoplasmic	9.97	MER0821471	0	subfamily M3B unassigned peptidases	Mesotoga infera	M03.UPB	M03B	oligoendopeptidase F	6.06	6.47	5.28	3.94	3.73	4.22	1.79	2.7	2.19	0.81	1.04	1.53	0.55	0.7	0.9
bin190	bin190_7_27	9.97	0.01	0.01	0	0	Cytoplasmic	9.97	MER0821932	0	subfamily M3C unassigned peptidases	Mesotoga infera	M03.UPC	M03C	oligoendopeptidase F	5	9.81	10.59	3.02	10.17	5.75	3.44	7.54	5.55	2.36	4.34	5.24	1.45	2.37	3.29
bin190	bin190_2_127	9.26	0.24	0.48	0.01	0.01	Cytoplasmic	9.26	MER0277431	0	family M103 unassigned peptidases		M103.UPW	M103	PmbA protein	22.09	24.4	28.31	1.13	5.24	4.97	2.7	4.47	4.85	1.54	3.75	5.57	1.06	2.05	2.58
bin190	bin190_2_128	9.97	0.01	0.01	0	0	Cytoplasmic	9.97	MER0329845	0	family M103 unassigned peptidases	Mesotoga prima	M103.UPW	M103	TldD protein	14.93	14.19	11.63	1.95	1.23	1.4	1.84	2.79	1.36	0.81	1.71	3.63	0.64	0.68	0.7
bin190	bin190_3_160	8.96	0.51	0.26	0.01	0.26	Cytoplasmic	8.96	MER0330926	9.72e-106	family M103 unassigned peptidases	Mesotoga prima	M103.UPW	M103	hypothetical protein	16.76	19.16	20.13	4.09	5.16	5.45	5.54	5.17	7.57	3.44	4.75	4.26	2.26	4.14	2.58
bin190	bin190_3_161	9.97	0.01	0.01	0	0	Cytoplasmic	9.97	MER0039199	0	family M103 unassigned peptidases	Clostridium acetobutylicum	M103.UPW	M103	TldD protein	4.41	10.18	5.99	1.04	0.89	1.9	1.58	4.01	1.87	0.95	2.37	2.3	0.36	1.03	0.41
bin190	bin190_6_170	9.97	0.01	0.01	0	0	Cytoplasmic	9.97	MER0198660	1.02e-67	TldD peptidase	Dehalococcoides sp. GT	M103.001	M103	TldD protein	7.78	13.62	12.35	11.96	14.17	15.55	6.69	13.56	15.9	4.91	9.6	12.97	2.51	4.3	5.97
bin190	bin190_3_169	8.96	0.51	0.26	0.01	0.26	Cytoplasmic	8.96	MER0038364	1.06e-92	family M14 unassigned peptidases	Treponema denticola	M14.UPW	M14X	hypothetical protein	47.43	59.06	66.97	3.52	8.16	7.7	5.49	8.73	6.02	3.59	4.92	5.54	3.59	2.98	3.07
bin190	bin190_10_98	8.96	0.51	0.26	0.01	0.26	Cytoplasmic	8.96	MER0038364	1.38e-94	family M14 unassigned peptidases	Treponema denticola	M14.UPW	M14X	hypothetical protein	0.58	0	0	0	0.05	0.06	0.07	0	0.1	0.13	0	0	0	0	0
bin190	bin190_12_61	9.97	0.01	0.01	0	0	Cytoplasmic	9.97	MER0341135	0	apeA putative peptidase	Mesotoga prima	M18.004	M18	hypothetical protein	54.91	57.13	71.99	6.73	25.27	24.97	11.68	23.89	20.93	7.7	13.55	26.92	3.89	9.22	9.37
bin190	bin190_1_318	8.96	0.51	0.26	0.01	0.26	Cytoplasmic	8.96	MER1153440	3.36e-34	subfamily M20A non-peptidase homologues	Paraoerskovia marina	M20.UNA	M20A	translational activator of cytochrome c oxidase 1	99.28	136.5	102.58	7.53	23.34	24.6	12.1	26.36	19.91	8.63	17.89	36.01	6.51	10.13	13.13
bin190	bin190_3_186	8.96	0.51	0.26	0.01	0.26	Cytoplasmic	8.96	MER0473522	3.13e-172	peptidase V	Kosmotoga olearia	M20.004	M20A	succinyl-diaminopimelate desuccinylase	71.78	79.67	95.36	25.33	55.15	55.07	24.59	39.12	34.48	11.71	19.65	26.97	4.97	9.88	9.87
bin190	bin190_5_84	9.97	0.01	0.01	0	0	Cytoplasmic	9.97	MER0369249	0	YgeY protein	Mesotoga prima	M20.A08	M20A	hypothetical protein	35.86	48.67	52.29	21.99	31.08	34.35	19.74	31.4	27.92	12.04	13.26	20.16	6.19	10.83	9.18
bin190	bin190_6_75	9.97	0.01	0.01	0	0	Cytoplasmic	9.97	MER0844907	0	subfamily M20A unassigned peptidases	Mesotoga infera	M20.UPA	M20A	succinyl-diaminopimelate desuccinylase	9.07	12.48	9.26	0.29	3.2	2.52	0.82	2.19	1.44	0.58	1.15	1.68	0.79	1.36	1.02
bin190	bin190_3_243	9.97	0.01	0.01	0	0	Cytoplasmic	9.97	MER0303400	0	peptidase T	Mesotoga prima	M20.003	M20B	tripeptide aminopeptidase	2.38	1.15	1.58	0.33	0.16	0	0.21	0	0.44	0.37	0.14	0	0.08	0.09	0.25
bin190	bin190_7_13	9.97	0.01	0.01	0	0	Cytoplasmic	9.97	MER0932574	0	subfamily M20B unassigned peptidases	Mesotoga infera	M20.UPB	M20B	tripeptide aminopeptidase	8.42	15.25	11.97	1	1.42	2.01	1.1	2.41	1.34	0.71	0.44	1.43	0.18	0.77	0.19
bin190	bin190_4_51	8.96	0.51	0.26	0.01	0.26	Cytoplasmic	8.96	MER0842373	0	family M20D unassigned peptidases	Mesotoga infera	M20.UPD	M20D	N-acetyldiaminopimelate deacetylase	2.26	2.98	3.55	1.7	3.11	1.99	0.89	2.29	1.92	0.4	1.37	2.89	0.35	0.52	0.71
bin190	bin190_1_490	8.96	0.51	0.26	0.01	0.26	Cytoplasmic	8.96	MER0194822	3.54e-21	subfamily M23B unassigned peptidases	Thermotoga naphthophila	M23.UPB	M23B	hypothetical protein	39.01	34.65	46.74	5.88	11.73	10.82	6.27	10.38	13.72	5.67	6.71	10.6	2.97	5.58	4.35
bin190	bin190_1_504	0.01	0.01	0.03	9.92	0.03	OuterMembrane	9.92	MER0387778	8.31e-79	subfamily M23B unassigned peptidases	Mesotoga prima	M23.UPB	M23B	peptidoglycan LD-endopeptidase LytH	46.21	45.6	35.72	54.86	94.56	73.88	67.68	73.61	76.99	38.6	50.94	66.71	20.71	23.42	21.54
bin190	bin190_7_109	8.96	0.51	0.26	0.01	0.26	Cytoplasmic	8.96	MER0388848	8.92e-72	subfamily M23B unassigned peptidases	Mesotoga prima	M23.UPB	M23B	hypothetical protein	8.82	6.78	8.35	6.86	13.44	12.44	7.54	11.58	7.79	4.61	5.04	6.13	1.68	3.19	1.19
bin190	bin190_1_372	9.97	0.01	0.01	0	0	Cytoplasmic	9.97	MER0394859	2.23e-178	subfamily M24A unassigned peptidases	Mesotoga prima	M24.UPA	M24A	methionyl aminopeptidase	153.86	233.12	257.59	95.05	78.59	75.63	84.67	79.84	83.68	61.19	60.76	53.82	41.8	46.71	40.17
bin190	bin190_5_35	9.97	0.01	0.01	0	0	Cytoplasmic	9.97	MER0189960	2.73e-88	leucine aminopeptidase	Kosmotoga olearia	M24.031	M24B	Xaa-Pro aminopeptidase	29.73	60.86	46.15	3.31	11.36	6.52	6.35	11.16	12.47	4.11	4.47	9.74	2.52	5.22	6.41
bin190	bin190_6_70	8.96	0.51	0.26	0.01	0.26	Cytoplasmic	8.96	MER0101339	9.49e-62	subfamily M24B non-peptidase homologues	Thermotoga lettingae	M24.UNB	M24B	hypothetical protein	46.76	63.99	50.77	27.91	32.98	28.8	20.48	25.36	21.9	10.42	13.34	14.16	6.59	6.94	8.5
bin190	bin190_3_220	8.96	0.51	0.26	0.01	0.26	Cytoplasmic	8.96	MER0155354	2.01e-62	family M24 non-peptidase homologues	Chloroflexus sp. Y-400-fl	M24.UNW	M24X	hypothetical protein	2.13	2.37	4.03	7.89	11.28	9.84	8.95	8.08	7.32	4.93	4.97	6.11	2.98	1.28	1.85
bin190	bin190_5_213	8.96	0.51	0.26	0.01	0.26	Cytoplasmic	8.96	MER0029786	7.51e-32	family M24 non-peptidase homologues	Bacillus halodurans	M24.UNW	M24X	hypothetical protein	15.78	16.38	14.16	12.03	8.8	9.1	10.79	8.91	9.26	6.72	7.02	5.45	4.02	2.29	3.88
bin190	bin190_3_234	8.96	0.51	0.26	0.01	0.26	Cytoplasmic	8.96	MER0101376	8.05e-42	subfamily M28A non-peptidase homologues	Thermotoga lettingae	M28.UNA	M28A	hypothetical protein	5.48	3.83	6.13	1.86	1.76	1.99	1.87	2.44	1.74	1.31	1.56	3.2	0.75	0.74	0.88
bin190	bin190_7_3	8.96	0.51	0.26	0.01	0.26	Cytoplasmic	8.96	MER0101376	3.72e-42	subfamily M28A non-peptidase homologues	Thermotoga lettingae	M28.UNA	M28A	hypothetical protein	3.58	3.39	2.74	1.01	0.8	1.08	0.27	0.99	1.28	0.82	0.74	0.97	0.25	0.68	0.42
bin190	bin190_14_8	0	0	0.02	3.73	6.26	Unknown	6.26	MER0857496	0	family M30 unassigned peptidases	Mesotoga infera	M30.UPW	M30	hypothetical protein	45.4	65.79	60.08	24.14	42.72	42	30.64	39.34	37.89	15.55	19.14	19.94	10.44	12.8	11.82
bin190	bin190_1_414	8.96	0.51	0.26	0.01	0.26	Cytoplasmic	8.96	MER0857741	0	family M32 unassigned peptidases	Mesotoga infera	M32.UPW	M32	carboxypeptidase Taq	9.6	12.82	8.44	5.09	8.83	11.87	7.35	12.16	9.56	5.89	7.64	10.02	4.16	4.55	4.29
bin190	bin190_1_39	9.97	0.01	0.01	0	0	Cytoplasmic	9.97	MER0860223	0	family M38 non-peptidase homologues	Mesotoga prima	M38.UNW	M38	imidazolonepropionase	40.27	51.34	59.91	22.29	23.2	18.53	23.26	28.89	27.65	12.51	15.71	17.24	8.66	11.13	10.37
bin190	bin190_4_156	8.96	0.51	0.26	0.01	0.26	Cytoplasmic	8.96	MER0193013	5.75e-40	family M38 non-peptidase homologues	Thermanaerovibrio acidaminovorans	M38.UNW	M38	hypothetical protein	17.52	23.63	24.94	4.54	5	5.99	5.86	8.52	6.01	3.07	1.63	3.74	1.68	2.48	2.83
bin190	bin190_5_81	9.97	0.01	0.01	0	0	Cytoplasmic	9.97	MER0081897	1.89e-79	family M38 non-peptidase homologues	Peptoclostridium difficile	M38.UNW	M38	hypothetical protein	6.55	12.33	10.61	7.05	13.87	11.01	8.23	11.1	12.77	3.96	6.69	10.18	2.15	3.37	3.81
bin190	bin190_5_82	9.97	0.01	0.01	0	0	Cytoplasmic	9.97	MER0056062	1.28e-74	family M38 non-peptidase homologues	Thermosipho melanesiensis	M38.UNW	M38	dihydropyrimidinase	10.8	24.29	22.92	12.59	33.12	26.04	10.76	23.98	24.44	5.65	15.61	12.18	3.59	5.95	5.95
bin190	bin190_6_69	9.97	0.01	0.01	0	0	Cytoplasmic	9.97	MER0141270	1.45e-160	family M38 non-peptidase homologues	Thermosipho africanus	M38.UNW	M38	8-oxoguanine deaminase	3.97	6.4	6.18	1.11	1.9	0.84	1.54	2.02	2.19	0.89	1.65	3.04	0.38	0.81	1.27
bin190	bin190_6_93	8.96	0.51	0.26	0.01	0.26	Cytoplasmic	8.96	MER0141269	5.54e-151	family M38 non-peptidase homologues	Thermosipho africanus	M38.UNW	M38	adenine deaminase	8.12	10.09	10.23	14.65	23.94	20.32	12.36	21.51	18.36	7.02	11.43	12.69	4.13	6.05	7.33
bin190	bin190_6_114	9.97	0.01	0.01	0	0	Cytoplasmic	9.97	MER0859904	0	family M38 non-peptidase homologues	Mesotoga infera	M38.UNW	M38	beta-aspartyl-dipeptidase (metallo-type)	12.13	21.51	25.06	3.14	9.28	8.65	6.39	10.13	12.74	3.99	6.87	6.84	3.45	3.93	3.65
bin190	bin190_7_37	9.97	0.01	0.01	0	0	Cytoplasmic	9.97	MER0863258	3.41e-59	family M38 unassigned peptidases	Mesotoga prima	M38.UPW	M38	N-acetylglucosamine-6-phosphate deacetylase	20.66	28.14	49.77	7.78	12.85	13.47	14.97	14.27	18.59	4.93	7.64	4.81	4.13	6.94	3.82
bin190	bin190_7_38	9.97	0.01	0.01	0	0	Cytoplasmic	9.97	MER0102297	2.39e-61	family M38 unassigned peptidases	Petrotoga mobilis	M38.UPW	M38	N-acetylglucosamine-6-phosphate deacetylase	10.8	20.76	18.98	1.16	10	3.38	3.92	6.43	6.59	0.95	1.98	3.77	1.67	2.83	4.01
bin190	bin190_8_49	9.97	0.01	0.01	0	0	Cytoplasmic	9.97	MER0863258	0	family M38 unassigned peptidases	Mesotoga prima	M38.UPW	M38	N-acetylglucosamine-6-phosphate deacetylase	19.73	22	20.61	2.31	4.14	2.03	3.55	2.95	4.42	2.06	2.15	3.07	0.78	1.8	1.52
bin190	bin190_12_1	8.96	0.51	0.26	0.01	0.26	Cytoplasmic	8.96	MER0124692	0	family M38 non-peptidase homologues	Thermosipho africanus	M38.UNW	M38	hypothetical protein	40.27	67.62	67.88	11.11	29.35	22.26	15.72	26.36	27.69	10.67	16.97	21.01	6.68	12.47	14.98
bin190	bin190_1_61	0	10	0	0	0	CytoplasmicMembrane	10	MER0362406	0	FtsH peptidase	Mesotoga prima	M41.021	M41	cell division protease FtsH	59.73	53.02	54.81	5.16	5.16	5.6	4.57	6.23	5.34	3.98	3.76	3.63	3.36	4.68	4.54
bin190	bin190_1_18	9.97	0.01	0.01	0	0	Cytoplasmic	9.97	MER0879331	0	yhfE g.p.	Mesotoga infera	M42.A02	M42	aminopeptidase	66.47	85.28	90.64	8.96	14.86	18.93	9.87	16.02	17.62	4.01	10.92	9.81	7.25	7.46	7.31
bin190	bin190_1_194	9.97	0.01	0.01	0	0	Cytoplasmic	9.97	MER0880309	0	TM1048-type putative peptidase	Mesotoga infera	M42.007	M42	hypothetical protein	11.7	10.59	8.53	3.59	3.13	1.6	1.95	3.34	3.83	1.67	1.71	4.35	0.72	1.27	0.98
bin190	bin190_1_195	9.97	0.01	0.01	0	0	Cytoplasmic	9.97	MER0880538	0	family M42 unassigned peptidases	Mesotoga infera	M42.UPW	M42	hypothetical protein	33.23	45.27	48.69	10.71	24.72	18.79	14.18	18.82	17.91	6.55	12.95	12.31	3.57	5.87	8.61
bin190	bin190_1_196	9.97	0.01	0.01	0	0	Cytoplasmic	9.97	MER0879632	0	CelM peptidase	Mesotoga infera	M42.010	M42	tetrahedral aminopeptidase	34.39	63.83	49.16	12.14	26.55	16.2	15.69	21.72	19.55	9.8	12.62	23.76	5.25	8.66	8.32
bin190	bin190_4_176	8.96	0.51	0.26	0.01	0.26	Cytoplasmic	8.96	MER0879336	0	family M42 unassigned peptidases	Mesotoga infera	M42.UPW	M42	hypothetical protein	235.44	248.83	271.94	79.05	53.69	53.26	56.77	48.49	53.02	35.49	28.42	26.98	24.87	18.55	19.69
bin190	bin190_13_32	0	10	0	0	0	CytoplasmicMembrane	10	MER0295638	0	subfamily M48A unassigned peptidases	Mesotoga prima	M48.UPA	M48A	STE24 endopeptidase	31.83	46.89	40.53	5.36	7.54	6.44	3.69	8.11	7.34	3.62	6.19	2.48	1.62	3.36	3.77
bin190	bin190_4_202	0	10	0	0	0	CytoplasmicMembrane	10	MER0348938	0	subfamily M48B unassigned peptidases	Mesotoga prima	M48.UPB	M48B	heat shock protein HtpX	6.77	21.08	18.79	3.62	10.89	14.84	5.08	8.33	10.26	4.97	4.75	6.88	1.86	2.9	4.96
bin190	bin190_4_36	0	10	0	0	0	CytoplasmicMembrane	10	MER0898339	0	subfamily M50B non-peptidase homologues	Mesotoga prima	M50.UNB	M50B	regulator of sigma E protease	100.99	153.61	159.94	27.59	41.31	45.68	22.76	28.94	33.95	12.58	15.69	13.46	7.3	11.83	12.43
bin190	bin190_9_26	0.04	9.82	0.12	0.01	0.01	CytoplasmicMembrane	9.82	MER0019276	7.32e-29	ywhC g.p.	Thermoanaerobacter tengcongensis	M50.A05	M50B	hypothetical protein	25.87	53.07	65.89	15.18	15.84	14.74	13.17	14.38	10.93	7.02	4.86	3.28	6.11	7.17	7.79
bin190	bin190_1_262	2	2	2	2	2	Unknown	2	MER0306103	0	family M55 unassigned peptidases	Mesotoga prima	M55.UPW	M55	D-amino peptidase	13.32	7.8	5.01	1.87	1.13	5.12	2.19	3.79	1.49	1.05	2.84	3.34	1.03	0.72	0.71
bin190	bin190_6_18	2	2	2	2	2	Unknown	2	MER0316898	3.74e-72	family P01 unassigned peptidases	Mesotoga prima	P01.UPW	P01	D-aminopeptidase	14.67	21.44	19.76	20.43	15.73	16.74	23.5	15.69	17.85	12.39	10.24	14.44	7	7.02	5.05
bin190	bin190_1_236	0	0.12	9.76	0	0.11	Periplasmic	9.76	MER0963927	1.55e-142	subfamily S1B unassigned peptidases	Mesotoga infera	S01.UPB	S01B	serine protease Do	564.65	805.7	773.89	186.44	333.97	314.67	148.69	230.65	217.59	67.67	97.02	83.56	35.54	42.13	42.84
bin190	bin190_3_178	9.26	0.24	0.48	0.01	0.01	Cytoplasmic	9.26	MER0972986	1.47e-149	subfamily S8A unassigned peptidases	Mesotoga infera	S08.UPA	S08A	serine protease	8.72	13.46	14.42	6.74	11.28	13.45	6.02	10.85	9.53	4.27	4.99	4.87	1.97	2.76	2.56
bin190	bin190_3_217	3.76	0.1	2.14	0.09	3.91	Unknown	3.91	MER0968796	0	subfamily S8A unassigned peptidases	Mesotoga infera	S08.UPA	S08A	serine protease	5.74	10.29	6.8	4.18	8.5	8.23	3.93	6.26	4.89	1.67	2.49	2.72	0.44	0.96	0.86
bin190	bin190_21_1	9.26	0.24	0.48	0.01	0.01	Cytoplasmic	9.26	MER0981082	9.49e-147	subfamily S8A unassigned peptidases	Mesotoga prima	S08.UPA	S08A	serine protease	4.28	5	3.37	2.07	6.57	7.1	3.29	4.94	3.61	0.95	2.36	2.33	0.67	0.49	0.62
bin190	bin190_4_46	9.97	0.01	0.01	0	0	Cytoplasmic	9.97	MER0993668	0	subfamily S9A unassigned peptidases	Mesotoga infera	S09.UPA	S09A	acylaminoacyl-peptidase	4.09	4.69	6.5	3.16	4.71	6.16	3.55	6.41	4.31	2.86	5.07	5.29	1.17	1.61	1.65
bin190	bin190_3_164	0.04	9.82	0.12	0.01	0.01	CytoplasmicMembrane	9.82	MER0489556	6.2e-51	subfamily S9B unassigned peptidases	Bacteroides plebeius	S09.UPB	S09B	uncharacterized protein	29.39	35.66	42.81	13.91	13.69	16.63	14.28	13.15	15.35	5.93	7.75	6.57	6.11	5.16	3.59
bin190	bin190_2_81	9.97	0.01	0.01	0	0	Cytoplasmic	9.97	MER1119622	8.28e-174	subfamily S9C unassigned peptidases	Mesotoga prima	S09.UPC	S09C	acylaminoacyl-peptidase	56.17	60.74	60.47	46.41	50.24	61.48	29.9	35.57	34.91	17.77	23.8	23.57	10.56	11.06	11.97
bin190	bin190_6_7	8.96	0.51	0.26	0.01	0.26	Cytoplasmic	8.96	MER0214950	1.27e-157	subfamily S9C non-peptidase homologues		S09.UNC	S09C	hypothetical protein	16.6	21.34	16.13	2	3.36	3.44	3.46	4.31	2.86	1.99	2.48	1.63	1.48	2.59	2.68
bin190	bin190_7_39	8.96	0.51	0.26	0.01	0.26	Cytoplasmic	8.96	MER0073731	5.89e-50	subfamily S9C unassigned peptidases	Nostoc punctiforme	S09.UPC	S09C	hypothetical protein	9.64	17.5	14.35	11.88	18.75	13.27	8.44	9.7	17	4.25	9.71	8.66	3.06	2.5	1.69
bin190	bin190_8_69	8.96	0.51	0.26	0.01	0.26	Cytoplasmic	8.96	MER0209409	4.67e-33	subfamily S9C unassigned peptidases	Thermotoga lettingae	S09.UPC	S09C	hypothetical protein	6.31	7.06	6.77	3.29	2.46	1.82	2.76	3.02	4.14	1.25	1.92	1.47	1.08	0.85	0.64
bin190	bin190_10_58	0	9.93	0.06	0	0.01	CytoplasmicMembrane	9.93	MER0079596	6.71e-78	BSU23640 g.p.	Clostridium botulinum	S09.B04	S09C	uncharacterized protein	12.78	17.92	24.67	5.78	7.96	7.14	5.2	9.56	7.85	3.06	4.54	4.46	3.5	2.48	2.52
bin190	bin190_43_1	8.96	0.51	0.26	0.01	0.26	Cytoplasmic	8.96	MER0209409	5.47e-33	subfamily S9C unassigned peptidases	Thermotoga lettingae	S09.UPC	S09C	hypothetical protein	6.55	4.81	7.76	1.46	2.81	1.97	1.49	2.5	1.82	0.83	2.24	0.65	0.45	0.38	0.83
bin190	bin190_1_297	2	2	2	2	2	Unknown	2	MER0153414	9.23e-21	family S9 unassigned peptidases	Halothermothrix orenii	S09.UPW	S09X	hypothetical protein	9.7	3.67	9.19	1.56	0	0.58	0.49	1.13	0.95	0.29	0.23	0	0.51	0.53	0.8
bin190	bin190_2_134	8.96	0.51	0.26	0.01	0.26	Cytoplasmic	8.96	MER0069526	2.42e-62	family S9 non-peptidase homologues	Legionella pneumophila	S09.UNW	S09X	hypothetical protein	11.78	14.21	11.23	28.93	20.44	17.93	19.36	14.99	15.74	12.61	12.11	11.57	7.07	5.28	4.95
bin190	bin190_2_227	0	2.5	2.5	2.5	2.5	Unknown	2.5	MER1019926	7.57e-161	family S9 unassigned peptidases	Mesotoga infera	S09.UPW	S09X	uncharacterized protein	8.73	12.21	14.23	2.26	7.59	4.92	3.55	3.45	4.26	2.46	2.79	2.68	1.2	2.04	2.08
bin190	bin190_3_45	9.26	0.24	0.48	0.01	0.01	Cytoplasmic	9.26	MER0196306	1.59e-59	family S9 unassigned peptidases	Pirellula staleyi	S09.UPW	S09X	arylformamidase	0.53	1.05	3.49	0.4	0.77	1.52	0.5	0.65	1.08	0.45	0.7	0.36	0.1	0.31	0.1
bin190	bin190_4_74	8.96	0.51	0.26	0.01	0.26	Cytoplasmic	8.96	MER0488870	1.52e-63	family S9 unassigned peptidases		S09.UPW	S09X	hypothetical protein	28.36	51.55	42.86	10.61	15.08	16.57	10.62	16.09	17.12	6.5	8.29	5.28	3.64	5.57	4.92
bin190	bin190_7_96	2	2	2	2	2	Unknown	2	MER0219656	2.73e-33	family S9 non-peptidase homologues	Herbaspirillum seropedicae	S09.UNW	S09X	polyhydroxybutyrate depolymerase	36.23	53.02	43.4	9.1	13.28	8.72	7.67	10.4	10.87	5.17	5.72	6.97	4.74	4.7	5.04
bin190	bin190_11_7	0.04	9.82	0.12	0.01	0.01	CytoplasmicMembrane	9.82	MER0478396	3.27e-126	family S9 unassigned peptidases	Methanothrix thermophila	S09.UPW	S09X	acyl-coenzyme A thioesterase 1/2/4	1.26	2.32	2.33	0.17	0.83	0.09	0.45	0.94	0.31	0.41	0.23	0.46	0.04	0.04	0.31
bin190	bin190_11_56	8.96	0.51	0.26	0.01	0.26	Cytoplasmic	8.96	MER0154622	2.59e-38	family S9 unassigned peptidases	Thermotoga neapolitana	S09.UPW	S09X	uncharacterized protein	11.18	23.19	23.01	3.41	12.33	7.72	3.06	11.05	10.84	1.75	5.74	7.04	1.29	3.38	3.75
bin190	bin190_12_17	8.96	0.51	0.26	0.01	0.26	Cytoplasmic	8.96	MER1022232	4.84e-162	family S9 unassigned peptidases	Mesotoga infera	S09.UPW	S09X	uncharacterized protein	10.19	13.51	10.51	38.37	14.38	21.15	33.95	19.12	19.83	8.8	10.89	14.23	3.63	3.52	4.03
bin190	bin190_15_11	0	2.5	2.5	2.5	2.5	Unknown	2.5	MER0129099	5.3e-84	family S9 unassigned peptidases	Spirosoma linguale	S09.UPW	S09X	hypothetical protein	77.74	188.29	177.4	2.21	21.41	19.83	4.71	15.42	16.26	2.53	9.54	8.75	1.6	4.49	5.57
bin190	bin190_16_21	2	2	2	2	2	Unknown	2	MER0283475	1.64e-76	family S9 unassigned peptidases	Sphaerochaeta pleomorpha	S09.UPW	S09X	uncharacterized protein	22.91	49.21	49.5	7.64	22.9	22.54	9.19	16.45	14.4	3.78	9.43	18.16	2.53	5.33	4.75
bin190	bin190_3_31	2.11	7.88	0	0	0	CytoplasmicMembrane	7.88	MER1027856	0	family S12 unassigned peptidases	Mesotoga infera	S12.UPW	S12	hypothetical protein	0.34	0.59	1.3	1.87	2.82	3.56	1.08	2.92	3.27	1.85	1.49	1.8	0.55	0.76	1.06
bin190	bin190_3_114	2.11	7.88	0	0	0	CytoplasmicMembrane	7.88	MER1011274	0	family S12 unassigned peptidases	Mesotoga infera	S12.UPW	S12	D-alanyl-D-alanine carboxypeptidase	1.77	1.56	3.14	2.96	3.54	2.25	0.93	0.96	1.2	0.84	1.43	1.58	0.36	0.23	0.52
bin190	bin190_8_98	2.11	7.88	0	0	0	CytoplasmicMembrane	7.88	MER0420271	0	esterase EstB		S12.950	S12	hypothetical protein	38.05	40.61	31.98	14.58	29.48	24.27	20.39	24.24	20.18	10.42	10.2	9.36	7.1	8.47	10.82
bin190	bin190_10_46	2.11	7.88	0	0	0	CytoplasmicMembrane	7.88	MER1009245	3.82e-102	family S12 non-peptidase homologues	Mesotoga infera	S12.UNW	S12	hypothetical protein	0	0	4.95	0	0	4.74	0.95	0	0.76	0	0	0	0.37	1.12	1.71
bin190	bin190_5_37	9.97	0.01	0.01	0	0	Cytoplasmic	9.97	MER0358153	4.18e-143	peptidase Clp	Mesotoga prima	S14.001	S14	ATP-dependent Clp protease, protease subunit	171.53	274.53	267.44	31.38	31.55	42.8	21.54	35.8	44.43	13.34	20.96	31.39	16.13	20.99	17.83
bin190	bin190_1_432	9.97	0.01	0.01	0	0	Cytoplasmic	9.97	MER1038027	9.26e-159	family S16 unassigned peptidases	Mesotoga infera	S16.UPW	S16	ATP-dependent Lon protease	17.54	20.09	23.05	5.02	3.61	4.38	3.18	3.9	4.27	1.64	1.76	2.86	1.05	1.44	1.78
bin190	bin190_2_136	9.97	0.01	0.01	0	0	Cytoplasmic	9.97	MER1035564	4.19e-128	family S16 unassigned peptidases	Mesotoga infera	S16.UPW	S16	hypothetical protein	26.16	35.01	30.86	17.85	27.17	24.28	13.36	17.85	20.21	8.16	12.43	12.61	4.96	6.35	7.5
bin190	bin190_2_174	9.97	0.01	0.01	0	0	Cytoplasmic	9.97	MER0251222	9.46e-174	family S16 non-peptidase homologues	Thermotoga thermarum	S16.UNW	S16	magnesium chelatase family protein	5.9	5.43	6.14	3.11	2.01	1.77	2.48	2.71	3.31	1.62	1.19	2.33	0.58	1.57	0.92
bin190	bin190_6_160	2	2	2	2	2	Unknown	2	MER1038059	2.96e-175	family S16 non-peptidase homologues	Mesotoga infera	S16.UNW	S16	DNA repair protein RadA/Sms	74.09	116.3	128.64	19	23.52	24.77	16.61	30.33	27.65	13.16	14.95	15.58	6.72	10.74	10.79
bin190	bin190_1_215	9.97	0.01	0.01	0	0	Cytoplasmic	9.97	MER1044519	6.82e-77	family S24 unassigned peptidases	Mesotoga infera	S24.UPW	S24	repressor LexA	150.42	210.09	211.25	6.95	25.57	19.84	9.09	17.04	16.97	6.6	9.61	10.07	3.89	8.05	8.76
bin190	bin190_9_30	2.11	7.88	0	0	0	CytoplasmicMembrane	7.88	MER1047788	2.05e-173	subfamily S26A unassigned peptidases	Mesotoga infera	S26.UPA	S26A	signal peptidase I	121.43	139.03	150.25	9.81	15.21	16.81	8.97	11.06	12.59	7.61	8.36	8.76	6.91	10.63	11.1
bin190	bin190_1_190	0	9.88	0.12	0	0	CytoplasmicMembrane	9.88	MER0251781	3.03e-33	family S33 unassigned peptidases	Thermotoga thermarum	S33.UPW	S33	hypothetical protein	19.06	22.55	30.06	12.09	19.79	21.01	8.31	18.75	17.11	6.65	8.58	5.56	2.79	5.75	5.81
bin190	bin190_1_525	9.97	0.01	0.01	0	0	Cytoplasmic	9.97	MER0154650	3.49e-49	family S33 unassigned peptidases	Thermotoga neapolitana	S33.UPW	S33	acylglycerol lipase	8.25	11.35	8.7	8.68	13.61	10.96	12.43	10.03	11.96	6.7	5.21	6.72	3.28	3.24	3.27
bin190	bin190_4_84	9.97	0.01	0.01	0	0	Cytoplasmic	9.97	MER0102248	1.88e-58	family S33 unassigned peptidases	Petrotoga mobilis	S33.UPW	S33	hypothetical protein	97.33	217.78	217.86	21.01	48.38	33.8	18.03	41.23	28.04	17.84	37.56	28.55	10.73	22.35	26.88
bin190	bin190_4_95	9.97	0.01	0.01	0	0	Cytoplasmic	9.97	MER0102247	4.38e-79	family S33 unassigned peptidases	Petrotoga mobilis	S33.UPW	S33	hypothetical protein	29.48	43.43	38.88	10.88	22.33	18.9	13.22	20.83	23.9	8.59	12.83	15	6.78	9.64	11.02
bin190	bin190_5_18	9.97	0.01	0.01	0	0	Cytoplasmic	9.97	MER0154650	3.49e-49	family S33 unassigned peptidases	Thermotoga neapolitana	S33.UPW	S33	acylglycerol lipase	8.25	11.35	8.7	8.68	13.61	10.96	12.43	10.03	11.96	6.7	5.21	6.72	3.28	3.24	3.27
bin190	bin190_5_163	9.97	0.01	0.01	0	0	Cytoplasmic	9.97	MER0381101	0	family S33 non-peptidase homologues	Mesotoga prima	S33.UNW	S33	proline iminopeptidase	11.77	13.54	12.29	6.07	4.51	4.61	5.7	6.31	7	2.9	4.47	5.47	2.52	2.75	2.25
bin190	bin190_6_118	9.97	0.01	0.01	0	0	Cytoplasmic	9.97	MER0250751	1.2e-44	family S33 unassigned peptidases	Thermotoga thermarum	S33.UPW	S33	hypothetical protein	22.98	27.73	36.28	4.38	12.9	7.2	4.4	6.39	7.17	3.6	5.35	5.49	4.19	2.36	1.88
bin190	bin190_7_112	8.96	0.51	0.26	0.01	0.26	Cytoplasmic	8.96	MER0144231	1.28e-25	family S33 unassigned peptidases	Bacillus sp. SG-1	S33.UPW	S33	inhibitor of cysteine peptidase	8.53	10.27	10.06	7.94	11.13	10.23	6.23	8.19	8.13	2.67	4.93	3.43	2.67	3.23	3.49
bin190	bin190_7_126	0.04	9.82	0.12	0.01	0.01	CytoplasmicMembrane	9.82	MER0182449	2.63e-81	family S33 unassigned peptidases	Caldilinea aerophila	S33.UPW	S33	hypothetical protein	6.55	6.5	8.88	8.47	14.04	9.21	6.43	11.21	9.57	3.91	5.85	7.06	1.91	3.19	4.35
bin190	bin190_4_149	0	9.99	0.01	0	0.01	CytoplasmicMembrane	9.99	MER0338007	6.06e-121	C-terminal processing peptidase-3	Mesotoga prima	S41.004	S41A	carboxyl-terminal processing protease	29.98	29.06	25.23	5.75	9.02	7.81	6.62	7.11	8.31	3.64	5.58	8.29	2.53	3.64	2.93
bin190	bin190_6_113	8.96	0.51	0.26	0.01	0.26	Cytoplasmic	8.96	MER0095018	3.16e-29	subfamily S41A unassigned peptidases	Clostridium kluyveri	S41.UPA	S41A	hypothetical protein	15.65	17.66	27	5.77	11.62	15.28	4.13	9.01	8.13	3.67	4.71	5.22	2.52	3.14	6.42
bin190	bin190_1_76	0	10	0	0	0	CytoplasmicMembrane	10	MER1084039	1.83e-124	family S54 unassigned peptidases	Mesotoga infera	S54.UPW	S54	rhomboid protease GluP	101.1	125.68	162.98	30.81	48.81	57.95	32.98	44.21	39.84	20.44	24.28	23.93	15.33	18.65	17.59
bin190	bin190_5_104	9.26	0.24	0.48	0.01	0.01	Cytoplasmic	9.26	MER1078619	0	family S66 unassigned peptidases	Mesotoga infera	S66.UPW	S66	muramoyltetrapeptide carboxypeptidase	81.38	130.7	126.88	18.76	28.4	27.1	15.31	20.8	20.4	12.2	12.29	12.85	12.77	10.15	11.71
bin190	bin190_30_2	8.96	0.51	0.26	0.01	0.26	Cytoplasmic	8.96	MER0322975	1.12e-37	family S78 unassigned peptidases	Fibrella aestuarina	S78.UPW	S78	uncharacterized protein	0	0	0	3.85	4.01	3.65	4.99	8.36	7.3	1.08	0.96	1.73	1.35	0.56	0.98
bin190	bin190_3_155	2	2	2	2	2	Unknown	2	MER0703991	3.26e-33	family S82 unassigned homologues	Mesotoga infera	S82.UPW	S82	hypothetical protein	0	0	0	0	0	0	3.53	0	0	0	0	0	0	2.1	0
bin190	bin190_1_108	9.26	0.24	0.48	0.01	0.01	Cytoplasmic	9.26	MER0232434	6.12e-119	HslV component of HslUV peptidase	Mesotoga prima	T01.006	T01B	ATP-dependent HslUV protease, peptidase subunit HslV	28.67	35.14	25.27	1.8	3.58	3.07	3.06	3.95	3.77	0.75	4.63	1.65	1.52	1.56	3.99
bin190	bin190_2_247	5.41	0.06	4.48	0	0.05	Unknown	5.41	MER1096439	0	family T2 unassigned peptidases	Mesotoga infera	T02.UPW	T02	L-asparaginase / beta-aspartyl-peptidase	4.58	8.41	3.72	3.07	1.29	1.46	3.49	3.93	1.91	1.63	1.34	1.71	1.04	0.89	1.06
bin190	bin190_3_176	0	0.06	9.76	0.06	0.11	Periplasmic	9.76	MER0279555	0	gamma-glutamyltransferase 1		T03.001	T03	gamma-glutamyltranspeptidase / glutathione hydrolase	5.88	11.61	7.34	8.36	18.43	23.21	11.1	15.43	16.48	6.65	11.23	20.37	2.32	4.15	5.51
bin190	bin190_6_30	0	0.06	9.76	0.06	0.11	Periplasmic	9.76	MER1097695	0	gamma-glutamyltransferase 1	Mesotoga infera	T03.001	T03	gamma-glutamyltranspeptidase / glutathione hydrolase	34.45	48.66	42.14	4.42	22.88	18.87	5.26	12.82	14.63	2.6	7.84	15.45	1.52	4.55	5.66
bin190	bin190_4_2	8.96	0.51	0.26	0.01	0.26	Cytoplasmic	8.96	MER0329147	0	homomultimeric peptidase	Mesotoga prima	U56.001	U56	hypothetical protein	59.04	132.41	131.29	6.95	38.75	23.11	11.08	26.55	23.14	7.58	9.64	15.26	3.48	6.64	7.67
bin190	bin190_14_2	0	9.42	0.01	0.21	0.35	CytoplasmicMembrane	9.42	MER0283507	6.45e-29	family U69 unassigned peptidases	Oceanimonas sp. GK1	U69.UPW	U69	hypothetical protein	113.98	182.94	181.38	17.88	61.55	57.01	24.12	47.93	47.87	14.63	27.84	34.48	6.15	11.69	13.82

## Sheet: 6.MERPOS.bin.148
Supplementary Data 11. Summary of MEROPS family profile and their transcriptional expressions within bin.148
bin	GeneID	Cytoplasmic_Score	CytoplasmicMembrane_Score	Periplasmic_Score	OuterMembrane_Score	Extracellular_Score	Final_Localization	Final_Score	Accession	Evalue	Peptidase	Species	subfamily	family	product	H15_1	H15_2	H15_3	H7_1	H7_2	H7_3	H4_1	H4_2	H4_3	H2_1	H2_2	H2_3	H1_1	H1_2	H1_3
bin148	bin148_8_24	0	10	0	0	0	CytoplasmicMembrane	10	MER0281668	4.32e-75	family A24 unassigned peptidases	Thermovirga lienii	A24.UPW	A24X	leader peptidase (prepilin peptidase) / N-methyltransferase	0.32	1.26	0.47	0	0.23	0.79	0.3	1.03	0	0	0	0	0.12	0.37	0
bin148	bin148_6_8	8.96	0.51	0.26	0.01	0.26	Cytoplasmic	8.96	MER0281007	7.82e-32	HycI peptidase	Thermovirga lienii	A31.003	A31	hydrogenase 3 maturation protease	13.11	16.56	7.59	6.15	11.29	15.18	15.49	15.73	11.71	16.75	4.72	6.32	11.19	14.93	13.48
bin148	bin148_4_62	8.96	0.51	0.26	0.01	0.26	Cytoplasmic	8.96	MER0150323	9.3e-23	Prp peptidase	Aminobacterium colombiense	C108.001	C108	uncharacterized protein	3.98	0	10.09	2.97	0	3.94	4.38	1.67	4.59	0	6.07	0	3.38	0.65	0
bin148	bin148_3_88	9.26	0.24	0.48	0.01	0.01	Cytoplasmic	9.26	MER0109838	1.7e-73	family C26 unassigned peptidases	Geovibrio thiophilus	C26.UPW	C26	phosphoribosylformylglycinamidine synthase subunit PurQ / glutaminase	4.75	2.43	2.7	2.75	6.69	3.96	3.44	2.39	2.77	1.7	0.48	1.73	1.75	2.8	1.68
bin148	bin148_6_15	9.97	0.01	0.01	0	0	Cytoplasmic	9.97	MER0281020	1.49e-87	GMP synthase	Thermovirga lienii	C26.957	C26	GMP synthase (glutamine-hydrolysing)	4	6.58	5.23	5.27	6.34	6.06	10.53	6.05	6.58	4.59	3.22	3.24	4.33	4.43	4.87
bin148	bin148_2_241	9.97	0.01	0.01	0	0	Cytoplasmic	9.97	MER0281023	2.65e-117	family C26 unassigned peptidases	Thermovirga lienii	C26.UPW	C26	carbamoyl-phosphate synthase small subunit	0	0.27	0.6	0.94	0.75	1.53	1.97	2.86	1.97	0.89	0	0.14	0.77	0.65	0.55
bin148	bin148_5_106	9.26	0.24	0.48	0.01	0.01	Cytoplasmic	9.26	MER0449470	1.77e-61	family C26 unassigned peptidases	Aminobacterium colombiense	C26.UPW	C26	imidazole glycerol-phosphate synthase subunit HisH	0.96	0.64	0	2.16	0.35	0	0.67	2.36	0.66	0.8	0.31	0.65	0.35	0.9	0.56
bin148	bin148_5_53	8.96	0.51	0.26	0.01	0.26	Cytoplasmic	8.96	MER0713642	6.6e-29	family C39 non-peptidase homologues		C39.UNW	C39	hypothetical protein	1.3	3.48	0.99	1.95	1.95	5.04	2.71	1.07	3.66	0.81	1.25	0	0	0.72	0
bin148	bin148_1_358	2	2	2	2	2	Unknown	2	MER0151776	1.03e-40	family C40 non-peptidase homologues	Desulfovibrio vulgaris	C40.UNW	C40	hypothetical protein	0.74	1.96	2.36	2.69	5.21	4.94	5.44	6.96	5.62	1.86	3.92	2.27	2.49	3.15	3.52
bin148	bin148_7_26	9.97	0.01	0.01	0	0	Cytoplasmic	9.97	MER0456447	7.04e-105	family C44 non-peptidase homologues	Aminomonas paucivorans	C44.UNW	C44	glutamine---fructose-6-phosphate transaminase (isomerizing)	6.03	4.57	3.83	6.47	6.56	6.18	9.01	5.77	6.34	4.33	3.45	3.59	4.76	4.6	3.82
bin148	bin148_3_90	9.97	0.01	0.01	0	0	Cytoplasmic	9.97	MER0281976	4.02e-130	amidophosphoribosyltransferase precursor	Thermovirga lienii	C44.001	C44	amidophosphoribosyltransferase	1.16	1.91	1.05	0.44	1.45	1.29	2.2	1.29	1.66	0.25	0.57	0.87	0.48	1.08	1.36
bin148	bin148_3_203	0	4.9	2.5	0.1	2.5	Unknown	4.9	MER0725403	2.97e-45	family C45 unassigned peptidases	Solibacter usitatus	C45.UPW	C45	hypothetical protein	14.03	14.53	13.47	7.56	19.09	16.49	18.33	25.47	21.89	7.23	10.79	13.54	5.01	5.91	5.11
bin148	bin148_1_308	8.96	0.51	0.26	0.01	0.26	Cytoplasmic	8.96	MER0202543	6.46e-115	family C45 unassigned peptidases	Aminobacterium colombiense	C45.UPW	C45	isopenicillin-N N-acyltransferase like protein	0.6	1.57	2.02	1.8	1	2.43	2.17	2.58	3.51	1.28	0.66	1.2	0.66	0.93	0.68
bin148	bin148_1_142	9.26	0.24	0.48	0.01	0.01	Cytoplasmic	9.26	MER0280883	7.04e-77	family C56 non-peptidase homologues	Thermovirga lienii	C56.UNW	C56	protease I	6.99	11.12	4.22	4.15	4.18	9.59	4.17	10.32	6.35	3.71	4.45	4.8	2	3.57	1.64
bin148	bin148_5_58	2	2	2	2	2	Unknown	2	MER0914074	1.17e-117	family C59 unassigned peptidases	Desulfotignum phosphitoxidans	C59.UPW	C59	choloylglycine hydrolase	0.76	1.75	1.93	2.29	3.68	2.63	5.76	3.84	4.12	2.61	1.5	1.14	3.1	2.52	2.15
bin148	bin148_2_90	8.96	0.51	0.26	0.01	0.26	Cytoplasmic	8.96	MER0463164	1.83e-47	subfamily C82A unassigned peptidases	Aminobacterium colombiense	C82.UPA	C82A	hypothetical protein	1.35	1.8	0.67	0	0.66	1.14	0.21	1.48	0.94	1.7	0.29	1.23	0.33	0.51	0.7
bin148	bin148_2_234	0	0.01	0.03	9.93	0.03	OuterMembrane	9.93	MER0193018	8.83e-27	family I39 unassigned peptidase inhibitors	Thermanaerovibrio acidaminovorans	I39.UPW	I39	vitamin B12 transporter	1.11	0.53	1.01	0.15	0.43	1.05	1	1.29	0.94	0.52	0.46	0.86	0.9	0.91	0.75
bin148	bin148_6_113	8.96	0.51	0.26	0.01	0.26	Cytoplasmic	8.96	MER0801973	5.98e-123	family I87 unassigned peptidase inhibitors	Thermovirga lienii	I87.UPW	I87	hypothetical protein	3.47	5.85	6.95	9.02	20.21	14.09	14.73	15.42	11.24	6.17	6.61	10	4.19	4.5	4.58
bin148	bin148_2_82	9.97	0.01	0.01	0	0	Cytoplasmic	9.97	MER1189689	0	subfamily M3B unassigned peptidases		M03.UPB	M03B	oligoendopeptidase F	1.43	3.89	1.47	3.54	3.35	3.21	3.84	5.84	5.02	2.65	2.09	1.02	2.43	2.02	1.91
bin148	bin148_1_102	9.26	0.24	0.48	0.01	0.01	Cytoplasmic	9.26	MER0202508	2.53e-135	family M103 unassigned peptidases	Aminobacterium colombiense	M103.UPW	M103	PmbA protein	2.78	3.09	2.97	5.74	8.5	8.07	9.26	6.86	7.23	4.04	3	4.88	4.47	4.95	3.74
bin148	bin148_4_73	9.26	0.24	0.48	0.01	0.01	Cytoplasmic	9.26	MER0281249	3.12e-143	TldD peptidase	Thermovirga lienii	M103.001	M103	TldD protein	4.87	2.72	5.77	2	5.61	4.55	4.35	5.97	4.09	3.37	2.34	2.85	3.52	3.71	2.27
bin148	bin148_2_287	2	2	2	2	2	Unknown	2	MER0202544	1.56e-55	vanX D-Ala-D-Ala dipeptidase	Aminobacterium colombiense	M15.011	M15D	zinc D-Ala-D-Ala dipeptidase	1.36	2.25	1	3.07	11.9	5.36	12.81	6.65	9.57	4.47	2.89	3.67	3.38	6.01	3.9
bin148	bin148_1_44	9.97	0.01	0.01	0	0	Cytoplasmic	9.97	MER0281530	0	aminopeptidase A/I	Thermovirga lienii	M17.016	M17	leucyl aminopeptidase	2.4	0.7	1.35	1.01	1.34	1.94	2.6	1.51	1.62	1.56	1.15	1.24	1.09	1.31	0.7
bin148	bin148_1_207	8.96	0.51	0.26	0.01	0.26	Cytoplasmic	8.96	MER0341370	1.42e-121	thermostable dipeptidase	Anaerobaculum hydrogeniformans	M19.007	M19	membrane dipeptidase	3.99	0.55	3.06	1.27	1.21	2.74	1.69	2.38	3.42	2.07	1.11	1.69	1.25	2.62	1.51
bin148	bin148_3_192	8.96	0.51	0.26	0.01	0.26	Cytoplasmic	8.96	MER0231330	1.27e-145	family M19 non-peptidase homologues	Thermaerobacter marianensis	M19.UNW	M19	membrane dipeptidase	0.17	1.11	0.24	0.51	0.72	1.09	0.72	0.81	0.34	0.22	0.33	0.11	0.19	0.13	0
bin148	bin148_5_7	8.96	0.51	0.26	0.01	0.26	Cytoplasmic	8.96	MER0221732	4.41e-119	subfamily M20A unassigned peptidases	Thermosediminibacter oceani	M20.UPA	M20A	succinyl-diaminopimelate desuccinylase	10	13.18	9.78	4.67	8.78	11.08	15.49	14.46	13.82	14.71	10.99	10.41	20.51	21.12	16.3
bin148	bin148_2_334	9.97	0.01	0.01	0	0	Cytoplasmic	9.97	MER0841835	1.24e-137	acetylornithine deacetylase ArgE	Caldisalinibacter kiritimatiensis	M20.974	M20A	acetylornithine deacetylase	0.34	0.23	0	2.07	3.58	4.19	3.75	4.03	3.26	1.7	1.7	1.37	2.87	2.42	3.04
bin148	bin148_1_194	9.97	0.01	0.01	0	0	Cytoplasmic	9.97	MER0281499	6.9e-156	acetylornithine deacetylase ArgE	Thermovirga lienii	M20.974	M20A	hypothetical protein	2.14	0	0.48	2.73	2.96	1.74	4.85	4.53	4.24	2.69	3.26	2.97	0.92	1.16	1.3
bin148	bin148_5_15	9.97	0.01	0.01	0	0	Cytoplasmic	9.97	MER0281811	0	subfamily M20A non-peptidase homologues	Thermovirga lienii	M20.UNA	M20A	hypothetical protein	33.14	25.78	31.56	3.84	2.2	3.04	5.41	4.68	5.07	4.83	2.69	2.15	8.34	7.2	5.06
bin148	bin148_2_17	9.97	0.01	0.01	0	0	Cytoplasmic	9.97	MER0841835	2.07e-110	acetylornithine deacetylase ArgE	Caldisalinibacter kiritimatiensis	M20.974	M20A	acetylornithine deacetylase	0.35	0.46	0	1.32	0.75	1.56	0.83	3.25	1.77	0.38	1.38	0.58	0.52	0.68	0.72
bin148	bin148_5_16	9.97	0.01	0.01	0	0	Cytoplasmic	9.97	MER0281809	0	subfamily M20A unassigned peptidases	Thermovirga lienii	M20.UPA	M20A	hypothetical protein	7.28	7.54	4.28	2.09	0.62	0.42	1.48	0.84	0.47	0.75	1.83	1.16	0.84	1.09	1.04
bin148	bin148_4_89	8.96	0.51	0.26	0.01	0.26	Cytoplasmic	8.96	MER1153440	4.62e-41	subfamily M20A non-peptidase homologues	Paraoerskovia marina	M20.UNA	M20A	translational activator of cytochrome c oxidase 1	1.69	2.68	0.5	0.51	0.49	0.56	1.11	1.93	1.62	0.72	1.1	3.42	0.37	1.17	1.16
bin148	bin148_1_262	9.97	0.01	0.01	0	0	Cytoplasmic	9.97	MER0281182	1.08e-89	acetylornithine deacetylase ArgE	Thermovirga lienii	M20.974	M20A	succinyl-diaminopimelate desuccinylase	0	0.23	0	0.52	0.25	0.56	0.74	0.84	0.35	0.44	0.34	0.34	0.19	0.27	0.26
bin148	bin148_3_183	8.96	0.51	0.26	0.01	0.26	Cytoplasmic	8.96	MER0371367	0	family M20D unassigned peptidases	Anaerobaculum mobile	M20.UPD	M20D	hypothetical protein	0.35	0	0	8.39	12.25	10.05	29.83	27.73	29.36	4.94	8.03	7.31	6.33	7.16	6.29
bin148	bin148_2_336	8.96	0.51	0.26	0.01	0.26	Cytoplasmic	8.96	MER0374761	3.18e-156	family M20D unassigned peptidases	Anaerobaculum mobile	M20.UPD	M20D	hypothetical protein	5.72	4.12	2.77	7.84	12.08	14.24	11.53	13.61	12.81	4.18	4.23	4.28	3.86	6.66	5.88
bin148	bin148_5_99	8.96	0.51	0.26	0.01	0.26	Cytoplasmic	8.96	MER0372247	2.08e-174	Mername-AA028 peptidase	Thermanaerovibrio velox	M20.009	M20D	hypothetical protein	1.91	1.37	1.01	11.23	9.09	11.42	16.14	10.8	13.04	8.8	8.01	5.78	10.05	9.44	3.98
bin148	bin148_1_106	8.96	0.51	0.26	0.01	0.26	Cytoplasmic	8.96	MER0374522	1.24e-80	family M20D unassigned peptidases	Anaerobaculum hydrogeniformans	M20.UPD	M20D	hypothetical protein	2.95	1.94	5.08	1.94	4.77	2.1	5.34	4.18	4	2.46	1.94	1.11	2.67	1.59	2.43
bin148	bin148_1_264	8.96	0.51	0.26	0.01	0.26	Cytoplasmic	8.96	MER0304199	1.81e-156	family M20D unassigned peptidases		M20.UPD	M20D	hypothetical protein	0.88	1.4	2.82	2.67	4.19	2.88	4.96	5.3	3.48	2.28	1.75	0.94	2.3	4.02	2.2
bin148	bin148_8_76	8.96	0.51	0.26	0.01	0.26	Cytoplasmic	8.96	MER0843310	1.02e-154	family M20D unassigned peptidases	Clostridium intestinale	M20.UPD	M20D	hypothetical protein	0.53	1.62	1.02	2.65	1.77	4.72	4.09	2.13	2.62	2.12	0.81	1.17	1.04	0.34	0.73
bin148	bin148_2_332	8.96	0.51	0.26	0.01	0.26	Cytoplasmic	8.96	MER0373999	3.75e-109	family M20D unassigned peptidases	Acetonema longum	M20.UPD	M20D	amidohydrolase	0.18	0.49	0	0	0.27	0	0.61	1.34	0.75	0.16	0.36	0.25	0.27	0.43	0.83
bin148	bin148_1_168	8.96	0.51	0.26	0.01	0.26	Cytoplasmic	8.96	MER0281513	0	family M20 unassigned peptidases	Thermovirga lienii	M20.UPW	M20X	hypothetical protein	2.91	8.58	8.56	2.28	5.99	6.11	7.54	6.58	8.32	3.92	2.39	3.02	3.6	4.04	3.4
bin148	bin148_1_217	0.04	9.82	0.12	0.01	0.01	CytoplasmicMembrane	9.82	MER0281212	0	family M20 unassigned peptidases	Thermovirga lienii	M20.UPW	M20X	hypothetical protein	1.5	3.04	1.83	3.83	5.44	6.15	5.71	6.33	4.67	3.34	2.6	2.3	4.3	6.6	5.66
bin148	bin148_1_50	0	9.86	0.12	0.01	0.01	CytoplasmicMembrane	9.86	MER0236975	2.32e-60	subfamily M23B unassigned peptidases	Anaerobaculum hydrogeniformans	M23.UPB	M23B	hypothetical protein	4.41	4.8	8.35	2.35	10.15	7.04	10.19	12.23	10.63	6.76	5.12	2.96	5.47	6.54	6.8
bin148	bin148_2_144	4.28	0.24	0.37	4.74	0.37	Unknown	4.74	MER0281658	7.24e-141	subfamily M23B unassigned peptidases	Thermovirga lienii	M23.UPB	M23B	murein hydrolase activator	1.56	3.21	0.5	1.31	2.25	2.69	3.55	4.22	3.54	0.9	0.8	1.39	0.9	2.66	1.44
bin148	bin148_1_181	4.28	0.24	0.37	4.74	0.37	Unknown	4.74	MER0193107	5.52e-42	subfamily M23B unassigned peptidases	Ammonifex degensii	M23.UPB	M23B	lipoprotein NlpD	1.74	2.3	0.85	4.36	1.47	5.49	3.28	1.88	3.76	2.34	2.28	2.14	2.35	1.9	1.21
bin148	bin148_6_81	9.97	0.01	0.01	0	0	Cytoplasmic	9.97	MER0281592	9.59e-122	subfamily M24A unassigned peptidases	Thermovirga lienii	M24.UPA	M24A	methionyl aminopeptidase	3.9	3.88	11	14.69	14.93	24.24	17.33	29.94	30.11	11.33	12.35	10.97	14.03	26.9	23.23
bin148	bin148_5_8	9.97	0.01	0.01	0	0	Cytoplasmic	9.97	MER0281828	4.77e-112	subfamily M24A unassigned peptidases	Thermovirga lienii	M24.UPA	M24A	Xaa-Pro dipeptidase	1.93	2.29	4.77	2.33	5.14	3.94	6.14	3.13	3.67	4.31	2.16	1.68	5.02	5.58	3.79
bin148	bin148_2_238	9.97	0.01	0.01	0	0	Cytoplasmic	9.97	MER0045667	8.07e-85	subfamily M24B unassigned peptidases	Thermanaerovibrio acidaminovorans	M24.UPB	M24B	Xaa-Pro aminopeptidase	1.5	1.24	1.64	5.39	6.36	9.66	9.56	10.06	9.58	5.42	4.1	3.9	6.64	6.63	5.11
bin148	bin148_4_76	9.97	0.01	0.01	0	0	Cytoplasmic	9.97	MER0859755	3.26e-160	family M38 non-peptidase homologues	Thermanaerovibrio velox	M38.UNW	M38	imidazolonepropionase	10.01	16.45	19.99	122.25	108.91	124.22	175.01	148.23	177.82	134.26	134.2	75.87	169.86	172.04	142.01
bin148	bin148_3_34	9.97	0.01	0.01	0	0	Cytoplasmic	9.97	MER0281867	1.27e-153	family M38 non-peptidase homologues	Thermovirga lienii	M38.UNW	M38	dihydroorotase	0.46	2.6	3.3	2.75	6.43	2.83	5.06	5.4	4.32	1.96	1.81	1.32	3.11	1.97	2.28
bin148	bin148_1_451	8.96	0.51	0.26	0.01	0.26	Cytoplasmic	8.96	MER0155455	3.62e-57	family M38 non-peptidase homologues	Chloroflexus sp. Y-400-fl	M38.UNW	M38	hypothetical protein	0.85	0.8	1.75	2.73	4.06	3.13	4.38	4.39	4.57	1.72	1.84	1.37	2.43	2.77	1.86
bin148	bin148_1_322	8.96	0.51	0.26	0.01	0.26	Cytoplasmic	8.96	MER0133702	1.08e-139	family M38 non-peptidase homologues	Dethiosulfovibrio peptidovorans	M38.UNW	M38	adenine deaminase	0.88	0.87	0	1.32	2.59	2.57	2.67	2.04	2.44	1.05	0.87	1.97	1.39	1.13	1.73
bin148	bin148_1_195	8.96	0.51	0.26	0.01	0.26	Cytoplasmic	8.96	MER0151872	5.75e-64	family M38 non-peptidase homologues	Bacillus cereus	M38.UNW	M38	hypothetical protein	1.19	0.63	0.69	1.43	2.38	2.21	2.66	1.63	1.92	1.69	1.18	1.5	1.02	0.98	1.11
bin148	bin148_2_335	9.97	0.01	0.01	0	0	Cytoplasmic	9.97	MER0086059	1.36e-88	family M38 non-peptidase homologues	Natranaerobius thermophilus	M38.UNW	M38	N-acyl-D-amino-acid deacylase	0.15	0	0.87	0.45	2.38	2.57	2.43	2.8	2.55	1.1	0.7	1.81	1.29	1.6	2.09
bin148	bin148_4_187	9.97	0.01	0.01	0	0	Cytoplasmic	9.97	MER0133657	2.85e-134	family M38 non-peptidase homologues	Dethiosulfovibrio peptidovorans	M38.UNW	M38	5-methylthioadenosine/S-adenosylhomocysteine deaminase	0.47	1.45	2.27	1.18	2.36	2.04	1.86	2.79	1.17	1.01	1.04	1.78	1.28	1.79	1.89
bin148	bin148_1_441	8.96	0.51	0.26	0.01	0.26	Cytoplasmic	8.96	MER0030918	6.36e-67	family M38 non-peptidase homologues	Bacillus halodurans	M38.UNW	M38	hypothetical protein	0	0	0	0	0.26	0.44	0.26	0.73	0.61	0.15	0.35	0	0.07	0.07	0.07
bin148	bin148_8_73	9.97	0.01	0.01	0	0	Cytoplasmic	9.97	MER0086059	8.34e-150	family M38 non-peptidase homologues	Natranaerobius thermophilus	M38.UNW	M38	N-acyl-D-amino-acid deacylase	4.01	5.28	7.09	0	0	0.48	0.64	1.68	1.31	0.19	0.1	0	0.11	0.12	0.39
bin148	bin148_3_5	0.01	9.99	0	0	0	CytoplasmicMembrane	9.99	MER0281849	2e-134	FtsH peptidase	Thermovirga lienii	M41.021	M41	cell division protease FtsH	11.09	10.56	8.71	11.21	12.3	10.07	16.96	11.51	15.43	10.98	6.96	7.37	17.44	11.36	10.49
bin148	bin148_7_38	8.96	0.51	0.26	0.01	0.26	Cytoplasmic	8.96	MER0281738	1.7e-90	subfamily M48C unassigned peptidases	Thermovirga lienii	M48.UPC	M48C	hypothetical protein	8.09	7.29	5.16	11.9	10.66	6.6	10.11	9.11	8.04	6.44	3.38	3.83	6.23	5.71	5.14
bin148	bin148_5_90	0	2.5	2.5	2.5	2.5	Unknown	2.5	MER0281154	6.07e-54	subfamily M48C unassigned peptidases	Thermovirga lienii	M48.UPC	M48C	hypothetical protein	1.78	2.37	0.66	2.01	6.58	4.5	3.35	7.31	5.87	1.31	3.19	5.77	1.14	2.54	1.38
bin148	bin148_3_116	0	10	0	0	0	CytoplasmicMembrane	10	MER0202538	1.11e-92	ywhC g.p.	Aminobacterium colombiense	M50.A05	M50B	hypothetical protein	2.46	1.31	9.56	0.74	5.1	7.9	5.06	1.62	7.52	3.09	3.51	1.34	1.8	3.9	5.16
bin148	bin148_4_100	0	10	0	0	0	CytoplasmicMembrane	10	MER0895347	2.31e-127	subfamily M50B unassigned peptidases	Thermovirga lienii	M50.UPB	M50B	regulator of sigma E protease	1.46	2.75	3.64	2.51	3.3	3.74	3.16	5.57	3.54	1.7	2.2	1.53	2.7	3.49	2.2
bin148	bin148_6_117	0	10	0	0	0	CytoplasmicMembrane	10	MER0317725	5.67e-73	PrsW peptidase	Thermovirga lienii	M82.001	M82	protease PrsW	0.43	5.69	0	1.29	2.84	3.95	2.81	1.75	2.07	1.62	1.39	1.75	1.41	1.95	0.83
bin148	bin148_1_465	9.97	0.01	0.01	0	0	Cytoplasmic	9.97	MER0113162	5.85e-85	family N10 unassigned peptide lyases	Desulfitobacterium hafniense	N10.UPW	N10	ribonucleoside-diphosphate reductase alpha chain	3.24	1.67	2.51	2.72	4.15	4.94	5.45	5.51	5.81	3.44	2.79	2.63	3.12	3.23	2.63
bin148	bin148_5_75	2	2	2	2	2	Unknown	2	MER0508257	3.87e-54	pantetheinyl hydrolase ThnT precursor	Variovorax paradoxus	P01.101	P01	hypothetical protein	1.49	0.66	0	2.25	2.52	3.67	4.35	2.83	3.56	2.76	1.8	2.33	1.2	1.25	1.13
bin148	bin148_7_74	0	0.12	9.76	0	0.11	Periplasmic	9.76	MER0281675	1.34e-146	subfamily S1C unassigned peptidases	Thermovirga lienii	S01.UPC	S01C	serine protease Do	3.92	7.02	5.88	9.09	12.45	10.34	10.14	12.35	11.18	5.87	5	7.28	7.3	8.11	5.58
bin148	bin148_1_434	2	2	2	2	2	Unknown	2	MER0202273	3.81e-76	subfamily S9C unassigned peptidases	Nitrosococcus halophilus	S09.UPC	S09C	uncharacterized protein	4.12	2.34	1.3	11.08	8.77	7.29	15.15	14.85	10.47	8.02	9.07	9.31	9.35	14.32	11.77
bin148	bin148_1_269	8.96	0.51	0.26	0.01	0.26	Cytoplasmic	8.96	MER0133729	4.9e-51	family S9 unassigned peptidases	Dethiosulfovibrio peptidovorans	S09.UPW	S09X	hypothetical protein	0.58	1.15	0	3.05	6.31	3.58	5.74	4.47	2.97	0.99	2.47	0.19	0.64	1.34	0.99
bin148	bin148_3_211	0	9.99	0.01	0	0.01	CytoplasmicMembrane	9.99	MER0202550	1.1e-159	family S12 unassigned peptidases	Aminobacterium colombiense	S12.UPW	S12	hypothetical protein	1.37	0.36	1.71	2.48	2.74	2.36	3.83	2.8	3.26	1.78	1.27	2.12	1.33	2.17	1.4
bin148	bin148_1_69	0.15	9.82	0.01	0.01	0.01	CytoplasmicMembrane	9.82	MER0250834	1.64e-84	family S12 unassigned peptidases	Parachlamydia acanthamoebae	S12.UPW	S12	hypothetical protein	1.24	0.65	0.71	1.68	0.97	1.8	2.47	3.7	2.51	1.07	0.49	1.97	1.94	1.41	1.53
bin148	bin148_4_120	9.97	0.01	0.01	0	0	Cytoplasmic	9.97	MER1321330	1.44e-134	family S14 unassigned peptidases		S14.UPW	S14	ATP-dependent Clp protease, protease subunit	8.58	5.73	4.84	8.07	11.58	14.61	14.04	11.93	7.87	6.05	4.87	2.58	5.09	5.24	5.23
bin148	bin148_6_111	8.96	0.51	0.26	0.01	0.26	Cytoplasmic	8.96	MER0121604	1.01e-116	family S16 non-peptidase homologues	Synergistes jonesii	S16.UNW	S16	DNA repair protein RadA/Sms	8.45	12.14	10.06	10.93	16.35	15.44	18.96	18.8	19.41	11.07	11.27	15.49	8.2	12.34	7.66
bin148	bin148_4_118	9.97	0.01	0.01	0	0	Cytoplasmic	9.97	MER0281356	4.03e-97	family S16 unassigned peptidases	Thermovirga lienii	S16.UPW	S16	ATP-dependent Lon protease	3.85	4.67	6.08	5.81	7.96	7.59	10.24	10.29	7.93	4.49	3.66	3.4	7.5	6.08	5.72
bin148	bin148_3_12	9.97	0.01	0.01	0	0	Cytoplasmic	9.97	MER0281822	1.92e-133	family S16 unassigned peptidases	Thermovirga lienii	S16.UPW	S16	Lon-like ATP-dependent protease	3.66	5.26	3.37	2.29	5.6	4.21	5.9	7.5	5.52	3	2.88	2.56	2.76	3.18	2.63
bin148	bin148_1_21	9.97	0.01	0.01	0	0	Cytoplasmic	9.97	MER0281595	0	family S16 non-peptidase homologues	Thermovirga lienii	S16.UNW	S16	magnesium chelatase family protein	1.55	2.21	2.23	1.17	2.31	3.65	4.42	4.37	1.65	3.95	3.32	1.71	5.81	4.98	4.3
bin148	bin148_1_25	0	10	0	0	0	CytoplasmicMembrane	10	MER0281575	4.66e-72	signal peptidase sipX	Thermovirga lienii	S26.025	S26A	signal peptidase I	5.98	7.13	6.07	11	6.52	14.38	10.81	12.12	14.54	6.6	4.28	5.07	5.3	10.46	5.52
bin148	bin148_1_368	0	9.88	0.12	0	0	CytoplasmicMembrane	9.88	MER0499906	1.67e-101	family S33 unassigned peptidases	Bacteroides sp. CF50	S33.UPW	S33	proline iminopeptidase	1.87	3.4	4.1	5.29	17.09	21.3	19.19	15.58	21.53	5.41	5.7	8.95	3.9	4.92	5.06
bin148	bin148_1_321	0.04	9.82	0.12	0.01	0.01	CytoplasmicMembrane	9.82	MER0035139	7.84e-54	family S33 unassigned peptidases	Methanosarcina mazei	S33.UPW	S33	hypothetical protein	0	0.3	1.01	0.35	0.5	0	0.87	0.75	1.41	0.1	0.3	0.31	0.43	0.09	0.17
bin148	bin148_5_55	8.96	0.51	0.26	0.01	0.26	Cytoplasmic	8.96	MER0181171	7.75e-36	subfamily S41A non-peptidase homologues	Caldilinea aerophila	S41.UNA	S41A	carboxyl-terminal processing protease	1.06	1.22	1.53	1	2.55	4.06	3.27	6.51	4.82	1.25	1.83	1.41	1.57	1.72	1.64
bin148	bin148_2_145	2.11	7.88	0	0	0	CytoplasmicMembrane	7.88	MER0223524	3.94e-83	subfamily S41A unassigned peptidases	Halomonas elongata	S41.UPA	S41A	carboxyl-terminal processing protease	3.1	1.14	2.75	1.04	2.1	3.08	3.68	5.99	4.67	1.56	2.05	2.3	2.24	2.43	1.62
bin148	bin148_2_101	0.04	9.82	0.12	0.01	0.01	CytoplasmicMembrane	9.82	MER0202510	2.49e-98	subfamily S49B unassigned peptidases	Aminobacterium colombiense	S49.UPB	S49B	hypothetical protein	3.15	4.17	8.39	9.05	5.2	3.3	10.55	8.38	7.83	8.79	4.51	6.55	11.11	10.41	4.8
bin148	bin148_6_112	0	10	0	0	0	CytoplasmicMembrane	10	MER0202517	4.59e-56	archaean signal peptide peptidase 1	Aminobacterium colombiense	S49.005	S49C	membrane-bound serine protease (ClpP class)	4.04	4.14	5.42	11.51	16.53	18.34	15.88	19.61	14.99	9.94	7.82	6.68	6.91	7.3	6.87
bin148	bin148_2_307	9.97	0.01	0.01	0	0	Cytoplasmic	9.97	MER1073240	1.16e-29	subfamily S49C non-peptidase homologues	Acinetobacter bohemicus	S49.UNC	S49C	enoyl-CoA hydratase	0.47	0.83	0.46	0	0.11	0	0.44	0.38	0.32	0.07	0.1	0	0.12	0	0.12
bin148	bin148_3_26	0	2.5	2.5	2.5	2.5	Unknown	2.5	MER0316249	2.99e-32	hypothetical protein Acid345_3562	Aminobacterium colombiense	S55.UNW	S55	hypothetical protein	2.94	2.49	1.36	1.74	3.97	5.42	5.2	6.1	4.81	1.68	2.36	1.6	2.39	1.91	1.97
bin148	bin148_1_285	9.97	0.01	0.01	0	0	Cytoplasmic	9.97	MER0398934	4.86e-133	murein tetrapeptidase LD-carboxypeptidase	Anaerobaculum mobile	S66.001	S66	muramoyltetrapeptide carboxypeptidase	1.46	3.53	2.13	1.46	3.34	2.59	5.52	5.32	7.94	3.32	1.92	1.47	1.17	2.74	2.39
bin148	bin148_1_15	9.97	0.01	0.01	0	0	Cytoplasmic	9.97	MER0323748	5.67e-79	subfamily T1B unassigned peptidases	Aminomonas paucivorans	T01.UPB	T01B	ATP-dependent HslUV protease, peptidase subunit HslV	15.43	7.27	9.49	3.48	1.18	2.71	4.28	3.21	3.3	1.27	2.97	3.24	2.22	7.63	2.16
bin148	bin148_3_146	0	0.06	9.76	0.06	0.11	Periplasmic	9.76	MER0281866	0	gamma-glutamyltransferase 1	Thermovirga lienii	T03.001	T03	gamma-glutamyltranspeptidase / glutathione hydrolase	6.85	6.55	7.33	4.17	9.95	9.55	7.79	10.26	9.69	3.73	4.68	7.12	1.85	3.1	2.98
bin148	bin148_1_439	8.96	0.51	0.26	0.01	0.26	Cytoplasmic	8.96	MER0329149	4.51e-98	homomultimeric peptidase	Aminomonas paucivorans	U56.001	U56	hypothetical protein	4.9	1.62	1.35	3.23	10.25	11.39	10.27	9.23	13.84	7.04	10.84	15.89	4.75	5.2	4.79

## Sheet: 7.MERPOS.bin.479
Supplementary Data 11. Summary of MEROPS family profile and their transcriptional expressions within bin.479
bin	GeneID	Cytoplasmic_Score	CytoplasmicMembrane_Score	Periplasmic_Score	OuterMembrane_Score	Extracellular_Score	Final_Localization	Final_Score	Accession	Evalue	Peptidase	Species	subfamily	family	product	H15_1	H15_2	H15_3	H7_1	H7_2	H7_3	H4_1	H4_2	H4_3	H2_1	H2_2	H2_3	H1_1	H1_2	H1_3
bin479	bin479_1_1	0.03	0.01	0.09	9.49	0.38	OuterMembrane	9.49	MER0193936	1.68e-63	family I39 unassigned peptidase inhibitors	Chitinophaga pinensis	I39.UPW	I39	TonB-dependent starch-binding outer membrane protein SusC	0.39	0.77	0.28	0.1	0.28	0.21	0.03	0.16	0.17	0.03	0	0.09	0	0.1	0
bin479	bin479_1_4	0	2.5	2.5	2.5	2.5	Unknown	2.5	MER0133254	9.74e-138	family S9 unassigned peptidases	Dyadobacter fermentans	S09.UPW	S09X	putative tributyrin esterase	0.82	0	0	2.06	1.39	0.9	1.55	1.11	0.75	0.93	0.36	2.02	0.71	0.32	0.52
bin479	bin479_1_11	0.15	9.82	0.01	0.01	0.01	CytoplasmicMembrane	9.82	MER0299643	3.74e-163	subfamily S49B unassigned peptidases	Solitalea canadensis	S49.UPB	S49B	protease IV	1.38	0.56	0.77	1.12	0.84	1.12	1.62	1.55	1.08	0.37	0.35	0.78	0.44	0.55	0.84
bin479	bin479_1_27	0.03	0.01	0.09	9.49	0.38	OuterMembrane	9.49	MER0133374	1.63e-52	family I39 unassigned peptidase inhibitors	Dyadobacter fermentans	I39.UPW	I39	TonB-dependent starch-binding outer membrane protein SusC	1.06	1.05	0.69	2.49	3.44	3.37	3.61	4.19	5.96	1.92	1.69	2.14	0.77	1.52	1.17
bin479	bin479_1_63	0	2.5	2.5	2.5	2.5	Unknown	2.5	MER0095636	1.86e-46	YieL protein	Parabacteroides distasonis	S09.A41	S09X	hypothetical protein	0	0.48	0	0	0.4	0	1.22	2.23	1.37	0.47	1.45	0.74	0.34	0.5	0.48
bin479	bin479_1_64	2	2	2	2	2	Unknown	2	MER0104895	2.19e-48	family S9 unassigned peptidases	Spirosoma linguale	S09.UPW	S09X	hypothetical protein	1.3	0.74	0	1.68	1.61	0.61	1.77	3.62	2.27	0.56	0.86	1.62	0.41	0.51	0.63
bin479	bin479_1_68	9.26	0.24	0.48	0.01	0.01	Cytoplasmic	9.26	MER0089688	1.17e-171	family S9 unassigned peptidases	Spirosoma linguale	S09.UPW	S09X	para-nitrobenzyl esterase	0.79	0.68	0	1.34	1.21	1.37	1.54	1.72	1.4	0.46	1.58	3.09	0.48	0.45	0.39
bin479	bin479_1_111	0.15	9.82	0.01	0.01	0.01	CytoplasmicMembrane	9.82	MER0240919	5.21e-123	CtpA peptidase	Bacteroides salanitronis	S41.008	S41A	carboxyl-terminal processing protease	2.28	1.26	1.73	3.44	1.55	0.78	2.4	3.2	1.54	1.4	1.35	1.12	2.01	1.99	1.53
bin479	bin479_1_112	9.97	0.01	0.01	0	0	Cytoplasmic	9.97	MER0381868	6.14e-48	family S33 unassigned peptidases	Alistipes finegoldii	S33.UPW	S33	hypothetical protein	1.54	0	1.36	2.32	1.57	2.29	1.45	1.51	1.48	1.44	1.21	2.91	0.23	0.71	0.71
bin479	bin479_1_116	9.97	0.01	0.01	0	0	Cytoplasmic	9.97	MER0116661	1.15e-124	subfamily M24B unassigned peptidases	Ignavibacterium album	M24.UPB	M24B	Xaa-Pro aminopeptidase	1.87	1.89	2.08	1.95	3.4	3.38	3.42	4.64	4.95	1.3	2.56	2.39	1.44	2.2	3.13
bin479	bin479_1_119	0	10	0	0	0	CytoplasmicMembrane	10	MER0235536	5.73e-42	family M79 unassigned peptidases	Cellulophaga algicola	M79.UPW	M79	CAAX protease family protein	0	0.3	0.99	0.68	1.31	1.49	0.65	0.55	0.93	0.58	0.3	0.15	0.67	0.44	0.52
bin479	bin479_1_144	2	2	2	2	2	Unknown	2	MER0888719	2.26e-99	GSU1437 putative peptidase		M48.019	M48C	hypothetical protein	0.93	1.93	2.31	1.01	2.01	1.62	1.91	1.72	1.44	0.86	0.88	1.69	0.99	0.89	0.95
bin479	bin479_1_147	2	2	2	2	2	Unknown	2	MER0248747	5.81e-97	family S9 unassigned peptidases	Haliscomenobacter hydrossis	S09.UPW	S09X	hypothetical protein	0.25	0	0	0.75	1.99	0.2	0.47	0.34	0.38	0.43	0	0.34	0.28	0.23	0.44
bin479	bin479_1_157	0	10	0	0	0	CytoplasmicMembrane	10	MER0246064	4.15e-58	rhomboid peptidase 2	Krokinobacter sp. 4H-3-7-5	S54.029	S54	hypothetical protein	0	0.5	0	1.12	0.27	0	0.53	0	0	0.47	0.49	0	0.27	0	0.57
bin479	bin479_1_201	8.96	0.51	0.26	0.01	0.26	Cytoplasmic	8.96	MER0328883	1.44e-150	HflC	Thermophagus xiamenensis	I87.001	I87	modulator of FtsH protease HflC	0.95	1.26	0.7	1.08	0.69	0	1.47	1.16	2.92	0.71	0.16	1.76	0.88	0.37	0.54
bin479	bin479_1_202	8.96	0.51	0.26	0.01	0.26	Cytoplasmic	8.96	MER0805942	4.07e-148	family I87 unassigned peptidase inhibitors	Geofilum rubicundum	I87.UPW	I87	modulator of FtsH protease HflK	1.81	2.39	2.64	3.41	2.94	5.92	4.61	4.4	3.85	1.16	1.49	1.67	2.68	2.11	1.11
bin479	bin479_1_206	8.96	0.51	0.26	0.01	0.26	Cytoplasmic	8.96	MER0138213	9.91e-44	D-aminopeptidase DppA	Pedosphaera parvula	M55.001	M55	D-amino peptidase	0	0	0	0.45	0.65	0.24	0.42	0.48	1.22	0.25	0.39	0.8	0.33	0.34	0.56
bin479	bin479_1_208	2	2	2	2	2	Unknown	2	MER0210779	4.76e-109	family S9 non-peptidase homologues		S09.UNW	S09X	hypothetical protein	0.18	0.23	0.51	2.38	2.4	2	1.92	1.99	3.81	0.76	1.51	0.23	0.78	0.48	0.26
bin479	bin479_1_209	0.04	9.82	0.12	0.01	0.01	CytoplasmicMembrane	9.82	MER0317610	0	family M81 unassigned peptidases	Bacteroides sp. 3_1_19	M81.UPW	M81	hypothetical protein	0.48	0.16	0.17	1.46	1.13	1.96	2.37	3.03	3.27	0.73	0.96	1.69	0.77	0.76	0.91
bin479	bin479_1_252	5.41	0.06	4.48	0	0.05	Unknown	5.41	MER0993344	3.8e-145	subfamily S9A unassigned peptidases	Aquimarina atlantica	S09.UPA	S09A	oligopeptidase B	2.72	1.01	2.57	2.05	1.46	1.65	1.54	2.47	1.26	0.85	1.02	1.24	0.92	0.74	0.73
bin479	bin479_1_262	9.26	0.24	0.48	0.01	0.01	Cytoplasmic	9.26	MER0272468	0	family S15 unassigned peptidases	Muricauda ruestringensis	S15.UPW	S15	X-Pro dipeptidyl-peptidase	1.5	0.92	1.29	1.35	1.92	0.56	2.14	2.26	2.29	0.86	1.46	2.05	0.63	1.11	0.86
bin479	bin479_1_263	0	2.5	2.5	2.5	2.5	Unknown	2.5	MER0095636	3.19e-95	YieL protein	Parabacteroides distasonis	S09.A41	S09X	hypothetical protein	0.53	0.23	1.81	0.8	0.77	1.01	0.42	0.58	0.72	0.46	0.47	0	0.07	0.14	0.94
bin479	bin479_1_368	9.97	0.01	0.01	0	0	Cytoplasmic	9.97	MER0394661	3.42e-117	subfamily M24A unassigned peptidases	Anaerophaga thermohalophila	M24.UPA	M24A	methionyl aminopeptidase	12.52	20.85	12.75	3.87	2.81	2.66	5.61	8.9	7.05	2.32	4.42	5.85	5.21	6.55	9.57
bin479	bin479_1_384	0.67	9.27	0.06	0	0	CytoplasmicMembrane	9.27	MER1235567	6.28e-158	subfamily M14B unassigned peptidases		M14.UPB	M14B	hypothetical protein	0.89	0.74	0.16	1.52	0.56	1.35	1.6	1.89	1.43	0.77	0.37	0.59	0.62	0.93	0.5
bin479	bin479_1_397	0	4.9	2.5	0.1	2.5	Unknown	4.9	MER1201827	0	family M19 unassigned peptidases		M19.UPW	M19	membrane dipeptidase	0.64	1.06	0.46	2.66	0.46	1.43	1.6	1.43	0.76	0.41	0.85	0.32	0.48	0.75	0.42
bin479	bin479_1_415	8.96	0.51	0.26	0.01	0.26	Cytoplasmic	8.96	MER0252151	4.31e-66	Williams-Beuren syndrome critical region protein 21 epoxide hydrolase	Runella slithyformis	S33.976	S33	esterase	0	1.22	0.9	0.93	0.22	0.51	0.58	1	1.48	1.44	2.02	1.66	1.02	1.78	1.88
bin479	bin479_1_433	0	0.01	0.2	0.07	9.72	Extracellular	9.72	MER0196078	4e-120	subfamily M28D unassigned peptidases	Parabacteroides johnsonii	M28.UPD	M28D	carboxypeptidase Q	0.62	0.65	0.36	0.19	0.09	0.2	0.77	1	0.92	0.05	0.08	0.58	0.05	0.24	0
bin479	bin479_1_476	0	10	0	0	0	CytoplasmicMembrane	10	MER0284565	7.89e-157	esterase EstB	Niastella koreensis	S12.950	S12	methyl acetate hydrolase	0.32	1.47	0.69	4.08	3.08	6.34	3.18	5.41	4.64	1.65	2.52	1.49	2.19	1.69	2.52
bin479	bin479_1_515	8.96	0.51	0.26	0.01	0.26	Cytoplasmic	8.96	MER0067001	2.38e-85	family S9 unassigned peptidases	Rhodopirellula baltica	S09.UPW	S09X	hypothetical protein	0.41	0.43	0.47	1.23	0.41	0.92	2.07	1.78	1.65	1.59	0.98	1.08	1.25	1.17	1.19
bin479	bin479_1_519	0	4.72	0.52	4.58	0.18	Unknown	4.72	MER0129398	2.04e-52	family I39 unassigned peptidase inhibitors	Pedobacter heparinus	I39.UPW	I39	TonB-dependent starch-binding outer membrane protein SusC	0.9	1.11	0.57	0.94	1.64	1.86	2.15	5.04	4.2	1.69	2.21	3.47	1.07	1.97	2.02
bin479	bin479_1_559	9.97	0.01	0.01	0	0	Cytoplasmic	9.97	MER0154832	1.69e-100	family C44 unassigned peptidases	Geobacter sp. FRC-32	C44.UPW	C44	asparagine synthase (glutamine-hydrolysing)	5.73	5.56	5.68	19.55	11.59	12.35	24.91	14.32	17.41	23.28	14.76	11.53	19.35	16.99	12.51
bin479	bin479_1_572	2	2	2	2	2	Unknown	2	MER0285487	4.21e-111	subfamily S9C unassigned peptidases	Bacteroides forsythus	S09.UPC	S09C	hypothetical protein	1.21	0.66	1.02	1.72	1.27	2.06	1.77	2.18	2.44	1.02	0.8	0.75	0.93	0.88	1.01
bin479	bin479_1_598	0	10	0	0	0	CytoplasmicMembrane	10	MER0061790	1.17e-35	family M56 unassigned peptidases	Bacteroides vulgatus	M56.UPW	M56	periplasmic protein TonB	1.11	1.25	2.06	10.74	3.07	2.83	11.14	5.76	4.5	8.05	5.33	2.32	6.83	6.21	2.38
bin479	bin479_1_632	0	2.5	2.5	2.5	2.5	Unknown	2.5	MER0312629	0	dipeptidyl-peptidase 11	Thermophagus xiamenensis	S46.002	S46	hypothetical protein	3.34	5.6	2.64	1.26	2.02	1.75	1.32	2.29	1.69	0.8	0.94	0.83	1.4	2.32	2.03
bin479	bin479_1_638	0.01	0.01	0.2	0.07	9.71	Extracellular	9.71	MER0284460	1.03e-99	lysyl endopeptidase	Bacteroides forsythus	S01.280	S01D	lysyl endopeptidase	0.16	0.47	0.13	0.6	0.81	0.22	0.57	1.02	0.28	0	0.55	0.15	0.64	0.23	0
bin479	bin479_1_640	9.97	0.01	0.01	0	0	Cytoplasmic	9.97	MER0180386	0	peptidyl-dipeptidase Dcp	Bacteroides dorei	M03.005	M03A	peptidyl-dipeptidase Dcp	1.3	2.74	2.5	2.62	2.97	2.16	2.27	3.01	3.56	0.68	1.21	1.15	1.13	1.24	1.88
bin479	bin479_1_650	8.96	0.51	0.26	0.01	0.26	Cytoplasmic	8.96	MER0797291	1.28e-127	family I87 unassigned peptidase inhibitors	Pedobacter sp. BAL39	I87.UPW	I87	hypothetical protein	6.09	6.81	12.98	14.46	10.83	5.37	9.98	9.88	14.67	5.71	7.7	6.59	3.82	8.38	5.41
bin479	bin479_1_676	2	2	2	2	2	Unknown	2	MER0241279	1.17e-32	subfamily C14B unassigned peptidases	Bacteroides sp. 3_2_5	C14.UPB	C14B	hypothetical protein	0	0	0	0	0	0	0	0.35	0.39	0.06	0.19	0.1	5.37	5.56	5.97
bin479	bin479_1_688	2	2	2	2	2	Unknown	2	MER0241284	1.63e-36	subfamily C14B unassigned peptidases	Bacteroides plebeius	C14.UPB	C14B	hypothetical protein	0.42	0.14	0	1.28	0.91	0.94	1.26	2.05	1.22	2.39	2.53	1.27	10.84	10.06	10.4
bin479	bin479_1_740	9.26	0.24	0.48	0.01	0.01	Cytoplasmic	9.26	MER0128573	5.57e-66	family M38 non-peptidase homologues	Thermobaculum terrenum	M38.UNW	M38	N-acetylglucosamine-6-phosphate deacetylase	2.14	1.89	2.33	1.88	3.47	6.25	3.22	6.22	7.03	2.69	2.83	3.1	1.66	3.85	3.37
bin479	bin479_1_753	9.97	0.01	0.01	0	0	Cytoplasmic	9.97	MER0176662	3.36e-143		Parabacteroides johnsonii	M103.002	M103	PmbA protein	6.74	8.68	6.21	3.46	3.96	4.35	3.79	2.97	4.77	2.31	2.13	1.33	3.88	4.51	5.7
bin479	bin479_1_754	9.97	0.01	0.01	0	0	Cytoplasmic	9.97	MER0397019	0	TldD peptidase	Bacteroides sp. 1_1_6	M103.001	M103	TldD protein	5.01	3.72	3.34	0.78	1.66	2.08	1.71	1.35	1.65	0.67	0.51	0.6	1.72	0.76	1.35
bin479	bin479_1_756	2	2	2	2	2	Unknown	2	MER0816374	8.97e-129	family M1 unassigned peptidases	Siansivirga zeaxanthinifaciens	M01.UPW	M01	hypothetical protein	0.69	1.06	0.17	3.12	1.15	2.04	2.35	3.34	2.63	1.29	1.14	2.06	1.37	1.63	1.42
bin479	bin479_1_758	9.26	0.24	0.48	0.01	0.01	Cytoplasmic	9.26	MER0239322	1.22e-134	HreP peptidase	Yersinia ruckeri	S08.043	S08B	hypothetical protein	0.68	0.6	0.49	0.51	0.41	1.1	1.08	1.01	1.38	0.34	0.38	0.38	0.3	0.22	0.6
bin479	bin479_1_769	0.33	0.06	9.44	0.06	0.11	Periplasmic	9.44	MER1007773	2.47e-177	family S12 unassigned peptidases	Rhodonellum psychrophilum	S12.UPW	S12	D-alanyl-D-alanine carboxypeptidase	0.41	0.55	0.3	0.62	0	0.34	0.29	0.5	0.28	0.09	0.14	0.28	0.23	0.24	0.47
bin479	bin479_1_771	8.96	0.51	0.26	0.01	0.26	Cytoplasmic	8.96	MER0220527	1.56e-64	family S33 unassigned peptidases	Clostridium ljungdahlii	S33.UPW	S33	hypothetical protein	0	0	0	0.42	0	0	0.26	0.91	0	0	0	0	0	0.43	0
bin479	bin479_1_773	8.96	0.51	0.26	0.01	0.26	Cytoplasmic	8.96	MER0023342	2.08e-77	family S33 unassigned peptidases	Rothia dentocariosa	S33.UPW	S33	hypothetical protein	0.51	0	0	0.77	0	0.21	0.36	0	0	0	0.17	0	0.1	0	0.29
bin479	bin479_1_807	0.15	9.82	0.01	0.01	0.01	CytoplasmicMembrane	9.82	MER0235051	1.92e-120	CtpC peptidase	Bacteroides helcogenes	S41.010	S41A	carboxyl-terminal processing protease	5.22	6.08	5.09	0.55	1.48	0.98	1.5	2.06	1.56	0.94	0.8	0.81	1.22	1.34	0.82
bin479	bin479_1_849	0	10	0	0	0	CytoplasmicMembrane	10	MER0143350	4.54e-104	HtpX-2 peptidase	Parabacteroides merdae	M48.004	M48B	heat shock protein HtpX	0.24	0.95	1.05	3.99	2.09	3.35	2.05	2.93	4.59	0.93	0.95	1.94	1.51	0.75	1.92
bin479	bin479_1_882	8.96	0.51	0.26	0.01	0.26	Cytoplasmic	8.96	MER0863186	0	subfamily M20C unassigned peptidases		M20.UPC	M20C	dipeptidase D	5.47	5.98	5.59	5.03	3.44	7.02	4.64	6.36	7.39	1.96	1.94	1.69	2.29	1.52	1.65
bin479	bin479_1_893	8.96	0.51	0.26	0.01	0.26	Cytoplasmic	8.96	MER0499420	1.91e-89	subfamily M16B non-peptidase homologues	Bacteroides xylanisolvens	M16.UNB	M16B	zinc protease	1.28	1.47	0.46	0.96	0.57	1.3	0.61	1.29	1.08	0.21	0	0.21	1.19	0.5	1.08
bin479	bin479_1_894	8.96	0.51	0.26	0.01	0.26	Cytoplasmic	8.96	MER0921083	5.68e-142	subfamily M16B non-peptidase homologues	Spirosoma radiotolerans	M16.UNB	M16B	zinc protease	1.31	3.45	1.42	1.73	2	0.8	1.56	2.78	2.22	0.92	0.76	0.65	0.67	0.77	1.11
bin479	bin479_1_929	0	2.5	2.5	2.5	2.5	Unknown	2.5	MER1255802	2.56e-104	subfamily M28F unassigned peptidases		M28.UPF	M28F	carboxypeptidase Q	0.61	0.48	0.35	0.18	0.26	0.1	0.17	1.08	0.9	0.05	0	0.24	0.18	0.24	0.36
bin479	bin479_1_937	0.01	0.01	0.2	0.07	9.71	Extracellular	9.71	MER1080693	3.98e-82	subfamily M28E unassigned peptidases		M28.UPE	M28E	aminopeptidase YwaD	1.59	2.51	2.75	2.24	1.97	1.28	1.01	1.45	1.86	0.64	0.21	0.99	1.66	1.3	1.15
bin479	bin479_1_941	8.96	0.51	0.26	0.01	0.26	Cytoplasmic	8.96	MER0152352	7.35e-83	family M38 non-peptidase homologues	Chloroflexus aggregans	M38.UNW	M38	hypothetical protein	1.04	0.61	1.66	1.04	1.15	0.65	1.04	0.84	0.85	0.45	0.76	0.61	0.69	0.5	0.47
bin479	bin479_1_943	0	10	0	0	0	CytoplasmicMembrane	10	MER0333630	1.26e-140	subfamily S26A unassigned peptidases	Odoribacter splanchnicus	S26.UPA	S26A	signal peptidase I	12.17	17.74	9.95	3.24	2.46	2.32	0.95	2.43	2.13	0.68	1.04	0.76	1.97	1.97	1.83
bin479	bin479_1_950	5.41	0.06	4.48	0	0.05	Unknown	5.41	MER0142593	1.5e-100	family T2 unassigned peptidases	Planctomyces maris	T02.UPW	T02	N4-(beta-N-acetylglucosaminyl)-L-asparaginase	0.2	0	2.03	0	0.43	0.16	0.57	0.81	0.68	0.09	0.79	1.47	0.44	0.78	0.68
bin479	bin479_1_959	0.03	0.01	0.09	9.49	0.38	OuterMembrane	9.49	MER0133253	4.86e-68	family I39 unassigned peptidase inhibitors	Dyadobacter fermentans	I39.UPW	I39	TonB-dependent starch-binding outer membrane protein SusC	0.64	0.68	0.18	1.26	0.82	1.39	1.07	2.12	2.03	1.79	1.96	1.4	0.46	0.94	0.79
bin479	bin479_2_41	2	2	2	2	2	Unknown	2	MER0067806	1.07e-80	family S9 non-peptidase homologues	Mesorhizobium sp. BNC1	S09.UNW	S09X	carboxymethylenebutenolidase	0.83	1.82	0.81	1.66	1	0	2.09	4.71	2.64	1.18	1.45	1.67	1.33	0.53	1.05
bin479	bin479_2_102	0	4.9	2.5	0.1	2.5	Unknown	4.9	MER0833542	1.25e-149	subfamily M14A unassigned peptidases	Anditalea andensis	M14.UPA	M14A	hypothetical protein	0.33	0.29	1.11	0.33	0.55	0.35	0.73	1.59	1.7	0.28	0.58	0.73	0.2	0.26	0.29
bin479	bin479_2_103	2	2	2	2	2	Unknown	2	MER0250671	8.71e-91	subfamily M14A non-peptidase homologues	Runella slithyformis	M14.UNA	M14A	hypothetical protein	1.28	0.76	0.67	0.88	0.5	1.13	0.83	2.34	1.41	0.45	0.92	0.46	0.52	0.55	0.87
bin479	bin479_2_116	0.33	0.06	9.44	0.06	0.11	Periplasmic	9.44	MER1303853	2.13e-147	subfamily S9C unassigned peptidases		S09.UPC	S09C	acylaminoacyl-peptidase	1.06	0.82	1.79	0.8	1.2	0.86	1.48	3.72	2.03	0.62	1.06	0.77	0.73	1.02	1.03
bin479	bin479_2_120	2	2	2	2	2	Unknown	2	MER0191121	1.29e-93	family M64 unassigned peptidases	Capnocytophaga sputigena	M64.UPW	M64	hypothetical protein	1.28	1.26	0.46	2.89	2.75	2.98	2.66	2.84	3.14	1.31	1.48	1.17	2.32	2.07	1.38
bin479	bin479_2_129	0	4.9	2.5	0.1	2.5	Unknown	4.9	MER0187458	7.54e-44	subfamily C82A unassigned peptidases	Rhodothermus marinus	C82.UPA	C82A	hypothetical protein	1.14	2.26	1.11	0.29	0.55	0.93	0.54	0.62	0.65	0.41	0.13	0.25	0.21	0.07	0.36
bin479	bin479_2_130	0.04	9.82	0.12	0.01	0.01	CytoplasmicMembrane	9.82	MER0463998	5.7e-47	subfamily C82A unassigned peptidases	Odoribacter laneus	C82.UPA	C82A	L,D-transpeptidase ErfK/SrfK	1.58	1.67	0.93	0	0.23	0	0.45	0.51	0.86	0.13	0.21	0.21	0.47	0.49	0.48
bin479	bin479_2_133	0	0.42	0.65	8.28	0.65	OuterMembrane	8.28	MER0469348	4.53e-24	subfamily M14B non-peptidase homologues	Alistipes sp. HGB5	M14.UNB	M14B	outer membrane receptor for ferrienterochelin and colicins	0.3	0.7	0.33	0.23	0	0	0.14	0.31	0.31	0	0	0	0.03	0	0.03
bin479	bin479_2_135	9.97	0.01	0.01	0	0	Cytoplasmic	9.97	MER1186319	0	subfamily M3A unassigned peptidases	Saccharicrinis fermentans	M03.UPA	M03A	peptidyl-dipeptidase Dcp	4.06	7.09	7.12	8.66	7.99	7.61	6.86	7.97	6.36	3.9	2.99	2.64	4.12	4.65	3.6
bin479	bin479_2_145	8.96	0.51	0.26	0.01	0.26	Cytoplasmic	8.96	MER0227861	5.91e-46	subfamily M23B unassigned peptidases	Paludibacter propionicigenes	M23.UPB	M23B	hypothetical protein	11.65	17.86	14.96	11.59	14.66	13.75	10.6	10.97	13.49	5.89	7.67	5.78	10.36	10.7	11.83
bin479	bin479_2_146	4.28	0.24	0.37	4.74	0.37	Unknown	4.74	MER0204078	3.27e-72	subfamily M23B unassigned peptidases	Zunongwangia profunda	M23.UPB	M23B	hypothetical protein	0.69	3.34	1.34	5.89	2.49	3.02	4.25	4.85	4.7	1.97	1.67	2.93	2.73	2.24	3.75
bin479	bin479_2_153	0.04	9.82	0.12	0.01	0.01	CytoplasmicMembrane	9.82	MER0713052	1.47e-98	family C25 unassigned peptidases	Draconibacterium sediminis	C25.UPW	C25	hypothetical protein	0.2	0.53	0.58	0.15	0.32	0.32	0.75	0.85	0.81	0.15	0.34	0.23	0.4	0.26	0.36
bin479	bin479_2_166	0	0.01	0.2	0.07	9.72	Extracellular	9.72	MER0105936	3.29e-66	subfamily M28F unassigned peptidases	Chloracidobacterium thermophilum	M28.UPF	M28F	aminopeptidase YwaD	0	0.93	0.17	2.65	1.67	1.23	0.95	1.13	1.66	0.96	0.47	0.23	0.92	0.92	0.79
bin479	bin479_2_182	9.26	0.24	0.48	0.01	0.01	Cytoplasmic	9.26	MER0063132	4.82e-96	subfamily S8A unassigned peptidases	Polaribacter irgensii	S08.UPA	S08A	serine protease AprX	0.81	0.3	1	1.57	0.25	0.37	0.77	0.93	1.01	0.7	0.46	0.31	0.34	1.05	0.3
bin479	bin479_2_225	9.26	0.24	0.48	0.01	0.01	Cytoplasmic	9.26	MER1291234	3.39e-104	subfamily S8B unassigned peptidases		S08.UPB	S08B	hypothetical protein	0.36	0.66	0.62	2.91	2.52	1.67	2.61	2.25	1.59	1.41	1.14	1.66	1.15	0.94	0.83
bin479	bin479_2_270	8.96	0.51	0.26	0.01	0.26	Cytoplasmic	8.96	MER0227046	0	subfamily S9B unassigned peptidases	Leadbetterella byssophila	S09.UPB	S09B	hypothetical protein	0.56	1.27	0.69	0.73	1.49	2.13	1.27	1.94	1.03	0.21	0.85	0.85	0.39	0.7	0.72
bin479	bin479_2_277	0	0.06	9.76	0.06	0.11	Periplasmic	9.76	MER1315671	0	family S13 unassigned peptidases		S13.UPW	S13	serine-type D-Ala-D-Ala carboxypeptidase/endopeptidase (penicillin-binding protein 4)	1.37	0.18	1.19	2.06	0.69	0.89	1.04	1.11	1.3	0.83	0.81	0.18	1.48	1.4	1.03
bin479	bin479_2_280	0.33	0.06	9.44	0.06	0.11	Periplasmic	9.44	MER0227789	1.57e-114	subfamily S1C unassigned peptidases	Paludibacter propionicigenes	S01.UPC	S01C	serine protease Do	17.87	17.58	14.46	3.02	1.05	3.35	3.3	3.13	1.8	3.57	2.74	3.02	2.98	2.36	1.55
bin479	bin479_2_290	0.03	0.01	0.09	9.49	0.38	OuterMembrane	9.49	MER0133304	8.25e-50	family I39 unassigned peptidase inhibitors	Dyadobacter fermentans	I39.UPW	I39	TonB-dependent starch-binding outer membrane protein SusC	0.42	0.82	0.45	1.81	2.49	1.84	1.97	1.68	1.68	0.43	0.52	0.38	1.35	1.79	1.99
bin479	bin479_2_305	9.97	0.01	0.01	0	0	Cytoplasmic	9.97	MER0859824	2.4e-171	family M38 non-peptidase homologues	Odoribacter sp. CAG:788	M38.UNW	M38	imidazolonepropionase	1.29	0.85	0.23	1.71	1.28	1.44	1.84	2.35	2.96	0.97	0.64	1.4	1.14	0.89	1.34
bin479	bin479_2_307	9.97	0.01	0.01	0	0	Cytoplasmic	9.97	MER1166990	3.62e-62	family C40 unassigned peptidases		C40.UPW	C40	gamma-D-glutamyl-L-lysine dipeptidyl-peptidase	0.33	1.73	0.96	2.96	2.15	2.44	1.85	3.2	2.24	1.81	0.86	1.55	1.45	1.38	1.88
bin479	bin479_2_342	2	2	2	2	2	Unknown	2	MER1299707	3.47e-142	subfamily S9B unassigned peptidases		S09.UPB	S09B	dipeptidyl-peptidase 4	0.25	0	0.6	0.63	0.18	0.27	0.48	0.95	0.68	0.22	0.5	1.11	0.38	0.3	0.31
bin479	bin479_2_343	0.67	9.27	0.06	0	0	CytoplasmicMembrane	9.27	MER0245210	2.7e-158	FRA1 g.p.	Clostridium botulinum	M24.A10	M24B	Xaa-Pro aminopeptidase	0.84	2.22	1.07	7.81	7.24	6.48	7.5	8.78	12.04	4.98	6.44	7.01	6.5	6.01	7.43
bin479	bin479_2_350	8.96	0.51	0.26	0.01	0.26	Cytoplasmic	8.96	MER0038673	3.78e-51	family M14 unassigned peptidases	Gloeobacter violaceus	M14.UPW	M14X	hypothetical protein	1.17	2.16	2.03	0.53	0.67	0.95	0.73	1.52	1.11	0.3	0.23	0.39	0.61	0.93	1.01
bin479	bin479_2_371	9.97	0.01	0.01	0	0	Cytoplasmic	9.97	MER0035100	1.82e-101	family C44 non-peptidase homologues	Desulfomicrobium baculatum	C44.UNW	C44	asparagine synthase (glutamine-hydrolysing)	0.27	1.08	0.39	0.73	1.17	1.77	0.83	2.32	1.56	0.59	0.28	0.85	1.21	1.08	1.18
bin479	bin479_2_377	9.26	0.24	0.48	0.01	0.01	Cytoplasmic	9.26	MER0158174	2.22e-81	amidophosphoribosyltransferase precursor	Desulfobacterium autotrophicum	C44.001	C44	asparagine synthase (glutamine-hydrolysing)	0.05	0.44	0.28	0.15	0.45	0.19	0.39	0.27	0.36	0.37	0.25	0.22	0.47	0.29	0.31
bin479	bin479_2_387	0	2.5	2.5	2.5	2.5	Unknown	2.5	MER0255370	8.21e-27	family U69 unassigned peptidases	Zobellia galactanivorans	U69.UPW	U69	hypothetical protein	2.1	0.78	3.96	1.06	0.87	0.84	0.61	0.74	1.25	0.18	0.31	0.67	0.65	0.6	0.5
bin479	bin479_2_415	8.96	0.51	0.26	0.01	0.26	Cytoplasmic	8.96	MER0816571	1.57e-63	family M1 unassigned peptidases	Emticicia oligotrophica	M01.UPW	M01	hypothetical protein	2.46	2.86	1.63	1.71	2.22	1.83	1.67	1.98	1.21	0.9	1.25	1.69	1.34	1.79	1.77
bin479	bin479_2_428	9.26	0.24	0.48	0.01	0.01	Cytoplasmic	9.26	MER0272260	3.5e-57	phosphoribosylformylglycinamidine synthase	Cyclobacterium marinum	C56.972	C56	phosphoribosylformylglycinamidine synthase	1.85	1.34	0.8	1.47	0.66	1.08	1.02	1.34	1.21	0.58	0.62	0.67	0.97	0.87	0.83
bin479	bin479_2_429	2	2	2	2	2	Unknown	2	MER0197006	1.36e-48	family S9 non-peptidase homologues	Spirosoma linguale	S09.UNW	S09X	hypothetical protein	0.6	1.58	0.86	0.5	0.52	0.32	0.89	1.13	0.63	0.32	0.27	0.35	0.22	0.16	0.5
bin479	bin479_2_437	8.96	0.51	0.26	0.01	0.26	Cytoplasmic	8.96	MER1167391	1.99e-178	subfamily C1B unassigned peptidases		C01.UPB	C01B	bleomycin hydrolase	3.56	4.92	2.95	7.92	6.33	7.17	6.68	7.54	7	2.26	3.24	2.83	4.6	5.85	5.42
bin479	bin479_2_458	0.15	9.82	0.01	0.01	0.01	CytoplasmicMembrane	9.82	MER1005611	1.26e-114	family S12 unassigned peptidases	Geofilum rubicundum	S12.UPW	S12	hypothetical protein	1.23	2.22	1.11	4.62	3.19	2.98	2.11	2.23	2.59	1.72	2.53	1.23	3.13	3.43	3.28
bin479	bin479_2_487	0.01	0.01	0.2	0.07	9.71	Extracellular	9.71	MER0193929	5.15e-53	subfamily M28F unassigned peptidases	Bacteroides sp. 2_1_16	M28.UPF	M28F	hypothetical protein	0	0.31	0.34	1.44	0.34	0.39	0.68	0.77	0.8	0.36	0.39	0.63	0.04	0.24	0.31
bin479	bin479_2_499	0	0.06	9.76	0.06	0.11	Periplasmic	9.76	MER0125154	0	oxamate amidohydrolase proenzyme	Haliangium ochraceum	T03.025	T03	gamma-glutamyltranspeptidase / glutathione hydrolase	2.81	2.96	2.59	2.37	2.57	2.63	3.27	4.26	3.79	1.7	1.64	3.21	1.8	2.97	2.27
bin479	bin479_2_508	0	4.9	2.5	0.1	2.5	Unknown	4.9	MER0215353	4.49e-73	family S9 unassigned peptidases	Pedobacter heparinus	S09.UPW	S09X	(4-O-methyl)-D-glucuronate---lignin esterase	0.98	0.86	1.18	0.49	1.05	0.93	2.17	2.11	1.77	0.42	0.86	0.65	0.36	0	0.55
bin479	bin479_2_513	0.03	0.01	0.09	9.49	0.38	OuterMembrane	9.49	MER0640824	1.68e-105	family C25 unassigned peptidases		C25.UPW	C25	hypothetical protein	1.7	1.99	2.97	2.85	1.89	2.47	2.51	3.04	3.06	1.64	1.34	1.03	1.89	1.98	1.61
bin479	bin479_2_525	8.96	0.51	0.26	0.01	0.26	Cytoplasmic	8.96	MER0665990	0	subfamily M20C unassigned peptidases		M20.UPC	M20C	dipeptidase D	2.16	1.07	1.75	2.24	2.12	2.29	2.05	4.36	3.37	1.28	1.07	2.06	1.96	1.43	1.37
bin479	bin479_2_532	0	2.5	2.5	2.5	2.5	Unknown	2.5	MER0133359	1.35e-113	family S9 unassigned peptidases	Dyadobacter fermentans	S09.UPW	S09X	cephalosporin-C deacetylase	1.25	1.23	2.03	1.65	4.14	1.39	3.11	4.79	4.64	2.82	2.27	1.97	1.74	2.08	2.52
bin479	bin479_2_537	2	2	2	2	2	Unknown	2	MER0279344	0	family C69 unassigned peptidases	Dysgonomonas mossii	C69.UPW	C69	dipeptidase	1.96	2.15	3.93	4.11	4.99	4.32	4.94	5.72	5.3	1.94	1.45	2.46	2.12	3.1	3.68
bin479	bin479_2_540	2	2	2	2	2	Unknown	2	MER0235500	3.04e-53	subfamily M23B unassigned peptidases	Cellulophaga algicola	M23.UPB	M23B	hypothetical protein	0.87	0.29	0.47	1.32	0.86	0.53	0.47	1.15	0.89	0.38	0.22	0.22	0.57	0.52	0.74
bin479	bin479_2_544	8.96	0.51	0.26	0.01	0.26	Cytoplasmic	8.96	MER0507179	1.49e-31	subfamily M23B unassigned peptidases	Polaribacter sp. MED152	M23.UPB	M23B	ribonucrease Y	7.45	6.99	8.03	1.14	1.45	3.17	3.37	2.65	2.9	1.47	1.17	1.34	2.02	1.99	2.18
bin479	bin479_3_2	0.03	0.01	0.09	9.49	0.38	OuterMembrane	9.49	MER0133452	2.66e-47	family I39 unassigned peptidase inhibitors	Dyadobacter fermentans	I39.UPW	I39	TonB-dependent starch-binding outer membrane protein SusC	0.4	0.82	0.24	0.86	0.77	0.68	0.76	1.23	1.34	0.32	0.68	0.56	0.72	0.9	0.66
bin479	bin479_3_33	0.03	0.01	0.09	9.49	0.38	OuterMembrane	9.49	MER0133149	9.16e-57	family I39 unassigned peptidase inhibitors	Dyadobacter fermentans	I39.UPW	I39	TonB-dependent starch-binding outer membrane protein SusC	0.25	0.2	0.07	0.31	0.75	0.85	0.29	0.49	0.37	0.11	0.1	0.37	0.19	0.26	0.19
bin479	bin479_3_38	0.08	3.39	6.53	0	0.01	Unknown	6.53	MER0923101	2.01e-138	subfamily M16B unassigned peptidases	Winogradskyella sp. PG-2	M16.UPB	M16B	zinc protease	2.26	5.69	4.14	5.48	5.48	5.94	5.57	6.97	9.18	3.29	3.66	4.52	5.32	7	6.33
bin479	bin479_3_41	8.96	0.51	0.26	0.01	0.26	Cytoplasmic	8.96	MER0922435	2.37e-152	subfamily M16B unassigned peptidases	Geofilum rubicundum	M16.UPB	M16B	zinc protease	0.51	0.22	0.49	0.51	0.73	1.24	0.72	0.41	0.69	0.07	0.22	0.34	0.25	0.66	0.45
bin479	bin479_3_51	9.26	0.24	0.48	0.01	0.01	Cytoplasmic	9.26	MER0996623	1.11e-168	family S9 unassigned peptidases	Sphingobacterium sp.	S09.UPW	S09X	para-nitrobenzyl esterase	0.35	0.93	0.51	0.89	1.43	1.61	1.62	2.27	1.35	0.41	0.62	0.86	1.01	1.3	0.92
bin479	bin479_3_55	0	2.5	2.5	2.5	2.5	Unknown	2.5	MER0128867	3.04e-109	family S9 non-peptidase homologues	Spirosoma linguale	S09.UNW	S09X	hypothetical protein	0.38	0	0.83	1.15	0.55	1.56	1.09	2.78	2.33	0.66	0.88	0.77	0.43	0.52	0.79
bin479	bin479_3_66	2	2	2	2	2	Unknown	2	MER0968041	3.48e-118	subfamily S9D non-peptidase homologues	Draconibacterium orientale	S09.UND	S09D	hypothetical protein	0.22	4.13	0.98	0	0	0.55	0.74	1.27	0.3	0.38	0.59	0.3	1.24	0.96	1.18
bin479	bin479_3_78	2	2	2	2	2	Unknown	2	MER1006475	2.32e-92	family S12 unassigned peptidases	Bacteroides sp. D20	S12.UPW	S12	hypothetical protein	1.06	0.47	1.02	2.31	3.2	2.57	2.02	4.19	3.26	1.02	1.87	2.04	0.79	1.16	0.97
bin479	bin479_3_92	0.33	0.06	9.44	0.06	0.11	Periplasmic	9.44	MER0129406	5.76e-47	family S9 non-peptidase homologues	Pedobacter heparinus	S09.UNW	S09X	TolB protein	2.45	3	2.8	1.77	1.15	0.98	1.65	1.03	1.98	1.09	0.85	0.48	1.29	0.8	1.06
bin479	bin479_3_95	9.97	0.01	0.01	0	0	Cytoplasmic	9.97	MER0870309	7.74e-135	family M38 non-peptidase homologues	Arcticibacter svalbardensis	M38.UNW	M38	N-acetylglucosamine-6-phosphate deacetylase	0.77	0.25	0	2.33	0.28	0.31	0.82	0.94	1.31	0.66	0.76	0.77	0.93	1.58	1.53
bin479	bin479_3_105	0	0.01	0.09	9.52	0.38	OuterMembrane	9.52	MER0117909	7.73e-114	subfamily S41B unassigned peptidases	Ignavibacterium album	S41.UPB	S41B	tricorn protease	0.42	0.48	0.3	0.87	0.6	0.89	0.96	1.91	1.56	0.25	0.45	0.56	0.33	0.57	0.61
bin479	bin479_3_133	8.96	0.51	0.26	0.01	0.26	Cytoplasmic	8.96	MER0909883	3.29e-31	family M78 unassigned peptidases	Pedobacter sp. BAL39	M78.UPW	M78	HTH-type transcriptional regulator / antitoxin HigA	0.57	1.77	0.28	0.58	0.97	0	0.27	1.09	0.91	0.58	0.38	0.51	0.64	0.6	1.08
bin479	bin479_3_189	8.96	0.51	0.26	0.01	0.26	Cytoplasmic	8.96	MER1153440	5.74e-35	subfamily M20A non-peptidase homologues	Paraoerskovia marina	M20.UNA	M20A	translational activator of cytochrome c oxidase 1	1.71	3.63	1.01	2.06	0.5	0.57	1.45	0.56	0.7	0.73	0	0.92	0.88	0.66	0.26
bin479	bin479_3_191	0	2.5	2.5	2.5	2.5	Unknown	2.5	MER0133173	3.14e-24	family I39 unassigned peptidase inhibitors	Dyadobacter fermentans	I39.UPW	I39	hypothetical protein	35.21	35.19	58.26	14.25	9.71	12	12.48	8.05	11.22	6.41	10.64	5.13	8.64	8.4	7.13
bin479	bin479_3_209	0	2.5	2.5	2.5	2.5	Unknown	2.5	MER0240901	6.26e-116	subfamily M23B non-peptidase homologues	Bacteroides salanitronis	M23.UNB	M23B	murein DD-endopeptidase	0.83	1.97	0.72	1.75	2.86	0.4	1.02	0.54	0.45	0.43	0.66	0.55	0.92	0.91	0.75
bin479	bin479_3_228	9.97	0.01	0.01	0	0	Cytoplasmic	9.97	MER0507223	5.61e-70	family S33 unassigned peptidases	Polaribacter sp. MED152	S33.UPW	S33	acylglycerol lipase	2.06	0.78	0	1.33	1.07	0	0.28	1.44	1.61	0.13	0.39	1.19	0.11	0.34	0.45
bin479	bin479_3_253	9.97	0.01	0.01	0	0	Cytoplasmic	9.97	MER0285622	2.15e-144	family M17 unassigned peptidases	Owenweeksia hongkongensis	M17.UPW	M17	leucyl aminopeptidase	1.73	1.93	1.74	3.62	1.72	1.08	1.52	1.29	2.52	0.63	1.06	1.15	1.44	1.21	1.4
bin479	bin479_3_256	0	10	0	0	0	CytoplasmicMembrane	10	MER0898566	4.61e-179	subfamily M50B unassigned peptidases	Odoribacter sp. CAG:788	M50.UPB	M50B	regulator of sigma E protease	5.13	8.96	8.74	3.41	3.14	4.66	2.66	3.05	3.58	1.63	1.1	0.6	2.64	2.49	2.5
bin479	bin479_3_258	0.01	0.01	0.03	9.92	0.03	OuterMembrane	9.92	MER0284556	8.4e-49	subfamily M23B unassigned peptidases	Owenweeksia hongkongensis	M23.UPB	M23B	hypothetical protein	4.94	13.07	7.23	3.31	1.39	3.61	1.82	2.45	4.5	1.87	1.08	0.92	1.93	2.66	2.71
bin479	bin479_3_269	0	0.01	0.09	9.52	0.38	OuterMembrane	9.52	MER0194071	3.38e-53	family I39 unassigned peptidase inhibitors	Chitinophaga pinensis	I39.UPW	I39	TonB-dependent starch-binding outer membrane protein SusC	0.11	0.07	0.16	0	0.19	0.09	0.13	0.26	0.22	0.07	0.22	0.04	0.1	0.11	0.08
bin479	bin479_3_340	0.03	0.01	0.09	9.49	0.38	OuterMembrane	9.49	MER0133436	6.54e-59	family I39 unassigned peptidase inhibitors	Dyadobacter fermentans	I39.UPW	I39	TonB-dependent starch-binding outer membrane protein SusC	9.18	11.99	11.44	11.69	19.07	18.83	18.73	26.33	25.7	11.33	14.05	12.91	8.9	12.52	12.39
bin479	bin479_4_7	9.26	0.24	0.48	0.01	0.01	Cytoplasmic	9.26	MER1356492	2.59e-110	family S51 unassigned peptidases	Prolixibacter denitrificans	S51.UPW	S51	dipeptidase E	8.46	18.56	17.95	3.88	4.58	3.37	4.51	8.12	11.91	2.65	3.85	2.99	2.57	2.26	4.66
bin479	bin479_4_10	8.96	0.51	0.26	0.01	0.26	Cytoplasmic	8.96	MER0325435	6.82e-147	collagenase	Thermophagus xiamenensis	U32.001	U32	U32 family peptidase	0	0	0.46	0.24	0.8	0	0.53	0.65	0.43	0.07	0.32	0.11	0.54	0.06	0.3
bin479	bin479_4_22	4.35	5.41	0.03	0.1	0.11	Unknown	5.41	MER0142291	3.14e-102	C-terminal processing peptidase-3	Bacteroides plebeius	S41.004	S41A	carboxyl-terminal processing protease	3.29	1.68	2.3	1.44	1.82	2.23	1.32	1.89	2.15	0.46	0.35	0.28	0.91	1.01	0.68
bin479	bin479_4_28	0.04	9.82	0.12	0.01	0.01	CytoplasmicMembrane	9.82	MER0238042	5.01e-88	signal peptidase II	Marinilabilia salmonicolor	A08.001	A08	signal peptidase II	5.84	5.19	8.01	7.33	6.49	6.59	3.19	3.6	4.4	2.86	3.8	1	6.41	4.23	6.43
bin479	bin479_4_40	8.96	0.51	0.26	0.01	0.26	Cytoplasmic	8.96	MER0068630	2.14e-123	family M38 non-peptidase homologues	Methanosarcina barkeri	M38.UNW	M38	adenine deaminase	0.12	1.09	0.34	0.36	1.02	0.67	0.79	0.77	1.84	0.2	0.55	0.39	0.44	0.42	0.84
bin479	bin479_4_45	8.96	0.51	0.26	0.01	0.26	Cytoplasmic	8.96	MER0284438	3.94e-64	subfamily M23B non-peptidase homologues	Bacteroides forsythus	M23.UNB	M23B	murein hydrolase activator	0.18	0.23	0	0	0	0.29	0.08	0.14	0.6	0.08	0.12	0	0.2	0.28	0.13
bin479	bin479_4_71	0.04	9.82	0.12	0.01	0.01	CytoplasmicMembrane	9.82	MER0039941	0	family I39 unassigned peptidase inhibitors	Bacteroides fragilis	I39.UPW	I39	alpha-2-macroglobulin	0.45	1.02	0.56	1.08	1.38	0.65	1.36	1.98	1.97	0.93	0.58	0.93	0.74	0.67	0.9
bin479	bin479_4_97	2	2	2	2	2	Unknown	2	MER0255410	1.07e-56	Pep putative peptidase	Capnocytophaga canimorsus	S41.012	S41A	carboxyl-terminal processing protease	1.7	1.72	2.08	2.76	2.81	3.39	3.55	3.06	2.74	1.52	1.99	1.22	2.24	2.42	1.67
bin479	bin479_4_129	9.26	0.24	0.48	0.01	0.01	Cytoplasmic	9.26	MER0285290	5.72e-137	subfamily S9B unassigned peptidases	Bacteroides forsythus	S09.UPB	S09B	dipeptidyl-peptidase 4	0.17	1.46	1.1	0.26	1.4	1.03	0.9	1.86	1.72	0.59	1.02	0.34	0.54	1.08	0.51
bin479	bin479_4_158	0	0.16	0.2	3.6	6.04	Unknown	6.04	MER0068633	3.26e-34	family C40 non-peptidase homologues	Methanosarcina barkeri	C40.UNW	C40	hypothetical protein	1.61	1.53	1.6	1.95	1.88	1.71	2.13	2.86	2.73	1.5	1.52	1.33	1.82	1.99	1.79
bin479	bin479_4_186	0	2.5	2.5	2.5	2.5	Unknown	2.5	MER0272207	9.02e-94	family S9 unassigned peptidases	Cyclobacterium marinum	S09.UPW	S09X	hypothetical protein	0.49	1.95	0.72	3.34	1.78	3.23	2.45	1.2	1.51	1.68	1.29	2.15	1.55	1.24	1.49
bin479	bin479_4_190	8.96	0.51	0.26	0.01	0.26	Cytoplasmic	8.96	MER0028010	9.26e-92	family C44 non-peptidase homologues	Bacteroides thetaiotaomicron	C44.UNW	C44	amidophosphoribosyltransferase	0.71	0.93	0.82	1.7	1.92	2.86	1.68	0.69	1.82	1.4	0.37	0.56	1.74	1.22	1.27
bin479	bin479_4_218	9.97	0.01	0.01	0	0	Cytoplasmic	9.97	MER0129329	1.16e-48	family M38 non-peptidase homologues	Pedobacter heparinus	M38.UNW	M38	aminodeoxyfutalosine deaminase	0.35	0.23	0.77	1.34	0.89	0.87	0.84	1.87	0.6	0.31	0.47	0.71	1.19	1.32	0.8
bin479	bin479_4_238	8.96	0.51	0.26	0.01	0.26	Cytoplasmic	8.96	MER0227803	3.01e-150	DNA repair protein RadA	Paludibacter propionicigenes	S16.A04	S16	DNA repair protein RadA/Sms	0.59	0.77	0.21	1.99	0.32	0.12	0.98	0.47	1.39	1.01	0.58	0.49	1.42	1.15	1.16
bin479	bin479_4_249	9.97	0.01	0.01	0	0	Cytoplasmic	9.97	MER0231281	1.57e-83	family S66 unassigned peptidases	Sphingobacterium spiritivorum	S66.UPW	S66	muramoyltetrapeptide carboxypeptidase	1.25	0.66	0	1.13	2.54	0.41	2.14	2.04	1.88	0.86	0.49	2.19	1.11	0.68	0.67
bin479	bin479_5_66	0	10	0	0	0	CytoplasmicMembrane	10	MER0285518	2.88e-31	family M56 unassigned peptidases	Bacteroides forsythus	M56.UPW	M56	bla regulator protein blaR1	0.14	0	0	0	0	0	0.47	0.11	0.1	0.06	0.09	0.19	0.05	0.06	0
bin479	bin479_5_68	9.97	0.01	0.01	0	0	Cytoplasmic	9.97	MER0507212	5.37e-154	family M38 non-peptidase homologues	Polaribacter sp. MED152	M38.UNW	M38	dihydroorotase	0.15	0.2	0	0.9	1.5	1.21	0.28	1.57	1.11	0.58	0.69	0.4	0.89	0.76	0.84
bin479	bin479_5_76	0	4.72	0.52	4.58	0.18	Unknown	4.72	MER0197005	6.92e-52	family I39 unassigned peptidase inhibitors	Spirosoma linguale	I39.UPW	I39	hypothetical protein	4	3.32	4.3	9.68	9.68	10.26	14.33	14.82	15.79	8.28	8.84	8.63	6.73	8.35	7.35
bin479	bin479_5_79	8.96	0.51	0.26	0.01	0.26	Cytoplasmic	8.96	MER1072164	7.27e-88	subfamily S49C non-peptidase homologues	Paeniclostridium sordellii	S49.UNC	S49C	hypothetical protein	0.43	0	0	1.62	2.02	1.41	4.69	1.92	2.49	1.48	1.13	1.58	0.64	0.34	0.33
bin479	bin479_5_83	0	0.01	0.09	9.52	0.38	OuterMembrane	9.52	MER0197005	3.01e-54	family I39 unassigned peptidase inhibitors	Spirosoma linguale	I39.UPW	I39	hypothetical protein	2.41	3.31	2.31	6.15	10.94	12.78	12.58	15.89	15.42	6.04	6.8	6.24	3.37	3.97	4.26
bin479	bin479_5_84	8.96	0.51	0.26	0.01	0.26	Cytoplasmic	8.96	MER0853448	0	subfamily M20F unassigned peptidases	Sanguibacteroides justesenii	M20.UPF	M20F	hypothetical protein	0.73	1.15	0.84	0.22	1.04	1.18	1.39	2	0.89	0.19	0.77	0.39	0.38	0.74	0.98
bin479	bin479_5_137	9.97	0.01	0.01	0	0	Cytoplasmic	9.97	MER0358589	1.24e-120	peptidase Clp	Anaerophaga thermohalophila	S14.001	S14	ATP-dependent Clp protease, protease subunit	2.36	8.35	3.49	10.64	13.84	13.13	9.79	8.35	11.38	2.99	3.33	4.8	3.32	4.35	6.5
bin479	bin479_5_163	9.97	0.01	0.01	0	0	Cytoplasmic	9.97	MER0227807	0	family S16 non-peptidase homologues	Paludibacter propionicigenes	S16.UNW	S16	magnesium chelatase family protein	0.76	0.33	0	0.76	0.09	0.61	0.48	1.32	0.6	0	0.33	0	0.19	0.2	0.24
bin479	bin479_5_169	0	10	0	0	0	CytoplasmicMembrane	10	MER1076139	7.02e-68	family S54 unassigned peptidases	Dysgonomonas gadei	S54.UPW	S54	hypothetical protein	0.34	1.37	3.55	0.52	0.75	1.43	1.46	1.97	0.95	0.44	0.68	0.47	1.78	0.53	1.19
bin479	bin479_5_170	0	10	0	0	0	CytoplasmicMembrane	10	MER1075361	2.79e-75	family S54 unassigned peptidases	Bacteroides plebeius	S54.UPW	S54	hypothetical protein	1.3	1.72	1.53	0.79	1.89	0.86	1.97	1.48	0.36	0.67	0.34	0.35	0.58	1.11	1.98
bin479	bin479_5_191	8.96	0.51	0.26	0.01	0.26	Cytoplasmic	8.96	MER0312603	0	dipeptidyl-peptidase 11	Thermophagus xiamenensis	S46.002	S46	hypothetical protein	1.91	1.64	2.51	2.13	1.66	1.8	2.1	3.41	2.29	0.61	0.99	0.94	1.02	1.71	1.55
bin479	bin479_5_199	0	3.24	6.49	0.14	0.14	Unknown	6.49	MER0762066	6.16e-61	family C40 unassigned peptidases		C40.UPW	C40	gamma-D-glutamyl-L-lysine dipeptidyl-peptidase	0.69	1.36	0.25	4.4	2.96	3.49	5.38	5.56	4.77	3.25	2.04	2.41	2.36	0.61	1.29
bin479	bin479_5_214	2	2	2	2	2	Unknown	2	MER0133215	1.03e-117	family S9 unassigned peptidases	Dyadobacter fermentans	S09.UPW	S09X	hypothetical protein	2.23	2.74	2.78	2.65	1.6	1.69	2.96	2.07	2.81	1.44	1.37	2.24	0.89	1.32	1.2
bin479	bin479_6_78	0	0.06	9.76	0.06	0.11	Periplasmic	9.76	MER1100384	0	family T3 unassigned peptidases	Pontibacter korlensis	T03.UPW	T03	gamma-glutamyltranspeptidase / glutathione hydrolase	1.45	1.17	1.77	0.5	2.31	1.53	1.91	2.25	1.73	0.67	0.66	0.89	0.62	0.84	0.58
bin479	bin479_6_84	0	2.5	2.5	2.5	2.5	Unknown	2.5	MER0409988	1.07e-89	miropin	Fibrisoma limi	I04.073	I04	hypothetical protein	4.72	5.03	5.53	2.5	0.71	0.94	0.81	1.61	1.23	0.78	0.11	0.22	0.62	0.43	0.25
bin479	bin479_6_85	0	2.5	2.5	2.5	2.5	Unknown	2.5	MER0409988	2.06e-91	miropin	Fibrisoma limi	I04.073	I04	hypothetical protein	4.36	5.43	11.22	0.99	2.01	2.68	2.17	1.87	2.23	0.57	1.09	0.77	0.43	0.28	0.74
bin479	bin479_6_102	0	10	0	0	0	CytoplasmicMembrane	10	MER0880363	1.19e-52	family M82 unassigned peptidases	Draconibacterium orientale	M82.UPW	M82	protease PrsW	0	0	0	0.55	0	0	0.17	0.6	0.25	0	0.96	0.75	0.14	0	0.85
bin479	bin479_6_105	8.96	0.51	0.26	0.01	0.26	Cytoplasmic	8.96	MER0272193	1.13e-26	family S24 non-peptidase homologues	Cyclobacterium marinum	S24.UNW	S24	hypothetical protein	9.02	8.86	8.96	5.7	5.07	2.88	3.57	6.39	7.17	4.34	3.63	1.37	6.67	3.49	3.44
bin479	bin479_6_112	2	2	2	2	2	Unknown	2	MER0042722	1.95e-88	family S12 unassigned peptidases	Flavobacterium johnsoniae	S12.UPW	S12	hypothetical protein	1.77	0.39	0.64	3.34	2.01	2.75	1.4	1.79	3.4	1.15	0.59	0.88	1.7	0.7	1.78
bin479	bin479_6_125	0	10	0	0	0	CytoplasmicMembrane	10	MER0074855	4.25e-149	subfamily M48A unassigned peptidases	Gramella forsetii	M48.UPA	M48A	STE24 endopeptidase	1.51	2.66	3.16	0	0.96	1.91	1.04	0.27	0.57	0.14	0.66	0.11	0.56	0.53	0.32
bin479	bin479_7_1	0.03	0.01	0.09	9.49	0.38	OuterMembrane	9.49	MER0074077	3.81e-21	family I39 unassigned peptidase inhibitors	Spirosoma linguale	I39.UPW	I39	TonB-dependent starch-binding outer membrane protein SusC	1.56	1.88	1.4	6.19	6.72	6.18	9.49	12.12	12.13	5.15	5.97	6.64	6.35	6.7	6.27
bin479	bin479_7_10	0.03	0.01	0.09	9.49	0.38	OuterMembrane	9.49	MER0133169	7.66e-52	family I39 unassigned peptidase inhibitors	Dyadobacter fermentans	I39.UPW	I39	TonB-dependent starch-binding outer membrane protein SusC	1.64	3.26	2.95	5.25	7.05	8.13	9.73	11.6	13.01	4.98	6.27	5.55	2.88	3.82	3.62
bin479	bin479_7_46	0.01	9.99	0	0	0	CytoplasmicMembrane	9.99	MER0363242	4.92e-125	family M41 unassigned peptidases	Alistipes indistinctus	M41.UPW	M41	AFG3 family protein	3.46	4	5.35	1.66	2.35	2.04	1.93	2.66	2.1	0.92	1.34	1.06	1.51	1.64	1.86
bin479	bin479_7_53	9.97	0.01	0.01	0	0	Cytoplasmic	9.97	MER1037443	1.32e-110	family S16 unassigned peptidases	Draconibacterium sediminis	S16.UPW	S16	ATP-dependent Lon protease	3.2	4.47	4.34	2.05	2.56	2.9	1.99	2.43	1.83	0.67	0.58	1.1	1.7	0.92	1.45

## Sheet: 8.MERPOS.bin.61
Supplementary Data 11. Summary of MEROPS family profile and their transcriptional expressions within bin.61
bin	GeneID	Cytoplasmic_Score	CytoplasmicMembrane_Score	Periplasmic_Score	OuterMembrane_Score	Extracellular_Score	Final_Localization	Final_Score	Accession	Evalue	Peptidase	Species	subfamily	family	product	H15_1	H15_2	H15_3	H7_1	H7_2	H7_3	H4_1	H4_2	H4_3	H2_1	H2_2	H2_3	H1_1	H1_2	H1_3
bin61	bin61_1_21	8.96	0.51	0.26	0.01	0.26	Cytoplasmic	8.96	MER0857662	0	family M2 unassigned peptidases		M02.UPW	M02	peptidyl-dipeptidase A	0.8	1.05	0.82	0.69	0.08	0.74	0.38	1.65	1.54	0.64	0.75	0.98	0.55	0.72	0.26
bin61	bin61_1_24	0.67	9.27	0.06	0	0	CytoplasmicMembrane	9.27	MER0809303	5.64e-103	family I87 unassigned peptidase inhibitors	Imtechella halotolerans	I87.UPW	I87	hypothetical protein	4.71	5.87	8.93	4.18	14.89	13.02	10.09	16.91	12.88	5.2	9.46	10.07	3.48	3.65	5.17
bin61	bin61_1_38	0.15	9.82	0.01	0.01	0.01	CytoplasmicMembrane	9.82	MER1005611	6.09e-115	family S12 unassigned peptidases	Geofilum rubicundum	S12.UPW	S12	hypothetical protein	2.03	3.3	3.62	0.47	1.91	1.78	2.75	4.43	4.55	2.36	2.69	3.75	2.97	3.01	3.65
bin61	bin61_1_62	2	2	2	2	2	Unknown	2	MER0406879	3.29e-148	family M20D unassigned peptidases	Pseudoalteromonas luteoviolacea	M20.UPD	M20D	hypothetical protein	1.4	2.25	1.58	1.87	1.45	0.88	2.73	2.14	3.68	1.61	1.13	1.86	1.27	0.49	1.58
bin61	bin61_1_63	0	4.9	2.5	0.1	2.5	Unknown	4.9	MER0227783	4.82e-79	dipeptidyl-peptidase IIIB	Paludibacter propionicigenes	M49.003	M49	dipeptidyl-peptidase III	0.54	0.82	1.42	0.54	0.89	0.29	0.77	1.95	1.81	1.28	1.01	2.14	0.57	0.74	0.87
bin61	bin61_1_77	0.04	9.82	0.12	0.01	0.01	CytoplasmicMembrane	9.82	MER0584453	7.09e-73	family C25 unassigned peptidases		C25.UPW	C25	hypothetical protein	1.24	0.3	0.92	0.41	1.01	0.4	1.23	1.22	1.54	1.1	1.01	1.18	1.1	1.11	0.85
bin61	bin61_1_96	8.96	0.51	0.26	0.01	0.26	Cytoplasmic	8.96	MER0665990	0	subfamily M20C unassigned peptidases		M20.UPC	M20C	dipeptidase D	5.93	9.06	8.57	3.25	5.69	3.28	5.26	8.82	7.74	3.72	5.08	5.83	4.77	6.69	5.52
bin61	bin61_1_102	9.97	0.01	0.01	0	0	Cytoplasmic	9.97	MER0274926	8.82e-72	aminopeptidase P	Chloracidobacterium thermophilum	M24.004	M24B	Xaa-Pro aminopeptidase	0.26	0	0	0.4	0.66	0.11	0.5	1.28	0.54	0.29	0.26	0.53	0.05	0.26	0.74
bin61	bin61_1_107	2	2	2	2	2	Unknown	2	MER0386773	0	family C69 unassigned peptidases	Odoribacter splanchnicus	C69.UPW	C69	dipeptidase	5.63	11.64	10.52	2.17	5.92	7.23	4.16	12.58	9.69	4.02	8.56	7.49	3.38	7.07	7.99
bin61	bin61_2_23	2	2	2	2	2	Unknown	2	MER0736172	0	family C69 unassigned peptidases		C69.UPW	C69	dipeptidase	0.41	1.48	1.91	0.31	0.36	0.49	0.88	1.24	1.38	0.57	1.02	0.47	0.42	0.85	0.92
bin61	bin61_2_25	0.04	9.82	0.12	0.01	0.01	CytoplasmicMembrane	9.82	MER0083368	4.19e-128	subfamily M14B non-peptidase homologues	Dokdonia donghaensis	M14.UNB	M14B	hypothetical protein	0.42	0	0.1	0.11	0.15	0	0.2	1.35	0.52	0.09	0.46	0.14	0.1	0.08	0.49
bin61	bin61_2_35	0	0.01	0.2	0.07	9.72	Extracellular	9.72	MER0080205	2.11e-54	subfamily M28F unassigned peptidases		M28.UPF	M28F	aminopeptidase YwaD	2.83	2.43	2.31	0.74	1.23	2.69	1.52	2.19	2.49	1.86	3.02	3.36	1.61	1.94	1.11
bin61	bin61_2_54	0	4.9	4.99	0	0.1	Unknown	4.99	MER0817644	0	subfamily M3A unassigned peptidases	Rhodonellum psychrophilum	M03.UPA	M03A	peptidyl-dipeptidase Dcp	2.54	1.62	2.15	2.38	2.81	3.04	4.27	7.07	6.26	3.5	4.48	5.58	2.06	2.95	2.46
bin61	bin61_2_56	0	2.5	2.5	2.5	2.5	Unknown	2.5	MER0312629	0	dipeptidyl-peptidase 11	Thermophagus xiamenensis	S46.002	S46	hypothetical protein	1.43	1.1	1.45	0.38	0.54	0.47	0.6	1.02	1.3	0.25	1.17	1.28	0.38	0.93	1.38
bin61	bin61_2_82	0	2.5	2.5	2.5	2.5	Unknown	2.5	MER0117909	9.4e-107	subfamily S41B unassigned peptidases	Ignavibacterium album	S41.UPB	S41B	tricorn protease	0.84	1.44	1.5	0.71	0.59	0.29	0.77	1.18	0.88	0.82	0.56	0.69	0.41	0.6	0.6
bin61	bin61_3_4	0	10	0	0	0	CytoplasmicMembrane	10	MER0039997	8.26e-55	rhomboid peptidase 2	Bacteroides fragilis	S54.029	S54	hypothetical protein	0	0	0.49	2.51	0	0	0.47	0.54	0.46	0	0.44	0.68	0.12	0.26	0.25
bin61	bin61_3_27	8.96	0.51	0.26	0.01	0.26	Cytoplasmic	8.96	MER0923704	1.56e-144	subfamily M16C non-peptidase homologues	Cellulophaga baltica	M16.UNC	M16C	zinc protease	0.31	0.41	0.99	1.41	0.89	1.1	1.04	1.31	1.26	0.76	0.91	0.66	0.68	0.77	0.86
bin61	bin61_3_30	0	10	0	0	0	CytoplasmicMembrane	10	MER0174763	1.37e-135	family S9 unassigned peptidases	Acidobacterium capsulatum	S09.UPW	S09X	para-nitrobenzyl esterase	0.61	1.45	0.35	0.55	0.7	1.39	0.7	0.89	1.41	0.64	0.57	1.96	0.18	0.39	0.74
bin61	bin61_3_31	0	9.86	0.12	0.01	0.01	CytoplasmicMembrane	9.86	MER0133403	7.12e-54	family S9 unassigned peptidases	Dyadobacter fermentans	S09.UPW	S09X	hypothetical protein	0.89	1.46	0.64	1	1.27	1.08	2.86	1.79	2.32	2.21	3.01	1.18	1.24	1.36	1.12
bin61	bin61_3_35	0.06	4.69	0.52	4.55	0.18	Unknown	4.69	MER0196982	3.33e-38	family I39 unassigned peptidase inhibitors	Spirosoma linguale	I39.UPW	I39	hypothetical protein	2.72	2.18	2.67	0.3	0.36	0.2	0.29	0.69	0.34	0.26	0.13	0.27	0.38	0.26	0.45
bin61	bin61_3_69	0	10	0	0	0	CytoplasmicMembrane	10	MER0272557	1.5e-31	family M56 unassigned peptidases	Muricauda ruestringensis	M56.UPW	M56	bla regulator protein blaR1	1.02	0.61	0.93	0.84	1.19	1.19	0.79	1.79	0.81	0.8	1.29	1.1	0.66	0.29	0.41
bin61	bin61_3_77	9.26	0.24	0.48	0.01	0.01	Cytoplasmic	9.26	MER0314009	1.3e-118	dipeptidase E	Dysgonomonas mossii	S51.001	S51	dipeptidase E	0.73	2.89	0.54	2.73	0.53	0.6	1.88	3.26	4.5	2	2.85	2.7	1.87	1.81	1.81
bin61	bin61_3_80	8.96	0.51	0.26	0.01	0.26	Cytoplasmic	8.96	MER0325435	8.58e-139	collagenase	Thermophagus xiamenensis	U32.001	U32	U32 family peptidase	0.48	0	0.94	0.49	0.23	0	1.15	1.05	1.31	0.42	1.92	1.94	0.24	0.7	0.97
bin61	bin61_4_11	8.96	0.51	0.26	0.01	0.26	Cytoplasmic	8.96	MER0627248	7.48e-30	family C110 unassigned peptidases	Runella limosa	C110.UPW	C110	hypothetical protein	0.77	0.89	0.56	0.44	0.69	0.93	1.15	1.09	1.49	1.25	1.02	0.77	0.32	0.99	1.19
bin61	bin61_4_27	9.26	0.24	0.48	0.01	0.01	Cytoplasmic	9.26	MER1027888	2.51e-124	family S12 unassigned peptidases		S12.UPW	S12	beta-N-acetylhexosaminidase	0.73	1.26	0.49	0.43	0.8	0.41	0.92	1.91	1.29	1.15	1.24	0.86	0.7	0.72	0.69
bin61	bin61_4_37	0	10	0	0	0	CytoplasmicMembrane	10	MER0333630	8.19e-144	subfamily S26A unassigned peptidases	Odoribacter splanchnicus	S26.UPA	S26A	signal peptidase I	0.85	2.61	2.05	0.43	0.2	0.34	0.74	1.83	2.01	0.43	1.12	1.41	0.16	1.17	0.85
bin61	bin61_4_39	8.96	0.51	0.26	0.01	0.26	Cytoplasmic	8.96	MER0174862	9.71e-85	family M38 non-peptidase homologues	Acidobacterium capsulatum	M38.UNW	M38	hypothetical protein	0.56	0.3	1.14	1.19	0.24	0.27	1.56	1.55	1.44	1.12	1.79	0.82	0.63	0.62	0.8
bin61	bin61_4_47	0	0.12	9.76	0	0.11	Periplasmic	9.76	MER0133260	1.3e-125	family T2 unassigned peptidases	Dyadobacter fermentans	T02.UPW	T02	L-asparaginase / beta-aspartyl-peptidase	3.37	4.43	4.57	1.45	2.95	1.78	2.71	1.94	2.92	2.25	2.42	1.79	1.69	2.13	2.66
bin61	bin61_4_49	0	0.01	0.2	0.07	9.72	Extracellular	9.72	MER1073195	3.24e-95	subfamily M28E non-peptidase homologues		M28.UNE	M28E	carboxypeptidase Q	0.49	0	0.35	0	0.18	0	0.18	0.6	0.17	0.16	0.24	0.41	0.27	0.29	0.14
bin61	bin61_4_51	5.41	0.06	4.48	0	0.05	Unknown	5.41	MER0993344	5.09e-149	subfamily S9A unassigned peptidases	Aquimarina atlantica	S09.UPA	S09A	oligopeptidase B	0.77	1.57	0.37	1.67	0.91	0.48	1.55	1.24	2.18	0.78	1.75	1.36	0.67	0.95	1.12
bin61	bin61_5_13	8.96	0.51	0.26	0.01	0.26	Cytoplasmic	8.96	MER0922174	5.8e-137	subfamily M16B non-peptidase homologues	Coprobacter secundus	M16.UNB	M16B	zinc protease	4.4	2.07	2.96	0.95	0.23	0	1.12	1.65	1.49	0.41	0.83	0.84	0.64	0.62	0.41
bin61	bin61_5_14	8.96	0.51	0.26	0.01	0.26	Cytoplasmic	8.96	MER0928068	2.62e-79	subfamily M16B non-peptidase homologues	Alistipes finegoldii	M16.UNB	M16B	zinc protease	0.95	0.21	0.23	0.71	0.11	0	0.38	0.51	1.07	0.2	0.63	0.53	0.18	0.19	0.12
bin61	bin61_5_24	8.96	0.51	0.26	0.01	0.26	Cytoplasmic	8.96	MER1234542	0	subfamily M20C unassigned peptidases		M20.UPC	M20C	dipeptidase D	5.64	4.96	4.58	1.42	1.83	1.85	2.24	3.69	4.91	3.37	3.91	3.31	2.3	4.13	2.93
bin61	bin61_6_8	9.97	0.01	0.01	0	0	Cytoplasmic	9.97	MER0129329	1.22e-44	family M38 non-peptidase homologues	Pedobacter heparinus	M38.UNW	M38	aminodeoxyfutalosine deaminase	0.19	3.29	0	1.16	0.69	0	0.73	1.4	0.78	0.16	0.51	0.26	0.71	0.3	0.51
bin61	bin61_6_15	0.01	0.01	0.03	9.92	0.03	OuterMembrane	9.92	MER0196988	2.02e-32	family I39 unassigned peptidase inhibitors	Spirosoma linguale	I39.UPW	I39	hemoglobin/transferrin/lactoferrin receptor protein	0.3	0.2	0	0.23	0.74	0.42	0.89	1.44	1.21	0.32	0.35	0.59	0.2	0.24	0.28
bin61	bin61_6_29	8.96	0.51	0.26	0.01	0.26	Cytoplasmic	8.96	MER0227803	4.76e-137	DNA repair protein RadA	Paludibacter propionicigenes	S16.A04	S16	DNA repair protein RadA/Sms	1.63	4.1	3	1.34	1.27	1.68	2.18	3.83	2.4	2.87	3.03	2.37	1.27	1.4	1.89
bin61	bin61_6_35	9.97	0.01	0.01	0	0	Cytoplasmic	9.97	MER0456730	2.42e-91	family C44 non-peptidase homologues	Anaerophaga thermohalophila	C44.UNW	C44	glutamine---fructose-6-phosphate transaminase (isomerizing)	0.41	1.21	1.32	0.77	1.02	0.74	0.78	1.81	1.51	0.29	1.21	0.81	0.38	1.01	0.53
bin61	bin61_6_47	9.97	0.01	0.01	0	0	Cytoplasmic	9.97	MER0398941	5.49e-77	family S66 unassigned peptidases	Aequorivita sublithincola	S66.UPW	S66	muramoyltetrapeptide carboxypeptidase	9.07	8.33	5.89	2.28	2.01	4.76	4.89	4.3	6.53	2.05	3.65	4.23	1.31	3.03	1.72
bin61	bin61_7_39	0.01	9.99	0	0	0	CytoplasmicMembrane	9.99	MER0363098	1.3e-118	family M41 unassigned peptidases	Thermophagus xiamenensis	M41.UPW	M41	cell division protease FtsH	6.29	10.57	9.43	2.06	4.7	2.95	3.35	5.38	5.18	3.86	3.69	4.2	3	4.3	3.77
bin61	bin61_7_46	9.97	0.01	0.01	0	0	Cytoplasmic	9.97	MER1037443	3.4e-108	family S16 unassigned peptidases	Draconibacterium sediminis	S16.UPW	S16	ATP-dependent Lon protease	4.36	3.15	4.07	1.1	1.24	1.98	2.95	2.34	3.52	2.93	3.47	3.46	2.12	2.28	2.09
bin61	bin61_8_27	0.03	0.01	0.09	9.49	0.38	OuterMembrane	9.49	MER0194068	2.74e-41	family I39 unassigned peptidase inhibitors	Chitinophaga pinensis	I39.UPW	I39	iron complex outermembrane recepter protein	0.05	0	0.38	0	0.15	0.13	0.92	1.24	1.46	0.14	0.11	0.28	0.1	0.23	0.14
bin61	bin61_8_38	0	10	0	0	0	CytoplasmicMembrane	10	MER0176436	4.08e-98	HtpX-2 peptidase	Parabacteroides johnsonii	M48.004	M48B	heat shock protein HtpX	0.73	3.22	1.07	0.73	0.35	0	1.27	1.39	0.66	0.31	1.12	0.65	0.18	0.85	0.74
bin61	bin61_8_54	8.96	0.51	0.26	0.01	0.26	Cytoplasmic	8.96	MER0272193	5.81e-26	family S24 non-peptidase homologues	Cyclobacterium marinum	S24.UNW	S24	hypothetical protein	1.75	1.16	2.58	0.88	1.49	2.54	1.11	1.67	2.2	2.62	2.88	3.74	1.41	1.13	2.45
bin61	bin61_9_11	0	0.01	0.09	9.52	0.38	OuterMembrane	9.52	MER0128801	3.05e-56	family I39 unassigned peptidase inhibitors	Spirosoma linguale	I39.UPW	I39	TonB-dependent starch-binding outer membrane protein SusC	0.23	0.6	0.57	0	0.12	0.14	0.22	0.78	0.76	0.17	0.3	0.41	0.17	0.23	0.17
bin61	bin61_9_21	8.96	0.51	0.26	0.01	0.26	Cytoplasmic	8.96	MER0068641	1.68e-83	family S9 non-peptidase homologues	Sinorhizobium meliloti	S09.UNW	S09X	carboxymethylenebutenolidase	0.56	0	0	0.42	1.42	0	2.24	2.95	2.48	1.07	1.65	1.87	0.1	0.43	0.64
bin61	bin61_9_40	2.11	7.88	0	0	0	CytoplasmicMembrane	7.88	MER0240919	2.89e-117	CtpA peptidase	Bacteroides salanitronis	S41.008	S41A	carboxyl-terminal processing protease	2.39	1.74	2.08	0.54	0.69	0.48	1.88	2.22	1.13	1.09	1.19	1.11	0.76	0.33	0.45
bin61	bin61_10_4	2	2	2	2	2	Unknown	2	MER0107609	3.36e-166	subfamily M14B non-peptidase homologues	Algoriphagus sp. PR1	M14.UNB	M14B	hypothetical protein	0	0.25	0.14	0.14	0.27	0	0.68	0.76	0.89	0.25	0.25	0.5	0.28	0.07	0.28
bin61	bin61_10_14	2.11	7.88	0	0	0	CytoplasmicMembrane	7.88	MER0904574	1.52e-102	subfamily S41A unassigned peptidases	Odoribacter sp. CAG:788	S41.UPA	S41A	carboxyl-terminal processing protease	2.62	2.55	3.29	1.37	1.14	0.74	1.36	1.84	2.46	0.49	0.9	2.04	0.89	1.35	1.15
bin61	bin61_10_20	0	10	0	0	0	CytoplasmicMembrane	10	MER0238042	3.2e-80	signal peptidase II	Marinilabilia salmonicolor	A08.001	A08	signal peptidase II	4.34	1.93	4.33	0	1.79	2.45	1.58	0.4	0.67	1.82	1.88	2.64	1.06	1.46	2.44
bin61	bin61_10_23	8.96	0.51	0.26	0.01	0.26	Cytoplasmic	8.96	MER0068630	1.27e-118	family M38 non-peptidase homologues	Methanosarcina barkeri	M38.UNW	M38	adenine deaminase	0.46	1.68	0.67	2.1	1.16	0.75	1.49	2.81	2.27	1.31	1.54	2.39	1.04	1.19	1.48
bin61	bin61_10_27	8.96	0.51	0.26	0.01	0.26	Cytoplasmic	8.96	MER0284438	1.72e-71	subfamily M23B non-peptidase homologues	Bacteroides forsythus	M23.UNB	M23B	murein hydrolase activator	0.19	0	0	0	0	0	0	0.63	0.26	0	0.13	0.13	0.29	0.08	0.15
bin61	bin61_10_43	8.96	0.51	0.26	0.01	0.26	Cytoplasmic	8.96	MER0171210	2.02e-98	family C44 non-peptidase homologues		C44.UNW	C44	amidophosphoribosyltransferase	0.85	3.35	1.64	1.28	0.81	2.52	0.81	1.26	2.29	1.04	1.03	1.32	1.26	1.56	1.59
bin61	bin61_11_9	2	2	2	2	2	Unknown	2	MER0170920	2.89e-153	family S9 unassigned peptidases	Parabacteroides johnsonii	S09.UPW	S09X	hypothetical protein	0.25	0.08	0.09	0	0.09	0.15	0.27	0.86	0.42	0.25	0.46	0.5	0.16	0.1	0.14
bin61	bin61_11_10	0	4.72	0.52	4.58	0.18	Unknown	4.72	MER0133203	5.41e-51	family I39 unassigned peptidase inhibitors	Dyadobacter fermentans	I39.UPW	I39	TonB-dependent starch-binding outer membrane protein SusC	0.06	0.38	0	0.26	0.12	0.05	0.44	0.84	0.35	0.33	0.27	0.54	0.13	0.09	0.17
bin61	bin61_12_3	8.96	0.51	0.26	0.01	0.26	Cytoplasmic	8.96	MER0478792	2.19e-55	subfamily M23B unassigned peptidases	Weeksella virosa	M23.UPB	M23B	hypothetical protein	1.55	0.73	1.75	0.67	1.18	0.36	0.84	1.78	1.42	0.91	0.66	0.95	1.24	0.83	0.79
bin61	bin61_12_6	8.96	0.51	0.26	0.01	0.26	Cytoplasmic	8.96	MER0507179	3.85e-29	subfamily M23B unassigned peptidases	Polaribacter sp. MED152	M23.UPB	M23B	ribonucrease Y	4.99	5.43	9.74	2.82	1.52	1.62	3.63	4.14	4.4	1.73	2.31	2.57	2.42	2.98	3.23
bin61	bin61_12_26	0	10	0	0	0	CytoplasmicMembrane	10	MER0713859	1.06e-50	bacteriocin-processing peptidase	Bacteroides uniformis	C39.001	C39	ATP-binding cassette, subfamily B, bacterial	0.25	1.64	0.96	0.38	0.41	0.33	1.59	1.14	0.5	0.72	0.72	0.55	0.59	0.66	0.68
bin61	bin61_12_29	9.97	0.01	0.01	0	0	Cytoplasmic	9.97	MER0065772	9.58e-179	CTP synthetase	Aeropyrum pernix	C26.964	C26	CTP synthase	1.32	1.58	1.21	0.72	0.43	0.1	0.57	0.58	0.73	0.41	0.24	1.04	0.49	0.99	0.85
bin61	bin61_12_35	0.01	0.01	0.2	0.07	9.71	Extracellular	9.71	MER1275305	6.79e-65	subfamily S1D unassigned peptidases		S01.UPD	S01D	lysyl endopeptidase	1.17	1.32	1.21	0.13	0.3	0.4	1.04	1.14	0.85	0.55	1	0.66	0.69	0.76	0.81
bin61	bin61_13_4	0	0.01	0.09	9.52	0.38	OuterMembrane	9.52	MER0193936	2.03e-66	family I39 unassigned peptidase inhibitors	Chitinophaga pinensis	I39.UPW	I39	TonB-dependent starch-binding outer membrane protein SusC	2.74	2.91	4.28	1.07	2.1	1.9	2.16	2.7	2.09	1.08	2.14	2.54	0.73	0.61	0.71
bin61	bin61_13_12	0	10	0	0	0	CytoplasmicMembrane	10	MER0299643	2.11e-166	subfamily S49B unassigned peptidases	Solitalea canadensis	S49.UPB	S49B	protease IV	0.96	0.7	2.31	0.64	1.22	0.43	1.78	2.67	2.09	1.66	1.34	2.76	1.47	1.26	1.4
bin61	bin61_13_31	0	0.01	0.09	9.52	0.38	OuterMembrane	9.52	MER0128801	2.31e-50	family I39 unassigned peptidase inhibitors	Spirosoma linguale	I39.UPW	I39	TonB-dependent starch-binding outer membrane protein SusC	5.5	5.99	5.9	3.85	3.2	3.61	7.3	6.98	6.08	6.95	6.57	6.58	5.09	4.9	4.35
bin61	bin61_13_32	9.97	0.01	0.01	0	0	Cytoplasmic	9.97	MER0174557	3.24e-170	family M38 non-peptidase homologues	Gemmatimonas aurantiaca	M38.UNW	M38	N-acyl-D-amino-acid deacylase	0.7	0.46	0.34	0	1.51	1.14	1.34	1.23	1.82	1.37	1.01	1.25	1.27	0.92	0.97
bin61	bin61_15_17	9.97	0.01	0.01	0	0	Cytoplasmic	9.97	MER0177931	4.17e-25	ES1 protein homolog, mitochondrial	Magnetospirillum gryphiswaldense	C56.975	C56	hypothetical protein	3.29	4.37	0	1.65	2.41	5.18	4.3	11.35	7.3	4.18	8.84	4.7	1.75	1.54	1.54
bin61	bin61_15_18	0	0	0	10	0	OuterMembrane	10	MER0129297	2.35e-46	family I39 unassigned peptidase inhibitors	Pedobacter heparinus	I39.UPW	I39	hypothetical protein	7.37	9.27	10.42	1.88	4.39	5.16	6.45	11.65	11.78	3.5	7.51	8.75	2.27	5.22	6.77
bin61	bin61_16_9	9.97	0.01	0.01	0	0	Cytoplasmic	9.97	MER0170966	1.36e-87	subfamily S8A unassigned peptidases	Microscilla marina	S08.UPA	S08A	serine protease AprX	0.69	1.07	1.67	0.7	0.66	0.47	1.1	1.59	1.64	0.75	0.69	1	0.86	0.64	0.69
bin61	bin61_16_26	0.03	0.01	0.09	9.49	0.38	OuterMembrane	9.49	MER0129459	8.34e-175	family I39 unassigned peptidase inhibitors	Pedobacter heparinus	I39.UPW	I39	hypothetical protein	0.64	1.09	0.91	0.63	0.55	0.78	1.06	0.83	0.82	0.53	0.7	0.64	0.46	0.38	0.53
bin61	bin61_17_7	9.97	0.01	0.01	0	0	Cytoplasmic	9.97	MER1018688	1.13e-121	family S14 unassigned peptidases	Geofilum rubicundum	S14.UPW	S14	ATP-dependent Clp protease, protease subunit	5.22	10.67	2.98	3.63	6.49	3.02	3.78	3.29	7.21	2.88	5.51	4.91	2.8	4.29	5.57
bin61	bin61_17_18	0	2.5	2.5	2.5	2.5	Unknown	2.5	MER0036401	5.92e-44	Pep putative peptidase		S41.012	S41A	carboxyl-terminal processing protease	7.68	13.5	15.48	6.81	7.45	6.84	7.95	11.32	11.82	7.98	10.84	5.92	5.83	6.92	7.7
bin61	bin61_19_3	0	0.01	0.09	9.52	0.38	OuterMembrane	9.52	MER0133198	8.01e-82	family I39 unassigned peptidase inhibitors	Dyadobacter fermentans	I39.UPW	I39	TonB-dependent starch-binding outer membrane protein SusC	1.77	1.38	2.23	1.59	2.99	2.85	2.49	4.73	3.35	2.48	2.8	3.01	3.71	5.05	5.08
bin61	bin61_21_19	0	2.5	2.5	2.5	2.5	Unknown	2.5	MER0117909	2.55e-106	subfamily S41B unassigned peptidases	Ignavibacterium album	S41.UPB	S41B	tricorn protease	0.16	0.2	0.67	0.08	0.26	0.46	0.69	0.83	0.77	0.52	0.83	0.96	0.41	0.39	0.42
bin61	bin61_21_30	0	0.01	0.03	9.93	0.03	OuterMembrane	9.93	MER0182283	1.29e-36	family I39 unassigned peptidase inhibitors	Desulfovibrio magneticus	I39.UPW	I39	iron complex outermembrane recepter protein	0.39	0.81	1	0.23	0	0.5	0.48	0.87	0.73	0.4	0.26	0.56	0.49	0.7	0.58
bin61	bin61_22_3	0	10	0	0	0	CytoplasmicMembrane	10	MER1075361	2.95e-71	family S54 unassigned peptidases	Bacteroides plebeius	S54.UPW	S54	hypothetical protein	0.25	0	1.47	0	0	0	0.47	0.41	0.34	0.75	0.33	0.51	0.19	0.49	0.38
bin61	bin61_22_4	0	10	0	0	0	CytoplasmicMembrane	10	MER1076323	2.59e-70	family S54 unassigned peptidases	Bacteroides massiliensis	S54.UPW	S54	hypothetical protein	1.75	1.86	1.55	0.53	1.28	0	0.66	2.01	1.45	1.34	0.23	0.24	1.42	3.1	1.21
bin61	bin61_23_12	2	2	2	2	2	Unknown	2	MER0812384	1.62e-59	family M1 unassigned peptidases	Fibrisoma limi	M01.UPW	M01	hypothetical protein	0.94	1.49	0.68	0.57	0.27	0.38	0.81	1.29	1.65	0.57	0.31	1.06	0.21	0.34	0.49
bin61	bin61_23_23	1.33	8.46	0.21	0	0	CytoplasmicMembrane	8.46	MER0272260	2.55e-58	phosphoribosylformylglycinamidine synthase	Cyclobacterium marinum	C56.972	C56	phosphoribosylformylglycinamidine synthase	2.22	2.31	4.12	0.63	1.05	0.78	0.86	1.42	1.58	1.19	1.32	1.19	1.33	0.74	1.29
bin61	bin61_23_25	0	10	0	0	0	CytoplasmicMembrane	10	MER1007150	7.75e-82	family S12 unassigned peptidases	Clostridium ultunense	S12.UPW	S12	hypothetical protein	0.99	1.09	1.68	0.5	0.71	0.81	0.16	0.27	0.45	0.14	0.77	0.44	0	0.07	0.25
bin61	bin61_24_9	0.04	9.82	0.12	0.01	0.01	CytoplasmicMembrane	9.82	MER1008848	4.03e-110	family S12 unassigned peptidases	Parabacteroides sp. D13	S12.UPW	S12	hypothetical protein	1.99	2.63	1.8	1.69	0.36	1.31	1.36	2.62	1.18	0.97	1.9	1.74	1.02	0.84	1.64
bin61	bin61_24_17	0.04	9.82	0.12	0.01	0.01	CytoplasmicMembrane	9.82	MER0888719	2.57e-95	GSU1437 putative peptidase		M48.019	M48C	hypothetical protein	3.6	5.27	3.47	0.8	0.67	1.62	0.57	1.94	2.16	0.69	1.15	2.13	0.75	0.95	0.65
bin61	bin61_24_29	8.96	0.51	0.26	0.01	0.26	Cytoplasmic	8.96	MER0908422	1.13e-37	family M78 unassigned peptidases	Geofilum rubicundum	M78.UPW	M78	hypothetical protein	0.67	0.44	0.49	0	0.49	0.83	1.1	2.17	0.46	1.84	0.87	0.23	0.98	0.38	1.78
bin61	bin61_25_2	0.33	0.06	9.44	0.06	0.11	Periplasmic	9.44	MER1098310	0	family T3 unassigned peptidases		T03.UPW	T03	gamma-glutamyltranspeptidase / glutathione hydrolase	0.7	0.39	0.86	0.45	0.57	0.16	0.62	1.37	1.42	0.56	0.73	1.59	0.26	0.24	0.37
bin61	bin61_25_3	0.04	9.82	0.12	0.01	0.01	CytoplasmicMembrane	9.82	MER0084862	1.29e-48	subfamily M23B unassigned peptidases	Psychroflexus torquis	M23.UPB	M23B	hypothetical protein	5.58	8.09	7.79	5.21	1.93	3.72	4.15	4.76	3.63	2.84	2.62	3.04	3.15	3.3	1.62
bin61	bin61_25_5	0	10	0	0	0	CytoplasmicMembrane	10	MER0898566	2.12e-160	subfamily M50B unassigned peptidases	Odoribacter sp. CAG:788	M50.UPB	M50B	regulator of sigma E protease	2.13	2.6	2.42	0.92	1.31	1.73	2.09	1.72	1.44	0.79	1	2.02	1.69	1.49	2.28
bin61	bin61_26_18	0	0.12	9.76	0	0.11	Periplasmic	9.76	MER1063356	4.42e-175	cephalosporin C acylase precursor	Draconibacterium sediminis	S45.003	S45	penicillin G amidase	0.98	0.99	1.4	1.25	1.18	0.91	1.83	3.51	3.23	1.11	1.3	1.74	0.48	0.83	0.73
bin61	bin61_27_27	9.97	0.01	0.01	0	0	Cytoplasmic	9.97	MER0406199	7.65e-121	subfamily M24A unassigned peptidases	Bacteroides sp. 20_3	M24.UPA	M24A	methionyl aminopeptidase	5.88	9.03	2.73	0.93	0.68	0.77	1.02	0.5	1.91	0.66	1.22	1.67	1.37	1.31	1.3
bin61	bin61_29_14	9.26	0.24	0.48	0.01	0.01	Cytoplasmic	9.26	MER0861760	0	family M38 non-peptidase homologues	Alistipes sp. HGB5	M38.UNW	M38	imidazolonepropionase	6.64	3.34	4.36	0.72	0.57	1.67	1.96	2.3	2.36	1.57	1.78	2	1.59	1.3	1.31
bin61	bin61_29_16	0	0.01	0.09	9.52	0.38	OuterMembrane	9.52	MER0196994	1.82e-52	family I39 unassigned peptidase inhibitors	Spirosoma linguale	I39.UPW	I39	TonB-dependent starch-binding outer membrane protein SusC	6.85	10.55	7.28	8.32	13.23	14	18.85	24.23	25.79	14.89	20.61	21.35	8.31	8.97	9.62
bin61	bin61_30_3	9.97	0.01	0.01	0	0	Cytoplasmic	9.97	MER0128573	1.25e-89	family M38 non-peptidase homologues	Thermobaculum terrenum	M38.UNW	M38	N-acetylglucosamine-6-phosphate deacetylase	0	0.12	0.76	0.13	0.19	0	0.08	0.36	0.6	0.23	0	0.06	0	0.23	0.1
bin61	bin61_32_3	0	4.9	4.99	0	0.1	Unknown	4.99	MER0252786	0	peptidyl-dipeptidase Dcp	Runella slithyformis	M03.005	M03A	peptidyl-dipeptidase Dcp	3.14	3.21	4.77	0.53	1.06	1.48	2.25	2.96	3.7	1.63	2.55	3.07	1.4	1.45	1.6
bin61	bin61_32_6	2	2	2	2	2	Unknown	2	MER0104895	1.64e-51	family S9 unassigned peptidases	Spirosoma linguale	S09.UPW	S09X	hypothetical protein	0.74	0.25	0.54	0.84	0.54	0.46	1.33	0.9	1.52	1.2	2.33	1.49	0.83	1.17	0.35
bin61	bin61_33_1	0.02	4.65	0.63	0.11	4.59	Unknown	4.65	MER0068633	1.49e-32	family C40 non-peptidase homologues	Methanosarcina barkeri	C40.UNW	C40	hypothetical protein	1.63	2.02	1.88	2.38	3.22	3.85	4.81	5.99	6.08	4.09	4.49	4.55	3.66	4.12	4.12
bin61	bin61_34_2	2	2	2	2	2	Unknown	2	MER0133207	4.58e-67	family I39 unassigned peptidase inhibitors	Dyadobacter fermentans	I39.UPW	I39	TonB-dependent starch-binding outer membrane protein SusC	0.7	1.15	0.92	0.18	0.25	0.42	0.45	0.7	0.63	0.03	0.19	0.15	0.33	0.39	0.54
bin61	bin61_34_5	0.03	0.01	0.09	9.49	0.38	OuterMembrane	9.49	MER0129338	5.69e-37	family I39 unassigned peptidase inhibitors	Pedobacter heparinus	I39.UPW	I39	TonB-dependent starch-binding outer membrane protein SusC	3.59	5.16	5.16	0.92	2.16	1.51	1.61	3.47	2.49	0.75	1.47	1.54	3	3.3	3.65
bin61	bin61_35_7	9.97	0.01	0.01	0	0	Cytoplasmic	9.97	MER0014008	1.32e-130	family S33 unassigned peptidases	Cytophaga hutchinsonii	S33.UPW	S33	homoserine O-acetyltransferase/O-succinyltransferase	0	0	0	0	0	0	0	0.34	0	0	0.14	0	0.23	0	0.24
bin61	bin61_37_4	0	2.5	2.5	2.5	2.5	Unknown	2.5	MER0252804	0	subfamily S9B unassigned peptidases	Runella slithyformis	S09.UPB	S09B	hypothetical protein	0.32	0.32	0.23	0.48	0.23	0.26	0.88	0.45	0.32	0.69	0.64	0.74	0.63	0.95	0.36
bin61	bin61_38_12	0	2.5	2.5	2.5	2.5	Unknown	2.5	MER0128867	6.23e-58	family S9 non-peptidase homologues	Spirosoma linguale	S09.UNW	S09X	hypothetical protein	0.32	0	0.23	0.71	0.79	0.9	1.5	2.94	1.6	0.75	1.56	1.37	0.7	1.12	0.89
bin61	bin61_38_13	2	2	2	2	2	Unknown	2	MER0208936	1.15e-103	family S9 non-peptidase homologues	Bacteroides intestinalis	S09.UNW	S09X	hypothetical protein	0.7	0	0	0	0.5	0.43	0.99	1.13	1.18	0.3	0.12	0.47	0.71	0.82	0.99
bin61	bin61_38_14	0	2.5	2.5	2.5	2.5	Unknown	2.5	MER0128920	3.41e-128	family S9 unassigned peptidases	Spirosoma linguale	S09.UPW	S09X	uncharacterized protein	0.09	0.25	0	0.29	0.27	0.38	0.5	1.84	0.9	0.91	1.01	0.69	0.67	0.75	0.57
bin61	bin61_38_15	2	2	2	2	2	Unknown	2	MER0208729	3.16e-71	family S9 non-peptidase homologues	Bacteroides ovatus	S09.UNW	S09X	hypothetical protein	0	0	0	0	0.91	0.29	1.63	2.78	1.22	0.62	1.9	2.05	1.34	0.64	1.29
bin61	bin61_39_14	9.97	0.01	0.01	0	0	Cytoplasmic	9.97	MER0154533	1.16e-141	family M38 non-peptidase homologues	Flavobacterium indicum	M38.UNW	M38	dihydroorotase	0.29	0.78	0.21	2.44	2.85	3.7	3.01	4.28	3.78	2.16	3.02	2.45	1.75	1.56	1.11
bin61	bin61_40_9	0	10	0	0	0	CytoplasmicMembrane	10	MER0936946	1.94e-42	family M79 unassigned peptidases	Flavobacterium psychrophilum	M79.UPW	M79	CAAX protease family protein	0.65	0	1.26	0.65	0.62	1.24	0.31	2.63	2.79	1.76	0.71	1.01	0.4	0.34	0.41
bin61	bin61_40_12	9.97	0.01	0.01	0	0	Cytoplasmic	9.97	MER0172391	1.92e-119	subfamily M24B unassigned peptidases	Bacteroides plebeius	M24.UPB	M24B	Xaa-Pro aminopeptidase	1.87	7.19	5.4	1.95	3.7	3.73	5.81	7.08	6.31	2.29	4.75	4.69	2.35	3.95	5.02
bin61	bin61_40_13	8.96	0.51	0.26	0.01	0.26	Cytoplasmic	8.96	MER0381868	7.58e-57	family S33 unassigned peptidases	Alistipes finegoldii	S33.UPW	S33	hypothetical protein	0.61	6.08	4.5	2.31	0.22	1.52	1.16	5.49	3.36	1.95	1	3.92	2.03	1.65	1.99
bin61	bin61_40_14	2.11	7.88	0	0	0	CytoplasmicMembrane	7.88	MER0240919	2.72e-123	CtpA peptidase	Bacteroides salanitronis	S41.008	S41A	carboxyl-terminal processing protease	1.09	2.23	3.49	0.91	2.51	1.76	1.61	1.85	2.69	1.36	1.2	1.69	1.58	2.67	2.22
bin61	bin61_42_12	2	2	2	2	2	Unknown	2	MER0409842	1.02e-94	miropin	Caldithrix abyssi	I04.073	I04	hypothetical protein	8.85	14.13	11.24	3.24	4.51	4.24	3.26	7.04	6.07	3.13	5.14	6.25	2.4	2.06	3.57
bin61	bin61_42_15	0	2.5	2.5	2.5	2.5	Unknown	2.5	MER0220675	2.43e-108	family M6 unassigned peptidases	Amycolatopsis mediterranei	M06.UPW	M06	hypothetical protein	0.38	0.38	1.38	0	0.27	0.08	0.23	0.31	0.58	0.17	0.19	0.44	0.21	0.19	0.21
bin61	bin61_42_16	0	0.02	0.2	0	9.78	Extracellular	9.78	MER0196078	2.77e-120	subfamily M28D unassigned peptidases	Parabacteroides johnsonii	M28.UPD	M28D	carboxypeptidase Q	1.5	1.48	0.72	0.56	0.45	0.61	1.07	1.61	0.93	1.19	0.91	1.25	0.7	0.69	0.94
bin61	bin61_43_7	0	10	0	0	0	CytoplasmicMembrane	10	MER0990547	8.87e-123	family S12 unassigned peptidases	Hassallia byssoidea	S12.UPW	S12	hypothetical protein	0.41	0	0.3	0	0.89	0	0.58	0.83	1.53	0.09	0.68	0.96	0.53	0.32	0.46
bin61	bin61_43_8	2	2	2	2	2	Unknown	2	MER1151742	7.67e-71	family P01 unassigned peptidases		P01.UPW	P01	D-aminopeptidase	0.18	0	0	0.27	0	0	0.51	0.15	0.97	0.23	0.24	0.72	0	0	0.34
bin61	bin61_43_9	8.96	0.51	0.26	0.01	0.26	Cytoplasmic	8.96	MER0174603	3.11e-159	family M38 non-peptidase homologues	Gemmatimonas aurantiaca	M38.UNW	M38	hypothetical protein	0.11	0.3	0.82	0	0.08	0.83	0.81	1.56	1.46	0.69	1.06	0.83	0.55	0.67	0.73
bin61	bin61_43_21	9.26	0.24	0.48	0.01	0.01	Cytoplasmic	9.26	MER0210469	2.54e-66	family S33 non-peptidase homologues	Bacillus thuringiensis	S33.UNW	S33	hypothetical protein	0	1.34	0.37	0.38	0.18	0.21	0.84	0.21	0.86	0.22	0	0.34	0.37	0.29	0
bin61	bin61_44_3	9.26	0.24	0.48	0.01	0.01	Cytoplasmic	9.26	MER0089688	7.2e-108	family S9 unassigned peptidases	Spirosoma linguale	S09.UPW	S09X	para-nitrobenzyl esterase	0.33	0	0.71	1.73	0.23	0.13	0.7	1.06	0.67	0.63	0.65	0.33	0.55	0.32	0
bin61	bin61_44_26	2	2	2	2	2	Unknown	2	MER0723462	5.15e-41	family C40 unassigned peptidases	Sporocytophaga myxococcoides	C40.UPW	C40	hypothetical protein	4.14	3.86	6.77	0	0.61	0	0.39	0	0.57	0.17	1.08	0	0	0.47	0.16
bin61	bin61_45_1	0.04	9.82	0.12	0.01	0.01	CytoplasmicMembrane	9.82	MER0707198	1.31e-99	family C25 unassigned peptidases	Draconibacterium orientale	C25.UPW	C25	hypothetical protein	1.98	1.64	2.32	2.36	0.74	1.13	2.49	1.85	2.52	2.36	1.59	1.21	2.36	1.22	1.13
bin61	bin61_45_8	4.28	0.24	0.37	4.74	0.37	Unknown	4.74	MER0285657	1.54e-80	subfamily M23B unassigned peptidases	Bacteroides forsythus	M23.UPB	M23B	murein DD-endopeptidase	13.5	11	4.59	3.39	5.85	4.98	10.67	5.11	6.59	10.61	6.37	7.69	5.76	3.07	4.18
bin61	bin61_45_9	2	2	2	2	2	Unknown	2	MER0276862	1.53e-47	subfamily M23B unassigned peptidases	Capnocytophaga sp	M23.UPB	M23B	hypothetical protein	1.18	1.24	0.34	3.9	2.89	5.4	4.57	5.54	4.81	2.11	5.26	4.1	2.44	3.02	2.58
bin61	bin61_49_18	2	2	2	2	2	Unknown	2	MER0235799	4.12e-97	subfamily M14B unassigned peptidases	Isosphaera pallida	M14.UPB	M14B	hypothetical protein	0.11	0.14	0	0	0	0	0	0.36	0.37	0	0	0.29	0.08	0.09	0
bin61	bin61_49_19	0.04	9.82	0.12	0.01	0.01	CytoplasmicMembrane	9.82	MER0250671	2.27e-39	subfamily M14A non-peptidase homologues	Runella slithyformis	M14.UNA	M14A	hypothetical protein	0.51	0	0.29	0	0.36	0	0.19	0.41	0.2	0.04	0.07	0.34	0.23	0.04	0.49
bin61	bin61_50_2	8.96	0.51	0.26	0.01	0.26	Cytoplasmic	8.96	MER0853459	0	subfamily M20F unassigned peptidases	Draconibacterium sediminis	M20.UPF	M20F	hypothetical protein	0.87	0.57	0	0	0	0.23	0.34	0.94	0	0.19	0	1.06	0.11	0.17	0.38
bin61	bin61_51_9	0	0.01	0.09	9.52	0.38	OuterMembrane	9.52	MER0197008	2.43e-73	family I39 unassigned peptidase inhibitors	Spirosoma linguale	I39.UPW	I39	TonB-dependent starch-binding outer membrane protein SusC	0.77	0.72	1.26	0.66	0.08	0.4	1.03	1.91	1.29	1.22	1.83	1.53	2.22	2.89	3.16
bin61	bin61_53_1	0.08	3.39	6.53	0	0.01	Unknown	6.53	MER0167968	1.81e-130	subfamily S9A unassigned peptidases	Kordia algicida	S09.UPA	S09A	prolyl oligopeptidase	1.05	1.72	1	0.13	0.5	0.7	0.71	0.99	1.88	0.53	0.93	1.16	0.42	0.38	0.68
bin61	bin61_53_2	0.15	9.82	0.01	0.01	0.01	CytoplasmicMembrane	9.82	MER0499969	1.1e-178	family S12 unassigned peptidases		S12.UPW	S12	hypothetical protein	0.99	1.3	0.71	0.19	0.35	0.9	0.94	1.2	2.09	0.7	1.06	0.99	0.83	0.83	0.93
bin61	bin61_53_3	0	9.97	0.01	0.01	0.01	CytoplasmicMembrane	9.97	MER0499969	6.45e-166	family S12 unassigned peptidases		S12.UPW	S12	hypothetical protein	0.37	0	0	0	0	0.2	0.35	0.3	0.59	0.11	0	0.74	0.18	0.1	0.28
bin61	bin61_53_5	9.97	0.01	0.01	0	0	Cytoplasmic	9.97	MER0870309	2.33e-115	family M38 non-peptidase homologues	Arcticibacter svalbardensis	M38.UNW	M38	N-acetylglucosamine-6-phosphate deacetylase	0.95	0.5	0.28	2.3	1.51	0.62	2.81	1.7	3.5	2.3	1.38	2.04	1.91	1.42	1.66
bin61	bin61_54_8	0	2.5	2.5	2.5	2.5	Unknown	2.5	MER0922825	0	PqqL protein	Sanguibacteroides justesenii	M16.A05	M16B	zinc protease	0.99	1.46	1.24	0.28	0.35	0.75	1.3	1.89	1.16	0.67	1.31	0.94	0.72	1.13	0.72
bin61	bin61_56_5	0.01	0.01	0.11	0.23	9.64	Extracellular	9.64	MER0068633	3.56e-24	family C40 non-peptidase homologues	Methanosarcina barkeri	C40.UNW	C40	hypothetical protein	0.21	0.19	0.1	0.53	0.35	0.79	1.38	1.59	1.47	1.07	1.49	1.17	1.24	1.01	1.13
bin61	bin61_59_1	8.96	0.51	0.26	0.01	0.26	Cytoplasmic	8.96	MER1201827	8.51e-169	family M19 unassigned peptidases		M19.UPW	M19	membrane dipeptidase	0.51	0.89	1.96	0	0.36	0.41	0.48	1.5	1.37	0.8	1.56	1.13	0.57	0.46	0.32
bin61	bin61_61_7	0	4.9	2.5	0.1	2.5	Unknown	4.9	MER0507236	2.19e-89	family M14 non-peptidase homologues	Polaribacter sp. MED152	M14.UNW	M14X	hypothetical protein	0.32	0.97	0.91	0	0.3	0	0.2	0.68	0.36	0.05	0.35	0.63	0.12	0.21	0.4
bin61	bin61_61_10	0	10	0	0	0	CytoplasmicMembrane	10	MER1071375	5.75e-73	subfamily S49C unassigned peptidases	Odoribacter sp. CAG:788	S49.UPC	S49C	membrane-bound serine protease (ClpP class)	1.31	0.87	0.57	0.4	1.88	0.53	1.25	3.29	2.4	1.08	2.09	1.84	1.03	0.98	0.64
bin61	bin61_62_1	9.97	0.01	0.01	0	0	Cytoplasmic	9.97	MER0334143	0	peptidyl-dipeptidase Dcp	Odoribacter splanchnicus	M03.005	M03A	peptidyl-dipeptidase Dcp	0.72	1.18	1.81	0.41	0.58	0.8	1.03	0.94	0.61	0.86	0.95	1.07	0.77	0.46	1.18
bin61	bin61_62_3	0.03	0.01	0.09	9.49	0.38	OuterMembrane	9.49	MER0101122	2.14e-49	family I39 unassigned peptidase inhibitors	Chitinophaga pinensis	I39.UPW	I39	TonB-dependent starch-binding outer membrane protein SusC	1.11	1.83	1.91	2.01	1.74	1.43	2.42	3.44	3.84	1.96	3.25	3.64	1.31	1.61	1.45
bin61	bin61_62_5	0	0.01	0.09	9.52	0.38	OuterMembrane	9.52	MER0133330	3.07e-43	family I39 unassigned peptidase inhibitors	Dyadobacter fermentans	I39.UPW	I39	TonB-dependent starch-binding outer membrane protein SusC	2.63	3.38	3.55	0.61	1.29	1.58	2.24	3.46	2.37	2.77	4.43	4.48	1.47	1.87	2.35
bin61	bin61_62_7	9.97	0.01	0.01	0	0	Cytoplasmic	9.97	MER1123105	1.35e-50	family C40 unassigned peptidases		C40.UPW	C40	gamma-D-glutamyl-L-lysine dipeptidyl-peptidase	4.63	5.64	5.43	1.88	2.18	1.01	2.11	1.01	1.45	2.53	2.82	6.89	1.19	2.3	2.89
bin61	bin61_65_5	0	2.5	2.5	2.5	2.5	Unknown	2.5	MER1235584	4.69e-129	subfamily M14B unassigned peptidases		M14.UPB	M14B	hypothetical protein	0.22	0.15	0.32	0	0.08	0.18	0.42	1.69	1.64	0.1	0.37	0.88	0.21	0.17	0.29
bin61	bin61_68_13	0	5	0.1	0.04	4.87	Unknown	5	MER0320950	1.57e-99	subfamily M28F unassigned peptidases	Melioribacter roseus	M28.UPF	M28F	hypothetical protein	0.71	0.93	0.51	1.24	0.5	0.19	0.78	1.14	0.48	0.92	0.7	1.02	1.14	0.88	0.18
bin61	bin61_68_14	9.97	0.01	0.01	0	0	Cytoplasmic	9.97	MER0932710	1.3e-175	subfamily M20B unassigned peptidases	Caloranaerobacter azorensis	M20.UPB	M20B	tripeptide aminopeptidase	1.17	2.42	0.24	0	0.48	0.41	0.71	0.4	0.79	0.5	0.44	0.33	0.62	0.07	0.44
bin61	bin61_69_1	2	2	2	2	2	Unknown	2	MER0384773	1.13e-95	family M64 unassigned peptidases	Melioribacter roseus	M64.UPW	M64	hypothetical protein	3.14	3.05	6.95	1.99	4.27	4.03	4.4	4.81	4.48	1.99	3.71	3.2	2.21	3.37	2.92
bin61	bin61_69_8	0.03	0.51	8.92	0.5	0.04	Periplasmic	8.92	MER0129406	3.15e-42	family S9 non-peptidase homologues	Pedobacter heparinus	S09.UNW	S09X	hypothetical protein	4.12	6.24	4.95	1.7	2.25	2.04	2.19	2.32	2.7	2.26	2.33	2.13	2.09	1.57	1.24
bin61	bin61_69_9	0	2.5	2.5	2.5	2.5	Unknown	2.5	MER1304780	1.39e-127	subfamily S9C unassigned peptidases		S09.UPC	S09C	acylaminoacyl-peptidase	0.44	1.4	0.26	0.4	2.02	1.93	1.77	3.86	4.77	1.5	2.06	4.47	0.96	1.65	1.49
bin61	bin61_70_1	0	2.5	2.5	2.5	2.5	Unknown	2.5	MER0705476	0	subfamily C1A unassigned peptidases	Parabacteroides sp. CAG:409	C01.UPA	C01A	bleomycin hydrolase	1.89	4.3	4.48	2.07	3.21	3.21	2.94	8.47	6.17	2.66	3.4	5.27	1.15	2.42	1.36
bin61	bin61_71_6	6.58	0.06	1.02	2.25	0.09	Unknown	6.58	MER0404985	2.17e-149	subfamily S9A unassigned peptidases	Aequorivita sublithincola	S09.UPA	S09A	acylaminoacyl-peptidase	10.85	14.42	7.25	2.08	2.04	2.31	2.35	5.65	3.66	4.1	3.73	7.14	1.51	2.07	1.88
bin61	bin61_72_8	0	2.5	2.5	2.5	2.5	Unknown	2.5	MER0312604	0	dipeptidyl-peptidase 11	Anaerophaga thermohalophila	S46.002	S46	hypothetical protein	0.93	0.89	0.73	0.26	0.3	0.21	0.73	0.62	1.72	0.81	0.62	0.96	0.57	0.44	0.38
bin61	bin61_73_3	8.96	0.51	0.26	0.01	0.26	Cytoplasmic	8.96	MER0922435	4.22e-144	subfamily M16B unassigned peptidases	Geofilum rubicundum	M16.UPB	M16B	zinc protease	1.16	1.53	0.96	0.5	0	0	0.39	0.27	0.34	0.36	0.33	0.33	0.37	0.2	0.12
bin61	bin61_76_3	0	2.5	2.5	2.5	2.5	Unknown	2.5	MER0062861	1.17e-38	cephalosporin C deacetylase	Bacillus amyloliquefaciens	S09.949	S09X	cephalosporin-C deacetylase	0	0.29	0.47	1.15	0.47	0.18	0.93	1.58	2.05	0.89	0.58	1.08	0.36	0.34	0.57
bin61	bin61_79_2	0	9.86	0.12	0.01	0.01	CytoplasmicMembrane	9.86	MER0210779	6.07e-106	family S9 non-peptidase homologues		S09.UNW	S09X	hypothetical protein	0.53	0	0.76	0	1.01	0.29	0.5	1.71	0.95	0.91	1.16	1.06	0.26	1.17	1.32
bin61	bin61_79_4	0	0.02	0.2	0	9.78	Extracellular	9.78	MER1254972	7.11e-97	subfamily M28F unassigned peptidases		M28.UPF	M28F	aminopeptidase YwaD	0.53	0.7	0.19	0	0.38	0.21	0.38	0.64	0.27	0.11	0.17	0.7	0.05	0.16	0.35
bin61	bin61_83_2	0	2.5	2.5	2.5	2.5	Unknown	2.5	MER1168904	5.07e-53	family C10 unassigned peptidases	Lentimicrobium saccharophilum	C10.UPW	C10	hypothetical protein	1.6	1.96	1.32	0.17	0.74	0.28	1.09	1.57	1.23	1.83	0.98	1.14	1.41	1.4	1.33
bin61	bin61_83_5	0	0.01	0.09	9.52	0.38	OuterMembrane	9.52	MER0133149	3.39e-55	family I39 unassigned peptidase inhibitors	Dyadobacter fermentans	I39.UPW	I39	TonB-dependent starch-binding outer membrane protein SusC	2.88	6.64	5.48	1.68	5.81	4.43	5.75	13.16	13.31	4.9	9.52	6.92	2.97	5.63	5.87
bin61	bin61_87_4	0	2.5	2.5	2.5	2.5	Unknown	2.5	MER0923101	3.19e-146	subfamily M16B unassigned peptidases	Winogradskyella sp. PG-2	M16.UPB	M16B	zinc protease	2.26	3.55	4.6	0.76	1.25	2.02	1.41	2.07	2.7	1.2	2.42	1.66	0.43	0.75	1.03
bin61	bin61_87_5	0.33	0.06	9.44	0.06	0.11	Periplasmic	9.44	MER0923101	6.75e-138	subfamily M16B unassigned peptidases	Winogradskyella sp. PG-2	M16.UPB	M16B	zinc protease	2.14	0.91	0.81	0.47	1.07	0.71	1.17	2.28	2.15	1.09	1.96	2.87	0.54	0.92	0.4
bin61	bin61_89_2	0	0.06	9.76	0.06	0.11	Periplasmic	9.76	MER1315671	2.09e-100	family S13 unassigned peptidases		S13.UPW	S13	serine-type D-Ala-D-Ala carboxypeptidase/endopeptidase (penicillin-binding protein 4)	0	0	0.4	0	0.3	0	0.13	0.33	0.47	0	0.36	0.18	0.2	0.11	0.21
bin61	bin61_89_4	8.96	0.51	0.26	0.01	0.26	Cytoplasmic	8.96	MER0993248	1.8e-131	subfamily S9A unassigned peptidases	Melioribacter roseus	S09.UPA	S09A	hypothetical protein	0.97	1.28	1.13	1.76	2.1	1.27	1.57	3.62	3.04	1.25	1.03	1.43	0.58	1.44	1.69
bin61	bin61_89_6	0.33	0.06	9.44	0.06	0.11	Periplasmic	9.44	MER0227789	5.29e-121	subfamily S1C unassigned peptidases	Paludibacter propionicigenes	S01.UPC	S01C	serine protease Do	1.36	0.72	0.39	0.21	0	0	0.78	1.54	0.92	0.47	0.27	1.54	0.51	0.43	0.61
bin61	bin61_90_2	8.96	0.51	0.26	0.01	0.26	Cytoplasmic	8.96	MER1344613	2.1e-122	family S37 non-peptidase homologues		S37.UNW	S37	hypothetical protein	0.63	0.82	0.45	0.94	1.12	1.27	0.52	1.26	0.95	0.94	0.31	0.73	0.76	0.55	0.88
bin61	bin61_90_3	8.96	0.51	0.26	0.01	0.26	Cytoplasmic	8.96	MER0245210	9.78e-169	FRA1 g.p.	Clostridium botulinum	M24.A10	M24B	Xaa-Pro aminopeptidase	1.35	1.65	1.05	0.47	0.59	0.25	0.74	0.92	1.55	1.26	0.76	0.62	0.54	0.33	1.09
bin61	bin61_90_4	2	2	2	2	2	Unknown	2	MER0285742	7.64e-133	subfamily S9B unassigned peptidases	Niastella koreensis	S09.UPB	S09B	dipeptidyl-peptidase 4	0.42	1.78	0.73	0.13	0.3	0.07	0.48	0.41	0.8	0.22	0.5	0.67	0.25	0.44	0.47
bin61	bin61_92_7	8.96	0.51	0.26	0.01	0.26	Cytoplasmic	8.96	MER1153440	1.66e-28	subfamily M20A non-peptidase homologues	Paraoerskovia marina	M20.UNA	M20A	translational activator of cytochrome c oxidase 1	2.71	2.67	1.98	1.52	3.92	1.39	5.22	4.65	3.22	2.71	3.73	2.27	1.98	2.19	3.21
bin61	bin61_93_3	9.97	0.01	0.01	0	0	Cytoplasmic	9.97	MER0272468	0	family S15 unassigned peptidases	Muricauda ruestringensis	S15.UPW	S15	X-Pro dipeptidyl-peptidase	0.88	1.29	1.84	0.59	0.98	0.63	0.89	1.98	0.8	1.06	0.65	1.24	0.51	0.31	1.03
bin61	bin61_93_4	2	2	2	2	2	Unknown	2	MER0409988	4.34e-91	miropin	Fibrisoma limi	I04.073	I04	hypothetical protein	3.95	2.98	5.93	2.34	3.64	5.04	3.29	5.02	5.54	1.28	2.71	3.86	0.58	0.61	0.58
bin61	bin61_96_4	0.03	0.01	0.09	9.49	0.38	OuterMembrane	9.49	MER0133410	2.94e-50	family I39 unassigned peptidase inhibitors	Dyadobacter fermentans	I39.UPW	I39	TonB-dependent starch-binding outer membrane protein SusC	0.32	0.57	0.46	1.3	2.64	2.46	4.53	4.9	5.5	4.52	5.29	4.49	3.38	4.47	4.49
bin61	bin61_102_1	0.06	4.69	0.52	4.55	0.18	Unknown	4.69	MER0235445	0	family I39 unassigned peptidase inhibitors	Cellulophaga algicola	I39.UPW	I39	alpha-2-macroglobulin	1.09	1.39	1.43	0.55	0.82	0.39	1.14	1.46	1.81	1.25	0.83	0.98	0.84	0.78	0.82
bin61	bin61_104_1	0.33	0.06	9.44	0.06	0.11	Periplasmic	9.44	MER1059939	3.03e-144	subfamily S41B unassigned peptidases	Pedobacter kyungheensis	S41.UPB	S41B	tricorn protease	0.27	0.64	0.85	0.08	0.46	0.22	0.57	0.74	0.94	0.23	0.43	0.57	0.22	0.32	0.42
bin61	bin61_104_2	9.97	0.01	0.01	0	0	Cytoplasmic	9.97	MER0813704	2.84e-92	family M1 unassigned peptidases	Pontibacter korlensis	M01.UPW	M01	aminopeptidase N	0.28	1	0.7	0.63	0.44	0.61	1.09	1.12	0.93	1.23	1.15	1.01	0.83	0.77	0.98
bin61	bin61_108_4	0	9.86	0.12	0.01	0.01	CytoplasmicMembrane	9.86	MER0240010	8.12e-122	glutamyl endopeptidase C	Weeksella virosa	S09.021	S09D	hypothetical protein	2.9	2.06	1.28	0.34	0.85	0.96	1.81	1.74	1.6	1.16	1.19	1.23	1.03	1.09	1.06
bin61	bin61_117_2	0	2.5	2.5	2.5	2.5	Unknown	2.5	MER0240901	4.07e-104	subfamily M23B non-peptidase homologues	Bacteroides salanitronis	M23.UNB	M23B	murein DD-endopeptidase	2.03	0.21	0.68	0	0	0	0.44	1.39	1.27	0.13	0.31	0.83	0.7	1.04	0.23
bin61	bin61_119_2	0	0.01	0.09	9.52	0.38	OuterMembrane	9.52	MER0196966	4.49e-47	family I39 unassigned peptidase inhibitors	Spirosoma linguale	I39.UPW	I39	hypothetical protein	1.4	1.7	1.4	0.08	0.08	0.13	0.36	0.43	0.29	0.07	0.32	0	0.12	0.02	0.1
bin61	bin61_123_1	1.33	8.46	0.21	0	0	CytoplasmicMembrane	8.46	MER0285123	1.42e-66	family S33 unassigned peptidases	Desulfosporosinus orientis	S33.UPW	S33	acylglycerol lipase	0	0.33	1.81	0	1.07	0.41	0.94	1	1.69	1.48	0.98	1.16	0.64	0.96	0.75
bin61	bin61_126_3	0.04	9.82	0.12	0.01	0.01	CytoplasmicMembrane	9.82	MER1002605	8.58e-93	family S33 unassigned peptidases	Tannerella sp. oral taxon BU063	S33.UPW	S33	uncharacterized protein	1.39	0.18	0.81	1.05	1.3	2.26	2.12	1.24	3.96	2.05	2.03	1.76	1.09	1.15	1.15
bin61	bin61_135_1	0	9.86	0.12	0.01	0.01	CytoplasmicMembrane	9.86	MER0285487	1.2e-113	subfamily S9C unassigned peptidases	Bacteroides forsythus	S09.UPC	S09C	hypothetical protein	0.57	0.47	0.92	0.32	0.66	0.74	0.82	1.32	1.39	0.71	0.66	0.99	0.53	0.51	1.12
bin61	bin61_137_2	9.97	0.01	0.01	0	0	Cytoplasmic	9.97	MER0227807	0	family S16 non-peptidase homologues	Paludibacter propionicigenes	S16.UNW	S16	magnesium chelatase family protein	1.01	1.83	0.36	2.09	2.16	1.02	2.82	4.58	4	1.74	2.92	2.1	1.36	1.54	1.7
bin61	bin61_141_2	0	2.5	2.5	2.5	2.5	Unknown	2.5	MER0191896	2.01e-49	subfamily M28F unassigned peptidases	Alistipes indistinctus	M28.UPF	M28F	hypothetical protein	2.07	0.85	0.37	3.51	2.5	2.41	4.69	1.57	2.27	2.74	1.71	2.15	3.18	2.6	1.94
