# Supplementary material for: Metatranscriptomics-guided genome-scale metabolic reconstruction reveals the carbon flux and trophic interaction in methanogenic communities
Source: Microbiome. 2024 Jul 5;12:121. doi: 10.1186/s40168-024-01830-z (PMC11225162; doi:10.1186/s40168-024-01830-z)
Supplement: Supplementary file 14 — Supplementary Material 13. [file 40168_2024_1830_MOESM13_ESM.xlsx]

## Sheet: 1.syntropher.bin.332
Supplementary Data 12. Key metabolic pathways reconstruction and the corresponding gene expressions of key fatty acids-degrader bin.332 under different hydraulic retention times
Pathway_name	Step	GeneID	KO	Gene name	Enzyme name	EC number	Substrate	Product	Transcriptional expressions under different hydraulic retention times (TPM)
									H15_1	H15_2	H15_3	H7_1	H7_2	H7_3	H4_1	H4_2	H4_3	H2_1	H2_2	H2_3	H1_1	H1_2	H1_3	Localization
Long chain fatty acid beta-oxidation
Long-chain fatty acid transporter		bin332_5_41	K06076	fadL	long-chain fatty acid transport protein	-			0	0	0	0.35	0	0.85	0	0	0	0	0	0	0	0	0	Unknown
Long chain fatty acid beta-oxidation, LFCAs => Acetyl-CoA	Activation	bin332_1_142	K01897	ACSL, fadD	long-chain acyl-CoA synthetase	[EC:6.2.1.3]	Long-chain fatty acid	Fatty acyl-CoA	0	0	0	0	0.4	0.18	1.46	1.83	1.99	6.52	9.91	9.11	1.94	2.6	3.02	Cytoplasmic
Long chain fatty acid beta-oxidation, LFCAs => Acetyl-CoA	Activation	bin332_1_156	K01897	ACSL, fadD	long-chain acyl-CoA synthetase	[EC:6.2.1.3]	Long-chain fatty acid	Fatty acyl-CoA	0	0	0	0	0	0	0.16	0.55	0.23	1.07	1.51	1.02	0.51	0.76	0.58	Cytoplasmic
Long chain fatty acid beta-oxidation, LFCAs => Acetyl-CoA	Activation	bin332_1_390	K01897	ACSL, fadD	long-chain acyl-CoA synthetase	[EC:6.2.1.3]	Long-chain fatty acid	Fatty acyl-CoA	0	0	0	0.08	0.11	0.59	1.73	0.92	1.4	11	13.88	21.63	10.45	14.89	16.16	Cytoplasmic
Long chain fatty acid beta-oxidation, LFCAs => Acetyl-CoA	Activation	bin332_1_534	K01897	ACSL, fadD	long-chain acyl-CoA synthetase	[EC:6.2.1.3]	Long-chain fatty acid	Fatty acyl-CoA	0	0	0	0	0	0.31	0.83	0.93	0.65	7.67	8.54	8.36	6.89	8.56	6.66	Cytoplasmic
Long chain fatty acid beta-oxidation, LFCAs => Acetyl-CoA	Activation	bin332_1_84	K01897	ACSL, fadD	long-chain acyl-CoA synthetase	[EC:6.2.1.3]	Long-chain fatty acid	Fatty acyl-CoA	0	0	0	0	0	0	0.68	0	0.36	4.5	4.65	6.63	2.62	5.88	6.33	CytoplasmicMembrane
Long chain fatty acid beta-oxidation, LFCAs => Acetyl-CoA	Activation	bin332_10_24	K01897	ACSL, fadD	long-chain acyl-CoA synthetase	[EC:6.2.1.3]	Long-chain fatty acid	Fatty acyl-CoA	0.56	0	0.51	2.86	7.15	8.84	19.53	30.92	32.85	139.45	220.7	314.77	86.64	136.46	136.49	Cytoplasmic
Long chain fatty acid beta-oxidation, LFCAs => Acetyl-CoA	Activation	bin332_13_44	K01897	ACSL, fadD	long-chain acyl-CoA synthetase	[EC:6.2.1.3]	Long-chain fatty acid	Fatty acyl-CoA	0.11	0	0	0	1.44	0.98	2.88	3.46	2.73	24.22	38.37	42.12	11.98	18.18	21.18	Cytoplasmic
Long chain fatty acid beta-oxidation, LFCAs => Acetyl-CoA	Activation	bin332_16_8	K01897	ACSL, fadD	long-chain acyl-CoA synthetase	[EC:6.2.1.3]	Long-chain fatty acid	Fatty acyl-CoA	0.92	0.4	0.3	0.74	11.33	9.27	2.16	3.19	3.38	2.17	1.95	2.8	0.13	0.61	0.68	Cytoplasmic
Long chain fatty acid beta-oxidation, LFCAs => Acetyl-CoA	Activation	bin332_17_11	K01897	ACSL, fadD	long-chain acyl-CoA synthetase	[EC:6.2.1.3]	Long-chain fatty acid	Fatty acyl-CoA	0	0	0.06	0.15	0.21	0.47	0.37	0.71	0.13	2.91	3.49	3.17	2.11	2.24	2.84	Cytoplasmic
Long chain fatty acid beta-oxidation, LFCAs => Acetyl-CoA	Activation	bin332_2_13	K01897	ACSL, fadD	long-chain acyl-CoA synthetase	[EC:6.2.1.3]	Long-chain fatty acid	Fatty acyl-CoA	0	0	0	0.07	0	0.12	0.11	0	0	0.13	0	0.13	0	0	0	Cytoplasmic
Long chain fatty acid beta-oxidation, LFCAs => Acetyl-CoA	Activation	bin332_2_297	K01897	ACSL, fadD	long-chain acyl-CoA synthetase	[EC:6.2.1.3]	Long-chain fatty acid	Fatty acyl-CoA	0	0	0	1.69	4.22	2.8	9.19	14.4	14.16	66.65	127.38	183.55	77.53	160.28	172.01	CytoplasmicMembrane
Long chain fatty acid beta-oxidation, LFCAs => Acetyl-CoA	Activation	bin332_2_35	K01897	ACSL, fadD	long-chain acyl-CoA synthetase	[EC:6.2.1.3]	Long-chain fatty acid	Fatty acyl-CoA	0	0	0	0.57	0	0	0	0	0.34	1.76	2.83	7.56	1	1.64	1.65	Cytoplasmic
Long chain fatty acid beta-oxidation, LFCAs => Acetyl-CoA	Activation	bin332_2_39	K01897	ACSL, fadD	long-chain acyl-CoA synthetase	[EC:6.2.1.3]	Long-chain fatty acid	Fatty acyl-CoA	0.31	0.32	0	0.88	2.65	2.83	3.43	4.94	4.73	22.74	26.28	26.18	15.12	20.4	19.82	Cytoplasmic
Long chain fatty acid beta-oxidation, LFCAs => Acetyl-CoA	Activation	bin332_3_18	K01897	ACSL, fadD	long-chain acyl-CoA synthetase	[EC:6.2.1.3]	Long-chain fatty acid	Fatty acyl-CoA	0	0	0	0	0.4	0.45	1.56	1.91	1.82	12.47	14.91	17.73	4.79	3.96	5.11	Cytoplasmic
Long chain fatty acid beta-oxidation, LFCAs => Acetyl-CoA	Activation	bin332_4_63	K01897	ACSL, fadD	long-chain acyl-CoA synthetase	[EC:6.2.1.3]	Long-chain fatty acid	Fatty acyl-CoA	0.53	0.18	0.19	3.21	7.15	6.79	8.49	9.79	6.84	38.5	33.18	27.72	55.01	47.64	47.41	CytoplasmicMembrane
Long chain fatty acid beta-oxidation, LFCAs => Acetyl-CoA	L1	bin332_1_149	K00249	ACADM, acd	acyl-CoA dehydrogenase	1.3.8.7	Fatty acyl-CoA	Trans-Tetradec-2-enoyl-CoA	0	0	0	0.56	0	0	0.44	1.34	0.13	4.12	5.71	7.75	2.67	3.68	2.84	Cytoplasmic
Long chain fatty acid beta-oxidation, LFCAs => Acetyl-CoA	L1	bin332_1_367	K00249	ACADM, acd	acyl-CoA dehydrogenase	1.3.8.7	Fatty acyl-CoA	Trans-Tetradec-2-enoyl-CoA	0	0.16	0	0.21	1.53	1.06	4.02	4.37	3.68	25.56	23.94	22.09	23.45	27.06	29.01	Cytoplasmic
Long chain fatty acid beta-oxidation, LFCAs => Acetyl-CoA	L1	bin332_17_20	K00249	ACADM, acd	acyl-CoA dehydrogenase	1.3.8.7	Fatty acyl-CoA	Trans-Tetradec-2-enoyl-CoA	0	0	0	0	0	0.22	0	0.66	0.19	2.08	2.17	2.56	1.59	1.93	1.89	Cytoplasmic
Long chain fatty acid beta-oxidation, LFCAs => Acetyl-CoA	L1	bin332_1_97	K00249	ACADM, acd	acyl-CoA dehydrogenase	1.3.8.7	Fatty acyl-CoA	Trans-Tetradec-2-enoyl-CoA	0	0	0	0	1.46	2.1	0.79	2.54	1.64	14.97	20.97	27.32	3.9	6.99	6.88	Cytoplasmic
Long chain fatty acid beta-oxidation, LFCAs => Acetyl-CoA	L1	bin332_3_112	K00249	ACADM, acd	acyl-CoA dehydrogenase	1.3.8.7	Fatty acyl-CoA	Trans-Tetradec-2-enoyl-CoA	0.06	0	0	0.26	1.15	0.13	2.41	2.39	1.89	16.19	18.3	18.27	13.37	18.03	16.45	Cytoplasmic
Long chain fatty acid beta-oxidation, LFCAs => Acetyl-CoA	L1	bin332_3_231	K00249	ACADM, acd	acyl-CoA dehydrogenase	1.3.8.7	Fatty acyl-CoA	Trans-Tetradec-2-enoyl-CoA	0.22	0.58	0	0.95	3.41	1.23	4.64	8.2	5.88	37.32	58.67	95.26	21.17	33.94	32.61	Cytoplasmic
Long chain fatty acid beta-oxidation, LFCAs => Acetyl-CoA	L1	bin332_8_22	K00249	ACADM, acd	acyl-CoA dehydrogenase	1.3.8.7	Fatty acyl-CoA	Trans-Tetradec-2-enoyl-CoA	0.18	0.73	0	0.28	1.46	3.75	5.77	4.77	8.88	42.15	69.88	75.05	30.86	41.54	39.61	Cytoplasmic
Long chain fatty acid beta-oxidation, LFCAs => Acetyl-CoA	L2	bin332_1_141	K01692	paaF, echA	enoyl-CoA hydratase	4.2.1.17	Trans-Tetradec-2-enoyl-CoA	3-L-Hydroxyacyl-CoA	0	0	0	0.91	0.44	0	0.71	3.2	1.87	8.89	6.95	4.89	4.25	3.27	5.08	Cytoplasmic
Long chain fatty acid beta-oxidation, LFCAs => Acetyl-CoA	L2	bin332_23_1	K01692	paaF, echA	enoyl-CoA hydratase	4.2.1.17	Trans-Tetradec-2-enoyl-CoA	3-L-Hydroxyacyl-CoA	1.47	0.49	1.09	2.77	11.61	13.56	3.81	9.54	11.22	5.84	10.6	14.15	3.57	6.99	5.15	Cytoplasmic
Long chain fatty acid beta-oxidation, LFCAs => Acetyl-CoA	L2	bin332_2_51	K01692	paaF, echA	enoyl-CoA hydratase	4.2.1.17	Trans-Tetradec-2-enoyl-CoA	3-L-Hydroxyacyl-CoA	0	0	0	0.46	5.6	2.32	8.88	10.92	14.48	46.94	59.82	65.36	52.62	88.28	96.09	Cytoplasmic
Long chain fatty acid beta-oxidation, LFCAs => Acetyl-CoA	L2	bin332_5_78	K01692	paaF, echA	enoyl-CoA hydratase	4.2.1.17	Trans-Tetradec-2-enoyl-CoA	3-L-Hydroxyacyl-CoA	0	0	0	0	0	0.39	0.6	4.39	1.96	6.75	9.56	16.35	9.13	17.11	16.6	Cytoplasmic
Long chain fatty acid beta-oxidation, LFCAs => Acetyl-CoA	L2	bin332_8_10	K01692	paaF, echA	enoyl-CoA hydratase	4.2.1.17	Trans-Tetradec-2-enoyl-CoA	3-L-Hydroxyacyl-CoA	1.22	0.4	0	13.75	13.51	19.96	84.53	38.18	33.57	744.24	415.74	318.6	1210.91	725.63	633.41	Cytoplasmic
Long chain fatty acid beta-oxidation, LFCAs => Acetyl-CoA	L3	bin332_19_1	K07516	fadN	3-hydroxyacyl-CoA dehydrogenase	1.1.1.35	3-L-Hydroxyacyl-CoA	Beta-Ketoacyl-CoA	0.33	0.21	0	1.11	3.14	3.02	4.71	8.29	7.91	36.02	50.27	47.87	21.78	30.14	29.9	Cytoplasmic
Long chain fatty acid beta-oxidation, LFCAs => Acetyl-CoA	L3	bin332_6_65	K07516	fadN	3-hydroxyacyl-CoA dehydrogenase	1.1.1.35	3-L-Hydroxyacyl-CoA	Beta-Ketoacyl-CoA	1.11	1.59	1.35	2.22	6.23	6.3	9.39	16.47	15.55	52.98	97.05	144.92	51.34	102.54	122.3	Unknown
Long chain fatty acid beta-oxidation, LFCAs => Acetyl-CoA	L4	bin332_6_66	K00632	fadA, fadI	acetyl-CoA acyltransferase	2.3.1.16	Beta-Ketoacyl-CoA	Acetyl-CoA; Fatty acyl-CoA	1.13	0.97	1.32	2.49	5.34	4.6	6.53	12.6	10.08	42.82	73.6	123.84	51.88	92.25	104.17	Cytoplasmic
Glycerol degradation
Glycerol degradation I, glycerol => sn-glycerol 3-phosphate => glycerone-P	G1	bin332_16_12	K00864	glpK, GK	glycerol kinase	2.7.1.30	Glycerol	sn-glycerol 3-phosphate	0	0	0	0.18	0.51	1.06	1.45	1.97	1.53	9.41	10.46	10.87	7.96	9.88	11.75	Cytoplasmic
Glycerol degradation I, glycerol => sn-glycerol 3-phosphate => glycerone-P	G2	bin332_5_111	K00057	gpsA	glycerol-3-phosphate dehydrogenase (NAD(P)+)	1.1.1.94	sn-glycerol 3-phosphate	Glycerone-P	0	0	0	0.75	0.12	0.81	2.21	0.94	1.58	11.6	9.88	10.76	16.93	14.8	14.14	Cytoplasmic
Glycerol degradation I, glycerol => sn-glycerol 3-phosphate => glycerone-P	G2	bin332_16_11	K00111	glpA, glpD	glycerol-3-phosphate dehydrogenase	1.1.5.3	sn-glycerol 3-phosphate	Glycerone-P	0	0	0	0	0	0.63	1.35	1.35	2.44	12.08	17.73	18.26	11.76	20.11	20.74	Cytoplasmic
Glycerol degradation I, glycerol => sn-glycerol 3-phosphate => glycerone-P	G2	bin332_2_243	K00111	glpA, glpD	glycerol-3-phosphate dehydrogenase	1.1.5.3	sn-glycerol 3-phosphate	Glycerone-P	0	0.16	0	0	0	0.48	2.9	0.97	1.25	17.18	16.29	17.35	16.51	18.67	19.53	Cytoplasmic
Glycerol degradation I, glycerol => sn-glycerol 3-phosphate => glycerone-P	G2	bin332_16_10	K00112	glpB	glycerol-3-phosphate dehydrogenase subunit B	1.1.5.3	sn-glycerol 3-phosphate	Glycerone-P	0	0	0	0.13	0.06	0	0.41	0.49	0.53	3.99	3.26	3.88	3.16	5.3	5.09	CytoplasmicMembrane
Glycerol degradation I, glycerol => sn-glycerol 3-phosphate => glycerone-P	G2	bin332_16_9	K00113	glpC	glycerol-3-phosphate dehydrogenase subunit C		sn-glycerol 3-phosphate	Glycerone-P	0	0	0	0	0	0	0	0	0	0	0.37	0	0.07	0	0	CytoplasmicMembrane
Propionate syntrophic degradation via mmc pathway
Propionate syntrophic degradation, propionate => acetate	P1	bin332_5_36	K00925	ackA	acetate kinase	2.7.2.1	Propionate	Propionyl-phosphate	0.08	0	0	0.23	0.61	0.81	1.96	1.67	1.29	15.41	15.66	13.77	15.28	16.63	16.27	Cytoplasmic
Propionate syntrophic degradation, propionate => acetate	P1	bin332_4_59	K01895	ACSS, acs	acetyl-CoA synthetase	6.2.1.1	Propionate	Propionyl-CoA	0.84	2.1	0.74	4.52	14.79	13.68	23.18	38.34	41.61	108.96	143.54	163.18	153.65	198.1	197.01	Cytoplasmic
Propionate syntrophic degradation, propionate => acetate	P1	bin332_5_143	K01895	ACSS, acs	acetyl-CoA synthetase	6.2.1.1	Propionate	Propionyl-CoA	0.28	0.34	0	4.49	28.86	25.4	71.61	140.56	135.5	522.59	937.2	988.42	702.48	1570.75	1711.22	Cytoplasmic
Propionate syntrophic degradation, propionate => acetate	P1	bin332_1_157	K01908	prpE	propionyl-CoA synthetase	6.2.1.17	Propionate	Propionyl-CoA	0	0.26	0	1.63	0.84	1.75	10.85	4.53	4.85	69.98	39.61	31.98	68.56	40.39	32.73	Cytoplasmic
Propionate syntrophic degradation, propionate => acetate	P1	bin332_24_2	K01908	prpE	propionyl-CoA synthetase	6.2.1.17	Propionate	Propionyl-CoA	0	0	0	0	0	0	0	0	0	0	0	0	0	0	0	Cytoplasmic
Propionate syntrophic degradation, propionate => acetate	P1	bin332_9_62	K01026	pct	propionate CoA-transferase	2.8.3.1	Propionate	Propionyl-CoA	0	0	0	0.28	2.54	1.66	5.22	8	7.19	41.09	54.11	54.66	29.52	41.31	41.04	Cytoplasmic
Propionate syntrophic degradation, propionate => acetate	P2	bin332_1_53	K01604	mmdA	methylmalonyl-CoA decarboxylase subunit alpha	7.2.4.3	Propionyl-CoA	(S)-2-Methyl-malonyl-CoA	0.25	0.16	0	0.73	1.55	2.33	4.36	3.55	6.32	25.9	30.95	32.5	25.18	35	33.3	Cytoplasmic
Propionate syntrophic degradation, propionate => acetate	P3	bin332_10_48	K05606	MCEE, epi	methylmalonyl-CoA/ethylmalonyl-CoA epimerase	5.1.99.1	(S)-2-Methyl-malonyl-CoA	(R)-Methyl-malonyl-CoA	0	0	0	0.79	0	0	2.46	1.3	1.1	14.96	18.08	19.84	15.36	19.19	19.06	Cytoplasmic
Propionate syntrophic degradation, propionate => acetate	P3	bin332_7_5	K05606	MCEE, epi	methylmalonyl-CoA/ethylmalonyl-CoA epimerase	5.1.99.1	(S)-2-Methyl-malonyl-CoA	(R)-Methyl-malonyl-CoA	0	0	0	6.12	0	0	3.07	3.46	9.12	50.38	62.16	59.35	41.37	44.18	43	Cytoplasmic
Propionate syntrophic degradation, propionate => acetate	P4	bin332_25_1	K01847	MUT	methylmalonyl-CoA mutase	5.4.99.2	(R)-Methyl-malonyl-CoA	Succinyl-CoA	0	0	0	0.84	1.44	0.81	1.97	4.43	4.08	26.09	30.3	31.89	19.94	32.43	36.22	Cytoplasmic
Propionate syntrophic degradation, propionate => acetate	P4	bin332_3_117	K01849	E5.4.99.2B, mcmA2	methylmalonyl-CoA mutase, C-terminal domain	5.4.99.2	(R)-Methyl-malonyl-CoA	Succinyl-CoA	0	0	0	2.59	2.07	4.44	1.37	5.12	2.88	24.6	23.58	33.17	21.35	25.22	26.26	Cytoplasmic
Propionate syntrophic degradation, propionate => acetate	P4	bin332_3_118	K01848	E5.4.99.2A, mcmA1	methylmalonyl-CoA mutase, N-terminal domain	5.4.99.2	(R)-Methyl-malonyl-CoA	Succinyl-CoA	0.19	0.52	0	1.62	1.74	0.97	3.94	4.69	4.84	30.59	30.03	27.36	34.34	46.3	42.8	Cytoplasmic
Propionate syntrophic degradation, propionate => acetate	P6	bin332_3_159	K00244	frdA	fumarate reductase flavoprotein subunit	1.3.5.4	Succinate	Funamarate	0.42	1.04	0.42	0.94	3.65	4.13	2.61	6.07	4.94	19.38	35.01	60.34	8.2	17.04	17.88	Periplasmic
Propionate syntrophic degradation, propionate => acetate	P7	bin332_2_5	K01677	E4.2.1.2AA, fumA	fumarate hydratase subunit alpha	4.2.1.2	Fumarate	(S)-malate	0.19	0	0	0.44	0	0	0.18	0	0	0.04	0.06	0	0	0.23	0	Cytoplasmic
Propionate syntrophic degradation, propionate => acetate	P7	bin332_2_4	K01678	E4.2.1.2AB, fumB	fumarate hydratase subunit beta	4.2.1.2	Fumarate	(S)-malate	0.19	0	0	0.29	0.14	1.14	0.36	0.47	0.53	0.48	0.25	0.26	0.28	0.64	0.37	Cytoplasmic
Propionate syntrophic degradation, propionate => acetate	P8	bin332_2_204	K00024	mdh	malate dehydrogenase	1.1.1.39	(S)-malate	Oxaloacetate	0	0.64	0	2.57	4.59	4	0	0	0	0	0	0	0	0	0	Cytoplasmic
Propionate syntrophic degradation, propionate => acetate	P9	bin332_1_126	K01006	ppdK	pyruvate, orthophosphate dikinase	2.7.9.1	Oxaloacetate	Pyruvate	0	0	0.08	0.94	1.01	1.89	3.05	4.33	3.73	18.31	25.49	29.63	15.66	20.47	21.9	Cytoplasmic
Propionate syntrophic degradation, propionate => acetate	P9	bin332_5_85	K01006	ppdK	pyruvate, orthophosphate dikinase	2.7.9.1	Oxaloacetate	Pyruvate	0	0	0	0.18	0.79	0.42	2.54	2.19	2.28	17.37	15.63	13.51	18.35	20.79	19.69	CytoplasmicMembrane
Propionate syntrophic degradation, propionate => acetate	P10	bin332_11_19	K00174	korA, oorA, oforA	2-oxoglutarate/2-oxoacid ferredoxin oxidoreductase subunit alpha	1.2.7.11	Pyruvate	Acetyl-CoA	0	0	0	1.23	2.35	2.5	4.55	4.97	5.41	21.39	27.72	22.81	41.37	69.22	64.43	Cytoplasmic
Propionate syntrophic degradation, propionate => acetate	P10	bin332_2_189	K00174	korA, oorA, oforA	2-oxoglutarate/2-oxoacid ferredoxin oxidoreductase subunit alpha	1.2.7.11	Pyruvate	Acetyl-CoA	0	0	0	0	0.39	0.88	3.17	3.36	2.47	15.67	17.38	16.63	24	34.91	33.31	Cytoplasmic
Propionate syntrophic degradation, propionate => acetate	P10	bin332_11_18	K00175	korB, oorB, oforB	2-oxoglutarate/2-oxoacid ferredoxin oxidoreductase subunit beta	1.2.7.11	Pyruvate	Acetyl-CoA	0	0	0	0.97	0.94	2.14	8.54	5.53	3.99	54.79	47.82	27.69	102.24	101.26	93.94	Cytoplasmic
Propionate syntrophic degradation, propionate => acetate	P10	bin332_2_188	K00175	korB, oorB, oforB	2-oxoglutarate/2-oxoacid ferredoxin oxidoreductase subunit beta	1.2.7.11	Pyruvate	Acetyl-CoA	0	0	0	0	1.53	0.22	2.24	3.43	3.24	22.95	19.55	17.87	34.3	44.83	40.43	Unknown
Propionate syntrophic degradation, propionate => acetate	P10	bin332_18_15	K00169	porA	pyruvate ferredoxin oxidoreductase alpha subunit	1.2.7.1	Pyruvate	Acetyl-CoA	0	0	0	0	1.12	0.56	2.22	1.4	2.34	15.69	17.22	14.18	19.45	26.21	25.97	Cytoplasmic
Propionate syntrophic degradation, propionate => acetate	P10	bin332_18_23	K00169	porA	pyruvate ferredoxin oxidoreductase alpha subunit	1.2.7.1	Pyruvate	Acetyl-CoA	0	0	0	0.8	1.53	1.01	2.28	4.31	4.09	15.8	14.28	21.91	19.78	31.55	31.16	Cytoplasmic
Propionate syntrophic degradation, propionate => acetate	P10	bin332_2_1	K00169	porA	pyruvate ferredoxin oxidoreductase alpha subunit	1.2.7.1	Pyruvate	Acetyl-CoA	0	0	0	0	0	0	0	0	0	0	0	0	0	0	0	Unknown
Propionate syntrophic degradation, propionate => acetate	P10	bin332_18_16	K00170	porB	pyruvate ferredoxin oxidoreductase beta subunit	1.2.7.1	Pyruvate	Acetyl-CoA	0	0	0	0.39	0.56	0.84	2.66	1.66	1.92	25.47	29.92	23.52	28.77	41.19	39.51	Unknown
Propionate syntrophic degradation, propionate => acetate	P10	bin332_18_22	K00170	porB	pyruvate ferredoxin oxidoreductase beta subunit	1.2.7.1	Pyruvate	Acetyl-CoA	0	0	0	0.36	1.71	0.97	3.47	4.41	6.28	31.55	34.81	32.79	39.38	54.31	58.46	Cytoplasmic
Propionate syntrophic degradation, propionate => acetate	P10	bin332_18_14	K00171	porD	pyruvate ferredoxin oxidoreductase delta subunit	1.2.7.1	Pyruvate	Acetyl-CoA	0	0	0	0	0	0	3.48	6.33	6.51	14.78	23.6	21.16	27.96	16.5	20.5	Unknown
Propionate syntrophic degradation, propionate => acetate	P10	bin332_18_24	K00171	porD	pyruvate ferredoxin oxidoreductase delta subunit	1.2.7.1	Pyruvate	Acetyl-CoA	0	0	0	0	0	0	0	0	0	28.9	44.06	40.82	61.49	66.21	83.02	Unknown
Propionate syntrophic degradation, propionate => acetate	P10	bin332_2_2	K00171	porD	pyruvate ferredoxin oxidoreductase delta subunit	1.2.7.1	Pyruvate	Acetyl-CoA	0	0	0	0	0	2.01	0	4.97	0	0.66	0	0	1.18	0.47	0	Unknown
Propionate syntrophic degradation, propionate => acetate	P10	bin332_18_13	K00172	porC, porG	pyruvate ferredoxin oxidoreductase gamma subunit	1.2.7.1	Pyruvate	Acetyl-CoA	0	0	0	0.83	0.43	0.49	2.4	1.89	1.6	17.14	17.75	8.65	14.15	21.18	15.44	Unknown
Propionate syntrophic degradation, propionate => acetate	P10	bin332_18_25	K00172	porC, porG	pyruvate ferredoxin oxidoreductase gamma subunit	1.2.7.1	Pyruvate	Acetyl-CoA	0	0	0	0	0	0	0	0	0	0	14.29	0	0	36.58	48.63	Unknown
Propionate syntrophic degradation, propionate => acetate	P10	bin332_2_3	K00172	porC, porG	pyruvate ferredoxin oxidoreductase gamma subunit	1.2.7.1	Pyruvate	Acetyl-CoA	0.15	0	0	0.9	1.12	1.15	0.56	1.36	1.78	4.1	4.25	6.18	5.59	6.52	7.03	Unknown
Propionate syntrophic degradation, propionate => acetate	P11	bin332_5_36	K00925	ackA	acetate kinase	2.7.2.1	Acetyl phosphate	Acetate	0.08	0	0	0.23	0.61	0.81	1.96	1.67	1.29	15.41	15.66	13.77	15.28	16.63	16.27	Cytoplasmic
Propionate syntrophic degradation, propionate => acetate	P11	bin332_4_59	K01895	ACSS1_2, acs	acetyl-CoA synthetase	6.2.1.1	Acetyl-CoA	Acetate	0.84	2.1	0.74	4.52	14.79	13.68	23.18	38.34	41.61	108.96	143.54	163.18	153.65	198.1	197.01	Cytoplasmic
Propionate syntrophic degradation, propionate => acetate	P11	bin332_5_143	K01895	ACSS1_2, acs	acetyl-CoA synthetase	6.2.1.1	Acetyl-CoA	Acetate	0.28	0.34	0	4.49	28.86	25.4	71.61	140.56	135.5	522.59	937.2	988.42	702.48	1570.75	1711.22	Cytoplasmic
Incomplete butyrate beta-oxidation (lacking step1)
Butyrate syntrophic degradation, butyrate => acetyl-CoA	B2	bin332_17_21	K00248	ACADS, bcd	butyryl-CoA dehydrogenase	1.3.8.1	Butyryl-CoA	Crotonoyl-CoA	0	0	0	0.27	0.06	0.22	0	0.36	0.3	0	0	0	0	0	0	Cytoplasmic
Butyrate syntrophic degradation, butyrate => acetyl-CoA	B2	bin332_2_174	K00248	ACADS, bcd	butyryl-CoA dehydrogenase	1.3.8.1	Butyryl-CoA	Crotonoyl-CoA	0	0	0	0.27	2.36	1.1	2.51	4.28	3.8	23.83	27.79	22.65	36.71	48.18	43.52	Cytoplasmic
Butyrate syntrophic degradation, butyrate => acetyl-CoA	B2	bin332_8_17	K00248	ACADS, bcd	butyryl-CoA dehydrogenase	1.3.8.1	Butyryl-CoA	Crotonoyl-CoA	0	0	0	0.56	0.93	0.9	1.67	2.55	1.76	13.59	14.02	9.76	24.99	30.17	32.29	Cytoplasmic
Butyrate syntrophic degradation, butyrate => acetyl-CoA	B3	bin332_1_141	K01692	paaF, echA	enoyl-CoA hydratase	4.2.1.17	Crotonoyl-CoA	(S)-3-Hydroxybutanoyl-CoA	0	0	0	0.91	0.44	0	0.71	3.2	1.87	8.89	6.95	4.89	4.25	3.27	5.08	Cytoplasmic
Butyrate syntrophic degradation, butyrate => acetyl-CoA	B3	bin332_23_1	K01692	paaF, echA	enoyl-CoA hydratase	4.2.1.17	Crotonoyl-CoA	(S)-3-Hydroxybutanoyl-CoA	1.47	0.49	1.09	2.77	11.61	13.56	3.81	9.54	11.22	5.84	10.6	14.15	3.57	6.99	5.15	Cytoplasmic
Butyrate syntrophic degradation, butyrate => acetyl-CoA	B3	bin332_2_51	K01692	paaF, echA	enoyl-CoA hydratase	4.2.1.17	Crotonoyl-CoA	(S)-3-Hydroxybutanoyl-CoA	0	0	0	0.46	5.6	2.32	8.88	10.92	14.48	46.94	59.82	65.36	52.62	88.28	96.09	Cytoplasmic
Butyrate syntrophic degradation, butyrate => acetyl-CoA	B3	bin332_5_78	K01692	paaF, echA	enoyl-CoA hydratase	4.2.1.17	Crotonoyl-CoA	(S)-3-Hydroxybutanoyl-CoA	0	0	0	0	0	0.39	0.6	4.39	1.96	6.75	9.56	16.35	9.13	17.11	16.6	Cytoplasmic
Butyrate syntrophic degradation, butyrate => acetyl-CoA	B3	bin332_8_10	K01692	paaF, echA	enoyl-CoA hydratase	4.2.1.17	Crotonoyl-CoA	(S)-3-Hydroxybutanoyl-CoA	1.22	0.4	0	13.75	13.51	19.96	84.53	38.18	33.57	744.24	415.74	318.6	1210.91	725.63	633.41	Cytoplasmic
Butyrate syntrophic degradation, butyrate => acetyl-CoA	B3	bin332_1_300	K01715	crt	enoyl-CoA hydratase	4.2.1.17	Crotonoyl-CoA	(S)-3-Hydroxybutanoyl-CoA	0.16	0	0	1.22	0.82	1.07	1.52	0.53	1.22	10.3	8.04	9.48	18.35	18.85	16.36	Cytoplasmic
Butyrate syntrophic degradation, butyrate => acetyl-CoA	B3	bin332_5_93	K01715	crt	enoyl-CoA hydratase	4.2.1.17	Crotonoyl-CoA	(S)-3-Hydroxybutanoyl-CoA	0	0	0	0.99	10.97	4.07	14.35	22.13	28.75	99.43	151.62	161.16	40.65	56.26	65.75	Cytoplasmic
Butyrate syntrophic degradation, butyrate => acetyl-CoA	B3	bin332_1_109	K17865	croR	3-hydroxybutyryl-CoA dehydratase	4.2.1.55	Crotonoyl-CoA	(R)-3-Hydroxybutanoyl-CoA	1.07	0	0	6.39	8.18	5.81	21.87	19.75	17.87	156.58	129.52	111.09	174.95	161.28	142.28	Cytoplasmic
Butyrate syntrophic degradation, butyrate => acetyl-CoA	B4	bin332_19_1	K07516	fadN	3-hydroxyacyl-CoA dehydrogenase	1.1.1.35	(S)-3-Hydroxybutanoyl-CoA	Acetoacetyl-CoA	0.33	0.21	0	1.11	3.14	3.02	4.71	8.29	7.91	36.02	50.27	47.87	21.78	30.14	29.9	Cytoplasmic
Butyrate syntrophic degradation, butyrate => acetyl-CoA	B4	bin332_6_65	K07516	fadN	3-hydroxyacyl-CoA dehydrogenase	1.1.1.35	(S)-3-Hydroxybutanoyl-CoA	Acetoacetyl-CoA	1.11	1.59	1.35	2.22	6.23	6.3	9.39	16.47	15.55	52.98	97.05	144.92	51.34	102.54	122.3	Unknown
Butyrate syntrophic degradation, butyrate => acetyl-CoA	B4	bin332_12_42	K00074	paaH, hbd, fadB, mmgB	3-hydroxybutyryl-CoA dehydrogenase	1.1.1.157	(S)-3-Hydroxybutanoyl-CoA	Acetoacetyl-CoA	0	0.36	0	0.42	1.6	4.73	4.9	12.04	8.83	29.75	55.93	81.31	34.36	68.48	69.29	Unknown
Butyrate syntrophic degradation, butyrate => acetyl-CoA	B4	bin332_2_305	K00074	paaH, hbd, fadB, mmgB	3-hydroxybutyryl-CoA dehydrogenase	1.1.1.157	(S)-3-Hydroxybutanoyl-CoA	Acetoacetyl-CoA	0.27	0.36	0.59	3.66	29.7	26.23	18.71	37.76	32.88	127.64	201.87	200.96	45.93	68.27	68.86	Cytoplasmic
Butyrate syntrophic degradation, butyrate => acetyl-CoA	B4	bin332_4_40	K00074	paaH, hbd, fadB, mmgB	3-hydroxybutyryl-CoA dehydrogenase	1.1.1.157	(S)-3-Hydroxybutanoyl-CoA	Acetoacetyl-CoA	0.16	0	0	2.37	2.78	2.36	1.02	1.87	1.72	3.9	5.2	5.82	3.91	4.21	4.63	Cytoplasmic
Butyrate syntrophic degradation, butyrate => acetyl-CoA	B4	bin332_8_23	K00074	paaH, hbd, fadB, mmgB	3-hydroxybutyryl-CoA dehydrogenase	1.1.1.157	(S)-3-Hydroxybutanoyl-CoA	Acetoacetyl-CoA	0	0	0	0	0.8	0.91	4.43	3.14	1.13	23.06	15.57	38.02	11.93	10.14	9.55	Cytoplasmic
Butyrate syntrophic degradation, butyrate => acetyl-CoA	B5	bin332_1_148	K00626	E2.3.1.9, atoB	acetyl-CoA C-acetyltransferase	2.3.1.9	Acetoacetyl-CoA	Acetyl-CoA	0	0	0	0.26	0.85	0.69	0.97	1.51	1.73	6.29	9.31	12.93	4.74	5.8	5.25	Cytoplasmic
Butyrate syntrophic degradation, butyrate => acetyl-CoA	B5	bin332_1_285	K00626	E2.3.1.9, atoB	acetyl-CoA C-acetyltransferase	2.3.1.9	Acetoacetyl-CoA	Acetyl-CoA	0	0	0	0	0	0	0.39	1.47	0.67	3.57	5.58	10.83	1.11	2.8	2.87	Unknown
Butyrate syntrophic degradation, butyrate => acetyl-CoA	B5	bin332_17_15	K00626	E2.3.1.9, atoB	acetyl-CoA C-acetyltransferase	2.3.1.9	Acetoacetyl-CoA	Acetyl-CoA	0	0	0	0	0	0	0.09	0.45	0.12	1.66	2.66	2.45	1.16	1.65	2.14	Unknown
Butyrate syntrophic degradation, butyrate => acetyl-CoA	B5	bin332_17_16	K00626	E2.3.1.9, atoB	acetyl-CoA C-acetyltransferase	2.3.1.9	Acetoacetyl-CoA	Acetyl-CoA	0	0	0	0	0.13	0.15	0.54	1.03	0.98	3.04	6.45	5.2	3.36	3.83	4.3	Cytoplasmic
Butyrate syntrophic degradation, butyrate => acetyl-CoA	B5	bin332_17_25	K00626	E2.3.1.9, atoB	acetyl-CoA C-acetyltransferase	2.3.1.9	Acetoacetyl-CoA	Acetyl-CoA	0	0.11	0.24	0.49	1.46	0.54	1.91	2.44	2.76	19.63	30.49	41.36	12.13	16.81	16.24	Cytoplasmic
Butyrate syntrophic degradation, butyrate => acetyl-CoA	B5	bin332_17_7	K00626	E2.3.1.9, atoB	acetyl-CoA C-acetyltransferase	2.3.1.9	Acetoacetyl-CoA	Acetyl-CoA	0	0	0	0	0	0	0.61	0	0	0.95	1.09	1.32	0	0.29	0	Cytoplasmic
Butyrate syntrophic degradation, butyrate => acetyl-CoA	B5	bin332_17_8	K00626	E2.3.1.9, atoB	acetyl-CoA C-acetyltransferase	2.3.1.9	Acetoacetyl-CoA	Acetyl-CoA	0	0	0	0	0	0	0.12	0.14	0.29	0.3	0.91	0.86	0.06	0.17	0.16	Cytoplasmic
Butyrate syntrophic degradation, butyrate => acetyl-CoA	B5	bin332_18_8	K00626	E2.3.1.9, atoB	acetyl-CoA C-acetyltransferase	2.3.1.9	Acetoacetyl-CoA	Acetyl-CoA	0	0	0	0.53	1.62	1.31	4.74	6.83	6.16	36.8	53.93	61.74	17.99	27.58	31.67	Cytoplasmic
Butyrate syntrophic degradation, butyrate => acetyl-CoA	B5	bin332_2_30	K00626	E2.3.1.9, atoB	acetyl-CoA C-acetyltransferase	2.3.1.9	Acetoacetyl-CoA	Acetyl-CoA	0	0.29	0.11	0.24	1.16	1.19	2.58	2.91	1.84	11.59	9.94	12.66	12.89	17.26	17.32	Cytoplasmic
Butyrate syntrophic degradation, butyrate => acetyl-CoA	B5	bin332_7_69	K00626	E2.3.1.9, atoB	acetyl-CoA C-acetyltransferase	2.3.1.9	Acetoacetyl-CoA	Acetyl-CoA	0.34	0	0	0.26	1.47	0.7	2.44	4.71	2.55	14.51	21.34	21.35	8.27	14.29	12.36	Cytoplasmic
Dissimilatory nitrate reduction
Dissimilatory nitrate reduction, nitrate => ammonia	1	bin332_7_126	K00374	narI, narV	nitrate reductase gamma subunit	1.7.5.1 1.7.99.-	Nitrate	Nitrite	0	0	0	0	0.16	0	0.53	0.45	0.23	5.1	4.98	4.17	4.49	3.59	2.9	CytoplasmicMembrane
Dissimilatory nitrate reduction, nitrate => ammonia	2	bin332_3_99	K03385	nrfA	nitrite reductase (cytochrome c-552)	1.7.2.2	Nitrite	Ammonia	0	0	0	0	0.21	0.24	0.96	1.45	0.76	7.13	10.93	17.35	4.9	7.09	8.02	Periplasmic
Electron bi(con)furcating complex
Electron transfer flavoprotein
		bin332_2_174	K00248	ACADS, bcd	butyryl-CoA dehydrogenase	[EC:1.3.8.1]			0	0	0	0.27	2.36	1.1	2.51	4.28	3.8	23.83	27.79	22.65	36.71	48.18	43.52	Cytoplasmic
		bin332_2_175	K03521	fixA, etfB	electron transfer flavoprotein beta subunit	-			0.29	0	0	0	1.05	1.66	2.14	2.34	6.89	20.61	19.64	17.05	35.09	38.28	36.17	Cytoplasmic
		bin332_2_176	K03522	fixB, etfA	electron transfer flavoprotein alpha subunit	-			0	0	0	0.66	1.11	1.26	4.91	4.11	2.55	29.36	31.5	19.18	46.75	60.91	55.22	Cytoplasmic
		bin332_2_177	K16052	ynaI, mscMJ	MscS family membrane protein	-			0	0	0	0	1.18	0.5	1.58	2.98	3.61	13.05	25.32	24.99	9.38	21.86	22.45	CytoplasmicMembrane
Iron-sulfur-binding reductase linked to ETF
		bin332_4_59	K01895	ACSS1_2, acs	acetyl-CoA synthetase	[EC:6.2.1.1]			0.84	2.1	0.74	4.52	14.79	13.68	23.18	38.34	41.61	108.96	143.54	163.18	153.65	198.1	197.01	Cytoplasmic
		bin332_4_60	K03521	fixA, etfB	electron transfer flavoprotein beta subunit	-			0.35	0	0	1.98	31.55	23.85	36.15	96.9	91.46	334.76	732.85	874.28	418.66	1130.68	1208.02	Cytoplasmic
		bin332_4_61	K03522	fixB, etfA	electron transfer flavoprotein alpha subunit	-			2.11	1.07	1.34	5.19	38.93	41.45	41.46	128.06	126.97	397.41	1006.59	1116.69	485.81	1479.19	1591.36	Unknown
		bin332_4_62			EtfAB:quinone oxidoreductase	-			1.35	3.32	1.58	7.24	21.21	18.81	19.48	33.9	30.68	149.69	202.84	244.7	141.89	270.23	273.32	CytoplasmicMembrane
		bin332_4_63	K01897	ACSL, fadD	long-chain acyl-CoA synthetase	[EC:6.2.1.3]			0.53	0.18	0.19	3.21	7.15	6.79	8.49	9.79	6.84	38.5	33.18	27.72	55.01	47.64	47.41	CytoplasmicMembrane
		bin332_4_64			Bifunctional protein FolD	[EC:1.5.1.5 3.5.4.9]			0	0.37	0	4.64	6.3	3.46	4.77	3.87	3.26	16.25	14.16	14.13	23.51	24.5	25.48	Cytoplasmic
heterodisulfide reductase (HdrABC)- containing complexes
		bin332_8_29	K00125	fdhB	formate dehydrogenase (coenzyme F420) beta subunit	[EC:1.17.98.3 1.8.98.6]			0	0	0	0	0.79	0.78	1.41	1.43	1.21	10.26	12.84	12.87	13.45	15.88	19.05	Cytoplasmic
		bin332_8_30	K14127	mvhD, vhuD, vhcD	F420-non-reducing hydrogenase iron-sulfur subunit	[EC:1.12.99.- 1.8.98.5 1.8.98.6]			0	0	0	1.81	0.48	0	1.37	3.07	0.89	8.42	14.46	17.43	8.09	13.98	12.83	Unknown
		bin332_8_31	K03388	hdrA2	heterodisulfide reductase subunit A2	[EC:1.8.7.3 1.8.98.4 1.8.98.5 1.8.98.6]			0	0	0	0.57	0	1.82	1.1	4.8	8.51	21.99	52.04	41.96	46.99	77.29	80.67	Cytoplasmic
		bin332_8_32	K08264	hdrD	heterodisulfide reductase subunit D	[EC:1.8.98.1]			0	0	0	0.53	0.26	0.14	1.35	1.87	1.44	13.53	13.11	20.96	21.23	20.22	18.65	CytoplasmicMembrane
		bin332_8_35	K03389	hdrB2	heterodisulfide reductase subunit B2	[EC:1.8.7.3 1.8.98.4 1.8.98.5 1.8.98.6]			0	0	0	1.27	3.86	2.54	14.17	14.81	13.98	113.77	112.44	89.72	224.83	236.14	252.37	Cytoplasmic
		bin332_8_36	K03390	hdrC2	heterodisulfide reductase subunit C2	[EC:1.8.7.3 1.8.98.4 1.8.98.5 1.8.98.6]			0	0	0	0	1.95	0	6.33	8.06	9.6	76.03	83.66	83.51	100.68	168.39	164.04	Unknown
		bin332_8_37	K00125	fdhB	formate dehydrogenase (coenzyme F420) beta subunit	[EC:1.17.98.3 1.8.98.6]			0	0	0	0.98	3.3	3.03	6.5	9.71	11.85	98.94	126.16	117.63	137.49	229.41	244.62	Cytoplasmic
		bin332_8_38	K14127	mvhD, vhuD, vhcD	F420-non-reducing hydrogenase iron-sulfur subunit	[EC:1.12.99.- 1.8.98.5 1.8.98.6]			0	0	0	0	0	0	0	0	29.66	11.6	34.02	58.86	9.66	14.19	38.21	Unknown
		bin332_8_39	K14127	mvhD, vhuD, vhcD	F420-non-reducing hydrogenase iron-sulfur subunit	[EC:1.12.99.- 1.8.98.5 1.8.98.6]			0	0	0	0	19.87	0	14.63	0	0	404.61	154.05	169.14	452.66	294.47	301.08	Unknown
		bin332_8_40	K03388	hdrA2	heterodisulfide reductase subunit A2	[EC:1.8.7.3 1.8.98.4 1.8.98.5 1.8.98.6]			0.19	0.15	0	2.55	4.93	4.88	13.94	15.32	17.77	93.57	89.72	91.52	168.97	213.7	211.93	Cytoplasmic
Nuo (NADH-quinone oxidoreductase) complex
		bin332_6_118	K00335	nuoF	NADH-quinone oxidoreductase subunit F	[EC:7.1.1.2]			0.11	0.08	0	0.86	4	3.89	9.29	13.74	15.77	98.87	135.63	116.82	147.14	242.78	243.7	Cytoplasmic
		bin332_6_119	K17992	hndB	NADP-reducing hydrogenase subunit HndB	[EC:1.12.1.3]			0	0	0	0	0	2.97	0	0	0	0.77	2.34	0	0	0	0.38	Cytoplasmic
		bin332_6_120	K00334	nuoE	NADH-quinone oxidoreductase subunit E	[EC:7.1.1.2]			0	0	0	0.56	2.85	4.59	7.11	8.42	10.92	45.29	48.37	67.71	45.57	56.98	63.04	Cytoplasmic
		bin332_18_19	K05588	hoxU	bidirectional [NiFe] hydrogenase diaphorase subunit	[EC:7.1.1.2]			0	0	0	0	4.04	2.76	10.57	8.12	12.67	63.46	75.07	76.29	78.58	89.69	95.79	Cytoplasmic
		bin332_18_20	K18331	hndC	NADP-reducing hydrogenase subunit HndC	[EC:1.12.1.3]			0	0	0	0.15	0.87	0.16	1.44	2.05	1.84	14.51	19.64	29.96	14.88	22.82	22.59	Cytoplasmic
		bin332_18_21	K00334	nuoE	NADH-quinone oxidoreductase subunit E	[EC:7.1.1.2]			0	0	0	0	0	0	1.81	0	0	2.57	14.55	25.2	8.18	11.17	10.96	Unknown
Nfn (NADH-dependent Fdred:NADP+ oxidoreductase) complex
		bin332_2_75	K00265	nfnA	glutamate synthase (NADPH) large chain	1.4.1.13			0	0.05	0	0.06	0	0.06	0	0.09	0.03	0.14	0.21	0.12	0.32	0.51	0.59	Cytoplasmic
		bin332_1_360	K00266	nfnA	glutamate synthase (NADPH) small chain	1.4.1.13			0	0	0	0.25	2.05	2.05	4.94	6.65	4.21	42.48	43.76	43.88	40.24	56.73	52.39	Cytoplasmic
ATP synthase
F-type ATPase, prokaryotes and chloroplasts		bin332_4_12	K02109	ATPF0B, atpF	F-type H+-transporting ATPase subunit b				0	0	0	0	4.49	2.84	15.98	10.99	10.65	83.18	62.23	52.52	207.52	175.57	177.58	Cytoplasmic
F-type ATPase, prokaryotes and chloroplasts		bin332_4_13	K02109	ATPF0B, atpF	F-type H+-transporting ATPase subunit b				0	0	0	1.69	5.88	7.36	8.48	11.76	11.38	54.31	60.49	57.17	134.23	181.78	169.62	Unknown
F-type ATPase, prokaryotes and chloroplasts		bin332_4_14	K02113	ATPF1D, atpH	F-type H+-transporting ATPase subunit delta				0	0	0	1.84	2.52	3.67	7.11	10.1	10.95	18.78	26.85	33.74	70.4	108.42	132.84	Cytoplasmic
F-type ATPase, prokaryotes and chloroplasts		bin332_4_15	K02111	ATPF1A, atpA	F-type H+-transporting ATPase subunit ATPase subunit alpha	7.1.2.2			0.13	0.67	0.92	4.83	16.87	16.55	29.85	48.23	49.98	175.11	287.33	238.78	442.27	853.4	871.44	Cytoplasmic
F-type ATPase, prokaryotes and chloroplasts		bin332_4_16	K02115	ATPF1G, atpG	F-type H+-transporting ATPase subunit gamma				0	0	0	0	0.46	0.68	2.09	0.42	3.57	33.23	26.56	21.75	130.66	110.94	132.06	Cytoplasmic
F-type ATPase, prokaryotes and chloroplasts		bin332_4_17	K02112	ATPF1B, atpD	F-type H+-transporting ATPase subunit beta	7.1.2.2			0.92	1.02	0.71	3.35	9.5	8.95	4.4	5.3	5.96	4.56	5.43	6.49	6.59	11.08	12.1	CytoplasmicMembrane
F-type ATPase, prokaryotes and chloroplasts		bin332_4_18	K02114	ATPF1E, atpC	F-type H+-transporting ATPase subunit gamma epsilon				0	3.23	1.89	7.98	5.02	5.47	12.45	12.88	6.22	8.52	5.85	3.96	7.92	11.69	9.96	Cytoplasmic
F-type ATPase, prokaryotes and chloroplasts		bin332_11_6	K02108	ATPF0A, atpB	F-type H+-transporting ATPase subunit a				0	1.14	0	5.15	10.08	10.05	13.46	32.25	28.42	53.74	100.38	130.69	136.74	331.41	343.2	CytoplasmicMembrane
F-type ATPase, prokaryotes and chloroplasts		bin332_11_14	K02110	ATPF0C, atpE	F-type H+-transporting ATPase subunit c				9.88	0	0	2.46	9.37	17.46	34.46	51.55	43.59	222.95	303.26	352.12	522.42	720.77	763.38	CytoplasmicMembrane
F-type ATPase, prokaryotes and chloroplasts		bin332_8_54	K02110	ATPF0C, atpE	F-type H+-transporting ATPase subunit c				0	2.28	0	2.46	14.72	23.01	17.96	41.8	41.73	158.93	319.54	347.88	97.28	168.57	203.38	CytoplasmicMembrane
Mobility related
Pilus assembly related		bin332_6_53	K02650	pilA	type IV pilus assembly protein PilA				39.68	10.01	9.05	299.21	264.14	269.4	149.38	73.11	92.12	145.37	52.09	99.96	64.21	23.34	28.1	Extracellular
Pilus assembly related		bin332_6_68	K02650	pilA	type IV pilus assembly protein PilA				0	0	0	0	0	0	3.4	0.54	0.49	7.59	7.85	6.18	6.12	4.21	4.47	Extracellular
Pilus assembly related		bin332_1_431	K02652	pilB	type IV pilus assembly protein PilB				0.06	0.07	0	1.83	1.74	1.52	1.21	0.98	1.19	4.02	2.01	2.35	3.48	2.95	3.21	Cytoplasmic
Pilus assembly related		bin332_3_170	K02653	pilC	type IV pilus assembly protein PilC				0.17	0.08	0.25	1.03	1.52	1.99	2.22	2.91	2.98	14.34	20.18	30.75	9.33	12.61	15.21	CytoplasmicMembrane
Pilus assembly related		bin332_12_29	K02662	pilM	type IV pilus assembly protein PilM				0	0	0	0.15	0.51	1.55	2.38	2.76	1.91	16.6	21.72	25.79	13.94	19.76	19.22	Cytoplasmic
Pilus assembly related		bin332_12_30	K02663	pilN	type IV pilus assembly protein PilN				0.3	0	0	2.25	3.35	3.58	11.97	10.36	13.42	81.96	83.78	68.15	60.82	77.14	95.07	CytoplasmicMembrane
Pilus assembly related		bin332_12_31	K02664	pilO	type IV pilus assembly protein PilO				0.34	0	0	2.02	6.36	9.18	23.72	18.87	18.88	169.76	158.52	160.4	136.25	134.76	134.85	Unknown
Pilus assembly related		bin332_12_32	K02665	pilP	type IV pilus assembly protein PilP				0	0	0	1.74	5.18	5.43	31.52	13.35	20.23	217.5	164.84	126.85	132.92	126.86	119.27	CytoplasmicMembrane
Pilus assembly related		bin332_12_33	K02666	pilQ	type IV pilus assembly protein PilQ				0	0	0.32	1.52	3.36	3.8	14.72	14.72	14.12	114.04	132.33	143.86	74.38	99.85	102.12	OuterMembrane
Pilus assembly related		bin332_1_429	K02666	pilQ	type IV pilus assembly protein PilQ				0	0.15	0	0	0.5	1.03	0.61	0.19	0.27	2.05	2.3	2.92	1.59	2.6	1.6	OuterMembrane
Pilus assembly related		bin332_10_44	K02669	pilT	twitching motility protein PilT				10.19	4.79	7.17	50.34	24.81	15.06	19.54	0.39	3.23	18.13	5.75	3.19	5.13	3.18	2.3	Unknown
Pilus assembly related		bin332_3_100	K02669	pilT	twitching motility protein PilT				0.1	0	0	1.19	3	3.72	7.8	8.99	9.02	44.4	50.01	49.68	39.26	59.91	55.68	Cytoplasmic
Pilus assembly related		bin332_3_101	K02669	pilT	twitching motility protein PilT				0	0	0	0	0.67	1.91	5.86	4.24	6.49	31.54	30.27	33.65	21.39	27.07	23.2	Cytoplasmic
Pilus assembly related		bin332_11_27	K02671	pilV	type IV pilus assembly protein PilV				0	0	0	0	0.58	0	3.17	3.8	0.81	14.37	18.54	9.03	14.81	25.38	19.72	Unknown
Pilus assembly related		bin332_11_28	K02672	pilW	type IV pilus assembly protein PilW				0	0	0	1.3	0	0	0.81	0.35	1.19	5.18	7.87	7.78	5.46	8.53	6.25	Unknown
Pilus assembly related		bin332_11_29	K02673	pilX	type IV pilus assembly protein PilX				0	0	0	0.27	0.13	0	2.83	2.78	1.84	29.1	15.12	15.3	22.79	16.82	12.79	Extracellular
flagellar assembly related		bin332_7_102	K04562	flhG, fleN	flagellar biosynthesis protein FlhG	-			0	0	0	0	0.18	0.14	0.51	0.4	0.45	4.22	3.05	2.95	3.8	4.34	3.58	CytoplasmicMembrane
flagellar assembly related		bin332_1_59	K09860	flgP	outer membrane protein FlgP	-			0.26	0	0.38	0	4.28	3.59	8.15	13.99	15.6	48.43	103.86	129.07	26.63	64.01	59.71	Unknown
flagellar assembly related		bin332_16_18	K09860	flgP	outer membrane protein FlgP	-			0	0.67	0	1.9	14.6	16.35	33.17	57.33	58.1	239.63	344.79	313.51	171.48	275.68	269.29	Unknown
Chemotaxis related
		bin332_3_41	K03406	mcp	methyl-accepting chemotaxis protein	-			0	0	0	0	0	0.63	0	0	0.76	0.15	2.77	14.52	0.65	2.12	2.14	Unknown
		bin332_6_82	K13487	wspA	methyl-accepting chemotaxis protein WspA	-			0.55	0	0	0	0.84	1.49	5.6	1.99	1.73	25.82	23.88	24.88	25.53	29.4	32.21	CytoplasmicMembrane
		bin332_8_97	K13487	wspA	methyl-accepting chemotaxis protein WspA	-			0	0	0	0	0.5	0.43	1.71	2.1	2.28	14.96	18.22	16.84	15.84	20.71	18.46	CytoplasmicMembrane
		bin332_8_98	K13488	wspB	chemotaxis-related protein WspB	-			0	0	0	0	0.67	0	3.21	5.84	6.9	45.87	43.49	32.6	28.16	27.53	36.29	Cytoplasmic
		bin332_8_99	K13486	wspC	chemotaxis protein methyltransferase WspC	-			0	0	0	0	0.16	0	1.11	1.03	0.91	9.94	8.28	6.9	9.58	10.92	10.39	Cytoplasmic
		bin332_8_100	K13489	wspD	chemotaxis-related protein WspD	-			0	0	0	0	0.61	0	3.02	2.04	1.15	21.42	17.02	12.25	23.81	18.4	20.53	Cytoplasmic
		bin332_8_101	K13490	wspE	two-component system, chemotaxis family, sensor histidine kinase and response regulator WspE	-			0	0.2	0	0	0.17	0.77	0.16	0.12	0.15	0.69	0.09	0.68	0.05	0.45	0	Cytoplasmic
		bin332_8_102	K13491	wspF	two-component system, chemotaxis family, response regulator WspF	[EC:3.1.1.61]			0	0	0	0.95	0.15	0	0	0	0	0.32	0	0	0	0	0	Cytoplasmic
Hydrogenase complex
		bin332_18_19	K05588	hoxU	bidirectional [NiFe] hydrogenase diaphorase subunit	[EC:7.1.1.2]			0	0	0	0	4.04	2.76	10.57	8.12	12.67	63.46	75.07	76.29	78.58	89.69	95.79	Cytoplasmic
		bin332_18_20	K18331	hndC	NADP-reducing hydrogenase subunit HndC	[EC:1.12.1.3]			0	0	0	0.15	0.87	0.16	1.44	2.05	1.84	14.51	19.64	29.96	14.88	22.82	22.59	Cytoplasmic
		bin332_18_21	K00334	nuoE	NADH-quinone oxidoreductase subunit E	[EC:7.1.1.2]			0	0	0	0	0	0	1.81	0	0	2.57	14.55	25.2	8.18	11.17	10.96	Unknown
		bin332_6_114	K21993	fdhC	formate transporter	-			0.79	0	0	1.55	5.17	6.31	4.83	14.98	10.66	34.05	81.51	107.59	44.62	122.39	145.85	CytoplasmicMembrane
		bin332_6_115							0	0	0	0	0	0	7.45	9.13	0	92.5	60.44	30.76	40.76	49.52	73.5	Unknown
		bin332_6_116	K08177	oxlT	MFS transporter, OFA family, oxalate/formate antiporter	-			0	0.41	0	1.18	8.33	5.48	19.24	34.25	28.88	131.12	207	268.77	104.47	180.03	184.85	CytoplasmicMembrane
		bin332_6_117							0	0	0	0	0.68	0.78	1.9	3.08	1.94	15.29	14.43	12.07	14.62	18.45	20.1	Cytoplasmic
		bin332_6_118	K00335	nuoF	NADH-quinone oxidoreductase subunit F	[EC:7.1.1.2]			0.11	0.08	0	0.86	4	3.89	9.29	13.74	15.77	98.87	135.63	116.82	147.14	242.78	243.7	Cytoplasmic
		bin332_6_119	K17992	hndB	NADP-reducing hydrogenase subunit HndB	[EC:1.12.1.3]			0	0	0	0	0	2.97	0	0	0	0.77	2.34	0	0	0	0.38	Cytoplasmic
		bin332_6_120	K00334	nuoE	NADH-quinone oxidoreductase subunit E	[EC:7.1.1.2]			0	0	0	0.56	2.85	4.59	7.11	8.42	10.92	45.29	48.37	67.71	45.57	56.98	63.04	Cytoplasmic
		bin332_6_121							0	0	0	0	0	0	0.28	0	0	0.75	0.39	0	1.09	2.01	1.41	Cytoplasmic
		bin332_6_122	K07053	E3.1.3.97	3',5'-nucleoside bisphosphate phosphatase	[EC:3.1.3.97]			0	0	0	0	0	0	0.16	0.84	0	4.5	3.13	2.54	3.91	4.86	3.01	Cytoplasmic
		bin332_6_123							0	0	0	0	2.06	2.52	7.55	6.16	13.54	69.41	38.73	42.58	90.43	93.78	78.26	Unknown
Formate dehydrogenase complex
		bin332_2_218	K01011	TST, MPST, sseA	thiosulfate/3-mercaptopyruvate sulfurtransferase	[EC:2.8.1.1 2.8.1.2]			0.38	0.67	0.93	1.34	8.25	6.76	5.21	19.34	15.81	42.55	96.3	134.57	28.22	89.57	102.67	Periplasmic
		bin332_2_219	K00127	fdoI, fdsG	formate dehydrogenase subunit gamma	-			0	0	0	0	0.53	0	1.03	0.59	1.25	11.44	5.1	3.98	10.43	13.59	8.21	CytoplasmicMembrane
		bin332_2_220	K00124	fdoH, fdsB	formate dehydrogenase iron-sulfur subunit	-			0	0	0	0	0.95	0	1.33	2.14	1.79	10.46	16.48	9.86	23.7	18.58	20.68	CytoplasmicMembrane
		bin332_3_130			Alkyl hydroperoxide reductase E				0.13	0	0	0.97	2.3	4.05	2.05	2.02	2.61	18.61	15.48	14.13	16.43	17.97	18.92	Unknown
		bin332_3_131			Fatty acid metabolism regulator protein				0.41	0	0	1.44	3.43	1.54	2.13	0.87	2.06	11.68	10.26	6.08	22	19.9	14.61	Cytoplasmic
		bin332_3_132	K02019	modE	molybdate transport system regulatory protein	-			0.64	0	1.08	0	4.22	1.89	4.53	2.16	0.98	11.99	12.17	9.98	12.45	9.69	10.61	Cytoplasmic
		bin332_3_133	K00123	fdoG, fdhF, fdwA	formate dehydrogenase major subunit	[EC:1.17.1.9]			0	0	0	0	0	0	0.27	0	0	1.8	1.12	1.19	6.81	9.54	5.54	Unknown
		bin332_3_134	K00123	fdoG, fdhF, fdwA	formate dehydrogenase major subunit	[EC:1.17.1.9]			0	0	0	0	0.96	0	0.38	0.11	0.09	0	0.96	0.73	1.69	1.97	2.92	Periplasmic
		bin332_3_135							0	0	0	0.51	0	0	3.18	0	3.64	24.09	25.13	22.92	23.8	28.21	25.32	Unknown
		bin332_3_136	K00123	fdoG, fdhF, fdwA	formate dehydrogenase major subunit	[EC:1.17.1.9]			0	0	0	0.33	0	0	0.1	0.54	0.3	4.02	3.53	3.76	4.23	3.21	4.96	Periplasmic
		bin332_3_137	K00124	fdoH, fdsB	formate dehydrogenase iron-sulfur subunit	-			0	0.4	0	0	0	0	0	0.12	0	0.76	0.5	0.82	1.07	1.17	1.34	Unknown
		bin332_3_138	K00127	fdoI, fdsG	formate dehydrogenase subunit gamma	-			0	0	0	1.83	0.34	0.28	5.42	6.66	5.92	44.06	59.92	105.8	95.59	120.82	134.3	CytoplasmicMembrane
		bin332_3_139	K02380	fdhE	FdhE protein	-			0	0	0	0	0.26	0.22	0.3	0.07	0.18	2.28	1.17	1.32	4.19	2.73	1.93	Cytoplasmic
		bin332_3_140	K07219	K07219	putative molybdopterin biosynthesis protein	-			0	0.55	0	0.38	0.52	1.51	1.97	2.3	2.62	17.04	18.49	15.83	13.24	17.33	17.8	Cytoplasmic
		bin332_3_141	K05299	fdhA	formate dehydrogenase (NADP+) alpha subunit	[EC:1.17.1.10]			0.47	0	1.07	2.25	5.44	5.01	3.68	5.48	6.48	20.28	32.64	49.05	15.32	23.92	26.85	Cytoplasmic
		bin332_3_142	K05299	fdhA	formate dehydrogenase (NADP+) alpha subunit	[EC:1.17.1.10]			0.39	1.09	0.8	4.72	11.94	11.08	9.66	14.98	15.5	50.75	74.23	82.34	40.13	66.03	69.74	Unknown
		bin332_3_143			NADPH-Fe(3+) oxidoreductase subunit alpha				0.2	0	0	0.15	0.81	0.93	0.82	0.65	1.79	7.79	12.22	11.26	30.39	52.35	58.12	Cytoplasmic
		bin332_3_144			Formate dehydrogenase subunit alpha				0	0	0.06	0.18	0	0	0.9	0.78	0.56	23.3	30.97	26.05	102.72	159.8	159.62	Cytoplasmic
		bin332_3_154	K00123	fdoG, fdhF, fdwA	formate dehydrogenase major subunit	[EC:1.17.1.9]			1.35	1.03	0	2.32	14.1	12.68	10.6	16.69	18.75	46.28	77.5	120.22	53	89.97	93.4	Periplasmic
		bin332_3_155	K00123	fdoG, fdhF, fdwA	formate dehydrogenase major subunit	[EC:1.17.1.9]			0.19	0.28	0.65	2.69	8.08	7.43	6.14	11.65	10.27	43.6	65.61	74.43	48.87	78.51	84.23	Periplasmic
		bin332_3_156	K00124	fdoH, fdsB	formate dehydrogenase iron-sulfur subunit	-			0.46	0.61	0	2.78	7.53	5.81	5.53	7.55	7.11	37.62	81.56	99.98	47.97	82.21	86.58	Unknown
		bin332_3_157	K00127	fdoI, fdsG	formate dehydrogenase subunit gamma	-			0	0	0	1.83	0.34	0.28	5.42	6.66	5.92	44.06	59.92	105.8	95.59	120.82	134.3	CytoplasmicMembrane
		bin332_3_158			Uncharacterized signaling protein PA1727				0	0.06	0.33	0.21	0.98	0.48	0.97	1.14	0.74	5.97	6.77	5.48	5.69	6.86	6.6	CytoplasmicMembrane
		bin332_3_159	K00244	frdA	fumarate reductase flavoprotein subunit	[EC:1.3.5.4]			0.42	1.04	0.42	0.94	3.65	4.13	2.61	6.07	4.94	19.38	35.01	60.34	8.2	17.04	17.88	Periplasmic
		bin332_3_160			Fumarate reductase flavoprotein subunit				0.45	0.3	1.71	2.02	3.73	4.86	4.27	7.26	4.6	29.14	34.56	47.06	18.29	29.75	30.72	Periplasmic
		bin332_8_24							0	0	0	0	0.31	0.6	1.12	1.03	0.5	8.36	8.78	6.96	11.35	13.96	12.84	Cytoplasmic
		bin332_8_25	K03738	aor	aldehyde:ferredoxin oxidoreductase	[EC:1.2.7.5]			0	0.05	0	0.06	0.12	0.4	1.07	0.34	1.51	8.64	6.24	5.69	11.97	13	11.23	Cytoplasmic
		bin332_8_26							0	0	0	1.99	0.53	1.87	3.59	5.06	4.44	30.39	22.46	28.42	36.95	38.87	45.47	Unknown
		bin332_8_27	K17995	hydG	sulfhydrogenase subunit gamma (sulfur reductase)	[EC:1.12.98.4]			0	0	0	1.24	0.6	0.11	3.37	2.9	2.25	15.69	13.03	13.56	23.03	31.28	29.92	Cytoplasmic
		bin332_8_28	K17996	hydB	sulfhydrogenase subunit beta (sulfur reductase)	[EC:1.12.98.4]			0	0	0	0.47	0.3	0.34	0	1.7	0	0	0	0	0	0	0	Cytoplasmic
		bin332_8_29	K00125	fdhB	formate dehydrogenase (coenzyme F420) beta subunit	[EC:1.17.98.3 1.8.98.6]			0	0	0	0	0.79	0.78	1.41	1.43	1.21	10.26	12.84	12.87	13.45	15.88	19.05	Cytoplasmic
		bin332_8_30	K14127	mvhD, vhuD, vhcD	F420-non-reducing hydrogenase iron-sulfur subunit	[EC:1.12.99.- 1.8.98.5 1.8.98.6]			0	0	0	1.81	0.48	0	1.37	3.07	0.89	8.42	14.46	17.43	8.09	13.98	12.83	Unknown
		bin332_8_31	K03388	hdrA2	heterodisulfide reductase subunit A2	[EC:1.8.7.3 1.8.98.4 1.8.98.5 1.8.98.6]			0	0	0	0.57	0	1.82	1.1	4.8	8.51	21.99	52.04	41.96	46.99	77.29	80.67	Cytoplasmic
		bin332_8_32	K08264	hdrD	heterodisulfide reductase subunit D	[EC:1.8.98.1]			0	0	0	0.53	0.26	0.14	1.35	1.87	1.44	13.53	13.11	20.96	21.23	20.22	18.65	CytoplasmicMembrane
		bin332_8_33	K17995	hydG	sulfhydrogenase subunit gamma (sulfur reductase)	[EC:1.12.98.4]			0	0	0	1.72	4.55	3.52	17.36	16.68	15.58	76.75	88.75	79.89	179.81	228.05	215.37	Cytoplasmic
		bin332_8_34	K17996	hydB	sulfhydrogenase subunit beta (sulfur reductase)	[EC:1.12.98.4]			0	0	0	0	2.94	2.28	13.71	12.51	13.25	82.3	96.34	84.87	133.84	177.33	171.72	Cytoplasmic
		bin332_8_35	K03389	hdrB2	heterodisulfide reductase subunit B2	[EC:1.8.7.3 1.8.98.4 1.8.98.5 1.8.98.6]			0	0	0	1.27	3.86	2.54	14.17	14.81	13.98	113.77	112.44	89.72	224.83	236.14	252.37	Cytoplasmic
		bin332_8_36	K03390	hdrC2	heterodisulfide reductase subunit C2	[EC:1.8.7.3 1.8.98.4 1.8.98.5 1.8.98.6]			0	0	0	0	1.95	0	6.33	8.06	9.6	76.03	83.66	83.51	100.68	168.39	164.04	Unknown
		bin332_8_37	K00125	fdhB	formate dehydrogenase (coenzyme F420) beta subunit	[EC:1.17.98.3 1.8.98.6]			0	0	0	0.98	3.3	3.03	6.5	9.71	11.85	98.94	126.16	117.63	137.49	229.41	244.62	Cytoplasmic
		bin332_8_38	K14127	mvhD, vhuD, vhcD	F420-non-reducing hydrogenase iron-sulfur subunit	[EC:1.12.99.- 1.8.98.5 1.8.98.6]			0	0	0	0	0	0	0	0	29.66	11.6	34.02	58.86	9.66	14.19	38.21	Unknown
		bin332_8_39	K14127	mvhD, vhuD, vhcD	F420-non-reducing hydrogenase iron-sulfur subunit	[EC:1.12.99.- 1.8.98.5 1.8.98.6]			0	0	0	0	19.87	0	14.63	0	0	404.61	154.05	169.14	452.66	294.47	301.08	Unknown
		bin332_8_40	K03388	hdrA2	heterodisulfide reductase subunit A2	[EC:1.8.7.3 1.8.98.4 1.8.98.5 1.8.98.6]			0.19	0.15	0	2.55	4.93	4.88	13.94	15.32	17.77	93.57	89.72	91.52	168.97	213.7	211.93	Cytoplasmic
		bin332_8_41	K03978	engB	GTP-binding protein	-			0	0	0	0.75	0.74	1.27	4.68	0.82	4.17	13.22	12.04	7.2	17.22	10.77	10.91	Unknown
		bin332_8_42	K07075	K07075	uncharacterized protein	-			0	0	0	0	0	0	1.02	0	0	0	0	0	0	0	0	Cytoplasmic
		bin332_8_43							0	0	0	0	0.78	0.22	0.26	0.44	0.37	0.46	0.35	0.36	0	0	0	Unknown
		bin332_8_44							0	0	0	0	0	0	0.33	0	0	0	0	0	0.26	0	0	Unknown
		bin332_8_45							0	0	0	0	0	0	0	0	0	0	0	0	0	0	0	Unknown
		bin332_8_46							0	0	0	0	0	0	0	0	0	0	0	0	0	0	0	Cytoplasmic
		bin332_8_47							0	0	0.46	0.46	1.37	0	0.28	0.51	0.21	0.13	0.39	0	0.33	0.34	0.48	Cytoplasmic
		bin332_9_30	K23349	dmsD	putative dimethyl sulfoxide reductase chaperone	-			0	0	0	0	0.73	0.83	2.16	2.45	2.89	20.3	17.83	13.53	15.46	16.82	14.04	Periplasmic
		bin332_9_31	K00124	fdoH, fdsB	formate dehydrogenase iron-sulfur subunit	-			0	0	0	1.42	1.65	1.25	1.5	3.38	1.94	6.76	8.48	12.36	1.38	1.65	1.37	CytoplasmicMembrane
		bin332_9_32			Perchlorate reductase subunit alpha				0.03	0.23	0	0.1	2.53	2.27	1.75	2.47	2.23	6.59	13.8	14.33	1.11	1.73	2.14	Periplasmic
		bin332_9_33	K02019	modE	molybdate transport system regulatory protein	-			0	0	0	0	0	0	0	0	0.82	4.44	5.18	0.79	4.69	2.76	2.81	Cytoplasmic
Other complete metabolic pathways
Glutamine degradation I, L-glutamine => L-glutamate	1	bin332_2_238	K23265	purQ	phosphoribosylformylglycinamidine synthase subunit PurQ / glutaminase	3.5.1.2	L-glutamine	L-glutamate	0	0	0	0	0.11	0	2.21	1.31	1.7	19.45	17.47	15.37	36.53	34.54	27.48	Cytoplasmic
Glutamine degradation II, L-glutamine => L-glutamate	1	bin332_2_75	K00265	gltB	glutamate synthase (NADPH) large chain	1.4.1.13	L-Glutamine	L-Glutamate	0	0.05	0	0.06	0	0.06	0	0.09	0.03	0.14	0.21	0.12	0.32	0.51	0.59	Cytoplasmic
Glutamine degradation II, L-glutamine => L-glutamate	1	bin332_1_360	K00266	gltD	glutamate synthase (NADPH) small chain	1.4.1.13	L-Glutamine	L-Glutamate	0	0	0	0.25	2.05	2.05	4.94	6.65	4.21	42.48	43.76	43.88	40.24	56.73	52.39	Cytoplasmic
Isoleucine degradation I, isoleucine => acetyl-CoA + propanoyl-CoA	1	bin332_5_99	K00826	E2.6.1.42, ilvE	branched-chain amino acid aminotransferase	2.6.1.42	Isoleucine	(S)-3-Methyl-2-oxopentanoate	0	0	0	0	1.59	1.81	10.88	8.15	6.28	53.27	46.79	52.18	47.68	43.99	46.95	Cytoplasmic
Isoleucine degradation I, isoleucine => acetyl-CoA + propanoyl-CoA	2	bin332_1_524	K00382	DLD, lpd, pdhD	dihydrolipoamide dehydrogenase	1.8.1.4	(S)-3-Methyl-2-oxopentanoate	(S)-2-Methylbutanoyl-CoA	0	0	0	0.21	0.2	0.22	1.88	1.1	1.66	12.38	9.84	9.72	15.86	16.39	9.64	Cytoplasmic
Isoleucine degradation I, isoleucine => acetyl-CoA + propanoyl-CoA	2	bin332_2_303	K00382	DLD, lpd, pdhD	dihydrolipoamide dehydrogenase	1.8.1.4	(S)-3-Methyl-2-oxopentanoate	(S)-2-Methylbutanoyl-CoA	0	0	0	0.22	0.84	0.72	0.24	0.48	0.35	2.06	2.91	6.86	1.92	2.2	2.42	Cytoplasmic
Isoleucine degradation I, isoleucine => acetyl-CoA + propanoyl-CoA	3	bin332_17_21	K00248	ACADS, bcd	butyryl-CoA dehydrogenase	1.3.8.1	(S)-2-Methylbutanoyl-CoA	trans-2-Methylbut-2-enoyl-CoA	0	0	0	0.27	0.06	0.22	0	0.36	0.3	0	0	0	0	0	0	Cytoplasmic
Isoleucine degradation I, isoleucine => acetyl-CoA + propanoyl-CoA	3	bin332_2_174	K00248	ACADS, bcd	butyryl-CoA dehydrogenase	1.3.8.1	(S)-2-Methylbutanoyl-CoA	trans-2-Methylbut-2-enoyl-CoA	0	0	0	0.27	2.36	1.1	2.51	4.28	3.8	23.83	27.79	22.65	36.71	48.18	43.52	Cytoplasmic
Isoleucine degradation I, isoleucine => acetyl-CoA + propanoyl-CoA	3	bin332_8_17	K00248	ACADS, bcd	butyryl-CoA dehydrogenase	1.3.8.1	(S)-2-Methylbutanoyl-CoA	trans-2-Methylbut-2-enoyl-CoA	0	0	0	0.56	0.93	0.9	1.67	2.55	1.76	13.59	14.02	9.76	24.99	30.17	32.29	Cytoplasmic
Isoleucine degradation I, isoleucine => acetyl-CoA + propanoyl-CoA	3	bin332_1_149	K00249	ACADM, acd	acyl-CoA dehydrogenase	1.3.8.7	(S)-2-Methylbutanoyl-CoA	trans-2-Methylbut-2-enoyl-CoA	0	0	0	0.56	0	0	0.44	1.34	0.13	4.12	5.71	7.75	2.67	3.68	2.84	Cytoplasmic
Isoleucine degradation I, isoleucine => acetyl-CoA + propanoyl-CoA	3	bin332_1_367	K00249	ACADM, acd	acyl-CoA dehydrogenase	1.3.8.7	(S)-2-Methylbutanoyl-CoA	trans-2-Methylbut-2-enoyl-CoA	0	0.16	0	0.21	1.53	1.06	4.02	4.37	3.68	25.56	23.94	22.09	23.45	27.06	29.01	Cytoplasmic
Isoleucine degradation I, isoleucine => acetyl-CoA + propanoyl-CoA	3	bin332_17_20	K00249	ACADM, acd	acyl-CoA dehydrogenase	1.3.8.7	(S)-2-Methylbutanoyl-CoA	trans-2-Methylbut-2-enoyl-CoA	0	0	0	0	0	0.22	0	0.66	0.19	2.08	2.17	2.56	1.59	1.93	1.89	Cytoplasmic
Isoleucine degradation I, isoleucine => acetyl-CoA + propanoyl-CoA	3	bin332_1_97	K00249	ACADM, acd	acyl-CoA dehydrogenase	1.3.8.7	(S)-2-Methylbutanoyl-CoA	trans-2-Methylbut-2-enoyl-CoA	0	0	0	0	1.46	2.1	0.79	2.54	1.64	14.97	20.97	27.32	3.9	6.99	6.88	Cytoplasmic
Isoleucine degradation I, isoleucine => acetyl-CoA + propanoyl-CoA	3	bin332_3_112	K00249	ACADM, acd	acyl-CoA dehydrogenase	1.3.8.7	(S)-2-Methylbutanoyl-CoA	trans-2-Methylbut-2-enoyl-CoA	0.06	0	0	0.26	1.15	0.13	2.41	2.39	1.89	16.19	18.3	18.27	13.37	18.03	16.45	Cytoplasmic
Isoleucine degradation I, isoleucine => acetyl-CoA + propanoyl-CoA	3	bin332_3_231	K00249	ACADM, acd	acyl-CoA dehydrogenase	1.3.8.7	(S)-2-Methylbutanoyl-CoA	trans-2-Methylbut-2-enoyl-CoA	0.22	0.58	0	0.95	3.41	1.23	4.64	8.2	5.88	37.32	58.67	95.26	21.17	33.94	32.61	Cytoplasmic
Isoleucine degradation I, isoleucine => acetyl-CoA + propanoyl-CoA	3	bin332_8_22	K00249	ACADM, acd	acyl-CoA dehydrogenase	1.3.8.7	(S)-2-Methylbutanoyl-CoA	trans-2-Methylbut-2-enoyl-CoA	0.18	0.73	0	0.28	1.46	3.75	5.77	4.77	8.88	42.15	69.88	75.05	30.86	41.54	39.61	Cytoplasmic
Isoleucine degradation I, isoleucine => acetyl-CoA + propanoyl-CoA	4	bin332_1_141	K01692	paaF, echA	enoyl-CoA hydratase	4.2.1.17	trans-2-Methylbut-2-enoyl-CoA	(S)-3-Hydroxy-2-methylbutyryl-CoA	0	0	0	0.91	0.44	0	0.71	3.2	1.87	8.89	6.95	4.89	4.25	3.27	5.08	Cytoplasmic
Isoleucine degradation I, isoleucine => acetyl-CoA + propanoyl-CoA	4	bin332_23_1	K01692	paaF, echA	enoyl-CoA hydratase	4.2.1.17	trans-2-Methylbut-2-enoyl-CoA	(S)-3-Hydroxy-2-methylbutyryl-CoA	1.47	0.49	1.09	2.77	11.61	13.56	3.81	9.54	11.22	5.84	10.6	14.15	3.57	6.99	5.15	Cytoplasmic
Isoleucine degradation I, isoleucine => acetyl-CoA + propanoyl-CoA	4	bin332_2_51	K01692	paaF, echA	enoyl-CoA hydratase	4.2.1.17	trans-2-Methylbut-2-enoyl-CoA	(S)-3-Hydroxy-2-methylbutyryl-CoA	0	0	0	0.46	5.6	2.32	8.88	10.92	14.48	46.94	59.82	65.36	52.62	88.28	96.09	Cytoplasmic
Isoleucine degradation I, isoleucine => acetyl-CoA + propanoyl-CoA	4	bin332_5_78	K01692	paaF, echA	enoyl-CoA hydratase	4.2.1.17	trans-2-Methylbut-2-enoyl-CoA	(S)-3-Hydroxy-2-methylbutyryl-CoA	0	0	0	0	0	0.39	0.6	4.39	1.96	6.75	9.56	16.35	9.13	17.11	16.6	Cytoplasmic
Isoleucine degradation I, isoleucine => acetyl-CoA + propanoyl-CoA	4	bin332_8_10	K01692	paaF, echA	enoyl-CoA hydratase	4.2.1.17	trans-2-Methylbut-2-enoyl-CoA	(S)-3-Hydroxy-2-methylbutyryl-CoA	1.22	0.4	0	13.75	13.51	19.96	84.53	38.18	33.57	744.24	415.74	318.6	1210.91	725.63	633.41	Cytoplasmic
Isoleucine degradation I, isoleucine => acetyl-CoA + propanoyl-CoA	6	bin332_6_66	K00632	fadA, fadI	acetyl-CoA acyltransferase	2.3.1.16	2-Methylacetoacetyl-CoA	Acetyl-CoA; Propanoyl-CoA	1.13	0.97	1.32	2.49	5.34	4.6	6.53	12.6	10.08	42.82	73.6	123.84	51.88	92.25	104.17	Cytoplasmic
Leucine degradation I, leucine => acetoacetate + acetyl-CoA	1	bin332_5_99	K00826	E2.6.1.42, ilvE	branched-chain amino acid aminotransferase	2.6.1.42	Leucine	4-Methyl-2-oxopentanoate	0	0	0	0	1.59	1.81	10.88	8.15	6.28	53.27	46.79	52.18	47.68	43.99	46.95	Cytoplasmic
Leucine degradation I, leucine => acetoacetate + acetyl-CoA	2	bin332_1_524	K00382	DLD, lpd, pdhD	dihydrolipoamide dehydrogenase	1.8.1.4	4-Methyl-2-oxopentanoate	3-Methylbutanoyl-CoA	0	0	0	0.21	0.2	0.22	1.88	1.1	1.66	12.38	9.84	9.72	15.86	16.39	9.64	Cytoplasmic
Leucine degradation I, leucine => acetoacetate + acetyl-CoA	2	bin332_2_303	K00382	DLD, lpd, pdhD	dihydrolipoamide dehydrogenase	1.8.1.4	4-Methyl-2-oxopentanoate	3-Methylbutanoyl-CoA	0	0	0	0.22	0.84	0.72	0.24	0.48	0.35	2.06	2.91	6.86	1.92	2.2	2.42	Cytoplasmic
Leucine degradation I, leucine => acetoacetate + acetyl-CoA	3	bin332_1_149	K00249	ACADM, acd	acyl-CoA dehydrogenase	1.3.8.7	3-Methylbutanoyl-CoA	3-Methylcrotonyl-CoA	0	0	0	0.56	0	0	0.44	1.34	0.13	4.12	5.71	7.75	2.67	3.68	2.84	Cytoplasmic
Leucine degradation I, leucine => acetoacetate + acetyl-CoA	3	bin332_1_367	K00249	ACADM, acd	acyl-CoA dehydrogenase	1.3.8.7	3-Methylbutanoyl-CoA	3-Methylcrotonyl-CoA	0	0.16	0	0.21	1.53	1.06	4.02	4.37	3.68	25.56	23.94	22.09	23.45	27.06	29.01	Cytoplasmic
Leucine degradation I, leucine => acetoacetate + acetyl-CoA	3	bin332_17_20	K00249	ACADM, acd	acyl-CoA dehydrogenase	1.3.8.7	3-Methylbutanoyl-CoA	3-Methylcrotonyl-CoA	0	0	0	0	0	0.22	0	0.66	0.19	2.08	2.17	2.56	1.59	1.93	1.89	Cytoplasmic
Leucine degradation I, leucine => acetoacetate + acetyl-CoA	3	bin332_1_97	K00249	ACADM, acd	acyl-CoA dehydrogenase	1.3.8.7	3-Methylbutanoyl-CoA	3-Methylcrotonyl-CoA	0	0	0	0	1.46	2.1	0.79	2.54	1.64	14.97	20.97	27.32	3.9	6.99	6.88	Cytoplasmic
Leucine degradation I, leucine => acetoacetate + acetyl-CoA	3	bin332_3_112	K00249	ACADM, acd	acyl-CoA dehydrogenase	1.3.8.7	3-Methylbutanoyl-CoA	3-Methylcrotonyl-CoA	0.06	0	0	0.26	1.15	0.13	2.41	2.39	1.89	16.19	18.3	18.27	13.37	18.03	16.45	Cytoplasmic
Leucine degradation I, leucine => acetoacetate + acetyl-CoA	3	bin332_3_231	K00249	ACADM, acd	acyl-CoA dehydrogenase	1.3.8.7	3-Methylbutanoyl-CoA	3-Methylcrotonyl-CoA	0.22	0.58	0	0.95	3.41	1.23	4.64	8.2	5.88	37.32	58.67	95.26	21.17	33.94	32.61	Cytoplasmic
Leucine degradation I, leucine => acetoacetate + acetyl-CoA	3	bin332_8_22	K00249	ACADM, acd	acyl-CoA dehydrogenase	1.3.8.7	3-Methylbutanoyl-CoA	3-Methylcrotonyl-CoA	0.18	0.73	0	0.28	1.46	3.75	5.77	4.77	8.88	42.15	69.88	75.05	30.86	41.54	39.61	Cytoplasmic
Leucine degradation I, leucine => acetoacetate + acetyl-CoA	3	bin332_5_90	K00253	IVD, ivd	isovaleryl-CoA dehydrogenase	1.3.8.4	3-Methylbutanoyl-CoA	3-Methylcrotonyl-CoA	0	0	0	1.14	0	0	1.08	0.46	0.77	8.68	9.84	8.58	10.1	16.4	12.68	Unknown
Leucine degradation I, leucine => acetoacetate + acetyl-CoA	4	bin332_2_183	K01969	E6.4.1.4B	3-methylcrotonyl-CoA carboxylase beta subunit	6.4.1.4	3-Methylcrotonyl-CoA	3-Methylglutaconyl-CoA	0	0	0	0	0.49	0.67	0.81	2.39	1.77	7.29	11.15	14.22	2.33	2.6	2.35	Cytoplasmic
Leucine degradation I, leucine => acetoacetate + acetyl-CoA	5	bin332_2_182	K05607	AUH	methylglutaconyl-CoA hydratase	4.2.1.18	3-Methylglutaconyl-CoA	(S)-3-Hydroxy-3-methylglutaryl-CoA	0	0	0	0	0.22	0	0.58	1.76	0.42	5.9	4.44	9.34	1.48	1.66	2.7	Cytoplasmic
Leucine degradation I, leucine => acetoacetate + acetyl-CoA	6	bin332_19_3	K01640	HMGCL, hmgL	hydroxymethylglutaryl-CoA lyase	4.1.3.4	(S)-3-Hydroxy-3-methylglutaryl-CoA	Acetoacetate; Acetyl-CoA	0	0	0	0	0.32	0.91	2	1.44	1.51	13.05	14.2	11.91	12.86	14.55	14.22	Cytoplasmic
Leucine degradation I, leucine => acetoacetate + acetyl-CoA	6	bin332_2_180	K01640	HMGCL, hmgL	hydroxymethylglutaryl-CoA lyase	4.1.3.4	(S)-3-Hydroxy-3-methylglutaryl-CoA	Acetoacetate; Acetyl-CoA	0	0	0	0	0.9	1.64	1.54	1.42	1.02	9.29	6.07	9.22	8.41	7.08	8.91	Cytoplasmic
Leucine degradation I, leucine => acetoacetate + acetyl-CoA	6	bin332_2_181	K01640	HMGCL, hmgL	hydroxymethylglutaryl-CoA lyase	4.1.3.4	(S)-3-Hydroxy-3-methylglutaryl-CoA	Acetoacetate; Acetyl-CoA	0	0	0	0	0.51	0.57	1.33	1.47	2.02	7.61	10.86	18.58	1.43	3.22	4.74	Cytoplasmic
Serine degradation I, serine => pyruvate	1	bin332_5_30	K01752	E4.3.1.17, sdaA, sdaB, tdcG	L-serine dehydratase	4.3.1.17	Serine	Pyruvate; Ammonia	0	0.19	0	0.41	2.51	1.8	5.51	4.79	5.56	31.71	27.97	26.17	27.21	38.23	37.44	Cytoplasmic
Serine degradation II, serine => glycine	1	bin332_5_65	K00600	glyA, SHMT	glycine hydroxymethyltransferase	2.1.2.1	Serine	Glycine; 5,10-Methylene-THF	0	0	0	0.12	0.59	0.9	3.46	4.33	6.08	32.33	36.88	30.45	42.25	55.81	56.1	Cytoplasmic
Pyruvate degradation, pyruvate => lactate	1	bin332_3_28	K00102	LDHD, dld	D-lactate dehydrogenase (cytochrome)	1.1.2.4	Pyruvate	D-Lactate	0	0	0	0	0.21	0	0.38	0.41	0.59	2.58	2.65	2.43	1.87	2.7	3.07	Cytoplasmic
Transporter
Carboxylate related transporter		bin332_8_72	K11690	dctM	C4-dicarboxylate transporter, DctM subunit		Electrochemical potential-driven transporters [TC:2]	Other transporters	0	0	0	0.12	0.22	0.19	0.85	0.94	1.05	9.25	7.96	7.1	12.98	13.4	15.67	CytoplasmicMembrane
Carboxylate related transporter		bin332_10_30	K08177	oxlT	MFS transporter, OFA family, oxalate/formate antiporter		Organic acid transporters	Major facilitator superfamily (MFS)	0	0	0	0	0.12	0	0.48	0.2	0.28	1.62	2.21	1.34	2.49	2.13	1.57	CytoplasmicMembrane
Carboxylate related transporter		bin332_1_128	K08177	oxlT	MFS transporter, OFA family, oxalate/formate antiporter		Organic acid transporters	Major facilitator superfamily (MFS)	0	0	0	0	0	0.27	0.55	0	0.11	2.06	0.98	1.43	3	1.87	2.36	CytoplasmicMembrane
Carboxylate related transporter		bin332_14_8	K08177	oxlT	MFS transporter, OFA family, oxalate/formate antiporter		Organic acid transporters	Major facilitator superfamily (MFS)	0	0	0	0	0	0.4	1.23	3.04	2.53	18.82	14.62	13.73	8.61	10.47	10.25	CytoplasmicMembrane
Carboxylate related transporter		bin332_6_116	K08177	oxlT	MFS transporter, OFA family, oxalate/formate antiporter		Organic acid transporters	Major facilitator superfamily (MFS)	0	0.41	0	1.18	8.33	5.48	19.24	34.25	28.88	131.12	207	268.77	104.47	180.03	184.85	CytoplasmicMembrane
formate transporter		bin332_6_114	K21993	fdhC	formate transporter		Pores ion channels [TC:1]	Other transporters	0.79	0	0	1.55	5.17	6.31	4.83	14.98	10.66	34.05	81.51	107.59	44.62	122.39	145.85	CytoplasmicMembrane
Long-chain fatty acid related transporter		bin332_5_41	K06076	fadL	long-chain fatty acid transport protein		Pores ion channels [TC:1]	Other transporters	0	0	0	0.35	0	0.85	0	0	0	0	0	0	0	0	0	Unknown
K(+)-stimulated pyrophosphate-energized sodium pump		bin332_6_102	K15987	hppA	K(+)-stimulated pyrophosphate-energized sodium pump	[EC:7.1.3.2]			0.37	0.68	0.53	2.44	10.98	8.27	23.48	42.42	42.08	175.04	300.39	359.18	174.93	343.55	375.88	CytoplasmicMembrane
Mannose related transporter		bin332_1_276	K02793	manXa	mannose PTS system EIIA component	2.7.1.191	Enzyme II [TC:4.A]	Phosphotransferase system (PTS)	0	0	0	0	0.98	0	5.04	7.33	2.74	9.33	29.55	45.54	19.13	26.8	21.15	Cytoplasmic
Mannose related transporter		bin332_1_278	K02795	manY	mannose PTS system EIIC component		Enzyme II [TC:4.A]	Phosphotransferase system (PTS)	0	0	0	1.16	0.28	0	2.17	2.51	3.97	17.55	8.78	18.5	12.01	19.69	21.71	CytoplasmicMembrane
Mannose related transporter		bin332_11_57	K02796	manZ	mannose PTS system EIID component		Enzyme II [TC:4.A]	Phosphotransferase system (PTS)	0.67	0	0	0	2.22	0.84	11.78	7.16	12.29	119.08	85.06	99.65	100.9	100.95	85.89	CytoplasmicMembrane
phosphate related transporter		bin332_3_216	K07658	phoB1, phoP	two-component system, OmpR family, alkaline phosphatase synthesis response regulator PhoP	-		ABC transporters, prokaryotic type	0	0	0	0	0.28	3.18	2.33	2.49	3.94	21.46	38.87	60.25	13.89	31.37	31.52
phosphate related transporter		bin332_3_217	K02040	pstS	phosphate transport system substrate-binding protein	-		ABC transporters, prokaryotic type	0	0	0	0.42	0.4	0	0.53	0	0.57	3.21	6.04	6.75	3.71	7.87	6.36
phosphate related transporter		bin332_3_218	K02037	pstC	phosphate transport system permease protein	-		ABC transporters, prokaryotic type	0	0	0	0.39	0	0	0.12	0.43	0.72	1.23	1.03	2.99	3.49	3.66	2.99
phosphate related transporter		bin332_3_219	K02038	pstA	phosphate transport system permease protein	-		ABC transporters, prokaryotic type	0	0	0	0	0	0.22	0.5	0.64	0.72	2.02	2.25	2.12	3.99	5.51	3.3
phosphate related transporter		bin332_3_220	K02036	pstB	phosphate transport system ATP-binding protein	[EC:7.3.2.1]		ABC transporters, prokaryotic type	0	0	0	0	0	0	0.31	0.54	0	1.41	0.87	2.01	2.69	1.53	2.79
phosphate related transporter		bin332_3_221	K02039	phoU	phosphate transport system protein	-		ABC transporters, prokaryotic type	0	0	0	0	1.15	0.98	1.85	1.93	1.08	9.3	10	6.66	4.76	9.3	9.22
phosphate related transporter		bin332_3_222	K07636	phoR	two-component system, OmpR family, phosphate regulon sensor histidine kinase PhoR	[EC:2.7.13.3]		ABC transporters, prokaryotic type	0	0	0	0	0.39	0.79	0.93	1.14	1.61	8.94	8.17	7.55	7.51	8.42	9.08
magnesium related transporter		bin332_4_206	K06213	mgtE	magnesium transporter	-			0	0.59	0	0.67	0.64	0.18	0.9	1.35	0.79	7.68	5.34	6.7	6.47	7.84	5.6
magnesium related transporter		bin332_9_70	K06213	mgtE	magnesium transporter	-			0.04	0	0	0.55	0.23	1.18	1.63	1.31	1.73	14.66	10.09	9.14	13.09	17.48	16.43
magnesium related transporter		bin332_3_50	K03284	corA	magnesium transporter	-			0	0	0	0	0.37	0.33	1.11	0.99	0.62	8.51	5.9	5.24	10.08	9.61	8.3
Amino acid related transporter		bin332_18_6	K01997	livH	branched-chain amino acid transport system permease protein		Phosphate and amino acid transporters	ABC transporters, prokaryotic type	0	0	0	0	0	0.88	0.19	0.65	0.37	5.2	5.97	3.18	0.4	0.45	0.81	CytoplasmicMembrane
Amino acid related transporter		bin332_21_4	K01997	livH	branched-chain amino acid transport system permease protein		Phosphate and amino acid transporters	ABC transporters, prokaryotic type	0.27	0.43	0.08	0.2	1.12	1.44	2.42	1.97	1.61	14.08	12.11	14.49	8.84	9.03	8.73	CytoplasmicMembrane
Amino acid related transporter		bin332_2_44	K01997	livH	branched-chain amino acid transport system permease protein		Phosphate and amino acid transporters	ABC transporters, prokaryotic type	0.27	0.43	0.08	0.2	1.12	1.44	2.42	1.97	1.61	14.08	12.11	14.49	8.84	9.03	8.73	CytoplasmicMembrane
Amino acid related transporter		bin332_7_19	K01997	livH	branched-chain amino acid transport system permease protein		Phosphate and amino acid transporters	ABC transporters, prokaryotic type	0	0	0	0.41	0.78	2.67	2.3	2.42	4.06	16.61	24.13	25.96	9.49	14.34	14.17	CytoplasmicMembrane
Amino acid related transporter		bin332_10_67	K01998	livM	branched-chain amino acid transport system permease protein		Phosphate and amino acid transporters	ABC transporters, prokaryotic type	0	0	0	0	0.1	0.06	0.1	0	0.14	0.62	0.86	0.78	0.89	1.02	0.57	CytoplasmicMembrane
Amino acid related transporter		bin332_13_17	K01998	livM	branched-chain amino acid transport system permease protein		Phosphate and amino acid transporters	ABC transporters, prokaryotic type	0.1	0.07	0	0.63	1.05	0.64	0.4	0.21	0.32	0.38	0.17	0.03	0.06	0.12	0.18	CytoplasmicMembrane
Amino acid related transporter		bin332_1_532	K01998	livM	branched-chain amino acid transport system permease protein		Phosphate and amino acid transporters	ABC transporters, prokaryotic type	0	0	0	0	0.87	0.33	0.86	0.33	1.09	6.99	3.18	4.57	5.45	6.28	6.15	CytoplasmicMembrane
Amino acid related transporter		bin332_18_5	K01998	livM	branched-chain amino acid transport system permease protein		Phosphate and amino acid transporters	ABC transporters, prokaryotic type	0	0	0	0	0.45	0.34	0.3	1.02	0.71	10.41	11.71	11.89	0.54	0.33	1.11	CytoplasmicMembrane
Amino acid related transporter		bin332_21_3	K01998	livM	branched-chain amino acid transport system permease protein		Phosphate and amino acid transporters	ABC transporters, prokaryotic type	0.35	0.07	0	1.06	2.12	1.56	1.79	2.4	2.02	16.95	17.36	20.26	11.87	13.49	12.56	CytoplasmicMembrane
Amino acid related transporter		bin332_2_45	K01998	livM	branched-chain amino acid transport system permease protein		Phosphate and amino acid transporters	ABC transporters, prokaryotic type	0.35	0.07	0	1.06	2.12	1.56	1.79	2.4	2.02	16.95	17.36	20.26	11.87	13.49	12.56	CytoplasmicMembrane
Amino acid related transporter		bin332_7_18	K01998	livM	branched-chain amino acid transport system permease protein		Phosphate and amino acid transporters	ABC transporters, prokaryotic type	0	0	0	0	0.16	0.55	2.63	0.72	0.45	13.43	10.54	17.42	6.26	6.06	3.45	CytoplasmicMembrane
Amino acid related transporter		bin332_10_66	K01995	livG	branched-chain amino acid transport system ATP-binding protein		Phosphate and amino acid transporters	ABC transporters, prokaryotic type	0	0	0	0	0.32	0.09	0.05	0	0	0.78	0.85	0.8	1	1.38	1.28	Cytoplasmic
Amino acid related transporter		bin332_13_16	K01995	livG	branched-chain amino acid transport system ATP-binding protein		Phosphate and amino acid transporters	ABC transporters, prokaryotic type	0.23	0	0	0.18	0.68	0.49	0.11	0.1	0.24	0.15	0.15	0.08	0	0.22	0.16	Unknown
Amino acid related transporter		bin332_1_535	K01995	livG	branched-chain amino acid transport system ATP-binding protein		Phosphate and amino acid transporters	ABC transporters, prokaryotic type	0.58	0	0	0.44	0	0	1.37	1.18	2.18	13.44	12.72	10.52	19.14	16.44	15.98	CytoplasmicMembrane
Amino acid related transporter		bin332_18_4	K01995	livG	branched-chain amino acid transport system ATP-binding protein		Phosphate and amino acid transporters	ABC transporters, prokaryotic type	0	0	0	0.51	0	6.25	2.74	4.74	3.05	37.73	46.09	38.59	6.8	8.14	5.76	Cytoplasmic
Amino acid related transporter		bin332_2_41	K01995	livG	branched-chain amino acid transport system ATP-binding protein		Phosphate and amino acid transporters	ABC transporters, prokaryotic type	0.48	0	0	1.22	1.41	1.74	3.35	2.5	2.99	23.83	20.53	33.25	10.67	11.13	9.63	CytoplasmicMembrane
Amino acid related transporter		bin332_7_17	K01995	livG	branched-chain amino acid transport system ATP-binding protein		Phosphate and amino acid transporters	ABC transporters, prokaryotic type	0	0	0	0	0	0.27	2.02	2.15	1.81	25.31	28.23	18.67	16.99	16.97	17.36	CytoplasmicMembrane
Amino acid related transporter		bin332_10_65	K01996	livF	branched-chain amino acid transport system ATP-binding protein		Phosphate and amino acid transporters	ABC transporters, prokaryotic type	0	0	0	0	0.18	0	0.06	0	0	0.92	1.11	1.97	1.43	0.76	1.62	CytoplasmicMembrane
Amino acid related transporter		bin332_13_15	K01996	livF	branched-chain amino acid transport system ATP-binding protein		Phosphate and amino acid transporters	ABC transporters, prokaryotic type	0	0	0	0.14	0.83	0.24	0	0	0	0.16	0	0	0.03	0	0	CytoplasmicMembrane
Amino acid related transporter		bin332_1_531	K01996	livF	branched-chain amino acid transport system ATP-binding protein		Phosphate and amino acid transporters	ABC transporters, prokaryotic type	0	0	0	0	0.22	0	0.29	0.25	0.63	2.87	3.41	1.44	3.5	2.01	2.45	CytoplasmicMembrane
Amino acid related transporter		bin332_18_3	K01996	livF	branched-chain amino acid transport system ATP-binding protein		Phosphate and amino acid transporters	ABC transporters, prokaryotic type	0	0	0	0	0	0.94	1.95	1.54	2.33	11.3	11.3	9.43	1.94	0.72	1.88	Unknown
Amino acid related transporter		bin332_2_40	K01996	livF	branched-chain amino acid transport system ATP-binding protein		Phosphate and amino acid transporters	ABC transporters, prokaryotic type	0.22	0.64	0	0.16	1.2	2.14	3.62	4.87	3.95	21.4	29.55	41.02	8.92	16.79	18.49	Cytoplasmic
Amino acid related transporter		bin332_7_16	K01996	livF	branched-chain amino acid transport system ATP-binding protein		Phosphate and amino acid transporters	ABC transporters, prokaryotic type	0	0	0	1.13	1.65	3.14	6.73	4.61	5.7	47.43	42.5	37.96	27.53	31.08	29.9	Cytoplasmic
Amino acid related transporter		bin332_10_56	K02030	ABC.PA.S	polar amino acid transport system substrate-binding protein		Phosphate and amino acid transporters	ABC transporters, prokaryotic type	0	0.3	0	0.68	2.56	1.22	1.33	2.4	1.4	14.9	11.49	9.11	15.94	15.32	13.78	Periplasmic
Amino acid related transporter		bin332_2_167	K02030	ABC.PA.S	polar amino acid transport system substrate-binding protein		Phosphate and amino acid transporters	ABC transporters, prokaryotic type	0	0	0	0	1.34	5.32	3.9	3.99	6.71	28.41	32.72	28.29	33.08	47.37	47.01	Periplasmic
Amino acid related transporter		bin332_3_6	K02030	ABC.PA.S	polar amino acid transport system substrate-binding protein		Phosphate and amino acid transporters	ABC transporters, prokaryotic type	0	0	0	0.49	0.24	1.08	2.3	3.71	3.57	17.41	17.24	23.04	17.38	20.02	21.24	Periplasmic
Amino acid related transporter		bin332_6_131	K02030	ABC.PA.S	polar amino acid transport system substrate-binding protein		Phosphate and amino acid transporters	ABC transporters, prokaryotic type	0	0	0	0.9	1.3	0.25	3.65	3.63	3.87	25.22	43.52	62.93	13.19	16.66	22.12	Periplasmic
Amino acid related transporter		bin332_9_5	K02030	ABC.PA.S	polar amino acid transport system substrate-binding protein		Phosphate and amino acid transporters	ABC transporters, prokaryotic type	0	0	0	0.5	0.59	0.9	1.33	0.99	1.13	8.72	9.39	11.1	7.72	7.39	7.43	CytoplasmicMembrane
Amino acid related transporter		bin332_10_53	K02029	ABC.PA.P	polar amino acid transport system permease protein		Phosphate and amino acid transporters	ABC transporters, prokaryotic type	0	0	0	0.21	0	0.23	0.13	0	0.1	0.58	0.27	0.19	1.07	0.74	0.21	CytoplasmicMembrane
Amino acid related transporter		bin332_10_55	K02029	ABC.PA.P	polar amino acid transport system permease protein		Phosphate and amino acid transporters	ABC transporters, prokaryotic type	0	0	0	0	0.32	0.36	0.13	0.12	0.1	0.96	0.74	1.07	0.89	1.3	1.43	CytoplasmicMembrane
Sec dependent pathway
Sec dependent pathway		bin332_6_31	K03072	secD	preprotein translocase subunit SecD				0.6	0.47	0.35	2.72	7.55	8.15	7.2	10.08	13.05	55.32	76.52	85.63	41.96	64.64	72.55	CytoplasmicMembrane
Sec dependent pathway		bin332_6_30	K03074	SecF	preprotein translocase subunit SecF				0	0.67	0	2.3	9.77	8.78	4.46	6.41	9.9	57.43	59.38	56.89	45.12	60.34	57.19	CytoplasmicMembrane
Sec dependent pathway		bin332_3_176	K03073	SecE	preprotein translocase subunit SecE				0	0	0	0	0	0	4.55	3.94	4.28	18.34	18.2	15.59	35.68	36.12	49.21	Unknown
Sec dependent pathway		bin332_2_192	K03075	SecG	preprotein translocase subunit SecG				0	0	0	4.65	6.71	4.96	9.03	10.97	7.02	43.13	54	39.48	48.76	86.78	65.87	CytoplasmicMembrane
Sec dependent pathway		bin332_3_207	K03076	SecY	preprotein translocase subunit SecY				0	0	0	0.7	0.22	1.25	4.12	3.12	2.41	25.44	23.38	32.34	47.48	50.32	40.57	CytoplasmicMembrane
Sec dependent pathway		bin332_6_32	K03210	YajC	preprotein translocase subunit YajC				0	0	0	9.91	0	0	7.74	1.85	0	32.51	22.78	51.07	29.84	20.61	12.67	CytoplasmicMembrane
Sec dependent pathway		bin332_1_345	K03070	secA	preprotein translocase subunit SecA	7.4.2.8			0	0	0	0.32	1.11	0.51	2.6	1.82	1.81	15.79	15.31	14.72	21.91	27.15	23.34	Cytoplasmic
Sec dependent pathway		bin332_4_28	K03110	ftsY	fused signal recognition particle receptor				0.32	0.33	0.18	0.76	2.49	2.78	0.45	0.82	0.93	0.91	1.86	1.84	0.96	1.85	1.98	Cytoplasmic
Sec dependent pathway		bin332_11_34	K03106	SRP54, ffh	signal recognition particle subunit SRP54	3.6.5.4			0	0	0.22	0	0.54	0.12	0.86	1.96	0.82	13.84	13.81	17.15	17.86	23.03	23.46	CytoplasmicMembrane
Tat system
Tat system		bin332_12_1	K03116	tatA	sec-independent protein translocase protein TatA				0	0	0	0	0	0	0	0	0	0	0	0	0	0	0	CytoplasmicMembrane
Tat system		bin332_4_190	K03116	tatA	sec-independent protein translocase protein TatA				0	0	0	0	0	0	0	0	0	494.55	44.14	125.28	131.4	108.78	72.09	CytoplasmicMembrane
Note: H15, H7, H4, H2 and H1 means the hydraulic retention times of 15, 7, 4, 2 and 1 day, respectively, and the organic loadings increased with the shortened hydraulic retention times.
The number of "_1", "_2" and "_3" means the three biological parallels.

## Sheet: 2.syntropher.bin.292
Supplementary Data 12. Key metabolic pathways reconstruction and the corresponding gene expressions of key fatty acids-degrader bin.292 under different hydraulic retention times
Pathway_name	Step	GeneID	KO	Gene name	Enzyme name	EC number	Substrate	Product	Transcriptional expressions under different hydraulic retention times (TPM)
									H15_1	H15_2	H15_3	H7_1	H7_2	H7_3	H4_1	H4_2	H4_3	H2_1	H2_2	H2_3	H1_1	H1_2	H1_3	Localization
Long chain fatty acid beta-oxidation metabolism
Long-chain fatty acid transporter		bin292_2_156	K06076	fadL	long-chain fatty acid transport protein				17.04	13.4	16.58	29.15	43.3	39.01	33.18	37.85	37.77	64.56	77.53	90.02	38.48	57.06	65.43	OuterMembrane
Long chain fatty acid beta-oxidation, LFCAs => Acetyl-CoA	Activation	bin292_2_146	K01897	ACSL, fadD	long-chain acyl-CoA synthetase	[EC:6.2.1.3]	Long-chain fatty acid	Fatty acyl-CoA	0.27	0.18	0.58	6.86	4.21	4.66	6.94	5.19	6.6	19.75	16.72	11.13	32.82	34.55	30.68	CytoplasmicMembrane
Long chain fatty acid beta-oxidation, LFCAs => Acetyl-CoA	Activation	bin292_2_155	K01897	ACSL, fadD	long-chain acyl-CoA synthetase	[EC:6.2.1.3]	Long-chain fatty acid	Fatty acyl-CoA	1.56	1.76	1.29	3.7	5.35	2.98	2.18	3.15	3.31	5.02	5.18	4.75	3.41	4.36	4.14	Cytoplasmic
Long chain fatty acid beta-oxidation, LFCAs => Acetyl-CoA	Activation	bin292_2_242	K01897	ACSL, fadD	long-chain acyl-CoA synthetase	[EC:6.2.1.3]	Long-chain fatty acid	Fatty acyl-CoA	0.51	0.13	0	4.95	2.08	1.66	3.83	4.05	3.04	9.25	12.16	9.32	9.72	13.11	12.68	CytoplasmicMembrane
Long chain fatty acid beta-oxidation, LFCAs => Acetyl-CoA	Activation	bin292_3_132	K01897	ACSL, fadD	long-chain acyl-CoA synthetase	[EC:6.2.1.3]	Long-chain fatty acid	Fatty acyl-CoA	0.28	0.62	0.27	8.89	4.31	3.27	6.04	5.1	4.07	10.84	9.27	6.27	16.95	19.77	18.16	Cytoplasmic
Long chain fatty acid beta-oxidation, LFCAs => Acetyl-CoA	L1	bin292_1_289	K00249	ACADM, acd	acyl-CoA dehydrogenase	1.3.8.7	Fatty acyl-CoA	Trans-Tetradec-2-enoyl-CoA	5.61	7.17	9.2	31.93	37.76	30.82	26.32	31.38	28.86	55.6	75.38	63.6	33.23	54.95	56.94	Cytoplasmic
Long chain fatty acid beta-oxidation, LFCAs => Acetyl-CoA	L1	bin292_2_105	K00249	ACADM, acd	acyl-CoA dehydrogenase	1.3.8.7	Fatty acyl-CoA	Trans-Tetradec-2-enoyl-CoA	7.18	3.16	8.29	19.72	13.92	17.56	12.07	11.34	8.25	27.01	21.15	31.38	26.14	27.26	22.79	Cytoplasmic
Long chain fatty acid beta-oxidation, LFCAs => Acetyl-CoA	L1	bin292_2_249	K00249	ACADM, acd	acyl-CoA dehydrogenase	1.3.8.7	Fatty acyl-CoA	Trans-Tetradec-2-enoyl-CoA	0	0	0	0	0	0	0.08	0	0	0.36	0	0	0.19	0.07	0.13	Cytoplasmic
Long chain fatty acid beta-oxidation, LFCAs => Acetyl-CoA	L2	bin292_1_365	K01692	paaF, echA	enoyl-CoA hydratase	4.2.1.17	Trans-Tetradec-2-enoyl-CoA	3-L-Hydroxyacyl-CoA	1.6	2.13	2.36	11.61	11.23	19.68	11.36	10.73	11.67	24.3	19.98	20.15	28.31	29.68	27.72	Cytoplasmic
Long chain fatty acid beta-oxidation, LFCAs => Acetyl-CoA	L2	bin292_1_572	K01692	paaF, echA	enoyl-CoA hydratase	4.2.1.17	Trans-Tetradec-2-enoyl-CoA	3-L-Hydroxyacyl-CoA	0.7	2.79	0	3.17	3.85	4.67	3.97	3.15	2.9	7.29	7.81	4.75	9.05	8.62	8.2	Cytoplasmic
Long chain fatty acid beta-oxidation, LFCAs => Acetyl-CoA	L2	bin292_1_680	K01692	paaF, echA	enoyl-CoA hydratase	4.2.1.17	Trans-Tetradec-2-enoyl-CoA	3-L-Hydroxyacyl-CoA	1.17	0.77	0	2.64	2.55	1.69	1.38	0.95	2.2	3.99	1.92	4.93	1.62	2.83	2.68	Cytoplasmic
Long chain fatty acid beta-oxidation, LFCAs => Acetyl-CoA	L2	bin292_4_35	K01692	paaF, echA	enoyl-CoA hydratase	4.2.1.17	Trans-Tetradec-2-enoyl-CoA	3-L-Hydroxyacyl-CoA	0.91	0.4	0	1.38	4.21	3.27	3.45	3.97	3.13	5.7	7.58	5.74	11.58	11.51	13.12	Cytoplasmic
Long chain fatty acid beta-oxidation, LFCAs => Acetyl-CoA	L3	bin292_1_820	K01825	fadB	3-hydroxyacyl-CoA dehydrogenase / enoyl-CoA hydratase / 3-hydroxybutyryl-CoA epimerase / enoyl-CoA isomerase	1.1.1.35 4.2.1.17 5.1.2.3 5.3.3.8	3-L-Hydroxyacyl-CoA	Beta-Ketoacyl-CoA	1.7	0	0	0	0	0	3.02	5.74	5.15	7.85	11.51	4.99	2.92	11.92	5.84	Cytoplasmic
Long chain fatty acid beta-oxidation, LFCAs => Acetyl-CoA	L3	bin292_1_144	K07516	fadN	3-hydroxyacyl-CoA dehydrogenase	1.1.1.35	3-L-Hydroxyacyl-CoA	Beta-Ketoacyl-CoA	2.22	2.83	1.71	2.68	2.85	4.65	6.94	7.65	7.93	13.58	16.67	18.57	22.24	34.44	33.6	Unknown
Long chain fatty acid beta-oxidation, LFCAs => Acetyl-CoA	L4	bin292_1_143	K00632	fadA, fadI	acetyl-CoA acyltransferase	2.3.1.16	Beta-Ketoacyl-CoA	Acetyl-CoA; Fatty acyl-CoA	4.73	5.31	3.3	5.28	5.41	5.98	11.48	11.9	10.56	18.45	27.96	26.64	42.93	53.92	51.92	Cytoplasmic
Butyrate beta-oxidation
Butyrate syntrophic degradation, butyrate => acetyl-CoA	B1	bin292_5_66	K00929	buk	butyrate kinase	2.7.2.7	Butyrate	Butyryl-phosphate	0.97	0	1.41	6.71	7.25	6	6.8	6.91	5.66	8.74	6.51	6.34	10.93	15	12.94	Cytoplasmic
Butyrate syntrophic degradation, butyrate => acetyl-CoA	B2	bin292_1_902	K00248	ACADS, bcd	butyryl-CoA dehydrogenase	1.3.8.1	Butyryl-CoA	Crotonoyl-CoA	2.77	3.9	2.15	9.75	15.03	11.6	10.36	16.17	9.78	18.04	21.34	20.5	10.99	19.25	18.06	Cytoplasmic
Butyrate syntrophic degradation, butyrate => acetyl-CoA	B2	bin292_2_151	K00248	ACADS, bcd	butyryl-CoA dehydrogenase	1.3.8.1	Butyryl-CoA	Crotonoyl-CoA	43.66	60.15	64.57	90.46	143.83	153.82	88.63	112.65	115.59	165.1	249	244.17	99.16	169.27	172.86	Cytoplasmic
Butyrate syntrophic degradation, butyrate => acetyl-CoA	B2	bin292_5_67	K00248	ACADS, bcd	butyryl-CoA dehydrogenase	1.3.8.1	Butyryl-CoA	Crotonoyl-CoA	0	0.48	0	8	6.58	7.75	5.47	4.59	5.34	9.91	6.76	5.86	17.33	17.83	16.42	Cytoplasmic
Butyrate syntrophic degradation, butyrate => acetyl-CoA	B3	bin292_1_820	K01825	fadB	3-hydroxyacyl-CoA dehydrogenase / enoyl-CoA hydratase / 3-hydroxybutyryl-CoA e	4.2.1.17	Crotonoyl-CoA	(S)-3-Hydroxybutanoyl-CoA	1.7	0	0	0	0	0	3.02	5.74	5.15	7.85	11.51	4.99	2.92	11.92	5.84	Cytoplasmic
Butyrate syntrophic degradation, butyrate => acetyl-CoA	B3	bin292_1_365	K01692	paaF, echA	enoyl-CoA hydratase	4.2.1.17	Crotonoyl-CoA	(S)-3-Hydroxybutanoyl-CoA	1.6	2.13	2.36	11.61	11.23	19.68	11.36	10.73	11.67	24.3	19.98	20.15	28.31	29.68	27.72	Cytoplasmic
Butyrate syntrophic degradation, butyrate => acetyl-CoA	B3	bin292_1_572	K01692	paaF, echA	enoyl-CoA hydratase	4.2.1.17	Crotonoyl-CoA	(S)-3-Hydroxybutanoyl-CoA	0.7	2.79	0	3.17	3.85	4.67	3.97	3.15	2.9	7.29	7.81	4.75	9.05	8.62	8.2	Cytoplasmic
Butyrate syntrophic degradation, butyrate => acetyl-CoA	B3	bin292_1_680	K01692	paaF, echA	enoyl-CoA hydratase	4.2.1.17	Crotonoyl-CoA	(S)-3-Hydroxybutanoyl-CoA	1.17	0.77	0	2.64	2.55	1.69	1.38	0.95	2.2	3.99	1.92	4.93	1.62	2.83	2.68	Cytoplasmic
Butyrate syntrophic degradation, butyrate => acetyl-CoA	B3	bin292_4_35	K01692	paaF, echA	enoyl-CoA hydratase	4.2.1.17	Crotonoyl-CoA	(S)-3-Hydroxybutanoyl-CoA	0.91	0.4	0	1.38	4.21	3.27	3.45	3.97	3.13	5.7	7.58	5.74	11.58	11.51	13.12	Cytoplasmic
Butyrate syntrophic degradation, butyrate => acetyl-CoA	B3	bin292_2_150	K01715	crt	enoyl-CoA hydratase	4.2.1.17	Crotonoyl-CoA	(S)-3-Hydroxybutanoyl-CoA	15.86	29	22.86	66.89	71.87	73.27	45.66	63.33	62.86	102.39	128.87	115.99	75.96	97.67	107.58	Cytoplasmic
Butyrate syntrophic degradation, butyrate => acetyl-CoA	B3	bin292_5_33	K01715	crt	enoyl-CoA hydratase	4.2.1.17	Crotonoyl-CoA	(S)-3-Hydroxybutanoyl-CoA	0	0	0.89	2.28	2.86	4.25	1.43	5.92	5.18	17.01	16.67	14.28	15.87	25.12	25.39	Cytoplasmic
Butyrate syntrophic degradation, butyrate => acetyl-CoA	B3	bin292_2_76	K17865	croR	3-hydroxybutyryl-CoA dehydratase	4.2.1.55	Crotonoyl-CoA	(R)-3-Hydroxybutanoyl-CoA	0	0	0	0	0	0	0	0	0	0	0	0	0	0	0	Cytoplasmic
Butyrate syntrophic degradation, butyrate => acetyl-CoA	B3	bin292_6_86	K17865	croR	3-hydroxybutyryl-CoA dehydratase	4.2.1.55	Crotonoyl-CoA	(R)-3-Hydroxybutanoyl-CoA	2.09	0	1.65	0	4.9	0	1.43	1.76	1.52	12.6	11.92	9.68	5.19	7.81	3	Unknown
Butyrate syntrophic degradation, butyrate => acetyl-CoA	B4	bin292_1_820	K01825	fadB	3-hydroxyacyl-CoA dehydrogenase / enoyl-CoA hydratase / 3-hydroxybutyryl-CoA e	1.1.1.35	(S)-3-Hydroxybutanoyl-CoA	Acetoacetyl-CoA	1.7	0	0	0	0	0	3.02	5.74	5.15	7.85	11.51	4.99	2.92	11.92	5.84	Cytoplasmic
Butyrate syntrophic degradation, butyrate => acetyl-CoA	B4	bin292_1_144	K07516	fadN	3-hydroxyacyl-CoA dehydrogenase	1.1.1.35	(S)-3-Hydroxybutanoyl-CoA	Acetoacetyl-CoA	2.22	2.83	1.71	2.68	2.85	4.65	6.94	7.65	7.93	13.58	16.67	18.57	22.24	34.44	33.6	Unknown
Butyrate syntrophic degradation, butyrate => acetyl-CoA	B4	bin292_2_106	K00074	paaH, hbd, fadB, mmgB	3-hydroxybutyryl-CoA dehydrogenase	1.1.1.157	(S)-3-Hydroxybutanoyl-CoA	Acetoacetyl-CoA	6.06	4.74	4.85	12.88	14.61	11.36	6	4.93	5.84	15.53	13.22	15.95	13.25	17.08	16.47	Cytoplasmic
Butyrate syntrophic degradation, butyrate => acetyl-CoA	B4	bin292_2_149	K00074	paaH, hbd, fadB, mmgB	3-hydroxybutyryl-CoA dehydrogenase	1.1.1.157	(S)-3-Hydroxybutanoyl-CoA	Acetoacetyl-CoA	12.4	8.03	9.29	11.63	10	14.08	10.43	11.44	11.12	27.18	35.13	61.94	17.74	24.24	21.09	Cytoplasmic
Butyrate syntrophic degradation, butyrate => acetyl-CoA	B5	bin292_2_103	K00626	E2.3.1.9, atoB	acetyl-CoA C-acetyltransferase	2.3.1.9	Acetoacetyl-CoA	Acetyl-CoA	11.94	19.64	24.91	41.2	47.94	37.64	21.55	30.72	21.51	48.49	60.73	63.3	72.89	87.4	93.94	Cytoplasmic
Butyrate syntrophic degradation, butyrate => acetyl-CoA	B5	bin292_2_147	K00626	E2.3.1.9, atoB	acetyl-CoA C-acetyltransferase	2.3.1.9	Acetoacetyl-CoA	Acetyl-CoA	5.28	7.35	7.44	28.11	32.09	28.46	20.32	28.6	30.98	58.44	77.03	71.38	52.39	82.65	90.37	Cytoplasmic
Butyrate syntrophic degradation, butyrate => acetyl-CoA	B5	bin292_2_148	K00626	E2.3.1.9, atoB	acetyl-CoA C-acetyltransferase	2.3.1.9	Acetoacetyl-CoA	Acetyl-CoA	4.56	13.69	10.48	31.07	58.13	56.98	29.77	44.79	43.13	86.56	136.23	119.85	82.67	156.96	171.26	Cytoplasmic
Embden–Meyerhof–Parnas (EMP) pathway
Glycolysis, glucose => pyruvate	E1	bin292_3_21	K00844	HK	hexokinase	2.7.1.1	Glucose	alpha-D-Glucose 6P	0	0	0	0	0	0	0.14	0.24	0.1	0.2	0.4	0.2	0.11	0	0.11	Unknown
Glycolysis, glucose => pyruvate	E2	bin292_1_619	K13810	tal-pgi	transaldolase / glucose-6-phosphate isomerase	5.3.1.9	alpha-D-Glucose 6P	beta-D-Fructose 6P	0.9	0.3	0	4.42	2.98	4	2.74	3.09	2.28	6.72	7.83	8.16	8.9	8.58	8.73	Cytoplasmic
Glycolysis, glucose => pyruvate	E3	bin292_3_115	K00850	pfkA, PFK	6-phosphofructokinase 1	2.7.1.11	beta-D-Fructose 6P	beta-D-Fructose 1,6-P2	0.16	0.41	0.45	1.87	0.78	0.5	1.85	1.13	1.37	2.28	1.54	2.38	1.68	1.47	1.93	Cytoplasmic
Glycolysis, glucose => pyruvate	E3	bin292_3_263	K21071	pfk, pfp	ATP-dependent phosphofructokinase / diphosphate-dependent phosphofructokinase	2.7.1.11	beta-D-Fructose 6P	beta-D-Fructose 1,6-P2	0.77	0.25	1.96	2.03	1.52	2.67	1.1	0.93	0.65	2.48	3.8	3.86	2.93	3.08	3.12	Cytoplasmic
Glycolysis, glucose => pyruvate	E4	bin292_1_659	K01624	FBA, fbaA	fructose-bisphosphate aldolase, class II	4.1.2.13	beta-D-Fructose 1,6-P2	Glyceraldehyde-3P	1.64	1.44	0.2	4.12	5.28	6.75	4.03	5.52	5.91	7.84	11.2	9.27	9.3	13.92	11.53	Cytoplasmic
Glycolysis, glucose => pyruvate	E5	bin292_1_756	K01803	TPI, tpiA	triosephosphate isomerase (TIM)	5.3.1.1	Glycerone-P	Glyceraldehyde-3P	0	0.88	0	1	0.97	0	1.73	0.54	0.46	3.4	3.71	3.6	7.37	5.26	4.59	Cytoplasmic
Glycolysis, glucose => pyruvate	E6	bin292_1_757	K00134	GAPDH, gapA	glyceraldehyde 3-phosphate dehydrogenase (phosphorylating)	1.2.1.12	Glyceraldehyde-3P	Glycerate-1,3P2	1.3	0.86	0.63	3.9	5.45	5.12	3.58	2.63	2.35	9.63	5.83	9.25	7.05	7.83	7.02	Cytoplasmic
Glycolysis, glucose => pyruvate	E6	bin292_1_896	K00134	GAPDH, gapA	glyceraldehyde 3-phosphate dehydrogenase (phosphorylating)	1.2.1.12	Glyceraldehyde-3P	Glycerate-1,3P2	0.22	0.29	0	1.64	0.63	0.71	0.72	0.18	0.59	2.33	3.01	1.6	2.02	2.38	2.39	Cytoplasmic
Glycolysis, glucose => pyruvate	E6	bin292_4_170	K00927	PGK, pgk	phosphoglycerate kinase	2.7.2.3	Glycerate-1,3P2	Glycerate-3P	1.94	2.09	1.02	7.44	5.07	5.02	6.36	5.71	5.86	8.87	15.35	12.94	12.9	13.46	16.27	Cytoplasmic
Glycolysis, glucose => pyruvate	E7	bin292_2_152	K15633	gpmI	2,3-bisphosphoglycerate-independent phosphoglycerate mutase	5.4.2.12	Glycerate-3P	Glycerate-2P	0.67	0.15	0.32	2.19	3.11	2.35	1.33	2.52	1.66	4.49	3.92	3.64	6.49	7.98	7.07	Cytoplasmic
Glycolysis, glucose => pyruvate	E7	bin292_5_87	K15633	gpmI	2,3-bisphosphoglycerate-independent phosphoglycerate mutase	5.4.2.12	Glycerate-3P	Glycerate-2P	0.36	0	2.07	4.32	1.71	2.02	2.67	1.54	3.14	7.42	4.58	4.12	11.33	9.78	11.13	Cytoplasmic
Glycolysis, glucose => pyruvate	E7	bin292_3_121	K15635	apgM	2,3-bisphosphoglycerate-independent phosphoglycerate mutase	5.4.2.12	Glycerate-3P	Glycerate-2P	0.17	0.22	0.24	3.79	3.62	3	3.27	1.09	2.05	7.73	7.98	5.93	13.35	13.89	18.58	Cytoplasmic
Glycolysis, glucose => pyruvate	E8	bin292_7_85	K01689	ENO, eno	enolase	4.2.1.11	Glycerate-2P	Phosphoenolpyruvate	1.1	0.41	1.37	3.56	3.95	3.96	2.54	2.29	2.88	4.74	4.88	7.86	5.44	4.94	5.27	Cytoplasmic
Glycolysis, glucose => pyruvate	E9	bin292_3_196	K00873	PK, pyk	pyruvate kinase	2.7.1.40	Phosphoenolpyruvate	Pyruvate	0.14	0.54	0	2.05	4.1	2.32	2.2	0.66	1.2	3.64	2.61	3.17	5.32	4.56	5.47	Cytoplasmic
Electron bi(con)furcating complex
Fix system
		bin292_1_900	K03522	fixB, etfA	electron transfer flavoprotein alpha subunit	-			0	0.31	0	2.47	2.71	1.54	2.88	1.14	3.19	5.81	4.62	4.55	5.99	6.65	5.23	Cytoplasmic
		bin292_1_901	K03521	fixA, etfB	electron transfer flavoprotein beta subunit	-			0.33	0	0	1.98	4.32	3.55	1.71	2.95	2.48	5.17	3.88	5.33	5.22	8.1	5.79	Cytoplasmic
		bin292_1_902	K00248	ACADS, bcd	butyryl-CoA dehydrogenase	[EC:1.3.8.1]			2.77	3.9	2.15	9.75	15.03	11.6	10.36	16.17	9.78	18.04	21.34	20.5	10.99	19.25	18.06	Cytoplasmic
		bin292_1_903	K03855	fixX	ferredoxin like protein	-			0	0	0	9.64	0	7.06	0	0	0	0	3.57	0	14.57	13.66	11.75	Cytoplasmic
		bin292_1_904	K00313	fixC	electron transfer flavoprotein-quinone oxidoreductase	[EC:1.5.5.-]			0.32	0	0	1.66	2.38	3.08	1.8	2.17	2.67	3.88	6.67	5.68	6.98	6.57	8.49	Cytoplasmic
Iron-sulfur-binding reductase linked to ETF
		bin292_2_146	K01897	ACSL, fadD	long-chain acyl-CoA synthetase	[EC:6.2.1.3]			0.27	0.18	0.58	6.86	4.21	4.66	6.94	5.19	6.6	19.75	16.72	11.13	32.82	34.55	30.68	CytoplasmicMembrane
		bin292_2_147	K00626	ACAT, atoB	acetyl-CoA C-acetyltransferase	[EC:2.3.1.9]			5.28	7.35	7.44	28.11	32.09	28.46	20.32	28.6	30.98	58.44	77.03	71.38	52.39	82.65	90.37	Cytoplasmic
		bin292_2_148	K00626	ACAT, atoB	acetyl-CoA C-acetyltransferase	[EC:2.3.1.9]			4.56	13.69	10.48	31.07	58.13	56.98	29.77	44.79	43.13	86.56	136.23	119.85	82.67	156.96	171.26	Cytoplasmic
		bin292_2_149	K00074	paaH, hbd, fadB, mmgB	3-hydroxybutyryl-CoA dehydrogenase	[EC:1.1.1.157]			12.4	8.03	9.29	11.63	10	14.08	10.43	11.44	11.12	27.18	35.13	61.94	17.74	24.24	21.09	Cytoplasmic
		bin292_2_150	K01715	crt	enoyl-CoA hydratase	[EC:4.2.1.17]			15.86	29	22.86	66.89	71.87	73.27	45.66	63.33	62.86	102.39	128.87	115.99	75.96	97.67	107.58	Cytoplasmic
		bin292_2_151	K00248	ACADS, bcd	butyryl-CoA dehydrogenase	[EC:1.3.8.1]			43.66	60.15	64.57	90.46	143.83	153.82	88.63	112.65	115.59	165.1	249	244.17	99.16	169.27	172.86	Cytoplasmic
		bin292_2_152			Probable 2,3-bisphosphoglycerate-independent phosphoglycerate mutase	[EC:5.4.2.12]			0.67	0.15	0.32	2.19	3.11	2.35	1.33	2.52	1.66	4.49	3.92	3.64	6.49	7.98	7.07	Cytoplasmic
		bin292_2_153	K03809	wrbA	NAD(P)H dehydrogenase (quinone)	[EC:1.6.5.2]			0	0	0	0	2.84	2.46	0.42	2.31	1.32	5.96	7.02	6.49	8.87	12.26	10.42	Cytoplasmic
		bin292_2_154			2-hydroxy-6-oxononadienedioate/2-hydroxy-6-oxononatrienedioate hydrolase				0.63	0.84	0.47	6.21	4.16	8.67	4.79	6.26	4.79	12.95	9.15	10.27	12.76	12.09	11.63	Cytoplasmic
		bin292_2_155	K01897	ACSL, fadD	long-chain acyl-CoA synthetase	[EC:6.2.1.3]			1.56	1.76	1.29	3.7	5.35	2.98	2.18	3.15	3.31	5.02	5.18	4.75	3.41	4.36	4.14	Cytoplasmic
		bin292_2_156	K06076	fadL	long-chain fatty acid transport protein	-			17.04	13.4	16.58	29.15	43.3	39.01	33.18	37.85	37.77	64.56	77.53	90.02	38.48	57.06	65.43	OuterMembrane
		bin292_2_157			EtfAB:quinone oxidoreductase	-			1.95	1.11	0.97	21.18	12.66	13.35	11.18	11.73	10.54	25.79	26.65	27.32	42.1	53.06	49.39	CytoplasmicMembrane
		bin292_2_158	K03522	fixB, etfA	electron transfer flavoprotein alpha subunit	-			10.03	13.26	14.97	56.01	77.42	86.66	53.71	72.55	63.81	83.53	138.85	144.41	110.81	183.64	184.65	Unknown
		bin292_2_159	K03521	fixA, etfB	electron transfer flavoprotein beta subunit	-			7.65	7.4	12.52	23.04	33.15	29.39	24.74	30.18	34.03	29.33	59.25	86.98	27.61	65.93	63.8	Cytoplasmic
		bin292_2_160	K01895	ACSS1_2, acs	acetyl-CoA synthetase	[EC:6.2.1.1]			2.07	2.1	4.6	12.89	15.95	14.24	17.21	19.4	19.56	36.84	48.26	50.43	48.48	76.96	71.19	Cytoplasmic
heterodisulfide reductase (HdrABC)-containing complexes
		bin292_1_539	K03389	hdrB2	heterodisulfide reductase subunit B2	[EC:1.8.7.3 1.8.98.4 1.8.98.5 1.8.98.6]			2.8	2.22	1.64	22.37	14.44	14.55	16.56	8.89	16.47	45.29	38.8	28.08	79.85	68.95	78.9	Cytoplasmic
		bin292_1_540	K03390	hdrC2	heterodisulfide reductase subunit C2	[EC:1.8.7.3 1.8.98.4 1.8.98.5 1.8.98.6]			5.19	4.34	5.91	8.78	10.74	21.83	7.24	11.82	8.23	16.39	29.28	23.79	24.7	39	46.06	Cytoplasmic
		bin292_1_541	K00125	fdhB	formate dehydrogenase (coenzyme F420) beta subunit	[EC:1.17.98.3 1.8.98.6]			1.31	6.04	4.76	27.23	17.91	22.79	24.26	14.13	18.22	72.15	55.34	32.65	118.5	114.41	82.2	Cytoplasmic
		bin292_1_542	K14127	mvhD, vhuD, vhcD	F420-non-reducing hydrogenase iron-sulfur subunit	[EC:1.12.99.- 1.8.98.5 1.8.98.6]			0	9.73	0	9.23	10.4	14.84	5.15	3.45	2.98	9.9	16.25	16.78	10.2	24.86	21.81	Unknown
		bin292_1_543	K03388	hdrA2	heterodisulfide reductase subunit A2	[EC:1.8.7.3 1.8.98.4 1.8.98.5 1.8.98.6]			0.84	1.76	2.02	12.96	10.19	13.05	10.42	10.26	9.94	36.79	36.03	30.52	60.52	71.8	71.73	Cytoplasmic
		bin292_3_78	K02573	napG	ferredoxin-type protein NapG	-			1.18	0	0	5.91	5.77	7.88	1.66	5.78	2.44	4.32	4.1	1.87	3.75	3.15	3.17	Cytoplasmic
		bin292_3_79	K03388	hdrA2	heterodisulfide reductase subunit A2	[EC:1.8.7.3 1.8.98.4 1.8.98.5 1.8.98.6]			0	0	0	2.64	1.01	0.14	0.5	0.28	0.59	0.68	0.46	1.17	0.78	0.89	0.73	Cytoplasmic
		bin292_3_80	K03388	hdrA2	heterodisulfide reductase subunit A2	[EC:1.8.7.3 1.8.98.4 1.8.98.5 1.8.98.6]			0.11	0.29	0.16	2.35	2.79	2.52	1.54	1.8	1.8	3.42	2.8	2.29	2.28	2.46	1.79	Cytoplasmic
		bin292_3_81	K14127	mvhD, vhuD, vhcD	F420-non-reducing hydrogenase iron-sulfur subunit	[EC:1.12.99.- 1.8.98.5 1.8.98.6]			0	0	0	6.57	2.77	5.09	2.36	4.85	2.07	5.4	5.62	5.08	4.48	2.41	3.48	Cytoplasmic
		bin292_3_82	K00125	fdhB	formate dehydrogenase (coenzyme F420) beta subunit	[EC:1.17.98.3 1.8.98.6]			0	0.75	0	1.27	5.52	3.95	3.2	1.83	1.93	2.52	2.22	2.27	1.77	2.4	1.82	Cytoplasmic
		bin292_3_83	K00123	fdoG, fdhF, fdwA	formate dehydrogenase major subunit	[EC:1.17.1.9]			0.27	0	0.52	2.86	3.28	2.25	1.42	1.46	2.01	3.09	3.29	2.45	2.29	2.86	2.6	Cytoplasmic
		bin292_3_84			Ferredoxin:CoB-CoM heterodisulfide reductase subunit C				0	0	0	19.67	0	7.76	4.42	3.65	5.64	14.22	4.46	4.92	3.75	4.75	6.69	Cytoplasmic
		bin292_3_85	K02574	napH	ferredoxin-type protein NapH	-			0	0.19	0.21	1.76	2.3	1.77	1.39	0.35	2.07	2.83	1.44	0.97	2	1.49	0.93	CytoplasmicMembrane
Nuo (NADH-quinone oxidoreductase) complex
		bin292_5_13	K00330	nuoA	NADH-quinone oxidoreductase subunit A	[EC:7.1.1.2]			0	0	0	0	0	0	0	0	0	0	0	0	0	0	0	CytoplasmicMembrane
		bin292_5_14	K00331	nuoB	NADH-quinone oxidoreductase subunit B	[EC:7.1.1.2]			0	0	0	0	0	0	0	0	0	0	0	1.13	0.29	0.59	0	CytoplasmicMembrane
		bin292_5_15	K00332	nuoC	NADH-quinone oxidoreductase subunit C	[EC:7.1.1.2]			0	0	0	0	0	0	0.42	0	0	0	0	0	0	0	0	Cytoplasmic
		bin292_5_16	K00333	nuoD	NADH-quinone oxidoreductase subunit D	[EC:7.1.1.2]			0	0	0	0.27	0.26	0	0.17	0	0	0.08	0.12	0.24	0.33	0.28	0.2	Cytoplasmic
		bin292_5_17	K18330	hndA	NADP-reducing hydrogenase subunit HndA	[EC:1.12.1.3]			0	0	0	0	0	0	0	0	0	0	0	0	0	0.29	0	Cytoplasmic
		bin292_5_18	K17992	hndB	NADP-reducing hydrogenase subunit HndB	[EC:1.12.1.3]			0	0	0	0	0	0	0	0	0	0	0	2.09	0	1.97	0	Cytoplasmic
		bin292_5_19	K18331	hndC	NADP-reducing hydrogenase subunit HndC	[EC:1.12.1.3]			0	0	0	0	0.15	0	0.05	0.17	0.07	0.05	0.07	0.07	0.16	0.12	0.16	Cytoplasmic
		bin292_5_20			NADPH-Fe(3+) oxidoreductase subunit alpha				0	0	0.11	0.11	0.05	0.3	0	0	0	0.16	0.2	0.2	0.14	0.12	0.06	Cytoplasmic
		bin292_5_21	K00337	nuoH	NADH-quinone oxidoreductase subunit H	[EC:7.1.1.2]			0	0	0	0	0	0	0.11	0.19	0	0.1	0	0	0	0.09	0	CytoplasmicMembrane
		bin292_5_22	K00338	nuoI	NADH-quinone oxidoreductase subunit I	[EC:7.1.1.2]			0	0	0	0	0	0	0	0	0.73	0	2.55	0	0	0.36	0	Cytoplasmic
		bin292_5_23	K00339	nuoJ	NADH-quinone oxidoreductase subunit J	[EC:7.1.1.2]			0	0	0	0	0	0	0	0.56	0	0	0	0	0.24	0	0	CytoplasmicMembrane
		bin292_5_24	K00340	nuoK	NADH-quinone oxidoreductase subunit K	[EC:7.1.1.2]			0	0	0	0	0	0	0	0	0	0	0	0	0	0	0	CytoplasmicMembrane
		bin292_5_25	K00341	nuoL	NADH-quinone oxidoreductase subunit L	[EC:7.1.1.2]			0	0	0.57	0	0	0	0	0.16	0.2	0.13	0.13	0.07	0.33	0.08	0.37	CytoplasmicMembrane
		bin292_5_26	K00342	nuoM	NADH-quinone oxidoreductase subunit M	[EC:7.1.1.2]			0	0	0	0	0	0	0	0	0	0.05	0	0.08	0.05	0.24	0.14	CytoplasmicMembrane
		bin292_5_27	K00343	nuoN	NADH-quinone oxidoreductase subunit N	[EC:7.1.1.2]			0	0	0	0.21	0	0	0.13	0	0	0.12	0.36	0.09	0.21	0.16	0.05	CytoplasmicMembrane
		bin292_1_152	K00334	nuoE	NADH-quinone oxidoreductase subunit E	[EC:7.1.1.2]			3	1.01	3.45	25.91	9.12	9.83	19.08	18.72	11.72	27.11	24.06	31.39	18.93	17.89	17.93	Cytoplasmic
		bin292_1_153	K17992	hndB	NADP-reducing hydrogenase subunit HndB	[EC:1.12.1.3]			1.55	0	5.12	0	3.77	17.84	2.78	6.58	3.51	5.44	14.47	20.5	8.61	7.38	7.29	Cytoplasmic
		bin292_1_154	K00335	nuoF	NADH-quinone oxidoreductase subunit F	[EC:7.1.1.2]			2.51	2.7	3.11	9.9	10.14	9.71	8.5	8.68	8.74	21.94	26.86	22.46	18.17	25.26	23.56	Cytoplasmic
Nfn (NADH-dependent Fdred:NADP+ oxidoreductase) complex
		bin292_1_535	K00266	nfnA	glutamate synthase (NADPH) small chain/NADH-dependent ferredoxin-NADP reductase	1.4.1.13			0.44	0.58	0.64	3.98	3.26	2.14	4.33	3.44	3.38	10.83	11.35	11.34	20.43	28.34	30.23	Cytoplasmic
ATP synthase
F-type ATPase, prokaryotes and chloroplasts		bin292_1_321	K02114	ATPF1E, atpC	F-type H+-transporting ATPase subunit gamma epsilon				3.8	1.73	0	1.9	1.01	4.71	4.58	2.14	1.87	5.52	27.03	22.89	22.66	56.02	51.34	Cytoplasmic
F-type ATPase, prokaryotes and chloroplasts		bin292_1_322	K02112	ATPF1B, atpD	F-type H+-transporting ATPase subunit beta	7.1.2.2			4.21	8.89	5.49	31.99	44	35.88	26.28	27.15	27.56	48.88	65.5	57.63	117.02	153.01	155.67	Cytoplasmic
F-type ATPase, prokaryotes and chloroplasts		bin292_1_323	K02115	ATPF1G, atpG	F-type H+-transporting ATPase subunit gamma				1.6	1.41	0.39	12.49	4.85	6.6	11.13	8.48	11.14	23.52	22.48	20.3	60.03	69.12	62.6	Cytoplasmic
F-type ATPase, prokaryotes and chloroplasts		bin292_1_324	K02111	ATPF1A, atpA	F-type H+-transporting ATPase subunit ATPase subunit alpha	7.1.2.2			0.51	0.68	0.19	4.26	4.69	3.02	11.02	10.59	9.38	22.15	27.89	30.78	45.15	62.3	65.74	Cytoplasmic
F-type ATPase, prokaryotes and chloroplasts		bin292_1_325	K02113	ATPF1D, atpH	F-type H+-transporting ATPase subunit delta				0	0	0	3.63	0	0	3.1	1.5	0.85	11.8	13.27	16.67	20.86	20.51	27.53	Cytoplasmic
F-type ATPase, prokaryotes and chloroplasts		bin292_1_326	K02109	ATPF0B, atpF	F-type H+-transporting ATPase subunit b				0	0	0.71	2.14	2.45	3.2	4.44	1.17	2.63	8.16	7.7	14.56	12.84	14.53	15.07	Cytoplasmic
F-type ATPase, prokaryotes and chloroplasts		bin292_1_327	K02109	ATPF0B, atpF	F-type H+-transporting ATPase subunit b				0	2.96	0	21.2	1.71	4.96	7.43	6.41	5.56	9.15	11.69	11.66	20.8	17.73	11.64	Cytoplasmic
F-type ATPase, prokaryotes and chloroplasts		bin292_1_462	K02108	ATPF0A, atpB	F-type H+-transporting ATPase subunit a				0.86	1.71	0	5.15	5.04	4.67	13.86	12.27	8.29	32.46	34.57	34.06	65.94	63.64	62.6	CytoplasmicMembrane
F-type ATPase, prokaryotes and chloroplasts		bin292_1_528	K02110	ATPF0C, atpE	F-type H+-transporting ATPase subunit c				18.65	28.17	30.99	131.85	172.71	152.68	122.13	190.79	194.23	293.84	442.61	328.38	626.81	1026.62	1122.82	CytoplasmicMembrane
VA-type ATPase, prokaryotes		bin292_7_68	K02123	ATPVI, ntpI, atpI	V/A-type H+-transporting ATPase subunit I				0.28	0.61	0.13	4.18	2.77	3.27	3.43	4.24	3.79	6.84	5.69	6.8	3.55	3.36	2.93	CytoplasmicMembrane
VA-type ATPase, prokaryotes		bin292_7_69	K02124	ATPVK, ntpK, atpK	V/A-type H+-transporting ATPase subunit K				6.87	6.96	4	9.03	11.89	23.61	11.87	12.93	22.8	26.96	35.13	54.41	11.71	17.77	13.15	CytoplasmicMembrane
VA-type ATPase, prokaryotes		bin292_7_70	K02121	ATPVE, ntpE, atpE	V/A-type H+-transporting ATPase subunit E				1.52	4.04	0.76	9.89	11.26	11.14	11.83	10.81	15.49	20.34	31.19	28.04	10.9	12.78	15.94	Cytoplasmic
VA-type ATPase, prokaryotes		bin292_7_71	K02119	ATPVC, ntpC, atpC	V/A-type H+-transporting ATPase subunit C				0.21	0.55	1.21	10.67	4.2	9.19	8.3	7.09	4.53	14.92	10.84	11.43	10.74	10.24	7.64	Cytoplasmic
VA-type ATPase, prokaryotes		bin292_7_73	K02117	ATPVA, ntpA, atpA	V/A-type H+-transporting ATPase subunit A	7.1.2.2, 7.1.2.1			2.69	1.56	1.86	9.73	7.91	10.77	8.41	7.47	8.34	14.94	14.6	14	7.1	8.5	9.95	Cytoplasmic
VA-type ATPase, prokaryotes		bin292_7_74	K02118	ATPVB, ntpB, atpB	V/A-type H+-transporting ATPase subunit B				0.85	1.49	2.45	7.46	7.9	6.99	7.53	9.59	7.93	15.85	15.88	14.58	8.15	7	7.06	Cytoplasmic
VA-type ATPase, prokaryotes		bin292_7_75	K02120	ATPVD, ntpD, atpD	V/A-type H+-transporting ATPase subunit D				1.72	0	3.21	7.79	12.71	9.42	5.06	5.3	8.06	14.36	14.05	16.44	9.49	6.56	8.33	Cytoplasmic
Mobility related
Pilus assembly related		bin292_1_401	K02654	pilD, pppA	leader peptidase (prepilin peptidase) / N-methyltransferase	[EC:3.4.23.43 2.1.1.-]			0	0	0	0.99	0	0	1.09	1.07	0.9	1.82	2.16	3.11	1.7	3.17	2.52	CytoplasmicMembrane
Pilus assembly related		bin292_1_403	K02671	pilV	type IV pilus assembly protein PilV	-			0	0	0	0	3.8	0	0	0	5.35	0	4.16	0	4.63	4.4	0	CytoplasmicMembrane
Pilus assembly related		bin292_1_404	K02672	pilW	type IV pilus assembly protein PilW	-			0	0	0	0	0	0.68	0	0	0	0.51	0	0	0	0.31	0.31	Unknown
Pilus assembly related		bin292_1_405	K02673	pilX	type IV pilus assembly protein PilX	-			0	0	0	0	0	0	0.08	0.39	0.33	0.83	0.95	0.75	0.96	1.51	0.85	Unknown
Pilus assembly related		bin292_1_730	K02653	pilC	type IV pilus assembly protein PilC	-			0.17	0.9	0.25	5.4	2.33	1.25	3.89	2.9	2.08	8.66	6.3	5.46	9.89	11.1	10.21	CytoplasmicMembrane
Pilus assembly related		bin292_2_189	K02666	pilQ	type IV pilus assembly protein PilQ	-			0	0	0	0.24	0.11	0	0.37	0.13	0	0.14	0.31	0	0.41	0.93	0.59	OuterMembrane
Pilus assembly related		bin292_2_191	K02664	pilO	type IV pilus assembly protein PilO	-			0	0	0	0.77	0	0	0.96	0.84	0	0.86	0	0	0	0	0.2	CytoplasmicMembrane
Pilus assembly related		bin292_2_192	K02663	pilN	type IV pilus assembly protein PilN	-			0	0	0	0	0.93	0	0.58	0	0	1.03	0.4	0	0.22	0.92	0	Unknown
Pilus assembly related		bin292_2_193	K02662	pilM	type IV pilus assembly protein PilM	-			0	0	0	0.41	0.4	2.7	0.39	0.67	1.49	2.21	1.61	1.65	3.13	3.91	3.22	Cytoplasmic
Pilus assembly related		bin292_3_164	K02669	pilT	twitching motility protein PilT	-			0.34	0.44	0	5.58	2.9	4.11	2.32	4.77	3.54	5.65	5.34	5.5	7.13	7.79	7.16	Cytoplasmic
Pilus assembly related		bin292_4_65	K02669	pilT	twitching motility protein PilT	-			0.53	0	1.02	1.06	3.41	3	4.01	1.99	2.5	6.2	5.33	3.99	6.92	8.88	7.48	Cytoplasmic
Pilus assembly related		bin292_4_66	K02669	pilT	twitching motility protein PilT	-			0.2	0	0	1.79	1.43	0.65	1.13	1.28	1.08	3.06	2.48	3.05	4.63	5.11	5.39	Cytoplasmic
Pilus assembly related		bin292_6_63	K02650	pilA	type IV pilus assembly protein PilA	-			10.3	0	0	37.45	24.91	43.31	23.75	17.45	15.44	48.32	32.98	45.13	54.18	31.67	40.58	Extracellular
flagellar assembly related		bin292_4_163	K09860	flgP	outer membrane protein FlgP	-			4.05	4.1	5.35	11.85	22.8	17.97	12.65	16.64	17.05	21.73	32.77	27	17.93	31.89	28.2	Unknown
gliding motility		bin292_3_12	K25152	gldA	gliding motility-associated transport system ATP-binding protein	-			0.24	0	1.05	0	1.22	0.2	0.34	0.39	0.82	4.01	2.06	4.03	3.12	7.01	5.84	Cytoplasmic
gliding motility		bin292_3_13	K25151	gldF	gliding motility-associated transport system permease protein	-			0	0	1.12	1.71	0.28	0.95	1.25	0.62	0	2.08	2.97	1.8	1.53	1.88	2.47	CytoplasmicMembrane
gliding motility		bin292_3_14	K25153	gldG	gliding motility-associatede transport system auxiliary component	-			0.08	0	0	0.5	0.78	0.2	0.56	0.88	0.62	2.21	2.61	1.66	3.59	4.08	4.25	Cytoplasmic
Chemotaxis related
		bin292_7_56	K00575	cheR	chemotaxis protein methyltransferase CheR	[EC:2.1.1.80]			0	0	0	0.43	1.03	0	0.94	0.92	0.39	1.45	2.97	0.76	3.45	2.74	4.1	Cytoplasmic
Formate dehydrogenase complex
		bin292_1_437	K02380	fdhE	FdhE protein	-			0	2.6	2.05	8.02	7.12	5.54	6.89	3.65	2.3	15.54	11.4	7.73	15.22	18	12.15	Cytoplasmic
		bin292_1_438	K00127	fdoI, fdsG	formate dehydrogenase subunit gamma	-			2.06	2.19	0.61	14.85	16.32	19.63	8.31	14.14	13.92	15.97	17.16	25.14	21.67	24.57	23.93	CytoplasmicMembrane
		bin292_1_439	K00124	fdoH, fdsB	formate dehydrogenase iron-sulfur subunit	-			4.7	3.74	3.69	41.07	28.76	35.53	19.24	18.39	20.63	29.07	35.74	38.04	31	45.43	37.34	CytoplasmicMembrane
		bin292_1_440	K00123	fdoG, fdhF, fdwA	formate dehydrogenase major subunit	[EC:1.17.1.9]			1.01	1.9	0.62	6.44	10.19	8.95	5.42	6.7	7.2	12.08	14.58	16.24	15.34	19.02	19.84	Periplasmic
		bin292_1_441	K00123	fdoG, fdhF, fdwA	formate dehydrogenase major subunit	[EC:1.17.1.9]			6.86	3.82	0.86	29.22	32.44	25.88	18.66	13.67	15.2	40.48	38.09	32.63	50.15	61.39	56.16	Periplasmic
		bin292_1_536	K00528	fpr	ferredoxin/flavodoxin---NADP+ reductase	[EC:1.18.1.2 1.19.1.1]			0.85	1.13	1.25	7.72	2.07	3.29	4.84	2.78	3.89	13.11	12.89	15.13	30.72	38.1	32.95	Cytoplasmic
		bin292_1_537	K17995	hydG	sulfhydrogenase subunit gamma (sulfur reductase)	[EC:1.12.98.4]			1.42	1.5	0.83	10.24	4.11	4.44	8.03	6.91	6.78	24.76	19.33	19.62	36.73	38.34	35.9	Cytoplasmic
		bin292_1_538	K17996	hydB	sulfhydrogenase subunit beta (sulfur reductase)	[EC:1.12.98.4]			1.27	1.68	0.93	4.16	3.37	6.25	3.83	2.41	3.76	12.12	8.26	12.51	20.72	20.47	16.47	Cytoplasmic
		bin292_1_539	K03389	hdrB2	heterodisulfide reductase subunit B2	[EC:1.8.7.3 1.8.98.4 1.8.98.5 1.8.98.6]			2.8	2.22	1.64	22.37	14.44	14.55	16.56	8.89	16.47	45.29	38.8	28.08	79.85	68.95	78.9	Cytoplasmic
		bin292_1_540	K03390	hdrC2	heterodisulfide reductase subunit C2	[EC:1.8.7.3 1.8.98.4 1.8.98.5 1.8.98.6]			5.19	4.34	5.91	8.78	10.74	21.83	7.24	11.82	8.23	16.39	29.28	23.79	24.7	39	46.06	Cytoplasmic
		bin292_1_541	K00125	fdhB	formate dehydrogenase (coenzyme F420) beta subunit	[EC:1.17.98.3 1.8.98.6]			1.31	6.04	4.76	27.23	17.91	22.79	24.26	14.13	18.22	72.15	55.34	32.65	118.5	114.41	82.2	Cytoplasmic
		bin292_1_542	K14127	mvhD, vhuD, vhcD	F420-non-reducing hydrogenase iron-sulfur subunit	[EC:1.12.99.- 1.8.98.5 1.8.98.6]			0	9.73	0	9.23	10.4	14.84	5.15	3.45	2.98	9.9	16.25	16.78	10.2	24.86	21.81	Unknown
		bin292_1_543	K03388	hdrA2	heterodisulfide reductase subunit A2	[EC:1.8.7.3 1.8.98.4 1.8.98.5 1.8.98.6]			0.84	1.76	2.02	12.96	10.19	13.05	10.42	10.26	9.94	36.79	36.03	30.52	60.52	71.8	71.73	Cytoplasmic
		bin292_1_544	K03978	engB	GTP-binding protein	-			0	0.6	0	0	0.33	0	0	0.37	0	0.19	0.3	0.62	1.16	0.69	0.88	Unknown
		bin292_3_78	K02573	napG	ferredoxin-type protein NapG	-			1.18	0	0	5.91	5.77	7.88	1.66	5.78	2.44	4.32	4.1	1.87	3.75	3.15	3.17	Cytoplasmic
		bin292_3_79	K03388	hdrA2	heterodisulfide reductase subunit A2	[EC:1.8.7.3 1.8.98.4 1.8.98.5 1.8.98.6]			0	0	0	2.64	1.01	0.14	0.5	0.28	0.59	0.68	0.46	1.17	0.78	0.89	0.73	Cytoplasmic
		bin292_3_80	K03388	hdrA2	heterodisulfide reductase subunit A2	[EC:1.8.7.3 1.8.98.4 1.8.98.5 1.8.98.6]			0.11	0.29	0.16	2.35	2.79	2.52	1.54	1.8	1.8	3.42	2.8	2.29	2.28	2.46	1.79	Cytoplasmic
		bin292_3_81	K14127	mvhD, vhuD, vhcD	F420-non-reducing hydrogenase iron-sulfur subunit	[EC:1.12.99.- 1.8.98.5 1.8.98.6]			0	0	0	6.57	2.77	5.09	2.36	4.85	2.07	5.4	5.62	5.08	4.48	2.41	3.48	Cytoplasmic
		bin292_3_82	K00125	fdhB	formate dehydrogenase (coenzyme F420) beta subunit	[EC:1.17.98.3 1.8.98.6]			0	0.75	0	1.27	5.52	3.95	3.2	1.83	1.93	2.52	2.22	2.27	1.77	2.4	1.82	Cytoplasmic
		bin292_3_83	K00123	fdoG, fdhF, fdwA	formate dehydrogenase major subunit	[EC:1.17.1.9]			0.27	0	0.52	2.86	3.28	2.25	1.42	1.46	2.01	3.09	3.29	2.45	2.29	2.86	2.6	Cytoplasmic
		bin292_3_84			Ferredoxin:CoB-CoM heterodisulfide reductase subunit C				0	0	0	19.67	0	7.76	4.42	3.65	5.64	14.22	4.46	4.92	3.75	4.75	6.69	Cytoplasmic
		bin292_3_85	K02574	napH	ferredoxin-type protein NapH	-			0	0.19	0.21	1.76	2.3	1.77	1.39	0.35	2.07	2.83	1.44	0.97	2	1.49	0.93	CytoplasmicMembrane
		bin292_3_86	K03738	aor	aldehyde:ferredoxin oxidoreductase	[EC:1.2.7.5]			0.3	0	0	2.76	1.64	1.36	0.8	1.35	1.65	4.27	0.91	2.13	3.68	2.69	1.95	Cytoplasmic
		bin292_3_87	K03672	trxC	thioredoxin 2	[EC:1.8.1.8]			1.13	0	0	5.1	4.22	2.41	3.43	2.8	2.77	6.6	8.05	5.83	5.35	10.38	12.39	Cytoplasmic
		bin292_3_89	K00127	fdoI, fdsG	formate dehydrogenase subunit gamma	-			0	0	0.52	0.53	0	0	0.17	0.58	0.49	1.35	1.39	0.48	0.91	1.63	0.95	CytoplasmicMembrane
		bin292_3_90	K00124	fdoH, fdsB	formate dehydrogenase iron-sulfur subunit	-			0.23	0	0.33	0.68	0.98	2.4	0.85	0.91	4.29	3.96	3.26	1.96	4.51	5.7	5.37	CytoplasmicMembrane
		bin292_4_120	K21993	fdhC	formate transporter	-			3.7	3.85	3.87	9.97	18.42	13.28	9.14	12.26	7.95	14.24	18.43	25.97	10.18	15.29	12.87	CytoplasmicMembrane
		bin292_4_121							0	0	0	0	0	0	7.45	0	0	6.61	8.63	0	5.82	3.81	0	Unknown
		bin292_4_122			Formate dehydrogenase subunit alpha				0.98	1.77	1.94	6.25	6.89	8.98	5.52	5.71	6.34	11.34	14.69	13.87	12.77	16.26	18.66	Cytoplasmic
		bin292_4_123	K05299	fdhA	formate dehydrogenase (NADP+) alpha subunit	[EC:1.17.1.10]			1.82	2.14	5.01	6.41	11.97	8.27	6.92	11.5	9.36	10.7	15.09	15.32	8.57	15.67	13.55	Cytoplasmic
		bin292_4_124							0	2.21	0	7.18	2.59	0	4.28	1.35	4.83	2.48	0	1.17	0.55	1.62	2.05	Unknown
		bin292_4_125			Probable ferredoxin				0	0	0	1.44	0.46	1.03	1.13	2.18	0.86	3.15	1.68	1.06	3.36	5.61	3.4	Cytoplasmic
		bin292_4_131			NADPH-Fe(3+) oxidoreductase subunit alpha				0	0	0.3	0	0.44	0.66	3.09	0.99	1.38	5.33	9.38	5.99	11.47	16.6	18.6	Cytoplasmic
		bin292_4_132			Formate dehydrogenase subunit alpha				0	0	0	0	0.17	0.1	2.03	1.57	1.48	12.99	11.84	10.6	19.77	23.23	24.55	Cytoplasmic
		bin292_4_133	K00127	fdoI, fdsG	formate dehydrogenase subunit gamma	-			0	0	0	0	0	0	0	0	0	0	0	0	1.26	3.12	0	CytoplasmicMembrane
		bin292_4_134	K00124	fdoH, fdsB	formate dehydrogenase iron-sulfur subunit	-			0	0	0	0	0.22	0	0.15	0.5	0.42	0.52	1.21	0.63	3.07	6.18	5.76	CytoplasmicMembrane
		bin292_4_135	K00123	fdoG, fdhF, fdwA	formate dehydrogenase major subunit	[EC:1.17.1.9]			0	0	0	0	0	0	0.18	0	0.25	0.22	0.68	0.24	1.81	3.15	3.79	Periplasmic
		bin292_4_136	K00123	fdoG, fdhF, fdwA	formate dehydrogenase major subunit	[EC:1.17.1.9]			0	0	0	0	0	0	0.73	0	0.36	1.96	0.34	1.07	11.41	8.04	9.13	Periplasmic
		bin292_4_137	K02380	fdhE	FdhE protein	-			0	0	0	0	0	0	0.24	0.21	0.18	0.99	0.68	0.52	6.75	4.69	6.15	Cytoplasmic
Hydrogenase complex
		bin292_1_152	K00334	nuoE	NADH-quinone oxidoreductase subunit E	[EC:7.1.1.2]			3	1.01	3.45	25.91	9.12	9.83	19.08	18.72	11.72	27.11	24.06	31.39	18.93	17.89	17.93	Cytoplasmic
		bin292_1_153	K17992	hndB	NADP-reducing hydrogenase subunit HndB	[EC:1.12.1.3]			1.55	0	5.12	0	3.77	17.84	2.78	6.58	3.51	5.44	14.47	20.5	8.61	7.38	7.29	Cytoplasmic
		bin292_1_154	K00335	nuoF	NADH-quinone oxidoreductase subunit F	[EC:7.1.1.2]			2.51	2.7	3.11	9.9	10.14	9.71	8.5	8.68	8.74	21.94	26.86	22.46	18.17	25.26	23.56	Cytoplasmic
		bin292_5_13	K00330	nuoA	NADH-quinone oxidoreductase subunit A	[EC:7.1.1.2]			0	0	0	0	0	0	0	0	0	0	0	0	0	0	0	CytoplasmicMembrane
		bin292_5_14	K00331	nuoB	NADH-quinone oxidoreductase subunit B	[EC:7.1.1.2]			0	0	0	0	0	0	0	0	0	0	0	1.13	0.29	0.59	0	CytoplasmicMembrane
		bin292_5_15	K00332	nuoC	NADH-quinone oxidoreductase subunit C	[EC:7.1.1.2]			0	0	0	0	0	0	0.42	0	0	0	0	0	0	0	0	Cytoplasmic
		bin292_5_16	K00333	nuoD	NADH-quinone oxidoreductase subunit D	[EC:7.1.1.2]			0	0	0	0.27	0.26	0	0.17	0	0	0.08	0.12	0.24	0.33	0.28	0.2	Cytoplasmic
		bin292_5_17	K18330	hndA	NADP-reducing hydrogenase subunit HndA	[EC:1.12.1.3]			0	0	0	0	0	0	0	0	0	0	0	0	0	0.29	0	Cytoplasmic
		bin292_5_18	K17992	hndB	NADP-reducing hydrogenase subunit HndB	[EC:1.12.1.3]			0	0	0	0	0	0	0	0	0	0	0	2.09	0	1.97	0	Cytoplasmic
		bin292_5_19	K18331	hndC	NADP-reducing hydrogenase subunit HndC	[EC:1.12.1.3]			0	0	0	0	0.15	0	0.05	0.17	0.07	0.05	0.07	0.07	0.16	0.12	0.16	Cytoplasmic
		bin292_5_20							0	0	0.11	0.11	0.05	0.3	0	0	0	0.16	0.2	0.2	0.14	0.12	0.06	Cytoplasmic
		bin292_5_21	K00337	nuoH	NADH-quinone oxidoreductase subunit H	[EC:7.1.1.2]			0	0	0	0	0	0	0.11	0.19	0	0.1	0	0	0	0.09	0	CytoplasmicMembrane
		bin292_5_22	K00338	nuoI	NADH-quinone oxidoreductase subunit I	[EC:7.1.1.2]			0	0	0	0	0	0	0	0	0.73	0	2.55	0	0	0.36	0	Cytoplasmic
		bin292_5_23	K00339	nuoJ	NADH-quinone oxidoreductase subunit J	[EC:7.1.1.2]			0	0	0	0	0	0	0	0.56	0	0	0	0	0.24	0	0	CytoplasmicMembrane
		bin292_5_24	K00340	nuoK	NADH-quinone oxidoreductase subunit K	[EC:7.1.1.2]			0	0	0	0	0	0	0	0	0	0	0	0	0	0	0	CytoplasmicMembrane
		bin292_5_25	K00341	nuoL	NADH-quinone oxidoreductase subunit L	[EC:7.1.1.2]			0	0	0.57	0	0	0	0	0.16	0.2	0.13	0.13	0.07	0.33	0.08	0.37	CytoplasmicMembrane
		bin292_5_26	K00342	nuoM	NADH-quinone oxidoreductase subunit M	[EC:7.1.1.2]			0	0	0	0	0	0	0	0	0	0.05	0	0.08	0.05	0.24	0.14	CytoplasmicMembrane
		bin292_5_27	K00343	nuoN	NADH-quinone oxidoreductase subunit N	[EC:7.1.1.2]			0	0	0	0.21	0	0	0.13	0	0	0.12	0.36	0.09	0.21	0.16	0.05	CytoplasmicMembrane
		bin292_7_24							0	1.14	0	2.58	3.47	0.72	0.8	2.1	1.48	1.62	0.28	0.87	1.73	2.12	0.99	Cytoplasmic
		bin292_7_25	K04655	hypE	hydrogenase expression/formation protein HypE	-			0.22	0	0	0.33	0.79	0	0.62	0.18	0	1.12	1.72	1.02	1.45	1.7	1.48	Cytoplasmic
		bin292_7_26	K04656	hypF	hydrogenase maturation protein HypF	-			0	0	0	0.47	0.22	0.13	0.15	0.38	0.37	0.41	0.31	0.67	1.08	0.93	0.73	Cytoplasmic
		bin292_7_27	K04652	hypB	hydrogenase nickel incorporation protein HypB	-			0	0	0	1.26	0.61	0.7	0.78	0.34	0.29	2.64	1.09	1.14	2.45	2.7	2.58	Cytoplasmic
		bin292_7_28	K04654	hypD	hydrogenase expression/formation protein HypD	-			0.37	1.73	0	8.45	1.34	1.52	2.13	2.42	2.54	8.35	6.16	3.99	12.28	11.77	10.64	Cytoplasmic
		bin292_7_29	K04653	hypC	hydrogenase expression/formation protein HypC	-			0	0	0	0	0	0	0	0	0	0	0	0	0	0	0	Cytoplasmic
		bin292_7_30	K04651	hypA, hybF	hydrogenase nickel incorporation protein HypA/HybF	-			0	0	0	0	2.06	0	0	2.05	0	2.78	2.98	3.7	0.83	4.69	6.61	Cytoplasmic
		bin292_7_31	K03605	hyaD, hybD	hydrogenase maturation protease	[EC:3.4.23.-]			0.76	1.02	0	2.29	1.16	4.66	0.7	0	0	2.81	2.44	4.25	4.66	7.53	7.59	Cytoplasmic
		bin292_7_32	K03620	hyaC	Ni/Fe-hydrogenase 1 B-type cytochrome subunit	-			0	0	0	0	0	0	0.19	0	0	0.52	0.8	0	0.76	1.1	0.79	CytoplasmicMembrane
		bin292_7_33	K05922	hydB	quinone-reactive Ni/Fe-hydrogenase large subunit	[EC:1.12.5.1]			0	0	0	0	0	0.09	0.11	0.09	0.31	1.18	1.66	1.06	0.98	1.62	2.26	CytoplasmicMembrane
		bin292_7_34	K05927	hydA	quinone-reactive Ni/Fe-hydrogenase small subunit	[EC:1.12.5.1]			0	0	0	0	0	0	0.41	0	0	0.98	2.3	2.45	2.27	2.46	1.12	CytoplasmicMembrane
		bin292_7_35							0	0	0	2.26	1.86	1.27	1.64	2.88	1.39	3.36	5.86	4.46	9.52	10.58	6.04	Unknown
		bin292_7_36							0	0.42	0	0.47	0	0.26	1.04	1.53	0.21	1.73	1.85	1.06	1.27	2.66	2.39	Unknown
Transporter
Long-chain fatty acid related transporter		bin292_2_156	K06076	fadL	long-chain fatty acid transport protein		Pores ion channels [TC:1]	Other transporters	17.04	13.4	16.58	29.15	43.3	39.01	33.18	37.85	37.77	64.56	77.53	90.02	38.48	57.06	65.43	OuterMembrane
Carboxylate related transporter		bin292_1_633	K11690	dctM	C4-dicarboxylate transporter, DctM subunit		Electrochemical potential-driven transporters [TC:2]	Other transporters	0.16	0	0	2.58	1.67	0.63	1.4	1.89	1.37	6.16	5.13	3.73	6.59	6.23	4.97	CytoplasmicMembrane
Carboxylate related transporter		bin292_1_906	K08177	oxlT	MFS transporter, OFA family, oxalate/formate antiporter		Organic acid transporters	Major facilitator superfamily (MFS)	0.31	0	0.45	2.79	2.76	1.64	3.96	3.74	3.34	8.63	12.39	10.8	9.62	11.95	9.86	CytoplasmicMembrane
Carboxylate related transporter		bin292_4_2	K08177	oxlT	MFS transporter, OFA family, oxalate/formate antiporter		Organic acid transporters	Major facilitator superfamily (MFS)	0	0	0	0.7	0.78	0.76	0.59	0.88	0.63	2.01	0.92	1.97	4.16	5.43	2.87	CytoplasmicMembrane
formate transporter		bin292_4_120	K21993	fdhC	formate transporter		Pores ion channels [TC:1]	Other transporters	3.7	3.85	3.87	9.97	18.42	13.28	9.14	12.26	7.95	14.24	18.43	25.97	10.18	15.29	12.87	CytoplasmicMembrane
K(+)-stimulated pyrophosphate-energized sodium pump		bin292_4_78	K15987	hppA	K(+)-stimulated pyrophosphate-energized sodium pump	[EC:7.1.3.2]			12.41	17.51	18.65	36.11	51.15	46.5	29.4	38.4	41.7	54.59	79.48	81.18	65.38	126.1	128.89	CytoplasmicMembrane
magnesium related transporter		bin292_1_134	K06213	mgtE	magnesium transporter	-			0.29	0.19	0	5.33	4.96	4.3	2.94	3.21	3.09	7.17	5.45	3.73	10.08	7.99	9.9
phosphate related transporter		bin292_1_826	K02040	pstS	phosphate transport system substrate-binding protein	-			0	0	0	0.45	0.22	0.49	0.28	0	0.2	0.25	0.58	0.2	0.33	0.8	0.23
phosphate related transporter		bin292_1_827	K02037	pstC	phosphate transport system permease protein	-			0	0	2.3	1.18	0	1.08	0.5	0.64	0.54	0.22	1.21	0.18	0.39	1.22	0.7
phosphate related transporter		bin292_1_828	K02038	pstA	phosphate transport system permease protein	-			0	0	0	0	0.4	0	0.92	0	0.19	0.59	0	0.19	0.41	0.32	0.21
phosphate related transporter		bin292_1_829	K02036	pstB	phosphate transport system ATP-binding protein	[EC:7.3.2.1]			0	0	0	0	0	0	0.47	0	0.45	0.98	0.22	0.44	1.46	0.89	1.38
phosphate related transporter		bin292_1_830	K02039	phoU	phosphate transport system protein	-			0	0	0	0	0.28	0	0.36	0	0	0.32	0.75	0.52	0.7	1.02	0.59
phosphate related transporter		bin292_1_831	K07636	phoR	two-component system, OmpR family, phosphate regulon sensor histidine kinase PhoR	[EC:2.7.13.3]			0.32	0	0	1.11	0.08	0.51	0.5	0.51	0.57	0.96	0.63	0.84	0.39	0.91	0.59
phosphate related transporter		bin292_1_832	K07658	phoB1, phoP	two-component system, OmpR family, alkaline phosphatase synthesis response regulator PhoP	-			0	0	0	2.14	2.86	1.18	2.01	0.87	0.73	6.48	2.79	1.68	3.41	3.41	3.95
Amino acid related transporter		bin292_1_29	K01999	livK	branched-chain amino acid transport system substrate-binding protein		Phosphate and amino acid transporters	ABC transporters, prokaryotic type	0.73	0.48	0.79	4.11	6.66	4.74	6.64	6.92	6.16	15.55	21.7	15.41	15.46	26.46	30.42	Periplasmic
Amino acid related transporter		bin292_3_134	K01999	livK	branched-chain amino acid transport system substrate-binding protein		Phosphate and amino acid transporters	ABC transporters, prokaryotic type	6.88	7.75	10.95	9.36	10.49	9.42	10.77	14.4	10.69	16.55	18.28	18.47	22.4	29.95	29.7	Unknown
Amino acid related transporter		bin292_3_255	K01999	livK	branched-chain amino acid transport system substrate-binding protein		Phosphate and amino acid transporters	ABC transporters, prokaryotic type	9.49	12.77	5.14	27.5	27.46	32.01	24.22	30.76	25.27	36.74	48.26	51.62	29.11	47.21	52.04	Periplasmic
Amino acid related transporter		bin292_1_28	K01997	livH	branched-chain amino acid transport system permease protein		Phosphate and amino acid transporters	ABC transporters, prokaryotic type	0.25	0	0	5.32	4.38	5.59	6.8	5.32	4.81	19.5	17.07	12.18	34.05	27.3	29.94	CytoplasmicMembrane
Amino acid related transporter		bin292_3_131	K01997	livH	branched-chain amino acid transport system permease protein		Phosphate and amino acid transporters	ABC transporters, prokaryotic type	0.27	0	0.78	0	0.39	1.53	0.5	0.43	0.91	2.27	1.75	0.89	1.08	1.65	1.11	CytoplasmicMembrane
Amino acid related transporter		bin292_3_256	K01997	livH	branched-chain amino acid transport system permease protein		Phosphate and amino acid transporters	ABC transporters, prokaryotic type	0	0	0	2.37	0.95	0	0.62	1.06	0.54	3.36	2.58	4.75	2.91	4.57	4.88	CytoplasmicMembrane
Amino acid related transporter		bin292_1_27	K01998	livM	branched-chain amino acid transport system permease protein		Phosphate and amino acid transporters	ABC transporters, prokaryotic type	0	0	0	0.35	0.33	0	0.44	0.75	0.16	1.19	1.98	0.77	2.91	2.34	3.85	CytoplasmicMembrane
Amino acid related transporter		bin292_3_130	K01998	livM	branched-chain amino acid transport system permease protein		Phosphate and amino acid transporters	ABC transporters, prokaryotic type	0	0.27	0	2.12	0.58	1.97	1.72	0.33	0.55	2.42	1.86	2.02	4.1	2.51	2.13	CytoplasmicMembrane
Amino acid related transporter		bin292_3_257	K01998	livM	branched-chain amino acid transport system permease protein		Phosphate and amino acid transporters	ABC transporters, prokaryotic type	0	0	0.29	0.91	0.15	1.15	1.34	0.82	0.14	2.25	1.46	1.62	3.45	3.63	3.43	CytoplasmicMembrane
Amino acid related transporter		bin292_1_26	K01995	livG	branched-chain amino acid transport system ATP-binding protein		Phosphate and amino acid transporters	ABC transporters, prokaryotic type	0	0	0	1.86	0.45	0	0	0	0	3.01	2.02	1.04	6.25	6.3	6.7	CytoplasmicMembrane
Amino acid related transporter		bin292_3_133	K01995	livG	branched-chain amino acid transport system ATP-binding protein		Phosphate and amino acid transporters	ABC transporters, prokaryotic type	0.88	1.16	1.28	4.82	10.57	5.28	5.48	6.16	6.97	10.75	12.21	9.54	15.36	25.97	25.4	CytoplasmicMembrane
Amino acid related transporter		bin292_3_258	K01995	livG	branched-chain amino acid transport system ATP-binding protein		Phosphate and amino acid transporters	ABC transporters, prokaryotic type	0	0	0	1.5	0.97	0	0.31	1.35	1.14	2.95	2.39	2.01	2.32	4.84	4.43	Cytoplasmic
Amino acid related transporter		bin292_1_25	K01996	livF	branched-chain amino acid transport system ATP-binding protein		Phosphate and amino acid transporters	ABC transporters, prokaryotic type	0	0	0	0	0.25	0	0.33	0	0	2.2	2.04	0.94	3.06	6.12	8.09	Unknown
Amino acid related transporter		bin292_3_129	K01996	livF	branched-chain amino acid transport system ATP-binding protein		Phosphate and amino acid transporters	ABC transporters, prokaryotic type	0	0.81	0	0.92	4.21	2.01	2.3	2.23	1.67	4.92	8.58	4.51	9.1	11.39	11.03	CytoplasmicMembrane
Amino acid related transporter		bin292_3_259	K01996	livF	branched-chain amino acid transport system ATP-binding protein		Phosphate and amino acid transporters	ABC transporters, prokaryotic type	0	0	0	1.67	1.36	0.93	1.57	1.82	1.79	5.49	3.88	1.51	10.1	8.52	9.82	Cytoplasmic
Amino acid related transporter		bin292_1_41	K02030	ABC.PA.S	polar amino acid transport system substrate-binding protein		Phosphate and amino acid transporters	ABC transporters, prokaryotic type	4.28	2.62	2.42	19.33	25.92	25.37	18.78	18.78	23.94	36.77	47.2	44.22	39.81	47.11	51.46	Periplasmic
Amino acid related transporter		bin292_2_124	K02030	ABC.PA.S	polar amino acid transport system substrate-binding protein		Phosphate and amino acid transporters	ABC transporters, prokaryotic type	5.27	9.17	3.65	6.26	10.46	8.45	8.78	7.22	10.04	13.6	23.3	39.34	9.84	15.35	19.72	Periplasmic
Amino acid related transporter		bin292_2_139	K02030	ABC.PA.S	polar amino acid transport system substrate-binding protein		Phosphate and amino acid transporters	ABC transporters, prokaryotic type	2.98	3.95	7.8	19.95	19.81	18.4	17.34	15.66	16.59	38.4	45.54	62.39	44.33	65.36	64.59	Periplasmic
Amino acid related transporter		bin292_3_206	K02030	ABC.PA.S	polar amino acid transport system substrate-binding protein		Phosphate and amino acid transporters	ABC transporters, prokaryotic type	0.29	0	0	2.62	2.73	1.43	0.14	0.94	1.19	2.71	3.61	3.7	1.92	3.36	2.87	Periplasmic
Amino acid related transporter		bin292_1_42	K02029	ABC.PA.P	polar amino acid transport system permease protein		Phosphate and amino acid transporters	ABC transporters, prokaryotic type	0	0.4	0.88	0	1.52	2.47	2.26	2.92	3.28	5.35	7.06	5.85	6.96	8.9	7.19	CytoplasmicMembrane
Amino acid related transporter		bin292_2_123	K02029	ABC.PA.P	polar amino acid transport system permease protein		Phosphate and amino acid transporters	ABC transporters, prokaryotic type	0.43	0	0	0.49	0.08	0.44	0.57	0	0.51	0.42	0.36	0.43	0.85	1.28	0.57	CytoplasmicMembrane
Amino acid related transporter		bin292_2_136	K02029	ABC.PA.P	polar amino acid transport system permease protein		Phosphate and amino acid transporters	ABC transporters, prokaryotic type	0	0	0.6	0	0	0.68	0	0	0	0.68	1.06	0.55	2.23	0.93	0.78	CytoplasmicMembrane
Amino acid related transporter		bin292_2_138	K02029	ABC.PA.P	polar amino acid transport system permease protein		Phosphate and amino acid transporters	ABC transporters, prokaryotic type	0	0.54	0	4.91	2.1	2.39	0.96	0.67	1.41	1.55	1.6	2.49	0.75	2.96	4.24	CytoplasmicMembrane
Amino acid related transporter		bin292_3_205	K02029	ABC.PA.P	polar amino acid transport system permease protein		Phosphate and amino acid transporters	ABC transporters, prokaryotic type	0	0	0	0	0	1.19	0.14	0.47	0.59	0.25	0.19	0	0.53	0.11	0.22	CytoplasmicMembrane
Amino acid related transporter		bin292_3_207	K02029	ABC.PA.P	polar amino acid transport system permease protein		Phosphate and amino acid transporters	ABC transporters, prokaryotic type	0.76	0	0	0	0	0	0.6	0	1.21	1.3	1.17	1.53	2.62	2.65	3.94	CytoplasmicMembrane
Amino acid related transporter		bin292_1_43	K02028	ABC.PA.A	polar amino acid transport system ATP-binding protein	7.4.2.1	Phosphate and amino acid transporters	ABC transporters, prokaryotic type	0	0	0	1.03	1.25	0.85	2.1	2.79	3.05	6.24	7.61	7.86	10.71	9.59	7.72	CytoplasmicMembrane
Amino acid related transporter		bin292_2_125	K02028	ABC.PA.A	polar amino acid transport system ATP-binding protein	7.4.2.1	Phosphate and amino acid transporters	ABC transporters, prokaryotic type	0	1.21	1.34	6.42	5.09	2.26	3.16	2.48	4.17	9.85	11.18	9.03	17.31	15.27	14.63	CytoplasmicMembrane
Amino acid related transporter		bin292_2_137	K02028	ABC.PA.A	polar amino acid transport system ATP-binding protein	7.4.2.1	Phosphate and amino acid transporters	ABC transporters, prokaryotic type	0	0	0	3.45	1.43	0	1.39	0.53	1.8	1.81	1.71	0.88	3.26	1.51	2.38	CytoplasmicMembrane
Glutamine related transporter		bin292_5_57	K10036	glnH	glutamine transport system substrate-binding protein		Phosphate and amino acid transporters	ABC transporters, prokaryotic type	1.05	3.24	0	11.03	5.61	14.78	6.9	10.53	10.79	16.12	21.67	33.95	20.55	38.95	42.61	Periplasmic
Glutamine related transporter		bin292_5_56	K10037	glnP	glutamine transport system permease protein		Phosphate and amino acid transporters	ABC transporters, prokaryotic type	0	0.54	0	11.67	5.7	4.1	9.01	4.01	4.79	16.54	9.58	8.04	20.68	20.22	12.1	CytoplasmicMembrane
Glutamine related transporter		bin292_5_55	K10038	glnQ	glutamine transport system ATP-binding protein	7.4.2.1	Phosphate and amino acid transporters	ABC transporters, prokaryotic type	0	0	0	0	0.27	0.3	1.71	1.19	0.75	0.62	2.14	2.21	4.28	3.9	3.76	CytoplasmicMembrane
Glycine related transporter		bin292_3_22	K02002	proX	glycine betaine/proline transport system substrate-binding protein		Mineral and organic ion transporters	ABC transporters, prokaryotic type	0.43	0.28	0.31	1.3	1.09	1.23	0.31	1.74	1.9	5.26	7.36	9.64	6.7	10.57	12.04	Periplasmic
Glycine related transporter		bin292_3_242	K02002	proX	glycine betaine/proline transport system substrate-binding protein		Mineral and organic ion transporters	ABC transporters, prokaryotic type	0	0	0	1.97	1.1	1.07	0.41	1.59	1.78	0.84	0.57	1.17	1.21	1.36	0.82	Periplasmic
Glycine related transporter		bin292_4_44	K02001	proW	glycine betaine/proline transport system permease protein		Mineral and organic ion transporters	ABC transporters, prokaryotic type	0.83	0.73	1.62	4.59	5.03	5.71	3.8	3.38	2.46	3.9	3.46	6.34	5.12	4.51	5.06	CytoplasmicMembrane
Glycine related transporter		bin292_4_43	K02000	proV	glycine betaine/proline transport system ATP-binding protein	7.6.2.9	Mineral and organic ion transporters	ABC transporters, prokaryotic type	0.48	0.42	0.47	6.32	3.93	4.32	4.75	3.26	3.93	7.22	6.81	6.02	11.45	9.55	10.37	CytoplasmicMembrane
Mannose related transporter		bin292_1_305	K02793	manXa	mannose PTS system EIIA component	2.7.1.191	Enzyme II [TC:4.A]	Phosphotransferase system (PTS)	0	0	0	0	1.97	0	1.12	2.09	0	0.98	2.33	3.57	1.74	8.21	1.55	Cytoplasmic
Mannose related transporter		bin292_1_303	K02795	manY	mannose PTS system EIIC component		Enzyme II [TC:4.A]	Phosphotransferase system (PTS)	0	0	0	1.1	0.54	0	1.03	1.49	2.77	3.72	1.67	2.72	4.44	3.5	2.38	CytoplasmicMembrane
Na+ antiporter		bin292_6_34	K05566	mnhB, mrpB	multicomponent Na+:H+ antiporter subunit B		Electrochemical potential-driven transporters [TC:2]	Other transporters	0	0	0	24.96	6.46	0	0	10.94	0	6.02	40.58	0	21.63	25.26	18.82	Unknown
Na+ antiporter		bin292_6_38	K05566	mnhB, mrpB	multicomponent Na+:H+ antiporter subunit B		Electrochemical potential-driven transporters [TC:2]	Other transporters	0	0	0	3.53	9.56	8.25	10.85	6.53	6.7	27.6	21.08	19.17	24.53	20.05	24.11	CytoplasmicMembrane
Na+ antiporter		bin292_6_33	K05567	mnhC, mrpC	multicomponent Na+:H+ antiporter subunit C		Electrochemical potential-driven transporters [TC:2]	Other transporters	0	0	0	4.78	0	7.68	3.57	2.71	4.83	7.44	9.9	9.39	11.04	7.02	5.47	CytoplasmicMembrane
Na+ antiporter		bin292_6_29	K05568	mnhD, mrpD	multicomponent Na+:H+ antiporter subunit D		Electrochemical potential-driven transporters [TC:2]	Other transporters	0.11	0	0	1.62	1	1.21	1.74	1.39	1.52	5.2	2.99	3.21	5.88	5.43	6.23	CytoplasmicMembrane
Na+ antiporter		bin292_6_32	K05568	mnhD, mrpD	multicomponent Na+:H+ antiporter subunit D		Electrochemical potential-driven transporters [TC:2]	Other transporters	0.51	0.17	0	1.94	1.66	2.39	2.57	1.25	2.26	9.38	4.59	5.9	11.63	12.71	8.3	CytoplasmicMembrane
Na+ antiporter		bin292_6_45	K05568	mnhD, mrpD	multicomponent Na+:H+ antiporter subunit D		Electrochemical potential-driven transporters [TC:2]	Other transporters	0.26	0	0	4.77	2.07	2.45	2.07	1.49	1.87	5.52	3.14	2.28	8.19	7.11	5.88	CytoplasmicMembrane
Na+ antiporter		bin292_6_39	K05569	mnhE, mrpE	multicomponent Na+:H+ antiporter subunit E		Electrochemical potential-driven transporters [TC:2]	Other transporters	0	0	0	2.22	0.81	2.45	1.39	2.11	0.76	2.96	6.5	2.99	6.5	8.18	6.64	Cytoplasmic
Na+ antiporter		bin292_6_37	K05570	mnhF, mrpF	multicomponent Na+:H+ antiporter subunit F		Electrochemical potential-driven transporters [TC:2]	Other transporters	0	0	0	0	0	0	0	0	0	0	5.78	0	10.82	5.28	4.88	CytoplasmicMembrane
Na+ antiporter		bin292_6_36	K05571	mnhG, mrpG	multicomponent Na+:H+ antiporter subunit G		Electrochemical potential-driven transporters [TC:2]	Other transporters	0	0	0	0	2.67	0	0	7.73	2.53	14.07	9.43	7.17	14.77	8.69	2.89	CytoplasmicMembrane
Proline related transporter		bin292_3_22	K02002	proX	glycine betaine/proline transport system substrate-binding protein		Mineral and organic ion transporters	ABC transporters, prokaryotic type	0.43	0.28	0.31	1.3	1.09	1.23	0.31	1.74	1.9	5.26	7.36	9.64	6.7	10.57	12.04	Periplasmic
Proline related transporter		bin292_3_242	K02002	proX	glycine betaine/proline transport system substrate-binding protein		Mineral and organic ion transporters	ABC transporters, prokaryotic type	0	0	0	1.97	1.1	1.07	0.41	1.59	1.78	0.84	0.57	1.17	1.21	1.36	0.82	Periplasmic
Proline related transporter		bin292_4_44	K02001	proW	glycine betaine/proline transport system permease protein		Mineral and organic ion transporters	ABC transporters, prokaryotic type	0.83	0.73	1.62	4.59	5.03	5.71	3.8	3.38	2.46	3.9	3.46	6.34	5.12	4.51	5.06	CytoplasmicMembrane
Proline related transporter		bin292_4_43	K02000	proV	glycine betaine/proline transport system ATP-binding protein	7.6.2.9	Mineral and organic ion transporters	ABC transporters, prokaryotic type	0.48	0.42	0.47	6.32	3.93	4.32	4.75	3.26	3.93	7.22	6.81	6.02	11.45	9.55	10.37	CytoplasmicMembrane
Proline related transporter		bin292_2_213	K11928	putP	sodium/proline symporter		Electrochemical potential-driven transporters [TC:2]	Other transporters	0.26	0.84	0	0.39	0.27	0.62	0.3	0.31	0.26	0.28	0.59	0.51	1.1	1.21	0.82	CytoplasmicMembrane
Sodium transporter		bin292_2_213	K11928	putP	sodium/proline symporter		Electrochemical potential-driven transporters [TC:2]	Other transporters	0.26	0.84	0	0.39	0.27	0.62	0.3	0.31	0.26	0.28	0.59	0.51	1.1	1.21	0.82	CytoplasmicMembrane
Sodium transporter		bin292_1_44	K03324	yjbB	phosphate:Na+ symporter		Electrochemical potential-driven transporters [TC:2]	Other transporters	0	0	0	0.36	0.17	0.1	0.74	0.58	0.65	1.81	0.79	1.11	1.38	1.65	1.17	CytoplasmicMembrane
Sodium transporter		bin292_1_44	K03324	yjbB	phosphate:Na+ symporter		Electrochemical potential-driven transporters [TC:2]	Other transporters	0	0	0	0.36	0.17	0.1	0.74	0.58	0.65	1.81	0.79	1.11	1.38	1.65	1.17	CytoplasmicMembrane
Sodium transporter		bin292_1_850	K03324	yjbB	phosphate:Na+ symporter		Electrochemical potential-driven transporters [TC:2]	Other transporters	0	0	0	2.34	0.68	0.19	0.74	0.97	1.21	3.05	2.37	2.38	4.99	6.08	4.17	CytoplasmicMembrane
Sodium transporter		bin292_1_850	K03324	yjbB	phosphate:Na+ symporter		Electrochemical potential-driven transporters [TC:2]	Other transporters	0	0	0	2.34	0.68	0.19	0.74	0.97	1.21	3.05	2.37	2.38	4.99	6.08	4.17	CytoplasmicMembrane
Other complete metabolic pathways
Alanine degradation I, alanine => pyruvate	1	bin292_2_127	K19244	ala	alanine dehydrogenase	1.4.1.1	L-Alanine	Pyruvate	1.36	2.09	1.98	5.45	9.8	8.52	6.64	4.22	7.54	15.21	10.42	12.57	11.73	12.42	14.21	Cytoplasmic
Alanine degradation III, alanine => pyruvate + L-glutamate	1	bin292_1_206	K14260	alaA	alanine-synthesizing transaminase	2.6.1.2	L-Alanine	Pyruvate; L-glutamate	0	0	0	6.74	4.97	3	5.28	3.86	3.13	6.64	6.92	4.62	12.44	11.32	10.14	Cytoplasmic
Alanine degradation III, alanine => pyruvate + L-glutamate	2	bin292_3_170	K00262	E1.4.1.4, gdhA	glutamate dehydrogenase (NADP+)	1.4.1.4	L-glutamate	2-Oxoglutarate; Ammonia	0.15	0	0	1.34	0.74	1.2	0.77	0.84	0.8	2.1	3.12	4.03	2.64	6.04	7.1	Unknown
Fructose degradation I, fructose => beta-D-fructose-6P	1	bin292_3_21	K00844	HK	hexokinase	2.7.1.1	D-Fructose	beta-D-Fructose 6-phosphate	0	0	0	0	0	0	0.14	0.24	0.1	0.2	0.4	0.2	0.11	0	0.11	Unknown
Glutamine degradation I, L-glutamine => L-glutamate	1	bin292_2_243	K23265	purQ	phosphoribosylformylglycinamidine synthase subunit PurQ / glutaminase	3.5.1.2	L-glutamine	L-glutamate	0.44	0.77	1.49	0	3.7	4.92	2.47	2.13	6.17	7.18	5.06	0	5.34	7.92	9.4	Cytoplasmic
Glutamine degradation II, L-glutamine => L-glutamate	1	bin292_1_535	K00266	gltD	glutamate synthase (NADPH) small chain	1.4.1.13	L-Glutamine	L-Glutamate	0.44	0.58	0.64	3.98	3.26	2.14	4.33	3.44	3.38	10.83	11.35	11.34	20.43	28.34	30.23	Cytoplasmic
Isoleucine degradation I, isoleucine => acetyl-CoA + propanoyl-CoA	1	bin292_1_610	K00826	E2.6.1.42, ilvE	branched-chain amino acid aminotransferase	2.6.1.42	Isoleucine	(S)-3-Methyl-2-oxopentanoate	0.79	1.04	0.57	3.27	1.99	1.13	4.21	2.24	3.89	6.02	4.42	6.6	3.96	3.86	2.91	Cytoplasmic
Isoleucine degradation I, isoleucine => acetyl-CoA + propanoyl-CoA	1	bin292_3_191	K00826	E2.6.1.42, ilvE	branched-chain amino acid aminotransferase	2.6.1.42	Isoleucine	(S)-3-Methyl-2-oxopentanoate	0.25	0	0	1.5	0.18	0.82	1.18	1.22	0.85	2.99	2.79	1.68	10.63	7.37	5.4	Cytoplasmic
Isoleucine degradation I, isoleucine => acetyl-CoA + propanoyl-CoA	2	bin292_8_3	K00382	DLD, lpd, pdhD	dihydrolipoamide dehydrogenase	1.8.1.4	(S)-3-Methyl-2-oxopentanoate	(S)-2-Methylbutanoyl-CoA	0	0.7	1.16	3.17	0.76	1.08	1.99	2.57	1.08	6.19	2.77	2.83	5.55	7.86	4.1	Cytoplasmic
Isoleucine degradation I, isoleucine => acetyl-CoA + propanoyl-CoA	3	bin292_1_902	K00248	ACADS, bcd	butyryl-CoA dehydrogenase	1.3.8.1	(S)-2-Methylbutanoyl-CoA	trans-2-Methylbut-2-enoyl-CoA	2.77	3.9	2.15	9.75	15.03	11.6	10.36	16.17	9.78	18.04	21.34	20.5	10.99	19.25	18.06	Cytoplasmic
Isoleucine degradation I, isoleucine => acetyl-CoA + propanoyl-CoA	3	bin292_2_151	K00248	ACADS, bcd	butyryl-CoA dehydrogenase	1.3.8.1	(S)-2-Methylbutanoyl-CoA	trans-2-Methylbut-2-enoyl-CoA	43.66	60.15	64.57	90.46	143.83	153.82	88.63	112.65	115.59	165.1	249	244.17	99.16	169.27	172.86	Cytoplasmic
Isoleucine degradation I, isoleucine => acetyl-CoA + propanoyl-CoA	3	bin292_5_67	K00248	ACADS, bcd	butyryl-CoA dehydrogenase	1.3.8.1	(S)-2-Methylbutanoyl-CoA	trans-2-Methylbut-2-enoyl-CoA	0	0.48	0	8	6.58	7.75	5.47	4.59	5.34	9.91	6.76	5.86	17.33	17.83	16.42	Cytoplasmic
Isoleucine degradation I, isoleucine => acetyl-CoA + propanoyl-CoA	3	bin292_1_289	K00249	ACADM, acd	acyl-CoA dehydrogenase	1.3.8.7	(S)-2-Methylbutanoyl-CoA	trans-2-Methylbut-2-enoyl-CoA	5.61	7.17	9.2	31.93	37.76	30.82	26.32	31.38	28.86	55.6	75.38	63.6	33.23	54.95	56.94	Cytoplasmic
Isoleucine degradation I, isoleucine => acetyl-CoA + propanoyl-CoA	3	bin292_2_105	K00249	ACADM, acd	acyl-CoA dehydrogenase	1.3.8.7	(S)-2-Methylbutanoyl-CoA	trans-2-Methylbut-2-enoyl-CoA	7.18	3.16	8.29	19.72	13.92	17.56	12.07	11.34	8.25	27.01	21.15	31.38	26.14	27.26	22.79	Cytoplasmic
Isoleucine degradation I, isoleucine => acetyl-CoA + propanoyl-CoA	3	bin292_2_249	K00249	ACADM, acd	acyl-CoA dehydrogenase	1.3.8.7	(S)-2-Methylbutanoyl-CoA	trans-2-Methylbut-2-enoyl-CoA	0	0	0	0	0	0	0.08	0	0	0.36	0	0	0.19	0.07	0.13	Cytoplasmic
Isoleucine degradation I, isoleucine => acetyl-CoA + propanoyl-CoA	4	bin292_1_820	K01825	fadB	3-hydroxyacyl-CoA dehydrogenase / enoyl-CoA hydratase / 3-hydroxybutyryl-CoA epimerase / enoyl-CoA isomerase	4.2.1.17	trans-2-Methylbut-2-enoyl-CoA	(S)-3-Hydroxy-2-methylbutyryl-CoA	1.7	0	0	0	0	0	3.02	5.74	5.15	7.85	11.51	4.99	2.92	11.92	5.84	Cytoplasmic
Isoleucine degradation I, isoleucine => acetyl-CoA + propanoyl-CoA	4	bin292_1_365	K01692	paaF, echA	enoyl-CoA hydratase	4.2.1.17	trans-2-Methylbut-2-enoyl-CoA	(S)-3-Hydroxy-2-methylbutyryl-CoA	1.6	2.13	2.36	11.61	11.23	19.68	11.36	10.73	11.67	24.3	19.98	20.15	28.31	29.68	27.72	Cytoplasmic
Isoleucine degradation I, isoleucine => acetyl-CoA + propanoyl-CoA	4	bin292_1_572	K01692	paaF, echA	enoyl-CoA hydratase	4.2.1.17	trans-2-Methylbut-2-enoyl-CoA	(S)-3-Hydroxy-2-methylbutyryl-CoA	0.7	2.79	0	3.17	3.85	4.67	3.97	3.15	2.9	7.29	7.81	4.75	9.05	8.62	8.2	Cytoplasmic
Isoleucine degradation I, isoleucine => acetyl-CoA + propanoyl-CoA	4	bin292_1_680	K01692	paaF, echA	enoyl-CoA hydratase	4.2.1.17	trans-2-Methylbut-2-enoyl-CoA	(S)-3-Hydroxy-2-methylbutyryl-CoA	1.17	0.77	0	2.64	2.55	1.69	1.38	0.95	2.2	3.99	1.92	4.93	1.62	2.83	2.68	Cytoplasmic
Isoleucine degradation I, isoleucine => acetyl-CoA + propanoyl-CoA	4	bin292_4_35	K01692	paaF, echA	enoyl-CoA hydratase	4.2.1.17	trans-2-Methylbut-2-enoyl-CoA	(S)-3-Hydroxy-2-methylbutyryl-CoA	0.91	0.4	0	1.38	4.21	3.27	3.45	3.97	3.13	5.7	7.58	5.74	11.58	11.51	13.12	Cytoplasmic
Isoleucine degradation I, isoleucine => acetyl-CoA + propanoyl-CoA	5	bin292_1_820	K01825	fadB	3-hydroxyacyl-CoA dehydrogenase / enoyl-CoA hydratase / 3-hydroxybutyryl-CoA epimerase / enoyl-CoA isomerase	1.1.1.35	(S)-3-Hydroxy-2-methylbutyryl-CoA	2-Methylacetoacetyl-CoA	1.7	0	0	0	0	0	3.02	5.74	5.15	7.85	11.51	4.99	2.92	11.92	5.84	Cytoplasmic
Isoleucine degradation I, isoleucine => acetyl-CoA + propanoyl-CoA	6	bin292_1_143	K00632	fadA, fadI	acetyl-CoA acyltransferase	2.3.1.16	2-Methylacetoacetyl-CoA	Acetyl-CoA; Propanoyl-CoA	4.73	5.31	3.3	5.28	5.41	5.98	11.48	11.9	10.56	18.45	27.96	26.64	42.93	53.92	51.92	Cytoplasmic
Leucine degradation I, leucine => acetoacetate + acetyl-CoA	1	bin292_1_610	K00826	E2.6.1.42, ilvE	branched-chain amino acid aminotransferase	2.6.1.42	Leucine	4-Methyl-2-oxopentanoate	0.79	1.04	0.57	3.27	1.99	1.13	4.21	2.24	3.89	6.02	4.42	6.6	3.96	3.86	2.91	Cytoplasmic
Leucine degradation I, leucine => acetoacetate + acetyl-CoA	1	bin292_3_191	K00826	E2.6.1.42, ilvE	branched-chain amino acid aminotransferase	2.6.1.42	Leucine	4-Methyl-2-oxopentanoate	0.25	0	0	1.5	0.18	0.82	1.18	1.22	0.85	2.99	2.79	1.68	10.63	7.37	5.4	Cytoplasmic
Leucine degradation I, leucine => acetoacetate + acetyl-CoA	2	bin292_8_3	K00382	DLD, lpd, pdhD	dihydrolipoamide dehydrogenase	1.8.1.4	4-Methyl-2-oxopentanoate	3-Methylbutanoyl-CoA	0	0.7	1.16	3.17	0.76	1.08	1.99	2.57	1.08	6.19	2.77	2.83	5.55	7.86	4.1	Cytoplasmic
Leucine degradation I, leucine => acetoacetate + acetyl-CoA	3	bin292_1_289	K00249	ACADM, acd	acyl-CoA dehydrogenase	1.3.8.7	3-Methylbutanoyl-CoA	3-Methylcrotonyl-CoA	5.61	7.17	9.2	31.93	37.76	30.82	26.32	31.38	28.86	55.6	75.38	63.6	33.23	54.95	56.94	Cytoplasmic
Leucine degradation I, leucine => acetoacetate + acetyl-CoA	3	bin292_2_105	K00249	ACADM, acd	acyl-CoA dehydrogenase	1.3.8.7	3-Methylbutanoyl-CoA	3-Methylcrotonyl-CoA	7.18	3.16	8.29	19.72	13.92	17.56	12.07	11.34	8.25	27.01	21.15	31.38	26.14	27.26	22.79	Cytoplasmic
Leucine degradation I, leucine => acetoacetate + acetyl-CoA	3	bin292_2_249	K00249	ACADM, acd	acyl-CoA dehydrogenase	1.3.8.7	3-Methylbutanoyl-CoA	3-Methylcrotonyl-CoA	0	0	0	0	0	0	0.08	0	0	0.36	0	0	0.19	0.07	0.13	Cytoplasmic
Leucine degradation I, leucine => acetoacetate + acetyl-CoA	3	bin292_4_69	K00253	IVD, ivd	isovaleryl-CoA dehydrogenase	1.3.8.4	3-Methylbutanoyl-CoA	3-Methylcrotonyl-CoA	45	72.04	51.9	146.76	273.36	273.32	148.63	284.04	270.42	274.57	539.05	544.42	403.23	1019.26	1077.3	Cytoplasmic
Leucine degradation I, leucine => acetoacetate + acetyl-CoA	4	bin292_1_121	K01969	E6.4.1.4B	3-methylcrotonyl-CoA carboxylase beta subunit	6.4.1.4	3-Methylcrotonyl-CoA	3-Methylglutaconyl-CoA	8.42	9.44	5.58	34.33	40.84	46.45	33.19	38.14	39.56	58.69	70.01	99.62	58.85	102.59	101.9	Cytoplasmic
Leucine degradation I, leucine => acetoacetate + acetyl-CoA	4	bin292_3_284	K01969	E6.4.1.4B	3-methylcrotonyl-CoA carboxylase beta subunit	6.4.1.4	3-Methylcrotonyl-CoA	3-Methylglutaconyl-CoA	0	0	0.17	0.35	0.5	0	0.83	1.22	1.41	2.21	1.85	1.31	1.52	1.65	2.14	Cytoplasmic
Leucine degradation I, leucine => acetoacetate + acetyl-CoA	5	bin292_1_120	K05607	AUH	methylglutaconyl-CoA hydratase	4.2.1.18	3-Methylglutaconyl-CoA	(S)-3-Hydroxy-3-methylglutaryl-CoA	11.02	14.19	11.24	39.66	56.37	62.52	40.77	45.88	48.24	62.56	80.69	78.63	60.02	99.58	94.97	Cytoplasmic
Leucine degradation I, leucine => acetoacetate + acetyl-CoA	6	bin292_1_117	K01640	HMGCL, hmgL	hydroxymethylglutaryl-CoA lyase	4.1.3.4	(S)-3-Hydroxy-3-methylglutaryl-CoA	Acetoacetate; Acetyl-CoA	0.49	0.65	0	2.21	2.3	0.4	1.28	0.4	2.34	3.25	3.54	2.47	4.9	5.14	4.74	Cytoplasmic
Leucine degradation I, leucine => acetoacetate + acetyl-CoA	6	bin292_1_119	K01640	HMGCL, hmgL	hydroxymethylglutaryl-CoA lyase	4.1.3.4	(S)-3-Hydroxy-3-methylglutaryl-CoA	Acetoacetate; Acetyl-CoA	8.37	8.52	10.13	29.46	38.87	43.73	28.02	39.27	38.92	54.81	79.69	92.58	74.89	119.38	120.38	Cytoplasmic
Serine degradation I, serine => pyruvate	1	bin292_1_759	K01752	E4.3.1.17, sdaA, sdaB, tdcG	L-serine dehydratase	4.3.1.17	Serine	Pyruvate; Ammonia	0	0.51	0.56	0.97	1.39	2.2	1.35	2.3	1.92	4.02	3.85	3.61	3.99	4.07	5.19	Cytoplasmic
Serine degradation II, serine => glycine	1	bin292_1_236	K00600	glyA, SHMT	glycine hydroxymethyltransferase	2.1.2.1	Serine	Glycine; 5,10-Methylene-THF	1.6	1.47	2.08	3.85	4.24	3.37	4.33	4.39	3.46	6.95	7.59	6.81	9.68	12.73	11.48	Cytoplasmic
Sec dependent pathway
Sec dependent pathway		bin292_1_127	K03072	secD	preprotein translocase subunit SecD				0.24	0	0	3.44	2.66	2.33	3.77	2.81	2.27	10.53	8.74	7.98	16.95	17.52	17.42	CytoplasmicMembrane
Sec dependent pathway		bin292_1_128	K03074	SecF	preprotein translocase subunit SecF				0.25	0.33	1.09	1.13	1.26	0.82	1.89	1.83	2.04	2.99	2.13	1.51	5.82	4.85	4.74	CytoplasmicMembrane
Sec dependent pathway		bin292_2_315	K03073	SecE	preprotein translocase subunit SecE				0	0	0	0	0	0	0	0	0	0	0	0	0	18.93	19.1	Unknown
Sec dependent pathway		bin292_1_755	K03075	SecG	preprotein translocase subunit SecG				1.51	4.17	0	11.31	6.11	2.88	10.15	2.56	4.54	23.58	11.28	21.01	17.82	24.7	24.44	CytoplasmicMembrane
Sec dependent pathway		bin292_2_283	K03076	SecY	preprotein translocase subunit SecY				0.31	0	0.45	2.1	2.22	2.13	1.98	2	2.09	4.73	5.31	5.66	20.52	18.03	16.91	CytoplasmicMembrane
Sec dependent pathway		bin292_1_126	K03210	YajC	preprotein translocase subunit YajC				3.07	0	0	4.57	0	19.13	6.58	2.48	0	20.24	5.43	16	19.2	13.95	6.9	CytoplasmicMembrane
Sec dependent pathway		bin292_1_670	K03217	yidC, spoIIIJ, OXA1, ccfA	YidC/Oxa1 family membrane protein insertase				0	0.31	0	1.24	1.09	0.19	0.73	0.66	1.11	1.98	1.71	1.33	3.86	3.71	3.26	CytoplasmicMembrane
Sec dependent pathway		bin292_3_57	K03070	secA	preprotein translocase subunit SecA	7.4.2.8			0	0	0	0.32	0.1	0.51	0.61	0.51	0.43	1.38	0.75	0.79	1.92	1.96	2.16	Cytoplasmic
Sec dependent pathway		bin292_5_113	K03110	ftsY	fused signal recognition particle receptor				0.47	0.31	0.34	4.63	2.05	2.32	3.36	2.11	1.77	7.69	6.99	4.75	10.76	10.38	9.49	Cytoplasmic
Sec dependent pathway		bin292_1_409	K03106	SRP54, ffh	signal recognition particle subunit SRP54	3.6.5.4			0.15	0.2	0	0	0.65	0.49	0.43	0.49	0.51	2.01	0.99	2.11	2.24	2.37	2.89	CytoplasmicMembrane
Tat system
Tat system		bin292_1_578	K03116	tatA	sec-independent protein translocase protein TatA				0	0	0	0	0	0	0	0	0	0	0	0	0	25.93	52.22	Unknown
Tat system		bin292_4_19	K03118	tatC	sec-independent protein translocase protein TatC				0	0.34	0	3.47	1.67	1.05	1.69	2.08	1.4	4.81	3.7	2.75	9.94	7.54	3.98	CytoplasmicMembrane
Secretory system
Type I Secretory system		bin292_1_54	K12340	tolC, bepC, cyaE, raxC, sapF, rsaF, hasF	outer membrane protein				0.15	0	0.21	1.99	2.1	4.05	1.33	2.37	1.29	3.67	4.27	3.81	5.03	6.98	5.08	OuterMembrane
Type II Secretory system		bin292_1_422	K02453	gspD	general secretion pathway protein D				0.26	0.35	0.25	3.72	1.44	1.84	1.6	1.28	1.9	4.81	4.96	3.27	9.66	9.06	7.83	OuterMembrane
Type II Secretory system		bin292_1_514	K02453	gspD	general secretion pathway protein D				0.15	0	0.11	1.75	1.71	1.87	0.92	1.5	1.77	3.53	3.45	2.67	3.5	4.21	3.42	OuterMembrane
Type II Secretory system		bin292_1_425	K02452	gspC	general secretion pathway protein C				0	0	1.25	0.86	2.27	1.41	1.08	2.78	0.58	2.19	2.24	2.49	2.42	3.3	4.12	Unknown
Type II Secretory system		bin292_1_435	K02455	gspF	general secretion pathway protein F				0	0.22	0.24	3.29	2.29	2.59	1.83	1.63	1.71	4.48	2.66	2.57	7.92	5.66	5.12	CytoplasmicMembrane
Type II Secretory system		bin292_1_523	K02455	gspF	general secretion pathway protein F				0.17	0.44	1.21	6.3	4.08	3.54	3.26	2.71	3.06	7.27	4.86	5.47	8.58	6.56	7.06	CytoplasmicMembrane
Type II Secretory system		bin292_1_434	K02456	gspG	general secretion pathway protein G				1.01	0	0	6.04	0.78	3.63	3.68	3.38	1.46	4.46	2.55	7.86	4.65	5.75	4.11	CytoplasmicMembrane
Type II Secretory system		bin292_1_522	K02456	gspG	general secretion pathway protein G				2.13	1.45	3.37	35.17	20.87	19.38	12.64	10.77	19.42	21.39	23.61	25.87	27.21	27.64	26.27	CytoplasmicMembrane
Type II Secretory system		bin292_1_521	K02457	gspH	general secretion pathway protein H				0	0	0	1.57	3.48	0.88	1.22	0.86	0.73	2.18	3.38	1.43	3.99	2.74	2.64	Unknown
Type II Secretory system		bin292_1_431	K02458	gspI	general secretion pathway protein I				0	0	0	0	0	1.89	0.85	0	2.95	1.47	3.53	4.28	2.62	3.79	4.19	Unknown
Type II Secretory system		bin292_1_520	K02458	gspI	general secretion pathway protein I				4.1	4.17	1.61	4.61	5.6	0	2.34	2.59	3.72	5.36	4.55	1.46	6.19	8.04	4.19	Unknown
Type II Secretory system		bin292_1_430	K02459	gspJ	general secretion pathway protein J				0	0	0	1.66	1.35	0.92	0.69	0.9	0.51	2.81	2.17	1.75	5.01	4.09	3.11	Unknown
Type II Secretory system		bin292_1_519	K02459	gspJ	general secretion pathway protein J				0	0.46	0	0.52	1.51	1.14	0.65	0.84	0.47	2.63	3.15	2.56	4.06	6.21	2.37	Unknown
Type II Secretory system		bin292_1_429	K02460	gspK	general secretion pathway protein K				0.23	0	0	1.04	2.34	0.95	0.77	0.75	0.47	1.58	1.22	1.86	1.63	3.15	2.19	CytoplasmicMembrane
Type II Secretory system		bin292_1_518	K02460	gspK	general secretion pathway protein K				0	0.3	0	0	0.16	0.18	0.21	0.73	0.46	1.54	1.03	2.55	2.33	2.53	3.48	Cytoplasmic
Type II Secretory system		bin292_1_428	K02461	gspL	general secretion pathway protein L				0.39	1.04	0.19	6.74	3.86	5.64	3.5	3.29	3.2	7.61	7.56	5.68	9.59	11.18	10.21	Cytoplasmic
Type II Secretory system		bin292_1_517	K02461	gspL	general secretion pathway protein L				0	0.38	0	5.86	4.44	3.27	3.9	4.07	3.51	7.89	9.9	6.9	14.25	18.75	14.93	Cytoplasmic
Type II Secretory system		bin292_1_427	K02462	gspM	general secretion pathway protein M				0	0	0	0	0.81	0	0.76	0	0	0.68	2.11	2.6	2.77	1.63	2.12	Cytoplasmic
Type II Secretory system		bin292_1_421	K02454	gspE	general secretion pathway protein E	7.4.2.8			0.45	0.15	0.16	6.28	2.25	3.55	3.92	2.45	1.29	7.7	7.83	5.24	12.64	12.85	11.39	Cytoplasmic
Type II Secretory system		bin292_1_524	K02454	gspE	general secretion pathway protein E	7.4.2.8			0.12	0.33	0	2.06	3.47	3.82	2.72	2.81	2.01	5.16	4.03	3.88	6.44	6.03	6.71	Cytoplasmic
Note: H15, H7, H4, H2 and H1 means the hydraulic retention times of 15, 7, 4, 2 and 1 day, respectively, and the organic loadings increased with the shortened hydraulic retention times.
The number of "_1", "_2" and "_3" means the three biological parallels.

## Sheet: 3.syntropher.bin.487
Supplementary Data 12. Key metabolic pathways reconstruction and the corresponding gene expressions of key fatty acids-degrader bin.487 under different hydraulic retention times
Pathway_name	Step	GeneID	KO	Gene name	Enzyme name	EC number	Substrate	Product	Transcriptional expressions under different hydraulic retention times (TPM)
									H15_1	H15_2	H15_3	H7_1	H7_2	H7_3	H4_1	H4_2	H4_3	H2_1	H2_2	H2_3	H1_1	H1_2	H1_3	Localization
Propionate syntrophic degradation via mmc pathway
Propionate syntrophic degradation, propionate => acetate	1	bin487_1_3547	K01895	ACSS, acs	acetyl-CoA synthetase	6.2.1.1	Propionate	Propionyl-CoA	0	0	0	0.43	1.02	0.46	0.32	0.54	1.02	0.53	0.88	0.82	0.64	0.98	1.03	Cytoplasmic
Propionate syntrophic degradation, propionate => acetate	1	bin487_1_1001	K00925	ackA	acetate kinase	2.7.2.1	Propionate	Propionyl-phosphate	0	0	0	0	0	0	0	0	0	0	0	0	0	0	0	Cytoplasmic
Propionate syntrophic degradation, propionate => acetate	1	bin487_1_687	K00925	ackA	acetate kinase	2.7.2.1	Propionate	Propionyl-phosphate	0	0	0	0	0.82	0	0.08	0.26	0.22	0.28	0.11	0.11	0.24	0.45	0.12	Cytoplasmic
Propionate syntrophic degradation, propionate => acetate	1	bin487_1_686	K13788	pta	phosphate acetyltransferase	2.3.1.8	Propionyl-phosphate	Propionyl-CoA	0	0	0	0.39	0.99	0.42	0.12	0.14	0.41	0.26	0.64	0.46	0.07	0.35	0.42	Cytoplasmic
Propionate syntrophic degradation, propionate => acetate	2	bin487_1_100	K01604	mmdA	methylmalonyl-CoA decarboxylase subunit alpha	7.2.4.3	Propionyl-CoA	(S)-2-Methyl-malonyl-CoA	0.25	0.49	0	7.91	28.23	24.39	8.07	19.66	21.42	14.11	29.6	33.37	25.68	44.57	46.87	Cytoplasmic
Propionate syntrophic degradation, propionate => acetate	3	bin487_1_40	K05606	MCEE, epi	methylmalonyl-CoA/ethylmalonyl-CoA epimerase	5.1.99.1	(S)-2-Methyl-malonyl-CoA	(R)-Methyl-malonyl-CoA	0	0	0	91.32	138.55	174.27	104.82	120.73	141.33	101.99	126.02	116.42	70.88	86.92	91.26	Cytoplasmic
Propionate syntrophic degradation, propionate => acetate	4	bin487_1_1041	K01849	E5.4.99.2B, mcmA2	methylmalonyl-CoA mutase, C-terminal domain	5.4.99.2	(R)-Methyl-malonyl-CoA	Succinyl-CoA	0	0	0	0	0	0	0	0	0	0.46	0	0.83	0	2.04	0.96	Cytoplasmic
Propionate syntrophic degradation, propionate => acetate	4	bin487_1_1522	K01849	E5.4.99.2B, mcmA2	methylmalonyl-CoA mutase, C-terminal domain	5.4.99.2	(R)-Methyl-malonyl-CoA	Succinyl-CoA	0	0	0	9.49	0	5	1.73	5.36	1.81	0	0.5	3.8	5.78	0	0	Cytoplasmic
Propionate syntrophic degradation, propionate => acetate	4	bin487_1_38	K01849	E5.4.99.2B, mcmA2	methylmalonyl-CoA mutase, C-terminal domain	5.4.99.2	(R)-Methyl-malonyl-CoA	Succinyl-CoA	0	0	0	49.76	62.63	64.68	31.15	46.12	44.41	46.11	54.9	53.95	44.61	67.16	57.46	Unknown
Propionate syntrophic degradation, propionate => acetate	4	bin487_1_1040	K01848	E5.4.99.2A, mcmA1	methylmalonyl-CoA mutase, N-terminal domain	5.4.99.2	(R)-Methyl-malonyl-CoA	Succinyl-CoA	0	0	0	0	0.88	1.35	0.65	2.16	2.01	1.35	1.62	1.85	1.21	1.72	2.18	Cytoplasmic
Propionate syntrophic degradation, propionate => acetate	4	bin487_1_37	K01848	E5.4.99.2A, mcmA1	methylmalonyl-CoA mutase, N-terminal domain	5.4.99.2	(R)-Methyl-malonyl-CoA	Succinyl-CoA	0.45	0	0.33	12.65	31.67	30.95	19.49	30.74	34.34	25.93	34.37	41.04	29.62	35.84	36.01	Cytoplasmic
Propionate syntrophic degradation, propionate => acetate	5	bin487_1_1031	K01903	sucC	succinyl-CoA synthetase beta subunit	6.2.1.5	Succinyl-CoA	Succinate	0	0	0	16.12	54.96	48.53	17.54	38.14	36.02	18.03	28.23	42.7	37.14	74.89	75	Cytoplasmic
Propionate syntrophic degradation, propionate => acetate	5	bin487_1_1032	K01902	sucD	succinyl-CoA synthetase alpha subunit	6.2.1.5	Succinyl-CoA	Succinate	0	0.35	1.17	34.41	118.05	90.42	34.02	67.33	65.74	32.2	55.32	54.98	74.87	125.9	111.39	Cytoplasmic
Propionate syntrophic degradation, propionate => acetate	6	bin487_1_2199	K00244	frdA	fumarate reductase flavoprotein subunit	1.3.5.4	Succinate	Funamarate	0	0	0	0	0.19	0.11	0.12	0.42	0	0.28	0.17	0.44	0.24	0.21	0.1	Periplasmic
Propionate syntrophic degradation, propionate => acetate	6	bin487_1_2318	K00244	frdA	fumarate reductase flavoprotein subunit	1.3.5.4	Succinate	Funamarate	0.1	0	0	7.27	21.05	21.71	11.06	26.15	21.92	10.74	17.03	25.19	13.89	24.05	23.59	Unknown
Propionate syntrophic degradation, propionate => acetate	6	bin487_1_2319	K00245	frdB	fumarate reductase iron-sulfur subunit	1.3.5.4	Succinate	Funamarate	0	0.43	1.44	50.24	93.01	86.2	38.73	74.66	61.04	34.61	49.69	64.25	52.47	69.61	65.14	CytoplasmicMembrane
Propionate syntrophic degradation, propionate => acetate	6	bin487_1_2317	K00246	frdC	fumarate reductase subunit C	1.3.5.4	Succinate	Funamarate	0.41	0.55	0	9.28	16.63	15.84	21.64	22.89	27.56	20.48	17.7	35.48	25.67	21.16	24.4	CytoplasmicMembrane
Propionate syntrophic degradation, propionate => acetate	6	bin487_1_1346	K00239	sdhA, frdA	succinate dehydrogenase / fumarate reductase, flavoprotein subunit	1.3.5.1	Succinate	Funamarate	0	0	0	0.33	0.16	0.09	0.1	0.36	0.45	0.19	0.51	0.22	0.08	0.3	0.21	CytoplasmicMembrane
Propionate syntrophic degradation, propionate => acetate	6	bin487_1_1345	K00240	sdhB, frdB	succinate dehydrogenase / fumarate reductase, iron-sulfur subunit	1.3.5.1	Succinate	Funamarate	0	0	0	0	0.27	1.23	0	0	0	0	0.24	0.5	0.41	0.14	0	CytoplasmicMembrane
Propionate syntrophic degradation, propionate => acetate	7	bin487_1_1666	K01676	E4.2.1.2A, fumA, fumB	fumarate hydratase, class I	4.2.1.2	Fumarate	(S)-malate	0.24	0	0	2.47	8.97	7	5.75	10.64	9.26	6.16	10.43	12.51	6.74	10.96	12.22	Cytoplasmic
Propionate syntrophic degradation, propionate => acetate	7	bin487_1_1344	K01679	E4.2.1.2B, fumC, FH	fumarate hydratase, class II	4.2.1.2	Fumarate	(S)-malate	0	0	0	0	0.62	0.12	0.07	0	0.1	0.06	0.38	0.38	0.11	0.45	0.65	Cytoplasmic
Propionate syntrophic degradation, propionate => acetate	8	bin487_1_34	K00024	mdh	malate dehydrogenase	1.1.1.39	(S)-malate	Oxaloacetate	0	0	1.31	31.89	76.41	85.34	29.98	40.19	51.49	33.57	37.05	44.49	53.49	65.86	69.13	Cytoplasmic
Propionate syntrophic degradation, propionate => acetate	9	bin487_1_3271	K01958	PC,pyc	pyruvate carboxylase	6.4.1.1	Oxaloacetate	Pyruvate	0	0	0	0	0.33	0.19	0	0.09	0.31	0.05	0.15	0.23	0.39	0.41	0.43	Cytoplasmic
Propionate syntrophic degradation, propionate => acetate	9	bin487_1_3270	K01959	pycA	pyruvate carboxylase subunit A	6.4.1.1	Oxaloacetate	Pyruvate	0	0	0	3.51	1.86	0.55	2.02	1.55	1.39	2.01	1.36	1.37	5.15	4.63	3.55	Cytoplasmic
Propionate syntrophic degradation, propionate => acetate	9	bin487_1_33	K01960	pycB	pyruvate carboxylase subunit B	6.4.1.1	Oxaloacetate	Pyruvate	0.09	0.12	0.59	10.11	35.99	33.59	10.61	28.02	26.1	12.02	24.53	28.31	23.05	35.95	37.94	Cytoplasmic
Propionate syntrophic degradation, propionate => acetate	9	bin487_1_1452	K01007	pps, ppsA	pyruvate, water dikinase	2.7.9.2	Oxaloacetate	Pyruvate	0	0	0	0.07	0.29	0.15	0.35	0	0.18	0.34	0.24	0.15	0.16	0.29	0.1	Cytoplasmic
Propionate syntrophic degradation, propionate => acetate	9	bin487_1_1997	K01007	pps, ppsA	pyruvate, water dikinase	2.7.9.2	Oxaloacetate	Pyruvate	0	0	0	0	0.44	0.38	0.13	0.06	0.18	0.18	0.27	0	0.13	0.46	0.48	Cytoplasmic
Propionate syntrophic degradation, propionate => acetate	9	bin487_1_3366	K01007	pps, ppsA	pyruvate, water dikinase	2.7.9.2	Oxaloacetate	Pyruvate	0	0	0	0.3	0.47	1.01	0.41	0.64	0.45	0.58	1.01	0.66	0.97	0.97	1.26	Unknown
Propionate syntrophic degradation, propionate => acetate	9	bin487_1_3374	K01007	pps, ppsA	pyruvate, water dikinase	2.7.9.2	Oxaloacetate	Pyruvate	0	0	0	0	0.05	0.16	0.1	0.05	0.41	0.27	0.18	0	0.1	0.32	0.25	Cytoplasmic
Propionate syntrophic degradation, propionate => acetate	9	bin487_1_3382	K01007	pps, ppsA	pyruvate, water dikinase	2.7.9.2	Oxaloacetate	Pyruvate	0	0	0	0	0.05	0	0	0.19	0	0.1	0.13	0.26	0.19	0.08	0.15	Cytoplasmic
Propionate syntrophic degradation, propionate => acetate	9	bin487_1_2086	K01006	ppdK	pyruvate, orthophosphate dikinase	2.7.9.1	Oxaloacetate	Pyruvate	0	0	0	0.75	0.88	0.65	0.27	0.2	0.54	0.57	0.82	1.56	0.7	0.52	0.35	Cytoplasmic
Propionate syntrophic degradation, propionate => acetate	9	bin487_1_2268	K01006	ppdK	pyruvate, orthophosphate dikinase	2.7.9.1	Oxaloacetate	Pyruvate	0	0	0	0.96	0.98	1.05	0.46	0.7	1.23	0.62	0.95	0.68	0.61	0.78	0.92	Cytoplasmic
Propionate syntrophic degradation, propionate => acetate	9	bin487_1_2499	K01006	ppdK	pyruvate, orthophosphate dikinase	2.7.9.1	Oxaloacetate	Pyruvate	0	0	0	0.19	0.04	0.11	0.1	0.34	0.09	0.03	0.24	0.05	0.16	0.34	0.28	Cytoplasmic
Propionate syntrophic degradation, propionate => acetate	9	bin487_1_294	K01006	ppdK	pyruvate, orthophosphate dikinase	2.7.9.1	Oxaloacetate	Pyruvate	0	0	0	0.29	0.64	0.67	0.31	0.67	0.47	0.92	1.49	1.79	0.86	1.07	0.96	Cytoplasmic
Propionate syntrophic degradation, propionate => acetate	10	bin487_1_2752	K00174	korA, oorA, oforA	2-oxoglutarate/2-oxoacid ferredoxin oxidoreductase subunit alpha	1.2.7.11	Pyruvate	Acetyl-CoA	0	0	0	1.63	0.78	0.15	0.86	0.29	0.61	0.16	0.83	0.24	2.01	2.05	1.9	Cytoplasmic
Propionate syntrophic degradation, propionate => acetate	10	bin487_1_3049	K00174	korA, oorA, oforA	2-oxoglutarate/2-oxoacid ferredoxin oxidoreductase subunit alpha	1.2.7.11	Pyruvate	Acetyl-CoA	0	0	0	0	0	0.15	0.35	0.45	0	0.16	0.36	0.74	0.48	0.36	0.42	Cytoplasmic
Propionate syntrophic degradation, propionate => acetate	10	bin487_1_2751	K00175	korB, oorB, oforB	2-oxoglutarate/2-oxoacid ferredoxin oxidoreductase subunit beta	1.2.7.11	Pyruvate	Acetyl-CoA	0	0	0	0	0	0.48	0.14	0.24	0.4	0.49	0.19	0.19	1.82	2.57	1.87	Cytoplasmic
Propionate syntrophic degradation, propionate => acetate	10	bin487_1_3048	K00175	korB, oorB, oforB	2-oxoglutarate/2-oxoacid ferredoxin oxidoreductase subunit beta	1.2.7.11	Pyruvate	Acetyl-CoA	0	0	0	0	0	0	0.13	0.23	0	0.36	0	0	0.21	0	0.75	Cytoplasmic
Propionate syntrophic degradation, propionate => acetate	10	bin487_1_163	K00169	porA	pyruvate ferredoxin oxidoreductase alpha subunit	1.2.7.1	Pyruvate	Acetyl-CoA	0	0	0	0	0.25	0.83	0.08	0	0.23	0.07	0.56	0.23	0.7	0.67	0.71	Cytoplasmic
Propionate syntrophic degradation, propionate => acetate	10	bin487_1_1817	K00169	porA	pyruvate ferredoxin oxidoreductase alpha subunit	1.2.7.1	Pyruvate	Acetyl-CoA	0	0.7	0.52	38.1	78.45	76.95	49.13	70.91	73.04	63.87	71.3	77.72	94.45	111.78	115.48	Cytoplasmic
Propionate syntrophic degradation, propionate => acetate	10	bin487_1_164	K00170	porB	pyruvate ferredoxin oxidoreductase beta subunit	1.2.7.1	Pyruvate	Acetyl-CoA	0	0	0	0.77	1.56	0.42	0.49	0.84	0.18	0.88	0.68	1.04	1.33	2.09	2.15	Unknown
Propionate syntrophic degradation, propionate => acetate	10	bin487_1_1816	K00170	porB	pyruvate ferredoxin oxidoreductase beta subunit	1.2.7.1	Pyruvate	Acetyl-CoA	0.23	0	0	41.6	138.77	127.39	37.17	88.68	87.72	43.06	69.04	77.24	75.28	134.51	132.79	Cytoplasmic
Propionate syntrophic degradation, propionate => acetate	10	bin487_1_1818	K00171	porD	pyruvate ferredoxin oxidoreductase delta subunit	1.2.7.1	Pyruvate	Acetyl-CoA	0	0	0	8.05	39.39	5.86	13.66	19.7	25.7	17.38	9.1	50.66	15.66	25.07	7.38	Unknown
Propionate syntrophic degradation, propionate => acetate	10	bin487_1_3083	K00171	porD	pyruvate ferredoxin oxidoreductase delta subunit	1.2.7.1	Pyruvate	Acetyl-CoA	0	0	0	0	4.15	11.03	0	0	0	0	0	0	9.87	4.22	2.32	Unknown
Propionate syntrophic degradation, propionate => acetate	10	bin487_1_1819	K00172	porC, porG	pyruvate ferredoxin oxidoreductase gamma subunit	1.2.7.1	Pyruvate	Acetyl-CoA	0	0	0	4.27	25.8	25.92	17.76	22.98	26.13	26.03	30.57	47.38	35.39	62.79	47.31	Cytoplasmic
Propionate syntrophic degradation, propionate => acetate	10	bin487_1_3082	K00172	porC, porG	pyruvate ferredoxin oxidoreductase gamma subunit	1.2.7.1	Pyruvate	Acetyl-CoA	0	0	0	0.77	0	0	0	0	0.36	0.86	1.66	1.4	0.37	0.77	0.79	Unknown
Propionate syntrophic degradation, propionate => acetate	11	bin487_1_3547	K01895	ACSS1_2, acs	acetyl-CoA synthetase	6.2.1.1	Acetyl-CoA	Acetate	0	0	0	0.43	1.02	0.46	0.32	0.54	1.02	0.53	0.88	0.82	0.64	0.98	1.03	Cytoplasmic
Propionate syntrophic degradation, propionate => acetate	11	bin487_1_1001	K00925	ackA	acetate kinase	2.7.2.1	Acetyl phosphate	Acetate	0	0	0	0	0	0	0	0	0	0	0	0	0	0	0	Cytoplasmic
Propionate syntrophic degradation, propionate => acetate	11	bin487_1_687	K00925	ackA	acetate kinase	2.7.2.1	Acetyl phosphate	Acetate	0	0	0	0	0.82	0	0.08	0.26	0.22	0.28	0.11	0.11	0.24	0.45	0.12	Cytoplasmic
Propionate syntrophic degradation, propionate => acetate	11	bin487_1_686	K13788	pta	phosphate acetyltransferase	2.3.1.8	Acetyl-CoA	Acetyl phosphate	0	0	0	0.39	0.99	0.42	0.12	0.14	0.41	0.26	0.64	0.46	0.07	0.35	0.42	Cytoplasmic
Reverse Wood–Ljungdahl pathway
Acetate syntrophic degradation I, acetate => CO2	1	bin487_1_3547	K01895	ACSS, acs	acetyl-CoA synthetase	6.2.1.1	Acetate	Acetyl-CoA	0	0	0	0.43	1.02	0.46	0.32	0.54	1.02	0.53	0.88	0.82	0.64	0.98	1.03	Cytoplasmic
Acetate syntrophic degradation I, acetate => CO2	1	bin487_1_1001	K00925	ackA	acetate kinase	2.7.2.1	Acetate	Acetyl-phosphate	0	0	0	0	0	0	0	0	0	0	0	0	0	0	0	Cytoplasmic
Acetate syntrophic degradation I, acetate => CO2	1	bin487_1_687	K00925	ackA	acetate kinase	2.7.2.1	Acetate	Acetyl-phosphate	0	0	0	0	0.82	0	0.08	0.26	0.22	0.28	0.11	0.11	0.24	0.45	0.12	Cytoplasmic
Acetate syntrophic degradation I, acetate => CO2	1	bin487_1_686	K13788	pta	phosphate acetyltransferase	2.3.1.8	Acetyl-phosphate	Acetyl-CoA	0	0	0	0.39	0.99	0.42	0.12	0.14	0.41	0.26	0.64	0.46	0.07	0.35	0.42	Cytoplasmic
Acetate syntrophic degradation I, acetate => CO2	2	bin487_1_2083	K14138	acsB	acetyl-CoA synthase	2.3.1.169	Acetyl-CoA + a [Co(I) corrinoid Fe-S protein]	CO + CoA + a [methyl-Co(III) corrinoid Fe-S protein]	0	0	0	0.37	0.64	0.66	0.35	0.4	0.55	0.53	0.54	1.25	0.4	0.52	0.4	Cytoplasmic
Acetate syntrophic degradation I, acetate => CO2	3	bin487_1_2085	K15023	acsE	5-methyltetrahydrofolate corrinoid/iron sulfur protein methyltransferase	2.1.1.258	A [methyl-Co(III) corrinoid Fe-S protein] + tetrahydrofolate (THF)	a [Co(I) corrinoid Fe-S protein] + 5-methyl-THF	0	0	0	1.98	0.57	3.9	1.25	1.28	2.7	0.67	0.35	0.53	1.85	2.25	2.3	Cytoplasmic
Acetate syntrophic degradation I, acetate => CO2	4	bin487_1_1485	K00297	metF, MTHFR	methylenetetrahydrofolate reductase (NADPH)	1.5.1.20	5-methyl-THF	5,10-methylene-THF	0	0	0	0	0.71	0.6	0	0.2	0	0	0.32	0.33	0	0	0.09	Cytoplasmic
Acetate syntrophic degradation I, acetate => CO2	5	bin487_1_1902	K01491	folD	methylenetetrahydrofolate dehydrogenase (NADP+) / methenyltetrahydrofolate cyc	1.5.1.5	5,10-methylene-THF	5,10-methenyl-THF	0	0	0	0.79	0.38	0	0.49	0	1.25	0.45	0.51	0.53	0.29	0.61	0.59	Cytoplasmic
Acetate syntrophic degradation I, acetate => CO2	6	bin487_1_1902	K01491	folD	methylenetetrahydrofolate dehydrogenase (NADP+) / methenyltetrahydrofolate cyc	3.5.4.9	5,10-methenyl-THF	10-Formyl-THF	0	0	0	0.79	0.38	0	0.49	0	1.25	0.45	0.51	0.53	0.29	0.61	0.59	Cytoplasmic
Acetate syntrophic degradation I, acetate => CO2	7	bin487_1_1901	K01938	fhs	formate--tetrahydrofolate ligase	6.3.4.3	10-Formyl-THF	Formate	0	0	0	0	0.23	0	0.25	0.09	0.07	0.05	0	0.14	0.04	0.04	0.2	Cytoplasmic
Acetate syntrophic degradation I, acetate => CO2	8	bin487_1_1894	K05299	fdhA	formate dehydrogenase (NADP+) alpha subunit	1.17.1.10	Formate	CO2	0	0	0.88	7.9	21.4	21.06	7.71	14.17	14.3	6.37	5.11	10.55	12.22	15.68	16.32	Cytoplasmic
Acetate syntrophic degradation I, acetate => CO2	8	bin487_1_279	K05299	fdhA	formate dehydrogenase (NADP+) alpha subunit	1.17.1.10	Formate	CO2	0	0	0	0	0.9	0.87	0.16	0.1	0.37	0.05	0.21	0.39	0.74	0.74	1.07	Cytoplasmic
Acetate syntrophic degradation I, acetate => CO2	8	bin487_1_2399	K15022	fdhB	formate dehydrogenase (NADP+) beta subunit	1.17.1.10	Formate	CO2	0	0	0	0	0.8	0.36	0.18	0.36	0.15	0.23	0.15	0.15	0.31	0.09	0.25	Cytoplasmic
Acetate syntrophic degradation I, acetate => CO2	9	bin487_1_2082	K00198	cooS, acsA	anaerobic carbon-monoxide dehydrogenase catalytic subunit	1.2.7.4	CO	CO2	0	0	0	0.14	0.53	0.45	0.23	0.07	0.19	0.4	0.31	0.5	0.24	0.26	0.35	Cytoplasmic
Butyrate beta-oxidation
Butyrate syntrophic degradation, butyrate => acetyl-CoA	1	bin487_1_1434	K01035	atoA	acetate CoA/acetoacetate CoA-transferase beta subunit	2.8.3.8	Butyrate	Butyryl-CoA	0	0	0	0	0	0	0	0	0	0	0	0	0	0	0	Cytoplasmic
Butyrate syntrophic degradation, butyrate => acetyl-CoA	2	bin487_1_2964	K00248	ACADS, bcd	butyryl-CoA dehydrogenase	1.3.8.1	Butyryl-CoA	Crotonoyl-CoA	0	0	0	0.28	1.45	2.53	0.52	1.93	2.85	1.57	1.93	2.57	2.45	3.94	4.97	Cytoplasmic
Butyrate syntrophic degradation, butyrate => acetyl-CoA	3	bin487_1_3	K01692	paaF, echA	enoyl-CoA hydratase	4.2.1.17	Crotonoyl-CoA	(S)-3-Hydroxybutanoyl-CoA	0	0	0	0	1.87	0.27	0.15	1.05	1.54	0.14	0.21	0.65	0.71	1.11	0.86	Cytoplasmic
Butyrate syntrophic degradation, butyrate => acetyl-CoA	3	bin487_1_2963	K01715	crt	enoyl-CoA hydratase	4.2.1.17	Crotonoyl-CoA	(S)-3-Hydroxybutanoyl-CoA	0	0	0	0	0.23	0	0.59	0	0	0.27	0.2	0.63	0.81	0.12	0.36	Cytoplasmic
Butyrate syntrophic degradation, butyrate => acetyl-CoA	4	bin487_1_2713	K00074	paaH, hbd, fadB, mmgB	3-hydroxybutyryl-CoA dehydrogenase	1.1.1.157	(S)-3-Hydroxybutanoyl-CoA	Acetoacetyl-CoA	0	0	0	1.26	6.47	1.84	2.37	4.08	4.95	2.02	1.28	1.69	2.27	3.13	1.48	Cytoplasmic
Butyrate syntrophic degradation, butyrate => acetyl-CoA	5	bin487_1_1445	K00626	E2.3.1.9, atoB	acetyl-CoA C-acetyltransferase	2.3.1.9	Acetoacetyl-CoA	Acetyl-CoA	0	0	0	0.96	2.28	0.9	0.3	0.13	1.07	1.71	1.78	1.27	1.48	2.06	0.96	Cytoplasmic
Butyrate syntrophic degradation, butyrate => acetyl-CoA	5	bin487_1_1971	K00626	E2.3.1.9, atoB	acetyl-CoA C-acetyltransferase	2.3.1.9	Acetoacetyl-CoA	Acetyl-CoA	0	0	0	0.44	0.42	0.12	0.21	0.12	0.4	0.95	0.29	0.78	0.54	0.81	0.61	Cytoplasmic
Butyrate syntrophic degradation, butyrate => acetyl-CoA	5	bin487_1_2712	K00626	E2.3.1.9, atoB	acetyl-CoA C-acetyltransferase	2.3.1.9	Acetoacetyl-CoA	Acetyl-CoA	0	0	0	0.27	0	0.14	0.17	0	0	0.23	0.12	0	0.33	0.14	0.13	Cytoplasmic
Butyrate syntrophic degradation, butyrate => acetyl-CoA	5	bin487_1_2962	K00626	E2.3.1.9, atoB	acetyl-CoA C-acetyltransferase	2.3.1.9	Acetoacetyl-CoA	Acetyl-CoA	0	0	0	0.27	1.65	1.12	1.71	1.85	2.27	1.36	1.86	2.81	2.55	1.8	1.99	Cytoplasmic
Butyrate syntrophic degradation, butyrate => acetyl-CoA	5	bin487_1_3396	K00626	E2.3.1.9, atoB	acetyl-CoA C-acetyltransferase	2.3.1.9	Acetoacetyl-CoA	Acetyl-CoA	0	0	0	0.52	0.49	0.14	0.25	0	0	0.07	0.23	0.23	0.13	0.54	0.06	Cytoplasmic
Dissimilatory nitrate reduction
Dissimilatory nitrate reduction, nitrate => ammonia	1	bin487_1_3063	K00374	narI, narV	nitrate reductase gamma subunit	1.7.5.1 1.7.99.-	Nitrate	Nitrite	0	0	0	0.67	1.93	3.29	1.48	3.08	2.89	3.83	6.32	8.07	2.81	4.61	2.37	CytoplasmicMembrane
Dissimilatory nitrate reduction, nitrate => ammonia	2	bin487_1_1737	K03385	nrfA	nitrite reductase (cytochrome c-552)	1.7.2.2	Nitrite	Ammonia	0	0	0	0	0	0	0.25	0.53	0.44	0.45	0.43	0.79	0.15	0.31	0.35	Periplasmic
Dissimilatory nitrate reduction, nitrate => ammonia	2	bin487_1_1738	K15876	nrfH	cytochrome c nitrite reductase small subunit		Nitrite	Ammonia	0	0	0	0	1.23	0	0	2.02	0	1.32	0.52	0.57	0.29	0	0.65	Unknown
Dissimilatory sulfate reduction
Dissimilatory sulfate reduction, sulfate => H2S	1	bin487_1_2960	K00958	sat, met3	sulfate adenylyltransferase	2.7.7.4	Sulfate	Adenylyl sulfate	0	0	0	7.29	21.68	18.98	13.87	22	20.79	36.48	42.06	50.95	27.15	31.92	28.26	Cytoplasmic
Dissimilatory sulfate reduction, sulfate => H2S	2	bin487_1_2958	K00394	aprA	adenylylsulfate reductase, subunit A	1.8.99.2	Adenylyl sulfate	Sulfite	0.59	0.26	0	50.09	105.14	106.69	69.66	96.53	97.04	157.57	169.8	153.17	89.59	94.26	97.25	Cytoplasmic
Dissimilatory sulfate reduction, sulfate => H2S	2	bin487_1_2959	K00395	aprB	adenylylsulfate reductase, subunit B	1.8.99.2	Adenylyl sulfate	Sulfite	0.99	0	0	34.06	111.3	126.22	84.46	102.81	101.54	176.9	162.35	166.79	92.42	74.92	85.73	Unknown
Dissimilatory sulfate reduction, sulfate => H2S	3	bin487_1_2677	K11180	dsrA	dissimilatory sulfite reductase alpha subunit	1.8.99.5	Sulfite	Hydrogen sulfide	0.16	0.42	0	3.13	16.04	11.29	5.01	10.98	8.76	11.42	21.31	35.98	7.6	17.8	13.64	Cytoplasmic
Dissimilatory sulfate reduction, sulfate => H2S	3	bin487_1_2678	K11181	dsrB	dissimilatory sulfite reductase beta subunit	1.8.99.5	Sulfite	Hydrogen sulfide	0	0	0	2.04	11.99	7.9	4.69	11.61	7.1	7.49	16.86	23.3	6.4	8.86	11.63	Cytoplasmic
Electron bi(con)furcating complex
Electron transfer flavoprotein
		bin487_1_169			Uncharacterized protein MJ0935				0	0	1.43	2.45	3.32	1.35	2.45	2.12	2.01	4.84	5.11	1.1	4.8	4.76	1.86	Unknown
		bin487_1_170	K01897	ACSL, fadD	long-chain acyl-CoA synthetase	[EC:6.2.1.3]			0	0	0	0.62	0	0.5	0.64	0.08	0.14	0.31	0.14	0.07	0.77	0.65	0.62	Cytoplasmic
		bin487_1_171	K03522	fixB, etfA	electron transfer flavoprotein alpha subunit	-			0	0	0	0	0.97	0.18	0.11	0.91	0.46	0	0.74	1.95	0.33	1.22	1.95	Unknown
		bin487_1_172	K03521	fixA, etfB	electron transfer flavoprotein beta subunit	-			0	0	0	0.46	2.02	2.55	0.73	1.76	0.84	0.79	2.22	3.11	1.71	3.45	2.47	Cytoplasmic
		bin487_1_203	K00249	ACADM, acd	acyl-CoA dehydrogenase	[EC:1.3.8.7]			0	0	0	0	1.8	1.02	1.44	0.87	0.97	0.54	0.83	0.83	2.72	2.38	2.42	Cytoplasmic
		bin487_1_204	K03521	fixA, etfB	electron transfer flavoprotein beta subunit	-			0	0	0	1.41	2.5	5.16	2.21	1.27	1.92	1.06	1.23	3.15	2.53	3	3.45	Cytoplasmic
		bin487_1_205	K03522	fixB, etfA	electron transfer flavoprotein alpha subunit	-			0	0	0	0.52	2.86	2.11	1.81	3.36	1.64	2.3	2.17	2.08	4.37	5.15	5.73	Cytoplasmic
heterodisulfide reductase (HdrABC)-containing complexes
		bin487_1_65	K03388	hdrA2	heterodisulfide reductase subunit A2	1.8.7.3 1.8.98.4 1.8.98.5 1.8.98.6			0	0	0	0	0	0	0	0	0	0	0	0	0	0.33	0	Unknown
		bin487_1_66	K03388	hdrA2	heterodisulfide reductase subunit A2	1.8.7.3 1.8.98.4 1.8.98.5 1.8.98.6			0	0	0	0	0	0	0	0	0	0	0	0	0	0	0	Cytoplasmic
		bin487_1_67	K14127	mvhD, vhuD, vhcD	F420-non-reducing hydrogenase iron-sulfur subunit	1.8.98.5 1.8.98.6			0	0	0	0	0	0	0	0	0	0	0	0	0	0	0	Unknown
		bin487_1_68	K14127	mvhD, vhuD, vhcD	F420-non-reducing hydrogenase iron-sulfur subunit	1.8.98.5 1.8.98.6			0	0	0	1.57	4.08	4.74	0	0	1.52	2.52	0.66	1.49	3.71	1.49	5.14	Unknown
		bin487_1_69	K08264	hdrD	heterodisulfide reductase subunit D	1.8.98.1			0	0	0	0	0.7	0	0	0	0	0	0	0.64	0.32	0	0.37	CytoplasmicMembrane
		bin487_1_70	K03388	hdrA2	heterodisulfide reductase subunit A2	1.8.7.3 1.8.98.4 1.8.98.5 1.8.98.6			0	0	0	0	0	0	0	0	0	0	0	0	0	0	0	Unknown
		bin487_1_71	K03388	hdrA2	heterodisulfide reductase subunit A2	1.8.7.3 1.8.98.4 1.8.98.5 1.8.98.6			0	0	0	0	0	0	0	0	0	0	0	0	0	0	0	Cytoplasmic
		bin487_1_72	K03388	hdrA2	heterodisulfide reductase subunit A2	1.8.7.3 1.8.98.4 1.8.98.5 1.8.98.6			0	0	0	0	0.82	2.49	0	0.31	0.26	0.32	1.95	1.77	0.27	0.29	1.29	Cytoplasmic
		bin487_1_73	K14127	mvhD, vhuD, vhcD	F420-non-reducing hydrogenase iron-sulfur subunit	1.8.98.5 1.8.98.6			0	0	0	0	0	0	0	0	0.17	0	0.5	0	0	0	0	Cytoplasmic
		bin487_1_74	K03388	hdrA2	heterodisulfide reductase subunit A2	1.8.7.3 1.8.98.4 1.8.98.5 1.8.98.6			0	0	0	0	0	0	0	0.2	0	0	0	0.33	0	0.1	0	Cytoplasmic
		bin487_1_75			Ferredoxin/F(420)H(2)-dependent CoB-CoM heterodisulfide reductase subunit A				0	0	0	1.95	1.69	2.56	0.12	1.27	1.06	1.55	2.05	2.09	0.86	1.61	2.27	Cytoplasmic
		bin487_1_506	K14126	mvhA, vhuA, vhcA	F420-non-reducing hydrogenase large subunit	1.8.98.5			0	0	0	0.21	0.49	1.37	0.23	0.91	0.24	0.18	0.09	0.38	0.37	0	0.11	Cytoplasmic
		bin487_1_507	K14128	mvhG, vhuG, vhcG	F420-non-reducing hydrogenase small subunit	1.8.98.5			0	0	0	0	0	0	0	0	81.64	0	0	0	0	31.49	0	Cytoplasmic
		bin487_1_508	K14127	mvhD, vhuD, vhcD	F420-non-reducing hydrogenase iron-sulfur subunit	1.8.98.5 1.8.98.6			0	0	0	0	59.6	132.64	0	0	0	13.95	15.4	16.91	0	32.72	26.18	Unknown
		bin487_1_509	K03388	hdrA2	heterodisulfide reductase subunit A2	1.8.7.3 1.8.98.4 1.8.98.5 1.8.98.6			0	0	0	0	0	0	0	9.8	0	0	0	23.54	28.98	4.73	9.55	Cytoplasmic
		bin487_1_510	K03388	hdrA2	heterodisulfide reductase subunit A2	1.8.7.3 1.8.98.4 1.8.98.5 1.8.98.6			0	0	0	0	0	0	0	0	0	0	0	0	0.77	0	0	Unknown
		bin487_1_1091	K06940	K06940	uncharacterized protein	-			0	0	0	0.64	0.31	1.07	0.2	0.7	0	1.79	0.83	0.29	1.56	0.32	0.66	Cytoplasmic
		bin487_1_1092							0	0	0	0	0.15	0.85	0	0.51	0.71	0.71	1.51	1.53	0.77	0.65	0.79	CytoplasmicMembrane
		bin487_1_1093	K00125	fdhB	formate dehydrogenase (coenzyme F420) beta subunit	[EC:1.17.98.3 1.8.98.6]			0	0	0	11.13	15.02	16.04	9.6	13.29	14.56	9.44	9.69	13.7	13.3	16.39	14.92	Cytoplasmic
		bin487_1_1094	K14127	mvhD, vhuD, vhcD	F420-non-reducing hydrogenase iron-sulfur subunit	1.8.98.5 1.8.98.6			0.34	0.29	0	6.41	16.71	17.45	6.29	8.4	7.55	8.66	9.71	12.04	12.14	13.03	14.88	Unknown
		bin487_1_1095	K03388	hdrA2	heterodisulfide reductase subunit A2	1.8.7.3 1.8.98.4 1.8.98.5 1.8.98.6			0.15	0	0	9.4	13.3	13.61	6.99	8.76	8.94	7.55	10.79	11.57	8.95	11.44	13.11	Cytoplasmic
		bin487_1_1096	K03388	hdrA2	heterodisulfide reductase subunit A2	1.8.7.3 1.8.98.4 1.8.98.5 1.8.98.6			0	0	0	66.12	0	0	0	0	0	41.84	0	0	52.51	17.54	0	Cytoplasmic
		bin487_1_1097	K03388	hdrA2	heterodisulfide reductase subunit A2	1.8.7.3 1.8.98.4 1.8.98.5 1.8.98.6			0.12	0.08	0.25	3.74	6.27	5.94	3.63	4.55	3.75	4.68	3.32	6.11	5.21	6	4.68	Unknown
		bin487_1_1098	K08264	hdrD	heterodisulfide reductase subunit D	1.8.98.1			0	0	0	0	0.04	0.23	0.16	0.05	0.08	0	0.11	0.11	0.04	0.07	0.06	CytoplasmicMembrane
		bin487_1_1099	K14127	mvhD, vhuD, vhcD	F420-non-reducing hydrogenase iron-sulfur subunit	1.8.98.5 1.8.98.6			0	0	0	0	0	0	0	0	0	0	0	0	0	0	0.06	Unknown
		bin487_1_1100	K14127	mvhD, vhuD, vhcD	F420-non-reducing hydrogenase iron-sulfur subunit	1.8.98.5 1.8.98.6			0	0	0	0	0	0.08	0.02	0	0	0	0	0	0.02	0	0.06	Unknown
		bin487_1_1101	K03388	hdrA2	heterodisulfide reductase subunit A2	1.8.7.3 1.8.98.4 1.8.98.5 1.8.98.6			0	0	0	0	0	0	0	0	0	0	0	0	0	0	0	Cytoplasmic
		bin487_1_1102	K03389	hdrB2	heterodisulfide reductase subunit B2	1.8.7.3 1.8.98.4 1.8.98.5 1.8.98.6			0	0	0	0	0	0	0.09	0	0.04	0.03	0.12	0.12	0.07	0.02	0.09	Cytoplasmic
		bin487_1_1103	K03390	hdrC2	heterodisulfide reductase subunit C2	1.8.7.3 1.8.98.4 1.8.98.5 1.8.98.6			0	0	0	0	0	0	0	0	0	0	0	57.95	0	0	0	Cytoplasmic
		bin487_1_1907	K03388	hdrA2	heterodisulfide reductase subunit A2	[EC:1.8.7.3 1.8.98.4 1.8.98.5 1.8.98.6]			0	0	0	0	0	0	0	0	0	0	0	0	0	0	0.06	Cytoplasmic
		bin487_1_1908	K14127	mvhD, vhuD, vhcD	F420-non-reducing hydrogenase iron-sulfur subunit	[EC:1.12.99.- 1.8.98.5 1.8.98.6]			0	0	0	0	0	0	0	0	0	0	0	0	0	0	0	Cytoplasmic
		bin487_1_1909	K00125	fdhB	formate dehydrogenase (coenzyme F420) beta subunit	[EC:1.17.98.3 1.8.98.6]			0	0	0	0	0.13	0	0	0	0	0	0	0.12	0	0.07	0	Cytoplasmic
		bin487_1_1910	K03388	hdrA2	heterodisulfide reductase subunit A2	[EC:1.8.7.3 1.8.98.4 1.8.98.5 1.8.98.6]			0	0	0	0	0	0.08	0.02	0	0	0	0	0	0.02	0	0.06	Cytoplasmic
		bin487_1_1911	K03390	hdrC2	heterodisulfide reductase subunit C2	[EC:1.8.7.3 1.8.98.4 1.8.98.5 1.8.98.6]			0	0	0	0	0	0	0	0	0	0	0	0	0	0	0	Unknown
		bin487_1_1912	K03389	hdrB2	heterodisulfide reductase subunit B2	[EC:1.8.7.3 1.8.98.4 1.8.98.5 1.8.98.6]			0	0	0	0	0	0	0	0	0	0	0	0	0	0	0.1	Cytoplasmic
		bin487_1_2303	K00442	frhD	coenzyme F420 hydrogenase subunit delta	-			0	0	0	0	0	0	0	0	0	0	0	0	0	0	0	Cytoplasmic
		bin487_1_2304	K03388	hdrA2	heterodisulfide reductase subunit A2	[EC:1.8.7.3 1.8.98.4 1.8.98.5 1.8.98.6]			0	0	0	0	0	0	0	0	0	0	0	0	0	0	0	Unknown
		bin487_1_2305	K03388	hdrA2	heterodisulfide reductase subunit A2	[EC:1.8.7.3 1.8.98.4 1.8.98.5 1.8.98.6]			0	0	0	0	0	0	0.09	0	0.04	0.03	0.12	0.12	0.07	0.02	0.09	Cytoplasmic
		bin487_1_2306	K14127	mvhD, vhuD, vhcD	F420-non-reducing hydrogenase iron-sulfur subunit	[EC:1.12.99.- 1.8.98.5 1.8.98.6]			0	0	0	0	0	0	0	0	0	0	0	0	0	0	0	Unknown
		bin487_1_2307	K00441	frhB	coenzyme F420 hydrogenase subunit beta	[EC:1.12.98.1]			0	0	0	0	0	0.31	0.18	0.15	0.51	0.24	0.12	0.51	0.07	0.3	0.14	Cytoplasmic
		bin487_1_2308	K14128	mvhG, vhuG, vhcG	F420-non-reducing hydrogenase small subunit	[EC:1.12.99.- 1.8.98.5]			0	0	0	0	0	0	0	0.2	0	0	0	0.33	0	0.1	0	Cytoplasmic
		bin487_1_2309	K14126	mvhA, vhuA, vhcA	F420-non-reducing hydrogenase large subunit	[EC:1.12.99.- 1.8.98.5]			0	0	0	0	0	0	0	0	0.14	0.12	0	0.2	0.11	0	0.28	Cytoplasmic
		bin487_1_2310			FAD-linked oxidoreductase DDB_G0289697				0	0	0	0.21	0	0.11	0.13	0	0.37	0.24	0.37	0.09	0	0.05	0.21	Unknown
		bin487_1_2718	K03390	hdrC2	heterodisulfide reductase subunit C2	[EC:1.8.7.3 1.8.98.4 1.8.98.5 1.8.98.6]			0	0	0	0	5.04	1.18	1.72	1.07	0.94	2.01	0	0.92	1.33	3.09	2.65	Cytoplasmic
		bin487_1_2719	K03389	hdrB2	heterodisulfide reductase subunit B2	[EC:1.8.7.3 1.8.98.4 1.8.98.5 1.8.98.6]			0	0	0	0	1.86	0.42	0.61	1.88	1.23	0.88	1.01	1.21	1.81	2.89	2.44	Cytoplasmic
		bin487_1_2720			Uncharacterized iron-sulfur protein MMP1067				0	0	0	0.93	0.23	1.28	0	0	0.42	0.26	0	1.04	0.91	2.03	1.3	Cytoplasmic
		bin487_1_2721			Fumarate reductase (CoM/CoB) subunit A				0	0	0	0.69	1.96	1.85	0.82	1.38	1.54	1.24	1.29	1.6	2.34	3.29	2.74	CytoplasmicMembrane
		bin487_1_2722	K03672	trxC	thioredoxin 2	[EC:1.8.1.8]			0	0	0	0	0	0	0.69	0	1.03	1.31	0	0	5.59	0.63	0.57	Cytoplasmic
		bin487_1_2746	K03388	hdrA2	heterodisulfide reductase subunit A2	[EC:1.8.7.3 1.8.98.4 1.8.98.5 1.8.98.6]			0	0	0	0	0.15	0	0.36	0.17	0.14	0.19	0.07	0.43	0.24	0.63	0.44	Cytoplasmic
		bin487_1_2747	K03388	hdrA2	heterodisulfide reductase subunit A2	[EC:1.8.7.3 1.8.98.4 1.8.98.5 1.8.98.6]			0.48	0	0	0	0.71	0.82	0.45	0.79	0.34	0.2	0	0	1.94	1.46	2.06	Cytoplasmic
		bin487_1_2748	K08264	hdrD	heterodisulfide reductase subunit D	[EC:1.8.98.1]			0	0	0	0.7	0.83	0.52	0.35	0.59	0	0.47	0.16	0.19	1.95	2.45	1.75	CytoplasmicMembrane
		bin487_1_2749			Sulfide dehydrogenase subunit alpha				0	0	0	0.48	0.91	1.07	0.25	0.57	0.45	0.27	0.27	0.24	2.31	2.62	2.97	Cytoplasmic
		bin487_1_1482	K03388	hdrA2	heterodisulfide reductase subunit A2	[EC:1.8.7.3 1.8.98.4 1.8.98.5 1.8.98.6]			0	0	0	0	0.04	0.23	0.16	0.05	0.08	0	0.11	0.11	0.04	0.07	0.06	Cytoplasmic
		bin487_1_1483	K14127	mvhD, vhuD, vhcD	F420-non-reducing hydrogenase iron-sulfur subunit	[EC:1.12.99.- 1.8.98.5 1.8.98.6]			0	0	0	0	0	0	0	0	0	0	0	0	0	0.33	0	Cytoplasmic
		bin487_1_1650	K14126	mvhA, vhuA, vhcA	F420-non-reducing hydrogenase large subunit	[EC:1.12.99.- 1.8.98.5]			0	0	0	0	0	0	0	0	0.37	0.12	0	0.27	0.1	0.53	0.1	Cytoplasmic
		bin487_1_1651	K14128	mvhG, vhuG, vhcG	F420-non-reducing hydrogenase small subunit	[EC:1.12.99.- 1.8.98.5]			0	0	0	0	0	0	0	0	0.17	0	0.5	0	0	0	0	Cytoplasmic
		bin487_1_1652			Ferredoxin				0	0	0	0	0	0	0	0	0	0	24.66	0	0	0	0	Unknown
		bin487_1_1653			Uncharacterized FAD-dependent oxidoreductase MJ0033				0	0.27	0	0.61	0.43	0.24	0.63	0.24	0.48	0.88	1.14	1.21	0.19	0.28	0.42	Cytoplasmic
Nuo (NADH-quinone oxidoreductase) complex
		bin487_1_279	K05299	fdhA	formate dehydrogenase (NADP+) alpha subunit	[EC:1.17.1.10]			0	0	0	0	0.9	0.87	0.16	0.1	0.37	0.05	0.21	0.39	0.74	0.74	1.07	Cytoplasmic
		bin487_1_280	K18331	hndC	NADP-reducing hydrogenase subunit HndC	[EC:1.12.1.3]			0	0	0	0.69	1.17	0.69	0.77	0.65	0.8	1.17	1.07	2.45	1.93	2.48	1.69	Cytoplasmic
		bin487_1_281	K00334	nuoE	NADH-quinone oxidoreductase subunit E	[EC:7.1.1.2]			0	0	0	0	0	0	0	0	0.22	0	0.3	4.3	0.17	0	1.14	Unknown
		bin487_1_336	K07494	K07494	putative transposase	-			0	0	0	0	0	0.27	0.31	0	0.67	0.28	0.21	0.66	0.48	0.13	0.62	Unknown
		bin487_1_337	K18331	hndC	NADP-reducing hydrogenase subunit HndC	[EC:1.12.1.3]			0	0	0	0	1.84	1.14	1.1	0.52	0.52	1.27	1.7	2.13	0.81	0.81	0.91	Cytoplasmic
		bin487_1_338	K00343	nuoN	NADH-quinone oxidoreductase subunit N	7.1.1.2			0	0	0	0	3.56	0	0	0	0	7.77	7.43	9.53	0	0	3.93	CytoplasmicMembrane
		bin487_1_339	K00342	nuoM	NADH-quinone oxidoreductase subunit M	7.1.1.2			0	0	0	0	0	0	0	0	0	0	2.36	0	2.66	0	0	CytoplasmicMembrane
		bin487_1_340	K00341	nuoL	NADH-quinone oxidoreductase subunit L	7.1.1.2			0	0	0	0.15	0.91	0.55	0.28	0.32	0.33	0.42	0.45	0.71	0.18	0.39	0.29	CytoplasmicMembrane
		bin487_1_341	K00340	nuoK	NADH-quinone oxidoreductase subunit K	7.1.1.2			0	0	0	1.3	0.27	0.77	0.41	0.77	0.19	0.5	0.25	0.7	1	0.61	1.15	CytoplasmicMembrane
		bin487_1_343	K00338	nuoI	NADH-quinone oxidoreductase subunit I	7.1.1.2			0	0	0	0.2	0.37	0.11	0.62	0.31	0.18	0.56	0.86	1.3	0.34	0.41	0.15	Cytoplasmic
		bin487_1_344	K00337	nuoH	NADH-quinone oxidoreductase subunit H	7.1.1.2			0	0	0	0	0.19	0	0.44	0.21	0.36	0.46	0.88	0.18	0.2	0.42	0.3	CytoplasmicMembrane
		bin487_1_345	K00333	nuoD	NADH-quinone oxidoreductase subunit D	7.1.1.2			0	0	0	0.21	0.1	0.11	0.07	0	0.28	0.42	0.27	0.64	0.41	0.11	0.26	Cytoplasmic
		bin487_1_346	K00332	nuoC	NADH-quinone oxidoreductase subunit C	7.1.1.2			0	0	0	0	0.2	0	0.2	0.22	0.47	0.42	0.18	0.28	0.26	0.6	0.42	Cytoplasmic
		bin487_1_347	K00331	nuoB	NADH-quinone oxidoreductase subunit B	7.1.1.2			0	0	0	0.99	0.72	1.34	0.62	0.82	0.54	1.26	1.11	0.96	1.65	1.3	1.11	CytoplasmicMembrane
		bin487_1_348	K05574	ndhC	NAD(P)H-quinone oxidoreductase subunit 3	[EC:7.1.1.2]			0	0	0	0	0	0	0	0	0.78	0	0	1.52	0	0	1.75	CytoplasmicMembrane
		bin487_1_2354	K00330	nuoA	NADH-quinone oxidoreductase subunit A	[EC:7.1.1.2]			0	0	0	0	0.94	0	0	0	0	0.47	0	1.7	0	2.08	0.49	CytoplasmicMembrane
		bin487_1_2355	K13380	nuoBCD	NADH-quinone oxidoreductase subunit B/C/D	[EC:7.1.1.2]			0	0	0	0.99	0.72	1.34	0.62	0.82	0.54	1.26	1.11	0.96	1.65	1.3	1.11	Cytoplasmic
		bin487_1_2356	K00334	nuoE	NADH-quinone oxidoreductase subunit E	[EC:7.1.1.2]			0	0	0	0	0	0	0	0	0	0	0	1.59	0.27	0.28	0	Cytoplasmic
		bin487_1_2357	K00335	nuoF	NADH-quinone oxidoreductase subunit F	[EC:7.1.1.2]			0	0	0	0.48	1.14	0.78	0.61	0.9	0.54	0.75	0.63	1.91	0.77	1.25	0.72	Cytoplasmic
		bin487_1_2358	K00336	nuoG	NADH-quinone oxidoreductase subunit G	[EC:7.1.1.2]			0	0	0	1.82	2.17	1.54	0.81	0.86	1.52	1.72	1.79	2.35	1.48	1.69	1.48	Cytoplasmic
		bin487_1_2359	K00337	nuoH	NADH-quinone oxidoreductase subunit H	[EC:7.1.1.2]			0	0	0	0.32	0.3	0.17	0.3	0.17	0.29	0.13	0	0	0.08	0.16	0.4	CytoplasmicMembrane
		bin487_1_2360	K00338	nuoI	NADH-quinone oxidoreductase subunit I	[EC:7.1.1.2]			0	0	0	0	0	0	0	0	0.4	0	0	0.4	0	0	0	Cytoplasmic
		bin487_1_2361	K00339	nuoJ	NADH-quinone oxidoreductase subunit J	[EC:7.1.1.2]			0	0	0	0	1.45	0	0.89	0	0	1.59	0.83	0	0.93	0.48	1.26	CytoplasmicMembrane
		bin487_1_2362	K00340	nuoK	NADH-quinone oxidoreductase subunit K	[EC:7.1.1.2]			0	0	0	0	3.56	0	0	0	0	7.77	7.43	9.53	0	0	3.93	CytoplasmicMembrane
		bin487_1_2363	K00341	nuoL	NADH-quinone oxidoreductase subunit L	[EC:7.1.1.2]			0	0	0	0.15	0.91	0.55	0.28	0.32	0.33	0.42	0.45	0.71	0.18	0.39	0.29	CytoplasmicMembrane
		bin487_1_2364	K00342	nuoM	NADH-quinone oxidoreductase subunit M	[EC:7.1.1.2]			0	0	0	0.2	0.37	0.11	0.62	0.31	0.18	0.56	0.86	1.3	0.34	0.41	0.15	CytoplasmicMembrane
		bin487_1_2365	K00343	nuoN	NADH-quinone oxidoreductase subunit N	[EC:7.1.1.2]			0	0	0	0.21	0.1	0.11	0.07	0	0.28	0.42	0.27	0.64	0.41	0.11	0.26	CytoplasmicMembrane
Nfn (NADH-dependent Fdred:NADP+ oxidoreductase) complex
		bin487_1_1007			Uncharacterized protein AF_0952				0	0	0	0.28	0.54	0.15	0.09	0.45	0.13	0.08	0.25	0.5	0.42	0.15	0.35	Cytoplasmic
		bin487_1_1008	K00265	nfnA	glutamate synthase (NADPH) large chain	[EC:1.4.1.13]			0	0	0	0	0.25	0.28	0.22	0.46	0	0.25	0.3	0.23	0.21	0.27	0.3	Cytoplasmic
		bin487_1_1009			Sulfide dehydrogenase subunit alpha				0	0	0	0.35	0.27	1.06	0.52	0.44	0.62	0.27	0.41	0.26	0.26	0.7	0.46	Cytoplasmic
ATP synthase
F-type ATPase, prokaryotes and chloroplasts		bin487_1_2065	K02109	ATPF0B, atpF	F-type H+-transporting ATPase subunit b				0	0	0	10.63	12.85	13.7	10.2	15.74	15.07	8.97	13.83	16.29	14.66	15.97	17.13	Unknown
F-type ATPase, prokaryotes and chloroplasts		bin487_1_2066	K02109	ATPF0B, atpF	F-type H+-transporting ATPase subunit b				0.14	0	0.2	13.38	22.61	19.19	10.19	14.24	18.48	11.55	19	24.58	18.57	22.51	24.67	Unknown
F-type ATPase, prokaryotes and chloroplasts		bin487_1_2067	K02113	ATPF1D, atpH	F-type H+-transporting ATPase subunit delta				0	0	0	1.78	2.21	1.52	3.3	2.44	2.07	1.72	2.29	3.66	3.87	3.97	8.11	Cytoplasmic
F-type ATPase, prokaryotes and chloroplasts		bin487_1_2068	K02111	ATPF1A, atpA	F-type H+-transporting ATPase subunit ATPase subunit alpha	7.1.2.2			0	0	0	9.72	10.34	26.62	3.51	14.27	8.65	12.81	13.01	20.66	20.9	20.72	11.95	Cytoplasmic
F-type ATPase, prokaryotes and chloroplasts		bin487_1_2069	K02115	ATPF1G, atpG	F-type H+-transporting ATPase subunit gamma				0	0	0	4.81	4.82	6.57	1.64	1.73	3.81	4.2	5.07	8.22	9.55	10	7.48	Cytoplasmic
F-type ATPase, prokaryotes and chloroplasts		bin487_1_2070	K02112	ATPF1B, atpD	F-type H+-transporting ATPase subunit beta	7.1.2.2			0	0	0	7.65	2.13	4.53	7.18	6.52	5	7.08	5.7	8.36	16.31	10.58	8.36	Cytoplasmic
F-type ATPase, prokaryotes and chloroplasts		bin487_1_2071	K02114	ATPF1E, atpC	F-type H+-transporting ATPase subunit gamma epsilon				0	0	0	0	1.16	0	1.41	0.63	0.54	1.87	3.42	6.37	1.1	1.67	0.61	Cytoplasmic
F-type ATPase, prokaryotes and chloroplasts		bin487_1_946	K02110	ATPF0C, atpE	F-type H+-transporting ATPase subunit c				0	0	0	0	0	0.93	0	0	0	0.46	0	1.13	0.8	0	0.21	CytoplasmicMembrane
F-type ATPase, prokaryotes and chloroplasts		bin487_1_947	K02108	ATPF0A, atpB	F-type H+-transporting ATPase subunit a				0	0	0	110.52	182.98	151.43	135.8	156.89	151.25	108.67	101.97	106.58	161.13	144.81	150.64	CytoplasmicMembrane
Mobility related
Pilus assembly		bin487_1_1950	K02279	cpaB, rcpC	pilus assembly protein CpaB				0	0	0	0.4	0	0	0.13	0.43	0.18	0.23	1.22	0.54	0.2	0.21	0	Unknown
Pilus assembly		bin487_1_1951	K02280	cpaC, rcpA	pilus assembly protein CpaC				0	0	0	0.4	0.29	0.32	0.38	0.43	0.36	0.35	0.27	0.09	0.4	0.32	0.5	Unknown
Pilus assembly		bin487_1_1955	K02282	cpaE, tadZ	pilus assembly protein CpaE				0	0	0	0.53	0	0.14	0.42	0.43	0.15	0.15	0.35	0.24	0.2	0.14	0.4	Cytoplasmic
Pilus assembly		bin487_1_1956	K02283	cpaF, tadA	pilus assembly protein CpaF	7.4.2.8			0	0	0	0	0.4	0.11	0.4	0.34	0.1	0.3	0.19	0.75	0.05	0.11	0.05	Cytoplasmic
Pilus assembly		bin487_1_398	K02650	pilA	type IV pilus assembly protein PilA				0	0	0	0	0	0	0	0	0	0	0	0	0	0	0	Unknown
Pilus assembly		bin487_1_1948	K02651	flp, pilA	pilus assembly protein Flp/PilA				0	0	0	0	0	0	0	0	0	0	0	0	0	0	0	Unknown
Pilus assembly		bin487_1_1356	K02652	pilB	type IV pilus assembly protein PilB				0	0	0	0.48	1.44	0.34	0.05	0	0.5	0.55	0.07	0.28	0.28	0.25	0.48	Cytoplasmic
Pilus assembly		bin487_1_161	K02652	pilB	type IV pilus assembly protein PilB				0	0	0	0	0	0	0	0	0	0	0	0	0	0.04	0	Cytoplasmic
Pilus assembly		bin487_1_160	K02653	pilC	type IV pilus assembly protein PilC				0	0	0	0	0.24	0	0	0.27	0	0	0	0	0.06	0.07	0	CytoplasmicMembrane
Pilus assembly		bin487_1_2089	K02655	pilE	type IV pilus assembly protein PilE				0	0	0	0	1.45	0	1.29	2.35	0	0.76	0	0	0.67	0.34	0.76	CytoplasmicMembrane
Pilus assembly		bin487_1_2692	K02656	pilF	type IV pilus assembly protein PilF				0	0	0	0.25	0.36	0.54	0.87	1.08	1.02	0.57	0.11	1.67	0.87	1.64	1.95	Cytoplasmic
Pilus assembly		bin487_1_3076	K02662	pilM	type IV pilus assembly protein PilM				0	0	0	0	0	0	0	0	0	0.27	0	0	0	0	0.08	Cytoplasmic
Pilus assembly		bin487_1_3077	K02663	pilN	type IV pilus assembly protein PilN				0	0	0	0	0	0	0	0	0	0	0	0	0	0	0	Cytoplasmic
Pilus assembly		bin487_1_3078	K02664	pilO	type IV pilus assembly protein PilO				0	0	0	0	0	0	0	0	0	0	0	0	0	0	0.18	CytoplasmicMembrane
Pilus assembly		bin487_1_3079	K02666	pilQ	type IV pilus assembly protein PilQ				0	0	0	0	0	0	0	0.23	0	0.08	0	0	0	0	0	Unknown
Pilus assembly		bin487_1_1357	K02669	pilT	twitching motility protein PilT				0	0	0	0	0	0	0.25	0.11	0	0.06	0.09	0.26	0.3	0	0.15	Cytoplasmic
Pilus assembly		bin487_1_808	K02669	pilT	twitching motility protein PilT				0	0	0	0	0	0	0.08	0.43	0	0.46	0	0.12	0	0	0	Cytoplasmic
Pilus assembly		bin487_1_809	K02669	pilT	twitching motility protein PilT				0	0	0	0	0	0	0.09	0.29	0	0	0	0	0.07	0.28	0.07	Cytoplasmic
Pilus assembly		bin487_1_2092	K02671	pilV	type IV pilus assembly protein PilV				0	0	0	0	0	0	0	0	0	0	0	0	0.29	0	0	Unknown
Pilus assembly		bin487_1_2093	K02672	pilW	type IV pilus assembly protein PilW				0	0	0	0	0	0	0	0	0	0	0	0	0	0	0	Unknown
Pilus assembly		bin487_1_2091	K02673	pilX	type IV pilus assembly protein PilX				0	0	0	0	0	0	0	0	0	0	0	0	0	0.2	0	Unknown
Pilus assembly		bin487_1_2090	K02674	pilY1	type IV pilus assembly protein PilY1				0	0	0	0	0	0	0.06	0.07	0.04	0	0	0	0.07	0.02	0.01	Unknown
Flagellar assembly related		bin487_1_2408	K02398	flgM	negative regulator of flagellin synthesis FlgM				0	0	0	0	0	0	0	0	0	0	0	3.42	0	0	0	Cytoplasmic
Gliding motility		bin487_1_1053	K25151	gldF	gliding motility-associated transport system permease protein	-			0	0	0	0	0.24	0.54	0	0	0.22	0.14	0.43	0	0.12	0	0.37	CytoplasmicMembrane
Gliding motility		bin487_1_1054	K25152	gldA	gliding motility-associated transport system ATP-binding protein	-			0	0	0	0	0	0	0.22	0	0	0.3	0	0.48	0.53	0.74	0.36	Cytoplasmic
Gliding motility		bin487_1_1052	K25153	gldG	gliding motility-associatede transport system auxiliary component	-			0	0	0	0	0.5	0.22	0.07	0.34	0.09	0.06	0.28	0.55	0.1	0.44	0.26	CytoplasmicMembrane
Chemotaxis related
		bin487_1_256	K00575	cheR	chemotaxis protein methyltransferase CheR	[EC:2.1.1.80]	0	0	0	0	0	0.6	0	0	0.17	0	0	0.16	0	0.19	0.28			Cytoplasmic
		bin487_1_765	K03412	cheB	two-component system, chemotaxis family, protein-glutamate methylesterase/glutaminase	[EC:3.1.1.61 3.5.1.44]	0	0	0	0	0	0	0	0	0	0.04	0	0	0	0	0			Cytoplasmic
		bin487_1_766	K03408	cheW	purine-binding chemotaxis protein CheW	-	0	0	0	0	0	0	0	0	0	0	0	0	0	0	0			Cytoplasmic
		bin487_1_767	K03406	mcp	methyl-accepting chemotaxis protein	-	0	0	0	0	0	0	0	0	0	0	0	0	0	0.03	0.05			CytoplasmicMembrane
		bin487_1_768	K03413	cheY	two-component system, chemotaxis family, chemotaxis protein CheY	-	0	0	0	0	0	0	0	0	0	0	0	0	0	0	0			Cytoplasmic
		bin487_1_769	K03407	cheA	two-component system, chemotaxis family, sensor kinase CheA	[EC:2.7.13.3]	0	0	0	0	0	0	0.03	0	0	0	0.04	0	0.02	0.02	0.04			Cytoplasmic
		bin487_1_770	K03412	cheB	two-component system, chemotaxis family, protein-glutamate methylesterase/glutaminase	[EC:3.1.1.61 3.5.1.44]	0	0	0	0	0.09	0	0	0.1	0.17	0	0	0.08	0.05	0	0.09			Cytoplasmic
		bin487_1_771	K03412	cheB	two-component system, chemotaxis family, protein-glutamate methylesterase/glutaminase	[EC:3.1.1.61 3.5.1.44]	0	0	0	0	0	0	0	0	0	0	0	0	0	0	0			Cytoplasmic
		bin487_1_3018	K03412	cheB	two-component system, chemotaxis family, protein-glutamate methylesterase/glutaminase	[EC:3.1.1.61 3.5.1.44]	0	0	0	0	0.14	0.65	0.48	0.49	0	0.26	0.4	0.13	0.96	0.31	0.58			Cytoplasmic
		bin487_1_3019	K03407	cheA	two-component system, chemotaxis family, sensor kinase CheA	[EC:2.7.13.3]	0	0	0	0.24	0.39	0.38	0.63	0.57	0.26	0.24	0.47	0.31	0.47	0.34	0.7			Cytoplasmic
		bin487_1_3020	K03406	mcp	methyl-accepting chemotaxis protein	-	0	0	0	0.37	0.69	0.49	0.67	0.65	0.41	0.31	0.13	0.67	0.3	0.6	0.15			Cytoplasmic
		bin487_1_3021	K03408	cheW	purine-binding chemotaxis protein CheW	-	0	0	0	7.39	1.32	1.5	5.4	0.73	3.66	5.04	2.61	1.52	7.99	3.38	3.45			Cytoplasmic
		bin487_1_3022	K00575	cheR	chemotaxis protein methyltransferase CheR	[EC:2.1.1.80]	0	0	0	0.94	0.53	0.71	0.3	0.7	0.34	0.43	0.49	0.25	0.19	0.44	0.19			Cytoplasmic
		bin487_1_3023	K03408	cheW	purine-binding chemotaxis protein CheW	-	0	0	0	0	0	0	0	0	0	0	0.53	0.58	0	0	0			Cytoplasmic
Hydrogenase complex
		bin487_1_1885	K00436	hoxH	NAD-reducing hydrogenase large subunit	[EC:1.12.1.2]	0	0	0	3.93	5.21	4.78	4.31	3.66	4.73	3.79	4.27	3.29	5.16	4.21	4.59			Cytoplasmic
		bin487_1_1886	K18007	hoxY	NAD-reducing hydrogenase small subunit	[EC:1.12.1.2]	0	0	0	4.34	8.64	4.45	4.31	10.49	4.45	4.81	3.36	7.56	6.73	4.75	5.88			Cytoplasmic
		bin487_1_1887	K05588	hoxU	bidirectional [NiFe] hydrogenase diaphorase subunit	[EC:7.1.1.2]	0	0	0	2.73	2.65	2.42	1.88	7.12	3.84	4	3.32	4.18	2.81	3.48	3.9			Cytoplasmic
		bin487_1_1888	K05587	hoxF	bidirectional [NiFe] hydrogenase diaphorase subunit	[EC:7.1.1.2]	0	0	0	1.21	1.73	1.3	0.88	1.86	1.44	1.79	1.52	2.34	1.93	1.54	1.64			Cytoplasmic
		bin487_1_1889	K05586	hoxE	bidirectional [NiFe] hydrogenase diaphorase subunit	[EC:7.1.1.2]	0	0	0	0	1.58	0	0	1.31	0.74	1.33	1.03	1.82	0.97	0.4	0.21			Unknown
		bin487_1_2120	K03567	gcvR	glycine cleavage system transcriptional repressor	-	0	0	0	0	0.88	0	0.83	0.98	0.41	0	1.15	0.81	0.86	0	0.23			Cytoplasmic
		bin487_1_2121	K04653	hypC	hydrogenase expression/formation protein HypC	-	0	0	0	0	0	0	0	0	0	0	0	0	0	4.06	0			Unknown
		bin487_1_2122	K03605	hyaD, hybD	hydrogenase maturation protease	[EC:3.4.23.-]	0	0	0	0	0	2.18	0.29	0	0.45	0.26	0	0	1.15	1.65	0.25			Cytoplasmic
		bin487_1_2123	K00437	hydB	[NiFe] hydrogenase large subunit	[EC:1.12.2.1]	0	0	0	0.53	3.81	2.15	1.22	2.17	2.91	0.66	2.01	1.16	1.56	2.07	2.27			Periplasmic
		bin487_1_2124	K18008	hydA	[NiFe] hydrogenase small subunit	[EC:1.12.2.1]	0	0	0	0.36	3.32	1.59	3.09	1.96	4.94	1.14	2.54	1.78	1.52	1.13	2.02			Periplasmic
		bin487_1_2648	K13283	fieF	ferrous-iron efflux pump FieF	-	0	0	0	0	0.26	0	0	0	0.12	0.08	0	0	0.07	0.21	0			CytoplasmicMembrane
		bin487_1_2649	K04651	hypA, hybF	hydrogenase nickel incorporation protein HypA/HybF	-	0	0	0	1.39	0	0	0	0	0	0	0	0	0.64	0	1.62			Cytoplasmic
		bin487_1_2650	K04652	hypB	hydrogenase nickel incorporation protein HypB	-	0	0	0	0	0.87	0	0	0	0.27	0.33	0.52	1.61	1.02	1.66	1.07			Cytoplasmic
		bin487_1_2651	K04656	hypF	hydrogenase maturation protein HypF	-	0	0	0	0.34	0.43	1.15	0	0.37	0.66	0.3	0.35	0.15	1.06	0.88	0.76			Cytoplasmic
		bin487_1_2652	K04654	hypD	hydrogenase expression/formation protein HypD	-	0	0	0	0.89	0.57	0	0.47	0.32	0.53	0.08	0.52	0.26	0.22	0.46	0.59			Cytoplasmic
		bin487_1_2653	K04655	hypE	hydrogenase expression/formation protein HypE	-	0	0	0	0	1.57	1.42	0.1	0.35	0.15	0.65	0	0.29	0.24	0.34	0.49			Cytoplasmic
		bin487_1_2654	K04069	pflA, pflC, pflE	pyruvate formate lyase activating enzyme	[EC:1.97.1.4]	0	0	0	0	0	0	0	0.13	0	0	0	0.42	0.17	0.12	0.24			Cytoplasmic
		bin487_1_2655	K08218	ampG	MFS transporter, PAT family, beta-lactamase induction signal transducer AmpG	-	0	0	0	0.52	0	0	0.08	0.14	0	0.37	0.46	0.12	0.26	0.88	0.33			CytoplasmicMembrane
Formate dehydrogenase complex
		bin487_1_3560	K02379	fdhD	FdhD protein	-			0	0	0	0.36	0.7	0.2	1.25	0.39	1.64	1.34	2.06	1.77	1.16	2.43	2.37	Cytoplasmic
		bin487_1_3561	K00123	fdoG, fdhF, fdwA	formate dehydrogenase major subunit	[EC:1.17.1.9]			0	0	0	1.57	2.32	0	2.68	2.05	3.27	7.41	14.19	27.48	10.08	7.93	6.69	Periplasmic
		bin487_1_3562	K00123	fdoG, fdhF, fdwA	formate dehydrogenase major subunit	[EC:1.17.1.9]			0	0	0	1.62	4.64	2.02	8.67	12.61	11.6	24.8	25.3	30	21.31	24.97	25.93	Periplasmic
		bin487_1_3563	K00124	fdoH, fdsB	formate dehydrogenase iron-sulfur subunit	-			0	0	0	2.25	5.36	3.95	6.73	9.81	9.62	11.72	22.45	24.45	14.36	24.25	21.47	Periplasmic
		bin487_1_3564	K02380	fdhE	FdhE protein	-			0	0	0	1.54	1.19	5.04	3.45	4.58	6.2	11.51	13.89	11.64	9.65	12.64	10.6	Cytoplasmic
		bin487_1_2863	K02380	fdhE	FdhE protein	-			0	0	0	0.39	1.85	1.26	0.12	1.25	0.52	0.22	0	0.17	0.66	0.4	0.68	Cytoplasmic
		bin487_1_2864	K00124	fdoH, fdsB	formate dehydrogenase iron-sulfur subunit	-			0	0	0	4.79	14.47	9.99	4.5	2.6	3.64	1.2	2.31	3.35	1.82	1.08	1.22	Unknown
		bin487_1_2865	K00123	fdoG, fdhF, fdwA	formate dehydrogenase major subunit	[EC:1.17.1.9]			0.07	0	0	2.65	6.7	5.22	1.77	1.93	2.69	0.92	1.74	2.61	0.98	0.95	0.82	Periplasmic
		bin487_1_2866	K00123	fdoG, fdhF, fdwA	formate dehydrogenase major subunit	[EC:1.17.1.9]			0	0	0	2.47	4.49	2.33	1.28	1.35	1.15	1.37	0.71	0.75	0.6	0.41	0.21	Periplasmic
		bin487_1_279	K05299	fdhA	formate dehydrogenase (NADP+) alpha subunit	[EC:1.17.1.10]			0	0	0	0	0.9	0.87	0.16	0.1	0.37	0.05	0.21	0.39	0.74	0.74	1.07	Cytoplasmic
		bin487_1_280	K18331	hndC	NADP-reducing hydrogenase subunit HndC	[EC:1.12.1.3]			0	0	0	0.69	1.17	0.69	0.77	0.65	0.8	1.17	1.07	2.45	1.93	2.48	1.69	Cytoplasmic
		bin487_1_281	K00334	nuoE	NADH-quinone oxidoreductase subunit E	[EC:7.1.1.2]			0	0	0	0	0	0	0	0	0.22	0	0.3	4.3	0.17	0	1.14	Unknown
		bin487_1_2338	K03388	hdrA2	heterodisulfide reductase subunit A2	[EC:1.8.7.3 1.8.98.4 1.8.98.5 1.8.98.6]			0	0	0	0	0	0	0	0	0	0	0	57.95	0	0	0	Unknown
		bin487_1_2339	K03388	hdrA2	heterodisulfide reductase subunit A2	[EC:1.8.7.3 1.8.98.4 1.8.98.5 1.8.98.6]			0	0	0	0.31	0.92	1.2	0.19	0.23	0.41	0.74	1.03	1.53	1.47	1.36	1.24	Cytoplasmic
		bin487_1_2340	K14127	mvhD, vhuD, vhcD	F420-non-reducing hydrogenase iron-sulfur subunit	[EC:1.12.99.- 1.8.98.5 1.8.98.6]			0	0	0	1.57	4.08	4.74	0	0	1.52	2.52	0.66	1.49	3.71	1.49	5.14	Unknown
		bin487_1_2341	K00125	fdhB	formate dehydrogenase (coenzyme F420) beta subunit	[EC:1.17.98.3 1.8.98.6]			0	0	0	0.72	0.51	0.58	1.01	0.19	0.81	0.81	0.47	0.64	1.49	1.2	2.16	Cytoplasmic
		bin487_1_2342	K17996	hydB	sulfhydrogenase subunit beta (sulfur reductase)	[EC:1.12.98.4]			0	0	0	0.93	1.63	2.02	0.78	0.5	0.84	1.77	1.22	1.38	1.91	2.25	1.71	Cytoplasmic
		bin487_1_2343	K17995	hydG	sulfhydrogenase subunit gamma (sulfur reductase)	[EC:1.12.98.4]			0	0	0	0.43	0.62	1.17	0.4	0.46	1.16	0	0.37	0.19	0.63	1.31	0.43	Cytoplasmic
		bin487_1_1907	K03388	hdrA2	heterodisulfide reductase subunit A2	[EC:1.8.7.3 1.8.98.4 1.8.98.5 1.8.98.6]			0	0	0	0	0	0	0	0	0	0	0	0	0	0	0.06	Cytoplasmic
		bin487_1_1908	K14127	mvhD, vhuD, vhcD	F420-non-reducing hydrogenase iron-sulfur subunit	[EC:1.12.99.- 1.8.98.5 1.8.98.6]			0	0	0	0	0	0	0	0	0	0	0	0	0	0	0	Cytoplasmic
		bin487_1_1909	K00125	fdhB	formate dehydrogenase (coenzyme F420) beta subunit	[EC:1.17.98.3 1.8.98.6]			0	0	0	0	0.13	0	0	0	0	0	0	0.12	0	0.07	0	Cytoplasmic
		bin487_1_1910	K03388	hdrA2	heterodisulfide reductase subunit A2	[EC:1.8.7.3 1.8.98.4 1.8.98.5 1.8.98.6]			0	0	0	0	0	0.08	0.02	0	0	0	0	0	0.02	0	0.06	Cytoplasmic
		bin487_1_1911	K03390	hdrC2	heterodisulfide reductase subunit C2	[EC:1.8.7.3 1.8.98.4 1.8.98.5 1.8.98.6]			0	0	0	0	0	0	0	0	0	0	0	0	0	0	0	Unknown
		bin487_1_1912	K03389	hdrB2	heterodisulfide reductase subunit B2	[EC:1.8.7.3 1.8.98.4 1.8.98.5 1.8.98.6]			0	0	0	0	0	0	0	0	0	0	0	0	0	0	0.1	Cytoplasmic
		bin487_1_1892	K06212	focA	formate transporter	-			0	0	0	3.59	14.13	11.73	7.9	13.93	8.77	4.59	8.15	18.54	8.83	8.62	8.13	CytoplasmicMembrane
		bin487_1_1893							0	0	0	14.47	23.87	19.9	8.07	12.83	12.32	7.45	8.41	12.02	15.64	16.9	15.22	Cytoplasmic
		bin487_1_1894	K05299	fdhA	formate dehydrogenase (NADP+) alpha subunit	[EC:1.17.1.10]			0	0	0.88	7.9	21.4	21.06	7.71	14.17	14.3	6.37	5.11	10.55	12.22	15.68	16.32	Cytoplasmic
		bin487_1_1895	K18331	hndC	NADP-reducing hydrogenase subunit HndC	[EC:1.12.1.3]			0	0	0	0.69	1.17	0.69	0.77	0.65	0.8	1.17	1.07	2.45	1.93	2.48	1.69	Cytoplasmic
		bin487_1_1896	K00334	nuoE	NADH-quinone oxidoreductase subunit E	[EC:7.1.1.2]			0	0	0	0	0	0	0	0	0.22	0	0.3	4.3	0.17	1.01	1.14	Unknown
Other complete metabolic pathways
Alanine degradation I, alanine => pyruvate	1	bin487_1_1515	K00259	ald	alanine dehydrogenase	1.4.1.1	L-Alanine	Pyruvate	0	0	0	0	0.14	0	0	0.76	0	0	0	0.76	0.35	0.07	0.21	Cytoplasmic
Aspartate degradation II, aspartate => glutamine + fumarate	1	bin487_1_3473	K01744	aspA	aspartate ammonia-lyase	4.3.1.1	L-aspartate	Fumarate; NH3	0	0	0	0.42	0.3	0.11	0.07	0.45	0.66	0.42	0.37	0.46	0.41	0.33	0.16	Cytoplasmic
Aspartate degradation II, aspartate => glutamine + fumarate	2	bin487_1_3127	K01915	glnA, GLUL	glutamine synthetase	6.3.1.2	NH3; L-glutamate	L-glutamine	0	0	0	0.85	0.9	0.91	0.13	0.91	0.66	0.24	0.37	0.56	0.47	0.83	0.47	Cytoplasmic
Cysteine degradation I, L-cysteine => L-serine	1	bin487_1_1932	K01738	cysK	cysteine synthase	2.5.1.47	L-Cysteine	O-Acetyl-L-serine	0	0	0	4.45	3.03	4.44	5.13	3.4	3.86	2.21	3.4	2.64	2.73	2.87	2.8	Cytoplasmic
Cysteine degradation I, L-cysteine => L-serine	1	bin487_1_838	K01738	cysK	cysteine synthase	2.5.1.47	L-Cysteine	O-Acetyl-L-serine	0	0	0	0	0.18	0	0	0	0	0	0	0.17	0	0	0.09	Cytoplasmic
Cysteine degradation I, L-cysteine => L-serine	2	bin487_1_1931	K00640	cysE	serine O-acetyltransferase	2.3.1.30	O-Acetyl-L-serine	L-serine; Acetyl-CoA	0	0	0	1.12	1.79	2.64	1.64	2.21	1.52	1.27	1.63	0.94	1.01	1.63	0.56	Cytoplasmic
Glutamine degradation I, L-glutamine => L-glutamate	1	bin487_1_3255	K23265	purQ	phosphoribosylformylglycinamidine synthase subunit PurQ / glutaminase	3.5.1.2	L-glutamine	L-glutamate	0	0	0	0.45	0.44	0	0	0	1.03	0.38	0.2	0	0.44	0.12	0.23	Cytoplasmic
Glutamine degradation II, L-glutamine => L-glutamate	1	bin487_1_1008	K00265	gltB	glutamate synthase (NADPH) large chain	1.4.1.13	L-Glutamine	L-Glutamate	0	0	0	0	0.25	0.28	0.22	0.46	0	0.25	0.3	0.23	0.21	0.27	0.3	Cytoplasmic
Glycine degradation I, glycine => formate	1	bin487_1_2022	K00382	DLD, lpd, pdhD	dihydrolipoamide dehydrogenase	1.8.1.4	Dihydrolipoylprotein	Lipoylprotein	0	0	0	0.42	0.6	0.11	0.4	0.11	0.66	0.96	0.37	0.74	1.03	0.76	0.52	Cytoplasmic
Glycine degradation I, glycine => formate	1	bin487_1_484	K00382	DLD, lpd, pdhD	dihydrolipoamide dehydrogenase	1.8.1.4	Dihydrolipoylprotein	Lipoylprotein	0	0	0	0	0.1	0	0.07	0.53	0.48	0.3	0	0.85	0.37	0.17	0.16	Cytoplasmic
Glycine degradation I, glycine => formate	2	bin487_1_1902	K01491	folD	methylenetetrahydrofolate dehydrogenase (NADP+) / methenyltetrahydrofolate cyc	1.5.1.5	5,10-Methylene-THF	5,10-Methenyl-THF	0	0	0	0.79	0.38	0	0.49	0	1.25	0.45	0.51	0.53	0.29	0.61	0.59	Cytoplasmic
Glycine degradation I, glycine => formate	3	bin487_1_1902	K01491	folD	methylenetetrahydrofolate dehydrogenase (NADP+) / methenyltetrahydrofolate cyc	3.5.4.9	5,10-methenyl-THF	10-Formyl-THF	0	0	0	0.79	0.38	0	0.49	0	1.25	0.45	0.51	0.53	0.29	0.61	0.59	Cytoplasmic
Glycine degradation I, glycine => formate	4	bin487_1_1901	K01938	fhs	formate--tetrahydrofolate ligase	6.3.4.3	10-Formyl-THF	Formate	0	0	0	0	0.23	0	0.25	0.09	0.07	0.05	0	0.14	0.04	0.04	0.2	Cytoplasmic
Glycolysis, glucose => pyruvate	1	bin487_1_691	K00845	glk	glucokinase	2.7.1.2	Glucose	alpha-D-Glucose 6P	0	0	0	0.68	0	0	0	0	0	0.19	0.15	0	0	0.44	0	Cytoplasmic
Glycolysis, glucose => pyruvate	1	bin487_1_1216	K25026	glk	glucokinase	2.7.1.2	Glucose	alpha-D-Glucose 6P	0	0	0	0	0.35	0	0	0.2	0	0	0.16	0.16	0.09	0.57	0.19	Cytoplasmic
Glycolysis, glucose => pyruvate	1	bin487_1_2366	K25026	glk	glucokinase	2.7.1.2	Glucose	alpha-D-Glucose 6P	0	0	0	0.35	0.83	1.13	0.11	0	0.31	0.79	1.36	2.47	0.51	0.72	0.35	Cytoplasmic
Glycolysis, glucose => pyruvate	2	bin487_1_2367	K13810	tal-pgi	transaldolase / glucose-6-phosphate isomerase	5.3.1.9	alpha-D-Glucose 6P	beta-D-Fructose 6P	0.44	0	0	0	0.71	0.09	0.16	0.36	0.3	0.53	0.37	0.44	0.12	0.26	0.29	Cytoplasmic
Glycolysis, glucose => pyruvate	3	bin487_1_2337	K00850	pfkA, PFK	6-phosphofructokinase 1	2.7.1.11	beta-D-Fructose 6P	beta-D-Fructose 1,6-P2	0	0	0	0.25	0.58	0.46	0.43	0.2	0.11	0.25	0.54	0.05	0.24	0.55	0.21	Cytoplasmic
Glycolysis, glucose => pyruvate	3	bin487_1_681	K00850	pfkA, PFK	6-phosphofructokinase 1	2.7.1.11	beta-D-Fructose 6P	beta-D-Fructose 1,6-P2	0	0	0	0	0	0.64	0.08	0	0.11	0.27	0.31	0.63	0.29	0.37	0.06	Cytoplasmic
Glycolysis, glucose => pyruvate	3	bin487_1_1788	K16370	pfkB	6-phosphofructokinase 2	2.7.1.11	beta-D-Fructose 6P	beta-D-Fructose 1,6-P2	0	0	0	0	0	0	0	0	0	0	0	0	0	0	0	Unknown
Glycolysis, glucose => pyruvate	3	bin487_1_1789	K16370	pfkB	6-phosphofructokinase 2	2.7.1.11	beta-D-Fructose 6P	beta-D-Fructose 1,6-P2	0	0	0	0	0	0	0	0	0	0	0	0	0.23	0	0	Cytoplasmic
Glycolysis, glucose => pyruvate	3	bin487_1_417	K21071	pfk, pfp	ATP-dependent phosphofructokinase / diphosphate-dependent phosphofructokinase	2.7.1.11	beta-D-Fructose 6P	beta-D-Fructose 1,6-P2	0	0	0	0	0	0	0	0	0	0.17	0.26	0.79	0.07	0.08	0.15	Cytoplasmic
Glycolysis, glucose => pyruvate	4	bin487_1_16	K01624	FBA, fbaA	fructose-bisphosphate aldolase, class II	4.1.2.13	beta-D-Fructose 1,6-P2	Glyceraldehyde-3P	0	0	0	2.25	4.15	5.16	1.94	4.52	3.28	3.2	6.02	5.1	7.47	6.78	4.99	Cytoplasmic
Glycolysis, glucose => pyruvate	4	bin487_1_234	K01624	FBA, fbaA	fructose-bisphosphate aldolase, class II	4.1.2.13	beta-D-Fructose 1,6-P2	Glyceraldehyde-3P	0	0	0	0.68	0.49	0	0.22	0.18	0.46	0.39	0.9	0.61	0.34	0.35	0.77	Cytoplasmic
Glycolysis, glucose => pyruvate	4	bin487_1_683	K01624	FBA, fbaA	fructose-bisphosphate aldolase, class II	4.1.2.13	beta-D-Fructose 1,6-P2	Glyceraldehyde-3P	0	0	0	0	1.66	0.17	0.3	0.51	0.71	0.27	0.83	0.28	0.08	0.25	0	Cytoplasmic
Glycolysis, glucose => pyruvate	4	bin487_1_2216	K11645	fbaB	fructose-bisphosphate aldolase, class I	4.1.2.13	beta-D-Fructose 1,6-P2	Glyceraldehyde-3P	0	0	0	0.87	2.51	4.99	0.68	2.34	1.97	1.84	0.38	0.97	2.43	4.78	4.27	Cytoplasmic
Glycolysis, glucose => pyruvate	4	bin487_1_1614	K16305	K16305	fructose-bisphosphate aldolase / 6-deoxy-5-ketofructose 1-phosphate synthase	4.1.2.13	beta-D-Fructose 1,6-P2	Glyceraldehyde-3P	0	0	0	1.11	0.35	0	0.35	0.4	1.34	0.94	0.48	0.66	0.45	0.29	0.19	Cytoplasmic
Glycolysis, glucose => pyruvate	5	bin487_1_2264	K01803	TPI, tpiA	triosephosphate isomerase (TIM)	5.3.1.1	Glycerone-P	Glyceraldehyde-3P	0	0	0	0	1.9	0.27	1.07	2.65	1.34	1.11	2.13	3.07	2.04	2	1.24	Cytoplasmic
Glycolysis, glucose => pyruvate	6	bin487_1_2266	K00134	GAPDH, gapA	glyceraldehyde 3-phosphate dehydrogenase (phosphorylating)	1.2.1.12	Glyceraldehyde-3P	Glycerate-1,3P2	0.22	0.29	0	1.64	3.68	5.04	2.38	4.94	4.68	2.56	3.37	4.81	1.7	3.99	3.71	Cytoplasmic
Glycolysis, glucose => pyruvate	6	bin487_1_2267	K00134	GAPDH, gapA	glyceraldehyde 3-phosphate dehydrogenase (phosphorylating)	1.2.1.12	Glyceraldehyde-3P	Glycerate-1,3P2	0	0	0	0.23	0.97	1.47	0.86	1.34	0.82	0.97	1.09	1.5	1.85	1.66	2.83	Cytoplasmic
Glycolysis, glucose => pyruvate	6	bin487_1_2265	K00927	PGK, pgk	phosphoglycerate kinase	2.7.2.3	Glycerate-1,3P2	Glycerate-3P	0	0	0	1.31	1.87	2.12	0.83	1.41	0.24	1.27	1.61	1.39	0.78	1.36	1.24	Cytoplasmic
Glycolysis, glucose => pyruvate	7	bin487_1_692	K01834	PGAM, gpmA	2,3-bisphosphoglycerate-dependent phosphoglycerate mutase	5.4.2.11	Glycerate-3P	Glycerate-2P	0	0	0	0	0	0	0	0	0.58	0	0.22	0.11	0	0	0	Cytoplasmic
Glycolysis, glucose => pyruvate	7	bin487_1_1624	K15633	gpmI	2,3-bisphosphoglycerate-independent phosphoglycerate mutase	5.4.2.12	Glycerate-3P	Glycerate-2P	0.12	0	0	0.52	2.39	1.3	0.66	0.56	0.62	0.55	0.61	0.46	1.03	1	1.12	Cytoplasmic
Glycolysis, glucose => pyruvate	7	bin487_1_93	K15635	apgM	2,3-bisphosphoglycerate-independent phosphoglycerate mutase	5.4.2.12	Glycerate-3P	Glycerate-2P	0	0	0	1.02	0.12	0	0.48	0.14	0.34	0	0.34	0.57	0.25	0.2	0.19	Cytoplasmic
Glycolysis, glucose => pyruvate	8	bin487_1_2169	K01689	ENO, eno	enolase	4.2.1.11	Glycerate-2P	Phosphoenolpyruvate	0	0	0	0	0	0	0	0	0	0	0	0	0	0.22	0	Cytoplasmic
Glycolysis, glucose => pyruvate	8	bin487_1_2170	K01689	ENO, eno	enolase	4.2.1.11	Glycerate-2P	Phosphoenolpyruvate	0	0	0	0.57	0	0	0	0	0	0	0	0	0.28	0	0	Cytoplasmic
Glycolysis, glucose => pyruvate	8	bin487_1_2800	K01689	ENO, eno	enolase	4.2.1.11	Glycerate-2P	Phosphoenolpyruvate	0.16	0	0	1.2	0.11	1.03	0.83	2.05	0.64	1.64	1.26	1.48	1.89	1	0.72	Cytoplasmic
Glycolysis, glucose => pyruvate	8	bin487_1_693	K01689	ENO, eno	enolase	4.2.1.11	Glycerate-2P	Phosphoenolpyruvate	0	0	0	0.24	0.57	0.91	0.38	0.26	0.43	1.23	1.05	1.59	0.3	0.63	1.02	Cytoplasmic
Glycolysis, glucose => pyruvate	9	bin487_1_233	K00873	PK, pyk	pyruvate kinase	2.7.1.40	Phosphoenolpyruvate	Pyruvate	0	0	0	0	0	0.22	0.32	0.44	0.64	0.53	0.36	0.09	0.35	0.7	0.61	Cytoplasmic
Glycolysis, glucose => pyruvate	9	bin487_1_259	K00873	PK, pyk	pyruvate kinase	2.7.1.40	Phosphoenolpyruvate	Pyruvate	0	0	0	0.21	0.79	1.12	0.39	0.33	0.09	0.3	0.27	0.64	1.23	1.36	1.35	Cytoplasmic
Glycolysis, glucose => pyruvate	9	bin487_1_690	K00873	PK, pyk	pyruvate kinase	2.7.1.40	Phosphoenolpyruvate	Pyruvate	0	0	0	0.2	0.19	0.22	0	0	0.09	0.06	0	0.18	0.05	0.16	0	Cytoplasmic
Leucine degradation I, leucine => acetoacetate + acetyl-CoA	1	bin487_1_1284	K00826	E2.6.1.42, ilvE	branched-chain amino acid aminotransferase	2.6.1.42	Leucine	4-Methyl-2-oxopentanoate	0	0	0	0.34	0	0	0.54	0	0.78	0.2	0	0.31	0.68	0.98	0.78	Cytoplasmic
Leucine degradation I, leucine => acetoacetate + acetyl-CoA	1	bin487_1_1507	K00826	E2.6.1.42, ilvE	branched-chain amino acid aminotransferase	2.6.1.42	Leucine	4-Methyl-2-oxopentanoate	0	0	0	0.9	0.43	0.16	0.28	0.81	1.49	0.09	0.66	2.14	0.96	1.56	0.9	Cytoplasmic
Leucine degradation I, leucine => acetoacetate + acetyl-CoA	1	bin487_1_2332	K00826	E2.6.1.42, ilvE	branched-chain amino acid aminotransferase	2.6.1.42	Leucine	4-Methyl-2-oxopentanoate	0	0	0	0	0	0	0	0	0	0	0	0	0	0	0	Cytoplasmic
Leucine degradation I, leucine => acetoacetate + acetyl-CoA	2	bin487_1_2022	K00382	DLD, lpd, pdhD	dihydrolipoamide dehydrogenase	1.8.1.4	4-Methyl-2-oxopentanoate	3-Methylbutanoyl-CoA	0	0	0	0.42	0.6	0.11	0.4	0.11	0.66	0.96	0.37	0.74	1.03	0.76	0.52	Cytoplasmic
Leucine degradation I, leucine => acetoacetate + acetyl-CoA	2	bin487_1_484	K00382	DLD, lpd, pdhD	dihydrolipoamide dehydrogenase	1.8.1.4	4-Methyl-2-oxopentanoate	3-Methylbutanoyl-CoA	0	0	0	0	0.1	0	0.07	0.53	0.48	0.3	0	0.85	0.37	0.17	0.16	Cytoplasmic
Leucine degradation I, leucine => acetoacetate + acetyl-CoA	3	bin487_1_2879	K00253	IVD, ivd	isovaleryl-CoA dehydrogenase	1.3.8.4	3-Methylbutanoyl-CoA	3-Methylcrotonyl-CoA	0	0	0	0	0.13	0	0.08	0	0	0	0.12	0.23	0.13	0	0.2	Cytoplasmic
Leucine degradation I, leucine => acetoacetate + acetyl-CoA	3	bin487_1_203	K00249	ACADM, acd	acyl-CoA dehydrogenase	1.3.8.7	3-Methylbutanoyl-CoA	3-Methylcrotonyl-CoA	0	0	0	0	1.8	1.02	1.44	0.87	0.97	0.54	0.83	0.83	2.72	2.38	2.42	Cytoplasmic
Leucine degradation I, leucine => acetoacetate + acetyl-CoA	3	bin487_1_2714	K00249	ACADM, acd	acyl-CoA dehydrogenase	1.3.8.7	3-Methylbutanoyl-CoA	3-Methylcrotonyl-CoA	0	0	0.27	1.65	3.95	1.34	3.21	2.82	2.98	1.18	2.53	1.59	2.17	2.36	3.17	Cytoplasmic
Leucine degradation I, leucine => acetoacetate + acetyl-CoA	4	bin487_1_2881	K01969	E6.4.1.4B	3-methylcrotonyl-CoA carboxylase beta subunit	6.4.1.4	3-Methylcrotonyl-CoA	3-Methylglutaconyl-CoA	0	0	0	0.72	0.43	0.87	0.69	0.68	0.32	0.21	0.64	0.72	0.81	1.09	0.99	Cytoplasmic
Leucine degradation I, leucine => acetoacetate + acetyl-CoA	5	bin487_1_2880	K05607	AUH	methylglutaconyl-CoA hydratase	4.2.1.18	3-Methylglutaconyl-CoA	(S)-3-Hydroxy-3-methylglutaryl-CoA	0	0	0	0	0	0	0.6	0.26	0.65	0.67	0.21	0.86	0.23	0.12	0.61	Cytoplasmic
Leucine degradation I, leucine => acetoacetate + acetyl-CoA	6	bin487_1_2882	K01640	HMGCL, hmgL	hydroxymethylglutaryl-CoA lyase	4.1.3.4	(S)-3-Hydroxy-3-methylglutaryl-CoA	Acetoacetate; Acetyl-CoA	0	0	0	0	0.62	1.23	0.2	0.35	0.44	0.18	0.99	0.43	0.4	0.84	0.33	Cytoplasmic
Leucine degradation I, leucine => acetoacetate + acetyl-CoA	6	bin487_1_3051	K01640	HMGCL, hmgL	hydroxymethylglutaryl-CoA lyase	4.1.3.4	(S)-3-Hydroxy-3-methylglutaryl-CoA	Acetoacetate; Acetyl-CoA	0	0	0	0	0.18	1.01	0.23	0.8	0.17	0.63	0.32	0.16	0.45	1.05	0.93	Cytoplasmic
Serine degradation II, serine => glycine	1	bin487_1_209	K00600	glyA, SHMT	glycine hydroxymethyltransferase	2.1.2.1	Serine	Glycine; 5,10-Methylene-THF	0	0	0	0	1.86	0.53	0.46	0.92	1.1	0.63	1.39	1.3	0.66	0.89	1.1	Cytoplasmic
Methionine degradation II, L-methionine => 2-oxobutanoate	1	bin487_1_1968	K01761	E4.4.1.11	methionine-gamma-lyase	4.4.1.11	L-Methionine	2-Oxobutanoate; Methanethiol; Ammonia	0	0	0	0.52	0.62	0.14	0.41	0.7	0.82	1.04	0.68	0.46	0.83	1.02	0.26	Cytoplasmic
Proline degradation I, L-proline => L-glutamate	1	bin487_1_349	K00286	proC	pyrroline-5-carboxylate reductase	1.5.1.2	L-Proline	(S)-1-Pyrroline-5-carboxylate	0	0	0	0	0.65	1.23	0	0	0.41	0.38	0.59	1.4	0.66	0.92	0.57	Cytoplasmic
Proline degradation I, L-proline => L-glutamate	1	bin487_1_3527	K13821	putA	proline dehydrogenase / delta 1-pyrroline-5-carboxylate dehydrogenase	1.5.5.2	L-Proline	(S)-1-Pyrroline-5-carboxylate	0	0	0	0.26	0.17	0.23	0.06	0.24	0.2	0.28	0.35	0.12	0.33	0.6	0.2	Cytoplasmic
Proline degradation I, L-proline => L-glutamate	2	bin487_1_3527	K13821	putA	proline dehydrogenase / delta 1-pyrroline-5-carboxylate dehydrogenase	1.2.1.88	(S)-1-Pyrroline-5-carboxylate	L-Glutamate	0	0	0	0.26	0.17	0.23	0.06	0.24	0.2	0.28	0.35	0.12	0.33	0.6	0.2	Cytoplasmic
Pyruvate degradation, pyruvate => acetate	1	bin487_1_2752	K00174	korA, oorA, oforA	2-oxoglutarate/2-oxoacid ferredoxin oxidoreductase subunit alpha	1.2.7.11	Pyruvate	Acetyl-CoA	0	0	0	1.63	0.78	0.15	0.86	0.29	0.61	0.16	0.83	0.24	2.01	2.05	1.9	Cytoplasmic
Pyruvate degradation, pyruvate => acetate	1	bin487_1_3049	K00174	korA, oorA, oforA	2-oxoglutarate/2-oxoacid ferredoxin oxidoreductase subunit alpha	1.2.7.11	Pyruvate	Acetyl-CoA	0	0	0	0	0	0.15	0.35	0.45	0	0.16	0.36	0.74	0.48	0.36	0.42	Cytoplasmic
Pyruvate degradation, pyruvate => acetate	1	bin487_1_163	K00169	porA	pyruvate ferredoxin oxidoreductase alpha subunit	1.2.7.1	Pyruvate	Acetyl-CoA	0	0	0	0	0.25	0.83	0.08	0	0.23	0.07	0.56	0.23	0.7	0.67	0.71	Cytoplasmic
Pyruvate degradation, pyruvate => acetate	1	bin487_1_1817	K00169	porA	pyruvate ferredoxin oxidoreductase alpha subunit	1.2.7.1	Pyruvate	Acetyl-CoA	0	0.7	0.52	38.1	78.45	76.95	49.13	70.91	73.04	63.87	71.3	77.72	94.45	111.78	115.48	Cytoplasmic
Pyruvate degradation, pyruvate => acetate	1	bin487_1_2021	K00627	DLAT, aceF, pdhC	pyruvate dehydrogenase E2 component (dihydrolipoamide acetyltransferase	2.3.1.12	Pyruvate	Acetyl-CoA	0	0	0	0	0.99	2.5	0.44	0.5	0.52	1	1.32	1.75	0.86	1.63	1.27	Cytoplasmic
Pyruvate degradation, pyruvate => acetate	2	bin487_1_686	K13788	pta	phosphate acetyltransferase	2.3.1.8	Acetyl-CoA	Acetyl phosphate	0	0	0	0.39	0.99	0.42	0.12	0.14	0.41	0.26	0.64	0.46	0.07	0.35	0.42	Cytoplasmic
Pyruvate degradation, pyruvate => acetate	3	bin487_1_1001	K00925	ackA	acetate kinase	2.7.2.1	Acetyl phosphate	Acetate	0	0	0	0	0	0	0	0	0	0	0	0	0	0	0	Cytoplasmic
Pyruvate degradation, pyruvate => acetate	3	bin487_1_687	K00925	ackA	acetate kinase	2.7.2.1	Acetyl phosphate	Acetate	0	0	0	0	0.82	0	0.08	0.26	0.22	0.28	0.11	0.11	0.24	0.45	0.12	Cytoplasmic
Pyruvate degradation, pyruvate => acetate	3	bin487_1_2897	K01512	acyP	acylphosphatase	3.6.1.7	Acetyl phosphate	Acetate	0	0	0	0	0	0	0	0	0	0	0	0	0	0	0	Cytoplasmic
Transporter
Carboxylate related transporter		bin487_1_1940	K11690	dctM	C4-dicarboxylate transporter, DctM subunit		Electrochemical potential-driven transporters [TC:2]	Other transporters	0	0	0	0.24	0	0.13	0	0	0	0.42	0.11	0	0.06	0.06	0.12	CytoplasmicMembrane
Carboxylate related transporter		bin487_1_2488	K08177	oxlT	MFS transporter, OFA family, oxalate/formate antiporter		Organic acid transporters	Major facilitator superfamily (MFS)	0.08	0	0	5.26	21.59	21.86	16.56	38.34	27.81	33.5	52.38	50.5	8.4	12.45	12.89	CytoplasmicMembrane
Carboxylate related transporter		bin487_1_1892	K06212	focA	formate transporter		Pores ion channels [TC:1]	Other transporters	0	0	0	3.59	14.13	11.73	7.9	13.93	8.77	4.59	8.15	18.54	8.83	8.62	8.13	CytoplasmicMembrane
Long-chain fatty acid related transporter		bin487_1_1320	K06076	fadL	long-chain fatty acid transport protein		Pores ion channels [TC:1]	Other transporters	0	0	0.23	0.47	0.45	0	0.15	0.13	0	0.27	0.42	0.84	0.23	0.49	0.3	Unknown
Long-chain fatty acid related transporter		bin487_1_2213	K06076	fadL	long-chain fatty acid transport protein		Pores ion channels [TC:1]	Other transporters	0	0	0	0.22	0.43	0.24	0.21	0.48	1.21	0.26	0.1	0.99	0.77	1.63	0.67	OuterMembrane
K(+)-stimulated pyrophosphate-energized sodium pump		bin487_1_2152	K15987	hppA	K(+)-stimulated pyrophosphate-energized sodium pump	[EC:7.1.3.2]			0.09	0.24	0.26	21.8	69.66	66.56	21.59	50.4	47.9	31.21	50.06	49.55	42.63	58.37	67.78	CytoplasmicMembrane
K(+)-stimulated pyrophosphate-energized sodium pump		bin487_1_3092	K15987	hppA	K(+)-stimulated pyrophosphate-energized sodium pump	[EC:7.1.3.2]			0	0	0	0	0.3	1.04	0.58	0.34	1.15	1.4	1.62	0	0.3	0	1.28	Cytoplasmic
Aspartate related transporter		bin487_1_1204	K10001	gltI, aatJ	glutamate/aspartate transport system substrate-binding protein		Phosphate and amino acid transporters	ABC transporters, prokaryotic type	0	0	0	0	0	0	0	0	0	0	0	0	0	0	0	Periplasmic
Aspartate related transporter		bin487_1_1206	K10002	gltK, aatM	glutamate/aspartate transport system permease protein		Phosphate and amino acid transporters	ABC transporters, prokaryotic type	0	0	0	0	0	0	0	0	0	0	0	0	0.16	0.48	0	CytoplasmicMembrane
Aspartate related transporter		bin487_1_1205	K10003	gltJ, aatQ	glutamate/aspartate transport system permease protein		Phosphate and amino acid transporters	ABC transporters, prokaryotic type	0	0	0	0	0	0	0	0	0	0	0	0	0	0	0.16	CytoplasmicMembrane
Aspartate related transporter		bin487_1_1207	K10004	gltL, aatP	glutamate/aspartate transport system ATP-binding protein	7.4.2.1	Phosphate and amino acid transporters	ABC transporters, prokaryotic type	0	0	0	0	0	0	0	0	0	0	0	0	0	0	0	CytoplasmicMembrane
Glutamate related transporter		bin487_1_1204	K10001	gltI, aatJ	glutamate/aspartate transport system substrate-binding protein		Phosphate and amino acid transporters	ABC transporters, prokaryotic type	0	0	0	0	0	0	0	0	0	0	0	0	0	0	0	Periplasmic
Glutamate related transporter		bin487_1_1206	K10002	gltK, aatM	glutamate/aspartate transport system permease protein		Phosphate and amino acid transporters	ABC transporters, prokaryotic type	0	0	0	0	0	0	0	0	0	0	0	0	0.16	0.48	0	CytoplasmicMembrane
Glutamate related transporter		bin487_1_1205	K10003	gltJ, aatQ	glutamate/aspartate transport system permease protein		Phosphate and amino acid transporters	ABC transporters, prokaryotic type	0	0	0	0	0	0	0	0	0	0	0	0	0	0	0.16	CytoplasmicMembrane
Glutamate related transporter		bin487_1_1207	K10004	gltL, aatP	glutamate/aspartate transport system ATP-binding protein	7.4.2.1	Phosphate and amino acid transporters	ABC transporters, prokaryotic type	0	0	0	0	0	0	0	0	0	0	0	0	0	0	0	CytoplasmicMembrane
Tryptophan related transporter		bin487_1_671	K01989	K01989	putative tryptophan/tyrosine transport system substrate-binding protein		Phosphate and amino acid transporters	ABC transporters, prokaryotic type	0	0	0	0.34	0.32	0.37	0.21	0.55	0.31	0	0	0	0.25	0.96	0.42	Cytoplasmic
Amino acid related transporter		bin487_1_1440	K01999	livK	branched-chain amino acid transport system substrate-binding protein		Phosphate and amino acid transporters	ABC transporters, prokaryotic type	0	0.46	0	1.06	2.64	1.99	1.08	1.7	1.9	1.73	2.43	5.61	1.24	1.3	1.72	Periplasmic
Amino acid related transporter		bin487_1_1514	K01999	livK	branched-chain amino acid transport system substrate-binding protein		Phosphate and amino acid transporters	ABC transporters, prokaryotic type	0	0	0	0.54	0.51	1.31	1.02	1.45	2.06	1.38	2.48	2.15	1.26	2.03	1.95	Periplasmic
Amino acid related transporter		bin487_1_1637	K01999	livK	branched-chain amino acid transport system substrate-binding protein		Phosphate and amino acid transporters	ABC transporters, prokaryotic type	0	0	0	0.26	2.97	3.36	1.02	2.69	1.95	2.87	4.87	6.33	1.04	2.2	2.12	Periplasmic
Amino acid related transporter		bin487_1_2623	K01999	livK	branched-chain amino acid transport system substrate-binding protein		Phosphate and amino acid transporters	ABC transporters, prokaryotic type	0	0	0	0.78	0.25	0.42	0.49	0.14	0.24	0.6	0.23	0.12	0.71	0.27	0.39	Periplasmic
Amino acid related transporter		bin487_1_2820	K01999	livK	branched-chain amino acid transport system substrate-binding protein		Phosphate and amino acid transporters	ABC transporters, prokaryotic type	0	0	0	0	0	0	0	0.13	0.22	0.07	0.11	0	0.18	0.32	0.12	Periplasmic
Amino acid related transporter		bin487_1_2974	K01999	livK	branched-chain amino acid transport system substrate-binding protein		Phosphate and amino acid transporters	ABC transporters, prokaryotic type	0	0	0	0	0.41	0.31	0.23	0.62	0.19	0.87	0.57	0.51	0.54	1.06	0.82	Unknown
Amino acid related transporter		bin487_1_3205	K01999	livK	branched-chain amino acid transport system substrate-binding protein		Phosphate and amino acid transporters	ABC transporters, prokaryotic type	0	0	0	1.58	3.01	1.85	1.91	3.25	3.55	2.85	2.88	3.73	1.43	1.78	2.1	Periplasmic
Amino acid related transporter		bin487_1_3509	K01999	livK	branched-chain amino acid transport system substrate-binding protein		Phosphate and amino acid transporters	ABC transporters, prokaryotic type	0	0	0	0	0.27	0	0.18	0.3	0	0.24	0.5	0.38	0.07	0.44	0.21	Periplasmic
Amino acid related transporter		bin487_1_3526	K01999	livK	branched-chain amino acid transport system substrate-binding protein		Phosphate and amino acid transporters	ABC transporters, prokaryotic type	0.19	0	0	3.7	7.34	6.93	5.11	11.01	7.95	4.63	9.09	8.08	5.47	8.35	7.48	Periplasmic
Amino acid related transporter		bin487_1_3589	K01999	livK	branched-chain amino acid transport system substrate-binding protein		Phosphate and amino acid transporters	ABC transporters, prokaryotic type	0.52	0	0	3.59	10.66	8.43	10	17.63	15.22	13.41	16.18	19.59	6.14	9.81	6.73	Periplasmic
Amino acid related transporter		bin487_1_794	K01999	livK	branched-chain amino acid transport system substrate-binding protein		Phosphate and amino acid transporters	ABC transporters, prokaryotic type	0	0	0	0	0	0	0.77	0.87	1.34	0.23	0.71	1.8	0.07	0.14	0.2	Periplasmic
Amino acid related transporter		bin487_1_1441	K01997	livH	branched-chain amino acid transport system permease protein		Phosphate and amino acid transporters	ABC transporters, prokaryotic type	0	0	0	0	1.6	0.68	0.39	0.22	0.57	0.35	0.36	0.56	0.1	0.75	0.1	CytoplasmicMembrane
Amino acid related transporter		bin487_1_1513	K01997	livH	branched-chain amino acid transport system permease protein		Phosphate and amino acid transporters	ABC transporters, prokaryotic type	0	0	0	0	0	0	0.23	0.2	0.17	0.73	0.64	0.33	0.54	0.66	0.55	CytoplasmicMembrane
Amino acid related transporter		bin487_1_1636	K01997	livH	branched-chain amino acid transport system permease protein		Phosphate and amino acid transporters	ABC transporters, prokaryotic type	0	0	0	0	0.74	0.42	0.15	0.21	0.52	0.63	0.17	0	1.14	0.2	0.68	CytoplasmicMembrane
Amino acid related transporter		bin487_1_3214	K01997	livH	branched-chain amino acid transport system permease protein		Phosphate and amino acid transporters	ABC transporters, prokaryotic type	0	0	0	0.79	1.15	1.73	0.87	0.86	0.9	1.12	0.69	0	1.36	1.02	2.1	CytoplasmicMembrane
Amino acid related transporter		bin487_1_3510	K01997	livH	branched-chain amino acid transport system permease protein		Phosphate and amino acid transporters	ABC transporters, prokaryotic type	0	0	0	0	0	0	0	0	0	0.22	0	0	0.38	0.2	0.3	CytoplasmicMembrane
Amino acid related transporter		bin487_1_3525	K01997	livH	branched-chain amino acid transport system permease protein		Phosphate and amino acid transporters	ABC transporters, prokaryotic type	0	0	0	2.3	0.92	0.42	1.45	0.21	1.91	1.52	2.34	1.54	0.75	1.68	1.35	CytoplasmicMembrane
Amino acid related transporter		bin487_1_3590	K01997	livH	branched-chain amino acid transport system permease protein		Phosphate and amino acid transporters	ABC transporters, prokaryotic type	0	0	0	0.4	0.78	1.76	1.64	0.43	1.1	1.83	1.41	2.7	1.29	1.97	2.03	CytoplasmicMembrane
Amino acid related transporter		bin487_1_793	K01997	livH	branched-chain amino acid transport system permease protein		Phosphate and amino acid transporters	ABC transporters, prokaryotic type	0	0	0	0	0	0.11	0.38	0	0	0.8	0.35	0.36	0.4	0.83	0.1	CytoplasmicMembrane
Amino acid related transporter		bin487_1_1442	K01998	livM	branched-chain amino acid transport system permease protein		Phosphate and amino acid transporters	ABC transporters, prokaryotic type	0	0	0	0	3.57	1.73	2.34	0.76	0.48	1.51	0.93	1.26	1.31	1.1	0.45	CytoplasmicMembrane
Amino acid related transporter		bin487_1_1512	K01998	livM	branched-chain amino acid transport system permease protein		Phosphate and amino acid transporters	ABC transporters, prokaryotic type	0	0	0	0	0	0	0.2	0.52	0	0.18	0	0.14	0.08	0.17	0.08	CytoplasmicMembrane
Amino acid related transporter		bin487_1_1635	K01998	livM	branched-chain amino acid transport system permease protein		Phosphate and amino acid transporters	ABC transporters, prokaryotic type	0	0	0	0.7	0.34	0.19	0.11	0.38	0.95	0.7	0.61	0.62	0.86	0.81	0.35	CytoplasmicMembrane
Amino acid related transporter		bin487_1_3213	K01998	livM	branched-chain amino acid transport system permease protein		Phosphate and amino acid transporters	ABC transporters, prokaryotic type	0	0	0	0.29	0.27	0.31	0.27	0.08	0.13	0.29	0.13	0.13	0.67	0.53	0.18	CytoplasmicMembrane
Amino acid related transporter		bin487_1_3213	K01995	livG	branched-chain amino acid transport system ATP-binding protein		Phosphate and amino acid transporters	ABC transporters, prokaryotic type	0	0	0	0.29	0.27	0.31	0.27	0.08	0.13	0.29	0.13	0.13	0.67	0.53	0.18	CytoplasmicMembrane
Amino acid related transporter		bin487_1_3511	K01998	livM	branched-chain amino acid transport system permease protein		Phosphate and amino acid transporters	ABC transporters, prokaryotic type	0	0	0	0	0	0	0	0.17	0	0	0	0.14	0.31	0.16	0.16	CytoplasmicMembrane
Amino acid related transporter		bin487_1_3524	K01998	livM	branched-chain amino acid transport system permease protein		Phosphate and amino acid transporters	ABC transporters, prokaryotic type	0	0	0	0	0.17	0	0.11	0	0.48	0.81	0.46	0.16	0.17	0.09	0.27	CytoplasmicMembrane
Amino acid related transporter		bin487_1_3591	K01998	livM	branched-chain amino acid transport system permease protein		Phosphate and amino acid transporters	ABC transporters, prokaryotic type	0	0	0	0.34	1.64	0	1.18	2.21	0.15	1.17	1.64	2.74	1.6	1.68	0.95	CytoplasmicMembrane
Amino acid related transporter		bin487_1_792	K01998	livM	branched-chain amino acid transport system permease protein		Phosphate and amino acid transporters	ABC transporters, prokaryotic type	0	0	0	0.71	0.17	0.39	1.68	1.34	0.64	1.01	1.24	0.79	1.23	0.55	1.52	CytoplasmicMembrane
Amino acid related transporter		bin487_1_1443	K01995	livG	branched-chain amino acid transport system ATP-binding protein		Phosphate and amino acid transporters	ABC transporters, prokaryotic type	0	0	0	1.64	2.39	2.12	1.54	0.3	0.75	3.38	2.61	0.74	2	2.5	1.11	CytoplasmicMembrane
Amino acid related transporter		bin487_1_1511	K01995	livG	branched-chain amino acid transport system ATP-binding protein		Phosphate and amino acid transporters	ABC transporters, prokaryotic type	0	0	0	0	0	0	0	0.26	0	0	0	0	0.24	0.62	0.74	Cytoplasmic
Amino acid related transporter		bin487_1_1634	K01995	livG	branched-chain amino acid transport system ATP-binding protein		Phosphate and amino acid transporters	ABC transporters, prokaryotic type	0	0	0	0.48	0.23	0.53	0.15	0.52	0.44	0	0.1	0.65	1.06	0.86	0.85	CytoplasmicMembrane
Amino acid related transporter		bin487_1_3512	K01995	livG	branched-chain amino acid transport system ATP-binding protein		Phosphate and amino acid transporters	ABC transporters, prokaryotic type	0	0	0	0	0	0.54	0	0	0	0.41	0.21	0	0	0	0.12	Cytoplasmic
Amino acid related transporter		bin487_1_3523	K01995	livG	branched-chain amino acid transport system ATP-binding protein		Phosphate and amino acid transporters	ABC transporters, prokaryotic type	0	0	0	0	0.24	0.54	0	0	0.67	0	0	0.44	0.72	0.76	1.13	Cytoplasmic
Amino acid related transporter		bin487_1_3592	K01995	livG	branched-chain amino acid transport system ATP-binding protein		Phosphate and amino acid transporters	ABC transporters, prokaryotic type	0	0	0	1.66	2.16	0.92	2.08	2.11	0.51	2.49	0.72	1.25	2.03	2.26	2.4	Cytoplasmic
Amino acid related transporter		bin487_1_791	K01995	livG	branched-chain amino acid transport system ATP-binding protein		Phosphate and amino acid transporters	ABC transporters, prokaryotic type	0	0	0	0.47	1.13	2.58	1.18	1.27	0.64	1.06	1.02	1.05	2.88	1.2	2.26	CytoplasmicMembrane
Amino acid related transporter		bin487_1_1444	K01996	livF	branched-chain amino acid transport system ATP-binding protein		Phosphate and amino acid transporters	ABC transporters, prokaryotic type	0	0	0	0.57	0.83	1.26	0	0.31	0	0.96	0.74	1.03	1.67	0.43	0.29	CytoplasmicMembrane
Amino acid related transporter		bin487_1_1510	K01996	livF	branched-chain amino acid transport system ATP-binding protein		Phosphate and amino acid transporters	ABC transporters, prokaryotic type	0	0	0	0	0.27	0.6	0	0	0.25	0.15	0.24	0.25	1.2	0.56	0.42	CytoplasmicMembrane
Amino acid related transporter		bin487_1_1633	K01996	livF	branched-chain amino acid transport system ATP-binding protein		Phosphate and amino acid transporters	ABC transporters, prokaryotic type	0	0	0	0	2.07	0	0.44	0.58	0	0	0.23	0	0.87	1.08	0.68	Cytoplasmic
Amino acid related transporter		bin487_1_3212	K01996	livF	branched-chain amino acid transport system ATP-binding protein		Phosphate and amino acid transporters	ABC transporters, prokaryotic type	0	0	0	0	0.26	0.3	1.35	0	0.49	0.3	0.23	0	1.45	1.51	1.1	CytoplasmicMembrane
Amino acid related transporter		bin487_1_3513	K01996	livF	branched-chain amino acid transport system ATP-binding protein		Phosphate and amino acid transporters	ABC transporters, prokaryotic type	0	0	0	0	0	1.22	0.17	0	0.5	0.62	0.24	0	0.13	0.14	0.28	Unknown
Amino acid related transporter		bin487_1_3522	K01996	livF	branched-chain amino acid transport system ATP-binding protein		Phosphate and amino acid transporters	ABC transporters, prokaryotic type	0	0	0	0	0	0	0	0	0.49	0.15	0	0	0.13	0	0	Cytoplasmic
Amino acid related transporter		bin487_1_3593	K01996	livF	branched-chain amino acid transport system ATP-binding protein		Phosphate and amino acid transporters	ABC transporters, prokaryotic type	0	0	0	2.89	5.92	3.85	1.63	0.94	1.85	2.76	2.76	2.87	4.66	4.55	3.99	Cytoplasmic
Amino acid related transporter		bin487_1_790	K01996	livF	branched-chain amino acid transport system ATP-binding protein		Phosphate and amino acid transporters	ABC transporters, prokaryotic type	0	0	0	2.07	0	0.57	1.95	0.28	0.24	0.73	0.45	0.7	0.51	0.79	0.66	CytoplasmicMembrane
Amino acid related transporter		bin487_1_133	K02030	ABC.PA.S	polar amino acid transport system substrate-binding protein		Phosphate and amino acid transporters	ABC transporters, prokaryotic type	0.3	0	0	5.04	12.62	11.57	3.59	12.89	13.76	7	9.78	12.72	6.63	10.34	9.06	Unknown
Amino acid related transporter		bin487_1_2232	K02030	ABC.PA.S	polar amino acid transport system substrate-binding protein		Phosphate and amino acid transporters	ABC transporters, prokaryotic type	0	0	0	0	0	0	0	0	0	0.14	0	0	0.95	0.37	1.84	Periplasmic
Amino acid related transporter		bin487_1_2830	K02030	ABC.PA.S	polar amino acid transport system substrate-binding protein		Phosphate and amino acid transporters	ABC transporters, prokaryotic type	0	0	0	0	0	0	0.3	0	0.21	0.13	0	0	0	0	0.12	Unknown
Amino acid related transporter		bin487_1_3405	K02030	ABC.PA.S	polar amino acid transport system substrate-binding protein		Phosphate and amino acid transporters	ABC transporters, prokaryotic type	0	0	0	0	0	0.5	0.43	0.25	0.83	0.39	0	0.82	0.34	0.47	0.58	Periplasmic
Amino acid related transporter		bin487_1_130	K02029	ABC.PA.P	polar amino acid transport system permease protein		Phosphate and amino acid transporters	ABC transporters, prokaryotic type	0	0	0	0	0.3	0	0	0	0.28	0	0	0.27	0.15	0.15	0	CytoplasmicMembrane
Amino acid related transporter		bin487_1_132	K02029	ABC.PA.P	polar amino acid transport system permease protein		Phosphate and amino acid transporters	ABC transporters, prokaryotic type	0	0	0	0	0.3	0.34	0.19	0	0.28	0.69	1.07	0.84	0.91	1.88	0.48	CytoplasmicMembrane
Amino acid related transporter		bin487_1_2231	K02029	ABC.PA.P	polar amino acid transport system permease protein		Phosphate and amino acid transporters	ABC transporters, prokaryotic type	0	0	0	0	0	0	0	0	0	0.18	0	0.28	0.31	0.16	0.32	CytoplasmicMembrane
Amino acid related transporter		bin487_1_3406	K02029	ABC.PA.P	polar amino acid transport system permease protein		Phosphate and amino acid transporters	ABC transporters, prokaryotic type	0	0	0	1.59	0.51	0	0.66	0.57	0.72	2.08	1.15	0.71	0.91	0.94	0.54	CytoplasmicMembrane
Amino acid related transporter		bin487_1_131	K02028	ABC.PA.A	polar amino acid transport system ATP-binding protein	7.4.2.1	Phosphate and amino acid transporters	ABC transporters, prokaryotic type	0	0	0	0.5	0.97	0.82	0.94	0.81	0	0.56	0.87	0.22	1.1	1.02	1.9	CytoplasmicMembrane
Mannose related transporter		bin487_1_2270	K02793	manXa	mannose PTS system EIIA component	2.7.1.191	Enzyme II [TC:4.A]	Phosphotransferase system (PTS)	0	0	0	0	0	0	0	0	0	0.84	0.66	0.74	0	0.42	1.29	Cytoplasmic
Na+ antiporter		bin487_1_1231	K05565	mnhA, mrpA	multicomponent Na+:H+ antiporter subunit A		Electrochemical potential-driven transporters [TC:2]	Other transporters	0	0	0	0.12	0.06	0	0.07	0	0.21	0.51	0.47	0.19	0.47	0.28	0.18	CytoplasmicMembrane
Na+ antiporter		bin487_1_1232	K05566	mnhB, mrpB	multicomponent Na+:H+ antiporter subunit B		Electrochemical potential-driven transporters [TC:2]	Other transporters	0	0	0	0	0	0	0	0	0	0	0	0	0.44	0	0	CytoplasmicMembrane
Na+ antiporter		bin487_1_1233	K05567	mnhC, mrpC	multicomponent Na+:H+ antiporter subunit C		Electrochemical potential-driven transporters [TC:2]	Other transporters	0	0	0	0	0	2.13	0	0	1.65	0	1.3	0	0.72	0	0	CytoplasmicMembrane
Na+ antiporter		bin487_1_1234	K05568	mnhD, mrpD	multicomponent Na+:H+ antiporter subunit D		Electrochemical potential-driven transporters [TC:2]	Other transporters	0	0	0	0	0.18	0	0	0.1	0	0.13	0	0.51	0.29	0.2	0.29	CytoplasmicMembrane
Na+ antiporter		bin487_1_1235	K05569	mnhE, mrpE	multicomponent Na+:H+ antiporter subunit E		Electrochemical potential-driven transporters [TC:2]	Other transporters	0	0	0	0	0	0	0	0	0.6	0	0	0.58	0	0	0	CytoplasmicMembrane
Na+ antiporter		bin487_1_1236	K05570	mnhF, mrpF	multicomponent Na+:H+ antiporter subunit F		Electrochemical potential-driven transporters [TC:2]	Other transporters	0	0	0	0	0	0	0	0	0	0	0	0	0	0	0	CytoplasmicMembrane
Na+ antiporter		bin487_1_1237	K05571	mnhG, mrpG	multicomponent Na+:H+ antiporter subunit G		Electrochemical potential-driven transporters [TC:2]	Other transporters	0	0	0	0	2.18	0	0	0	2.03	1.07	0	0.99	0.48	0	0	CytoplasmicMembrane
Sec dependent pathway
Sec dependent pathway		bin487_1_120	K03072	secD	preprotein translocase subunit SecD				0	0	0	0.36	0.26	0.1	0.57	1.07	0.41	0.36	0.64	0.24	1.48	1.33	1.18	CytoplasmicMembrane
Sec dependent pathway		bin487_1_119	K03074	SecF	preprotein translocase subunit SecF				0	0	0	0.91	0.58	0.49	0.19	0.81	0.26	0.43	0	0.27	0.52	0.69	0.76	CytoplasmicMembrane
Sec dependent pathway		bin487_1_875	K03073	SecE	preprotein translocase subunit SecE				0	0	0	0	0	4.63	1	1.91	5.35	0	1.39	5.13	0.77	3.66	2.03	Unknown
Sec dependent pathway		bin487_1_2263	K03075	SecG	preprotein translocase subunit SecG				0	0	0	1.07	0	0	0	0.59	0	0	1.83	1.48	0.77	2.35	0	CytoplasmicMembrane
Sec dependent pathway		bin487_1_906	K03076	SecY	preprotein translocase subunit SecY				0	0	0	0.47	1	1.23	0.6	1.25	1.26	1	0.71	1.44	1.95	1.33	1.74	CytoplasmicMembrane
Sec dependent pathway		bin487_1_121	K03210	YajC	preprotein translocase subunit YajC				0	0	0	0	0	0	0	0	0	0	0	0	0.83	0	0	CytoplasmicMembrane
Sec dependent pathway		bin487_1_2057	K03217	yidC, spoIIIJ, OXA1, ccfA	YidC/Oxa1 family membrane protein insertase				0	0	0	0.17	0.57	0	0.7	1.1	0.76	0.88	0.38	0.45	0.76	0.94	0.47	CytoplasmicMembrane
Sec dependent pathway		bin487_1_78	K03070	secA	preprotein translocase subunit SecA	7.4.2.8			0	0	0	0.11	0.2	0.45	0.2	0.34	0.33	0.37	0.28	0.56	1.03	0.5	1.34	Cytoplasmic
Sec dependent pathway		bin487_1_2104	K03110	ftsY	fused signal recognition particle receptor				0	0	0	0	0.13	0	0.26	0.73	0.24	0.08	0	0.24	0.67	0.92	0.41	Cytoplasmic
Sec dependent pathway		bin487_1_2153	K03106	SRP54, ffh	signal recognition particle subunit SRP54	3.6.5.4			0	0	0	3.57	2.23	3	2.61	3.23	2.3	2.62	1.66	2.76	3.42	3.14	3.17	CytoplasmicMembrane
Tat system
Tat system		bin487_1_3284	K03116	tatA	sec-independent protein translocase protein TatA				0	0	0	0	0	0	0	0	0	0	12.33	0	0	5.31	0	CytoplasmicMembrane
Tat system		bin487_1_936	K03116	tatA	sec-independent protein translocase protein TatA				0	0	0	0	0	0	0	0	0	0	0	35.96	0	0	0	CytoplasmicMembrane
Tat system		bin487_1_3283	K03117	tatB	sec-independent protein translocase protein TatB				0	0	0	0	0	0	0	0	0	0	0	0	1.05	1.54	1.93	Unknown
Tat system		bin487_1_3282	K03118	tatC	sec-independent protein translocase protein TatC				0	0	0	1	0	0.28	0.47	0	0.69	0.28	0.65	0.23	0.74	0.26	0.25	CytoplasmicMembrane
Secretory system
Type I Secretory system		bin487_1_2446	K12340	tolC, bepC, cyaE, raxC, sapF, rsaF, hasF	outer membrane protein				0	0	0	0.67	0	0.12	0.28	0	0.7	0.19	0.29	0.2	0.05	0	0.11	OuterMembrane
Type I Secretory system		bin487_1_2688	K12340	tolC, bepC, cyaE, raxC, sapF, rsaF, hasF	outer membrane protein				0	0	0	0	0.57	0.54	0.06	0.54	0.36	0.12	0.09	0.44	0.45	0.58	0.55	Unknown
Type II Secretory system		bin487_1_430	K02453	gspD	general secretion pathway protein D				0	0	0	0.55	0.16	0.77	0.21	0.45	0.3	0.83	0.73	0.29	0.93	0.93	1.13	OuterMembrane
Type II Secretory system		bin487_1_423	K02455	gspF	general secretion pathway protein F				0	0	0	0	0.75	0	0.42	0.57	1.31	0.45	0.92	0.35	0.85	0.21	0.66	CytoplasmicMembrane
Type II Secretory system		bin487_1_176	K02456	gspG	general secretion pathway protein G				0	0	0	0	0.72	1.67	1.61	0	0.67	2.27	3.57	3.97	1.34	3.7	2.66	CytoplasmicMembrane
Type II Secretory system		bin487_1_424	K02457	gspH	general secretion pathway protein H				0	0	0	0	0	0	0.95	0	0	0.56	0	0	0	0	0.54	CytoplasmicMembrane
Type II Secretory system		bin487_1_427	K02460	gspK	general secretion pathway protein K				0	0	0	0	0.19	0	0.37	0	0	0	0	0.35	0.1	0.1	0.1	Unknown
Type II Secretory system		bin487_1_428	K02461	gspL	general secretion pathway protein L				0	0	0	0	0.09	0.1	0.12	0.3	0.17	0.26	0.41	0.65	0.55	0.63	0.32	CytoplasmicMembrane
Type II Secretory system		bin487_1_422	K02454	gspE	general secretion pathway protein E	7.4.2.8			0	0	0	0.51	0.32	0.45	0.32	0.18	0.23	0.58	0.74	0.97	1.13	0.88	1.34	Cytoplasmic
Note: H15, H7, H4, H2 and H1 means the hydraulic retention times of 15, 7, 4, 2 and 1 day, respectively, and the organic loadings increased with the shortened hydraulic retention times.
The number of "_1", "_2" and "_3" means the three biological parallels.

## Sheet: 4.methanogen.bin.74
Supplementary Data 12. Key metabolic pathways reconstruction and the corresponding gene expressions of key methanogen bin.74 under different hydraulic retention times
Pathway_name	Step	GeneID	KO	Gene name	Enzyme name	EC number	Substrate	Product	Transcriptional expressions under different hydraulic retention times (TPM)
									H15_1	H15_2	H15_3	H7_1	H7_2	H7_3	H4_1	H4_2	H4_3	H2_1	H2_2	H2_3	H1_1	H1_2	H1_3
Methanogenesis
Methanogenesis II, CO2 => methane	1	bin74_1_245	K00200	fwdA, fmdA	formylmethanofuran dehydrogenase subunit A	1.2.7.12	CO2	Formylmethanofuran (MFR-CHO)	0.11	0	0.48	0.84	2.78	1.89	2.33	5.12	3.83	2.89	4.71	5.1	5.72	7.73	12.16
Methanogenesis II, CO2 => methane	1	bin74_3_108	K00200	fwdA, fmdA	formylmethanofuran dehydrogenase subunit A	1.2.7.12	CO2	Formylmethanofuran (MFR-CHO)	0.22	0.15	0.81	6.4	11.57	12.36	5.11	10.73	10.02	4.83	9.24	12.02	5.25	10.01	9.54
Methanogenesis II, CO2 => methane	1	bin74_8_12	K00200	fwdA, fmdA	formylmethanofuran dehydrogenase subunit A	1.2.7.12	CO2	Formylmethanofuran (MFR-CHO)	37.07	33.61	36.19	76.83	367.39	348.79	97.53	286.15	265.81	81.97	214.8	278.63	54.27	128.5	180.11
Methanogenesis II, CO2 => methane	1	bin74_1_244	K00201	fwdB, fmdB	formylmethanofuran dehydrogenase subunit B	1.2.7.12	CO2	Formylmethanofuran (MFR-CHO)	0.15	0	1.68	1.53	5.41	2.71	1.59	5.16	4.62	2.32	6.53	5.32	5.94	11.59	14.89
Methanogenesis II, CO2 => methane	1	bin74_3_107	K00201	fwdB, fmdB	formylmethanofuran dehydrogenase subunit B	1.2.7.12	CO2	Formylmethanofuran (MFR-CHO)	0	0.62	0.46	7.35	5.87	6	4.11	8.78	6.39	5.63	5.4	10.07	6.26	7.6	7.87
Methanogenesis II, CO2 => methane	1	bin74_8_13	K00201	fwdB, fmdB	formylmethanofuran dehydrogenase subunit B	1.2.7.12	CO2	Formylmethanofuran (MFR-CHO)	30.17	32.51	32.83	89.84	232.82	211.76	88.08	148.54	145.99	76.34	133.5	206.41	59.21	91.78	111.42
Methanogenesis II, CO2 => methane	1	bin74_1_246	K00202	fwdC, fmdC	formylmethanofuran dehydrogenase subunit C	1.2.7.12	CO2	Formylmethanofuran (MFR-CHO)	0	0.4	0	7.34	7.31	4.28	2.73	4.46	5.63	1.68	5.19	4.72	6.41	11.63	16.14
Methanogenesis II, CO2 => methane	1	bin74_3_109	K00202	fwdC, fmdC	formylmethanofuran dehydrogenase subunit C	1.2.7.12	CO2	Formylmethanofuran (MFR-CHO)	0	0	0	0.48	0.7	2.93	1.67	2.88	3.3	3	1.89	3.47	3.2	1.86	3.07
Methanogenesis II, CO2 => methane	1	bin74_8_11	K00202	fwdC, fmdC	formylmethanofuran dehydrogenase subunit C	1.2.7.12	CO2	Formylmethanofuran (MFR-CHO)	28.46	34.47	12.59	99.15	415.98	346.02	122.17	308.97	317.14	98.66	284.83	410.47	74.26	185.11	195.54
Methanogenesis II, CO2 => methane	1	bin74_1_243	K00203	fwdD, fmdD	formylmethanofuran dehydrogenase subunit D	1.2.7.12	CO2	Formylmethanofuran (MFR-CHO)	0	1.61	0	0	4.68	2.18	1.07	4	13.05	5.65	0.75	2.55	8.34	19.94	17.68
Methanogenesis II, CO2 => methane	1	bin74_3_106	K00203	fwdD, fmdD	formylmethanofuran dehydrogenase subunit D	1.2.7.12	CO2	Formylmethanofuran (MFR-CHO)	0	0	0	6.61	14.23	8.38	2.64	7.48	5.51	9.2	12.82	18.27	5.62	10.56	10.61
Methanogenesis II, CO2 => methane	1	bin74_8_14	K00203	fwdD, fmdD	formylmethanofuran dehydrogenase subunit D	1.2.7.12	CO2	Formylmethanofuran (MFR-CHO)	21.26	14.57	19.35	37.81	84.92	63.44	73.09	71.99	83.89	47.16	73.2	110.8	31.6	34.5	49.09
Methanogenesis II, CO2 => methane	1	bin74_8_19	K00205	fwdF, fmdF	4Fe-4S ferredoxin		CO2	Formylmethanofuran (MFR-CHO)	78.29	54.04	64.45	78.33	402.64	338.42	109.1	340.89	303.55	76.68	226.1	443.77	56.31	131.08	169.61
Methanogenesis II, CO2 => methane	1	bin74_1_234	K11261	fwdE, fmdE	formylmethanofuran dehydrogenase subunit E	1.2.7.12	CO2	Formylmethanofuran (MFR-CHO)	0.9	1.8	0.67	43.32	49.12	51.47	31.86	40.94	38.34	19.3	26.64	27.28	23.74	27.31	35.49
Methanogenesis II, CO2 => methane	1	bin74_1_236	K11261	fwdE, fmdE	formylmethanofuran dehydrogenase subunit E	1.2.7.12	CO2	Formylmethanofuran (MFR-CHO)	0	1.2	0.67	2.03	5.97	4.54	4.22	6.64	5.3	5.87	11.42	15.32	23.08	32.09	30.97
Methanogenesis II, CO2 => methane	1	bin74_1_25	K11261	fwdE, fmdE	formylmethanofuran dehydrogenase subunit E	1.2.7.12	CO2	Formylmethanofuran (MFR-CHO)	5.99	6.83	1.91	25.76	42.85	34.11	32.15	35.4	41.44	20.74	29.28	34.35	13.5	21.65	21.8
Methanogenesis II, CO2 => methane	1	bin74_1_242	K11260	fwdG	4Fe-4S ferredoxin		CO2	Formylmethanofuran (MFR-CHO)	0	0	0	0	13.69	0	22.68	0	13.84	22.6	19.17	12.08	55.07	60.04	56.19
Methanogenesis II, CO2 => methane	1	bin74_8_20	K11260	fwdG	4Fe-4S ferredoxin		CO2	Formylmethanofuran (MFR-CHO)	73.5	30.03	37.87	153.28	377.16	225	161.1	329.81	306.24	67.29	189.95	243.76	147.26	156.82	214.79
Methanogenesis II, CO2 => methane	2	bin74_8_21	K00672	ftr	formylmethanofuran--tetrahydromethanopterin N-formyltransferase	2.3.1.101	formylmethanofuran (MFR-CHO)	N5-Formyl-THMPT (HCO-H4MPT)	26.06	20.55	16.57	117.44	250.04	223.75	180.31	274.23	245.26	140.51	208.33	307.17	171.29	188.83	198.34
Methanogenesis II, CO2 => methane	3	bin74_8_58	K01499	mch	methenyltetrahydromethanopterin cyclohydrolase	3.5.4.27	N5-Formyl-THMPT (HCO-H4MPT)	5,10-Methennyl-THMPT(CH=H4MPT)	31.87	27.78	28.98	73.11	181.3	160.33	100.07	202.72	173.71	56.8	100.05	212.93	43.32	69.43	66.17
Methanogenesis II, CO2 => methane	4	bin74_4_138	K00319	mtd	methylenetetrahydromethanopterin dehydrogenase	1.5.98.1	5,10-Methennyl-THMPT(CH=H4MPT)	5,10-Methylene-THMPT	626.1	623.58	625.19	1966.66	5821.37	5599.91	3065.66	6174.97	5879.99	2452.02	4618.21	4611.07	1958.26	3426.39	3938.28
Methanogenesis II, CO2 => methane	5	bin74_4_136	K00320	mer	5,10-methylenetetrahydromethanopterin reductase	1.5.98.2	5,10-Methylene-THMPT	5-Methyl-THM(S)PT	429.61	504.34	450.97	1112.41	4440.05	4137.11	2091.71	5111.5	5210.02	2087.56	4632.14	4495.23	1665.43	3678.53	3959.17
Methanogenesis II, CO2 => methane	6	bin74_4_178	K00577	mtrA	tetrahydromethanopterin S-methyltransferase subunit A	2.1.1.86	5-Methyl-THMPT	Methyl-CoM	56.47	39.77	38.05	120.76	350.83	296.42	197.52	401.79	331.72	187.1	341.25	882.04	149	216.86	266.6
Methanogenesis II, CO2 => methane	6	bin74_8_1	K00578	mtrB	tetrahydromethanopterin S-methyltransferase subunit B	2.1.1.86	5-Methyl-THMPT	Methyl-CoM	76.66	50.06	25.3	102.66	119.8	75.33	107.23	161.1	108.3	96.02	173.91	294.6	68.73	82.62	106.17
Methanogenesis II, CO2 => methane	6	bin74_8_2	K00579	mtrC	tetrahydromethanopterin S-methyltransferase subunit C	2.1.1.86	5-Methyl-THMPT	Methyl-CoM	27.17	25.95	26.68	187.8	407.74	370.56	250.33	360.76	347.23	198.61	307.86	506.39	123.65	176.4	228.48
Methanogenesis II, CO2 => methane	6	bin74_8_3	K00580	mtrD	tetrahydromethanopterin S-methyltransferase subunit D	2.1.1.86	5-Methyl-THMPT	Methyl-CoM	51.5	55.31	59.59	422.11	1204.78	1113.05	546.83	1109.82	1043.09	444.33	812.98	955.49	313.84	522.15	663.56
Methanogenesis II, CO2 => methane	6	bin74_8_4	K00581	mtrE	tetrahydromethanopterin S-methyltransferase subunit E	2.1.1.86	5-Methyl-THMPT	Methyl-CoM	61.31	65.95	51.33	575.84	2014.97	1986.75	833.86	1943.1	1912.15	661.79	1412.21	1438.75	528.86	988.17	1094.76
Methanogenesis II, CO2 => methane	6	bin74_4_179	K00582	mtrF	tetrahydromethanopterin S-methyltransferase subunit F	2.1.1.86	5-Methyl-THMPT	Methyl-CoM	0	0	0	0	74.52	0	72.6	50.81	302.09	0	0	62.24	0	28.58	0
Methanogenesis II, CO2 => methane	6	bin74_4_177	K00584	mtrH	tetrahydromethanopterin S-methyltransferase subunit H	2.1.1.86	5-Methyl-THMPT	Methyl-CoM	205.22	225.61	210.54	774.05	1512.79	1368.31	1098.81	1517.97	1454.14	960.18	1135.03	1306.87	858.37	958.42	1114.14
Methanogenesis II, CO2 => methane	7	bin74_8_6	K00399	mcrA	methyl-coenzyme M reductase alpha subunit	2.8.4.1	Methyl-CoM	Methane	676.87	862.67	831.23	378.28	1476.4	1321.06	682.16	1583.76	1447.88	697.95	1246.07	1753.3	430.98	748.83	1022.21
Methanogenesis II, CO2 => methane	7	bin74_8_10	K00401	mcrB	methyl-coenzyme M reductase beta subunit	2.8.4.1	Methyl-CoM	Methane	545.04	683.47	662.74	1416.24	5500.91	4943.91	2082.17	5062.31	4569.41	1664.82	3158.82	3900.38	1178.21	2075.91	2723.62
Methanogenesis II, CO2 => methane	7	bin74_8_7	K00402	mcrG	methyl-coenzyme M reductase gamma subunit	2.8.4.1	Methyl-CoM	Methane	410.58	610.19	551.34	81.28	748.86	614.69	155.24	876.1	787.14	154.08	735.32	1475.89	89.68	419.29	617.96
Methanogenesis II, CO2 => methane	8	bin74_1_230	K00125	fdhB	formate dehydrogenase (coenzyme F420) beta subunit	1.8.98.6	CoM-S-S-CoB	Coenzyme B; Coenzyme M	0	0	1.21	1	2.63	2.97	2.21	2.96	3.72	2.86	6.04	6.54	5.62	14.48	18.59
Methanogenesis II, CO2 => methane	8	bin74_1_232	K00125	fdhB	formate dehydrogenase (coenzyme F420) beta subunit	1.8.98.6	CoM-S-S-CoB	Coenzyme B; Coenzyme M	0.36	0.48	0.53	6.87	8.39	6.98	12.81	18.6	18.06	72.21	118.72	164.37	202.98	271.96	338.73
Methanogenesis II, CO2 => methane	8	bin74_2_3	K00125	fdhB	formate dehydrogenase (coenzyme F420) beta subunit	1.8.98.6	CoM-S-S-CoB	Coenzyme B; Coenzyme M	38.57	41.17	36.63	126.41	441.39	377.04	155.7	373.28	360.04	126.44	271.15	316.63	138.97	257.98	294.38
Methanogenesis II, CO2 => methane	8	bin74_2_5	K00125	fdhB	formate dehydrogenase (coenzyme F420) beta subunit	1.8.98.6	CoM-S-S-CoB	Coenzyme B; Coenzyme M	32.79	36.61	39.98	84.79	414.55	381.21	116.91	334.71	331.63	21.6	56.36	77.48	7.67	15.25	17.71
Methanogenesis II, CO2 => methane	8	bin74_1_231	K22516	fdhA	formate dehydrogenase (coenzyme F420) alpha subunit	1.8.98.6	CoM-S-S-CoB	Coenzyme B; Coenzyme M	0.09	1.05	0	2.27	4.48	5.56	3.37	5.71	6.25	5.02	6.39	8.39	7.95	17.89	24.03
Methanogenesis II, CO2 => methane	8	bin74_1_233	K22516	fdhA	formate dehydrogenase (coenzyme F420) alpha subunit	1.8.98.6	CoM-S-S-CoB	Coenzyme B; Coenzyme M	0.09	0.35	0.38	2.27	4.74	3.57	6.21	11.43	11.1	37.47	86.98	130.61	97.8	186.12	237.38
Methanogenesis II, CO2 => methane	8	bin74_2_4	K22516	fdhA	formate dehydrogenase (coenzyme F420) alpha subunit	1.8.98.6	CoM-S-S-CoB	Coenzyme B; Coenzyme M	11.8	13.54	11.5	12.83	46.24	37.45	16.88	43.13	42.78	14.6	37.89	52.49	17.33	35.69	38.18
Methanogenesis II, CO2 => methane	8	bin74_2_6	K22516	fdhA	formate dehydrogenase (coenzyme F420) alpha subunit	1.8.98.6	CoM-S-S-CoB	Coenzyme B; Coenzyme M	117.37	144.88	142.7	163.83	682.13	630.66	220.11	583.91	576.24	102.58	236.72	317.23	92	185.06	224.34
Methanogenesis II, CO2 => methane	8	bin74_5_20	K03388	hdrA2	heterodisulfide reductase subunit A2	1.8.98.5	CoM-S-S-CoB	Coenzyme B; Coenzyme M	4.31	4.42	1.39	21.18	38.39	31.78	16.55	29.45	27.57	15	20.15	29.49	11.28	15.05	16.46
Methanogenesis II, CO2 => methane	8	bin74_8_16	K03388	hdrA2	heterodisulfide reductase subunit A2	1.8.98.5	CoM-S-S-CoB	Coenzyme B; Coenzyme M	68.94	71.67	64.06	76.83	196.76	177.24	99.01	167.66	155.43	75.62	108.34	173.04	51.34	63	87.89
Methanogenesis II, CO2 => methane	8	bin74_8_17	K03389	hdrB2	heterodisulfide reductase subunit B2	1.8.98.5	CoM-S-S-CoB	Coenzyme B; Coenzyme M	63.34	56.56	67.13	56.18	153.79	136.57	74.77	144.11	115.69	59.83	90.98	207.56	39.56	56.34	70.73
Methanogenesis II, CO2 => methane	8	bin74_8_18	K03390	hdrC2	heterodisulfide reductase subunit C2	1.8.98.5	CoM-S-S-CoB	Coenzyme B; Coenzyme M	45.67	55.28	47.84	40.75	144.24	120.58	42.7	118.96	114.53	28.64	83.7	243.72	22.1	46.94	66.49
Methanogenesis II, CO2 => methane	8	bin74_8_15	K14127	mvhD, vhuD, vhcD	F420-non-reducing hydrogenase iron-sulfur subunit	1.8.98.5	CoM-S-S-CoB	Coenzyme B; Coenzyme M	24.94	29.33	25.25	47.59	66.05	68.56	42.77	85.11	78.07	35.32	52.22	108.9	19.62	26.39	44.96
Hydrogenase complex
Hydrogenase	1	bin74_1_370	K18016	mbhL	membrane-bound hydrogenase subunit alpha	1.12.7.2			1.5	2.2	1.93	10.81	30.66	28.47	15.85	28.88	31.3	14.72	22.24	25.47	11.22	17.53	17.58
Hydrogenase	1	bin74_1_371	K18017	mbhK	membrane-bound hydrogenase subunit beta	1.12.7.2			0	0	1.96	3.3	7.76	12.53	9.67	11.86	11.84	10.53	10.28	21.5	6.11	13.16	14.74
Hydrogenase	1	bin74_1_372	K18023	mbhJ	membrane-bound hydrogenase subunit mbhJ	1.12.7.2			1.05	1.42	0	1.57	8.99	2.84	6.68	17.59	10.65	9.24	9.93	19.37	4.82	5.95	7.71
Hydrogenase	1	bin74_10_62	K06862	ehbQ	energy-converting hydrogenase B subunit Q				1.2	0.53	4.14	16.81	37.77	29.01	22.31	27.07	21.19	11.29	9.11	20.3	18.61	18.87	18.27
Hydrogenase	1	bin74_1_378	K14113	ehbD	energy-converting hydrogenase B subunit D				0	0	0	0	60.74	77.57	25.22	7.02	8.93	21.8	24.68	38.04	15.56	33.57	15.66
Hydrogenase	1	bin74_3_37	K14113	ehbD	energy-converting hydrogenase B subunit D				0	0	0	23.74	0	0	6.88	0	11.58	6.06	0	9.65	0	3.57	13.71
Hydrogenase	1	bin74_1_376	K14118	ehbI	energy-converting hydrogenase B subunit I				0	1.16	0	7.74	25.1	22.85	7.52	22.27	25.26	13.31	17.01	25.39	12.94	14.03	11.08
Hydrogenase	1	bin74_5_35	K14091	echF	ech hydrogenase subunit F				4.29	4.37	3.38	46.37	80.09	82.57	37.6	44.09	50.52	26.67	27.1	30.32	21.81	22.47	27.64
Hydrogenase	1	bin74_5_36	K14090	echE	ech hydrogenase subunit E				0	0.36	0.4	5.34	15.44	11.91	6.2	7.99	8.02	8.15	12.37	27.16	5.35	10.46	12.66
Hydrogenase	1	bin74_5_37	K14089	echD	ech hydrogenase subunit D				0.82	1.1	1.27	9.85	10.67	15.9	9.83	6.16	7.03	16.08	18.35	27.59	7.07	8.66	10.19
Hydrogenase	1	bin74_5_38	K14088	echC	ech hydrogenase subunit C				0	0	0	0	15.57	15.36	14.98	13.54	16.9	13.03	16.84	28.16	6.07	4.32	10.94
Hydrogenase	1	bin74_5_39	K14087	echB	ech hydrogenase subunit B				1.19	2.89	1.16	14.38	40.1	39.75	22.27	36.42	33.63	22.88	31.19	43.74	15.42	18.65	19.67
Hydrogenase	1	bin74_5_40	K14086	echA	ech hydrogenase subunit A				1.33	3.64	0	75.63	92.35	79.61	68.9	38.24	67.12	67.07	61.56	128.14	52.98	45.54	43.52
Hydrogenase	1	bin74_3_92	K14093	ehaB	energy-converting hydrogenase A subunit B				0	0	0	7.06	15.53	12.38	4.7	18.92	13.39	4.49	9.03	57.51	3.38	6.3	10.96
Hydrogenase	1	bin74_3_93	K14094	ehaC	energy-converting hydrogenase A subunit C				0	0	0	0	7.26	21.01	24.32	24.14	29.48	6.94	5.1	25.57	12.45	18.81	4.28
Hydrogenase	1	bin74_3_94	K14095	ehaD	energy-converting hydrogenase A subunit D				0	0	0	0	30.51	49.42	31.14	11.39	0	0	0	0	0	4.96	9.77
Hydrogenase	1	bin74_3_95	K14096	ehaE	energy-converting hydrogenase A subunit E				0	0	0	0	25.17	39.7	16.17	28.92	0	0	0	10.9	0	16.25	0
Hydrogenase	1	bin74_3_96	K14097	ehaF	energy-converting hydrogenase A subunit F				0.97	0	4.56	5.82	16.55	19.16	15.53	15.46	25.94	11.36	17.25	13.74	10.71	8.69	11.05
Hydrogenase	1	bin74_3_97	K14098	ehaG	energy-converting hydrogenase A subunit G				0	0	0	6.72	19.87	23.1	7.9	16.72	13.12	9.15	13.54	18.33	5.26	7.12	12.15
Hydrogenase	1	bin74_3_98	K14099	ehaH	energy-converting hydrogenase A subunit H				0	0.56	0	9.58	10.93	7.12	8.57	21.9	12.04	8.41	11.89	13.86	10.59	8.88	13.27
Hydrogenase	1	bin74_3_100	K14101	ehaJ	energy-converting hydrogenase A subunit J				0	1.12	0	8.53	15.63	9.57	7.9	8.98	9.1	4.83	13.01	11.24	7.64	9.42	10.99
Hydrogenase	1	bin74_3_102	K14104	ehaM	energy-converting hydrogenase A subunit M				0	0	0	4.41	11.86	8.38	9.9	8.73	5.51	5.75	8.24	7.52	6.65	12.57	9.37
Hydrogenase	1	bin74_3_103	K14105	ehaN	energy-converting hydrogenase A subunit N				1.84	4.97	1.43	8.28	10.65	15.59	8.86	7.7	19.2	7.08	9.36	20.13	8.87	6.96	13.03
Hydrogenase	1	bin74_3_104	K14106	ehaO	energy-converting hydrogenase A subunit O				0.2	0	0.29	7.41	15.43	15.72	7.28	10.51	10.95	5.4	9.46	8.67	7.08	8.61	9.2
Hydrogenase	1	bin74_3_105	K14107	ehaP	energy-converting hydrogenase A subunit P				0.48	0	0	5.04	10.97	12.52	4.93	11	8.97	5.82	8.71	9.47	5.08	9.77	7.79
Nfn (NADH-dependent Fdred:NADP+ oxidoreductase) complex
Nfn	1	bin74_11_41	K00266	nfnA	glutamate synthase (NADPH) small chain	1.4.1.13			0.6	1.97	0.86	13.05	31.47	31.98	12.78	20.04	18.99	8.75	15.59	19.39	8.28	13.38	13.19
Other complete metabolic pathways
Alanine degradation I, alanine => pyruvate	1	bin74_2_153	K19244	ala	alanine dehydrogenase	1.4.1.1	L-Alanine	Pyruvate	5.03	4.75	3.5	45.82	67.87	72.66	42.42	59.49	57.6	22.34	34.97	52.35	25.81	30.08	31.77
Arginine degradation VI, arginine => L-ornithine	1	bin74_1_362	K01478	arcA	arginine deiminase	3.5.3.6	L-Arginine	L-Citrulline	0.97	1.28	0.94	7.58	22.46	22.92	10.79	20.33	20.65	6.77	13.28	21.62	5.18	10.31	11.05
Arginine degradation VI, arginine => L-ornithine	2	bin74_2_158	K00611	OTC, argF, argI	ornithine carbamoyltransferase	2.1.3.3	L-Citrulline	L-Ornithine; Carbamoyl-P	0.25	0	0.36	13.54	21.5	18.04	13.24	23.52	18.56	13.45	20.52	23.29	12.85	22.79	20.08
Arginine degradation VI, arginine => L-ornithine	3	bin74_1_363	K00926	arcC	carbamate kinase	2.7.2.2	Carbamoyl-P	NH3; HCO3-	2.67	2.57	3.54	20.85	61.63	60.54	23.34	54.61	53.11	16.41	35.13	47.71	12.86	24.53	26.79
Glutamine degradation I, L-glutamine => L-glutamate	1	bin74_3_292	K23265	purQ	phosphoribosylformylglycinamidine synthase subunit PurQ / glutaminase	3.5.1.2	L-glutamine	L-glutamate	0.76	2.03	1.13	8.04	13.14	10.5	7.36	17.46	12.88	5.65	7.72	15.52	4.49	3.36	8.36
Glutamine degradation II, L-glutamine => L-glutamate	1	bin74_11_41	K00266	gltD	glutamate synthase (NADPH) small chain	1.4.1.13	L-Glutamine	L-Glutamate	0.6	1.97	0.86	13.05	31.47	31.98	12.78	20.04	18.99	8.75	15.59	19.39	8.28	13.38	13.19
Proline degradation I, L-proline => L-glutamate	1	bin74_1_301	K00318	PRODH, fadM, putB	proline dehydrogenase	1.5.5.2	L-Proline	(S)-1-Pyrroline-5-carboxylate	2.42	0	0.44	19.15	25.76	22.51	15.87	18.24	23.42	11.21	18.26	14.48	8.49	12.97	15.58
Proline degradation I, L-proline => L-glutamate	2	bin74_5_62	K00294	E1.2.1.88	1-pyrroline-5-carboxylate dehydrogenase	1.2.1.88	(S)-1-Pyrroline-5-carboxylate	L-Glutamate	1.84	0.97	0.88	2.77	11.04	9.52	4.44	8.71	8.11	2.44	4.14	7.58	2.24	2.75	4.14
Serine degradation II, serine => glycine	1	bin74_3_313	K00600	glyA, SHMT	glycine hydroxymethyltransferase	2.1.2.1	Serine	Glycine; 5,10-Methylene-THF	7.79	5.68	2.88	29.48	72.58	75.3	26.46	47.6	46.03	15.2	19.59	22.33	12.88	23.53	23.4
Mobility related
Pilus assembly	1	bin74_10_59	K23255	pilA	archaeal type IV pilus assembly protein PilA				0	0	1.05	25.97	33.43	30.58	49.69	25.23	35.67	35.66	32.47	28.79	42.76	43.66	43.53
Pilus assembly	1	bin74_1_159	K23255	pilA	archaeal type IV pilus assembly protein PilA				0	1.25	0.92	9.44	24.42	22.05	8.43	13.28	13.75	5.33	8.63	13.95	6.25	8.94	9.81
Pilus assembly	1	bin74_13_14	K23255	pilA	archaeal type IV pilus assembly protein PilA				4.77	0	8.21	573.05	470.89	444.22	504.94	423.96	443.44	383.95	303.16	272.21	279.21	184.6	224.08
Pilus assembly	1	bin74_6_131	K23255	pilA	archaeal type IV pilus assembly protein PilA				0	0	0	6.12	3.27	11.51	3.07	3.46	10.14	3.75	2.55	5.94	9.04	5.17	2.87
Pilus assembly	1	bin74_6_132	K23255	pilA	archaeal type IV pilus assembly protein PilA				0	0	0	25.03	22.34	7.06	1.44	13.41	5.31	2.45	15.75	7.5	5.51	15.04	0
Pilus assembly	1	bin74_9_119	K23255	pilA	archaeal type IV pilus assembly protein PilA				0	0	0	21.95	22.87	41.7	16.69	24.75	16.01	21.84	13.24	17.88	17.06	16	21.42
ATP synthase
VA-type ATPase, prokaryotes		bin74_2_184	K02120	ATPVD, ntpD, atpD	V/A-type H+-transporting ATPase subunit D				7.3	8.2	8.2	28.49	85.48	80.51	38.62	93.91	84.2	45.75	82.97	111.86	35.22	61.7	86.22
VA-type ATPase, prokaryotes		bin74_2_185	K02118	ATPVB, ntpB, atpB	V/A-type H+-transporting ATPase subunit B				1.84	0.29	0.94	9.32	22.31	16.64	10.34	16.28	12.14	6.8	8.69	15.63	5.01	4.75	5.93
VA-type ATPase, prokaryotes		bin74_2_186	K02117	ATPVA, ntpA, atpA	V/A-type H+-transporting ATPase subunit A	7.1.2.2, 7.1.2.1			0.32	0.28	0.31	4.68	11.45	8.98	7.59	10.09	9.95	7.68	8.36	12.57	5.5	5.96	9.17
VA-type ATPase, prokaryotes		bin74_2_187	K02122	ATPVF, ntpF, atpF	V/A-type H+-transporting ATPase subunit F				3.28	3.58	4.96	18.3	88.21	76.07	38.8	111.06	106.92	37.22	94.98	129.52	32.37	75.45	105.38
VA-type ATPase, prokaryotes		bin74_2_188	K02119	ATPVC, ntpC, atpC	V/A-type H+-transporting ATPase subunit C				1.42	0.75	0.62	12.42	26.36	24.53	20.95	34.22	27.76	12.44	18.41	21	8.46	10.62	11.47
VA-type ATPase, prokaryotes		bin74_2_189	K02121	ATPVE, ntpE, atpE	V/A-type H+-transporting ATPase subunit E				0.43	0.56	0.62	10.49	12.21	12.32	10.48	14.47	9.7	8.46	12.68	14.94	7.51	10.17	10.73
VA-type ATPase, prokaryotes		bin74_2_190	K02124	ATPVK, ntpK, atpK	V/A-type H+-transporting ATPase subunit K				2.25	4.33	3.28	28.11	60.28	61.95	53.01	83.26	63.81	42.32	64.03	88.86	37.5	50.67	65.46
VA-type ATPase, prokaryotes		bin74_2_191	K02123	ATPVI, ntpI, atpI	V/A-type H+-transporting ATPase subunit I				0.83	1.09	0.9	19.62	39.62	36.46	23.33	39.03	38.48	11.26	18.92	22.53	6.98	8.87	11.4
VA-type ATPase, prokaryotes		bin74_2_192	K02107	ATPVG, ahaH, atpH	V/A-type H+-transporting ATPase subunit G/H				0.52	0.23	0.25	8.1	8.84	11.99	8.07	13.61	12.1	10.22	12.24	13.3	7.34	8.42	9.08
VA-type ATPase, prokaryotes		bin74_5_42	K02120	ATPVD, ntpD, atpD	V/A-type H+-transporting ATPase subunit D				0.46	3.07	1.38	40.28	85.25	63.79	51.93	92.02	90.93	54.51	95.79	118.37	57.98	92.53	106.35
VA-type ATPase, prokaryotes		bin74_5_43	K02118	ATPVB, ntpB, atpB	V/A-type H+-transporting ATPase subunit B				1.74	0	2.59	19.64	48.39	56.62	33.69	48.83	44.86	20.15	20.4	31.08	13.4	15.87	21.67
VA-type ATPase, prokaryotes		bin74_5_44	K02117	ATPVA, ntpA, atpA	V/A-type H+-transporting ATPase subunit A	7.1.2.2, 7.1.2.1			0	0.59	0	3.99	16.96	17.47	7.06	10.87	10.11	4.28	12.38	10.54	6.32	7.22	11.79
VA-type ATPase, prokaryotes		bin74_5_45	K02122	ATPVF, ntpF, atpF	V/A-type H+-transporting ATPase subunit F				2.15	4.3	0.81	4.84	12.78	16.89	11.53	34.91	26.6	17.49	30.26	61.12	15.07	17.34	20.1
VA-type ATPase, prokaryotes		bin74_5_46	K02119	ATPVC, ntpC, atpC	V/A-type H+-transporting ATPase subunit C				0	0	0.73	9.53	14.79	8.65	12.55	13.21	13.21	6.54	10.76	12.32	9.44	9.39	11.54
VA-type ATPase, prokaryotes		bin74_5_48	K02124	ATPVK, ntpK, atpK	V/A-type H+-transporting ATPase subunit K				0	0	0	13.58	18.71	9.8	28.93	75.88	50.72	27.83	54.61	76.81	19.18	26.99	60.24
VA-type ATPase, prokaryotes		bin74_5_49	K02123	ATPVI, ntpI, atpI	V/A-type H+-transporting ATPase subunit I				0	0	0	5.01	33.51	14.11	10.06	32.19	18.6	1.23	1.97	22.51	4.41	0	7.59
VA-type ATPase, prokaryotes		bin74_5_53	K02120	ATPVD, ntpD, atpD	V/A-type H+-transporting ATPase subunit D				6.14	0	0	0	5.1	9.57	2.63	0	4.83	1.12	0	6.86	2.02	1.86	0
VA-type ATPase, prokaryotes		bin74_5_54	K02118	ATPVB, ntpB, atpB	V/A-type H+-transporting ATPase subunit B				20.54	4.15	20.56	362.57	280.49	227.7	523.73	417.18	332.03	331.24	191.04	374.11	310.19	213.39	226.36
VA-type ATPase, prokaryotes		bin74_5_55	K02117	ATPVA, ntpA, atpA	V/A-type H+-transporting ATPase subunit A	7.1.2.2, 7.1.2.1			4.88	4.57	3.78	76.1	191.13	175.24	98.49	182	181.35	79.6	129.72	166.96	75.27	120.1	153.18
VA-type ATPase, prokaryotes		bin74_5_56	K02122	ATPVF, ntpF, atpF	V/A-type H+-transporting ATPase subunit F				1.27	1.67	1.55	17.52	62.06	52.42	21.64	45.98	46.44	12.77	26.97	37.64	8.27	14.36	16.69
VA-type ATPase, prokaryotes		bin74_5_57	K02119	ATPVC, ntpC, atpC	V/A-type H+-transporting ATPase subunit C				1.58	0.37	1.47	22.15	45.82	44.28	22.65	35.46	36.57	15.63	23.17	21.71	13.98	19.61	21.28
VA-type ATPase, prokaryotes		bin74_5_58	K02121	ATPVE, ntpE, atpE	V/A-type H+-transporting ATPase subunit E				35.57	0	0	51.21	47.25	0	37.27	27.39	24.74	6.61	25.9	30.76	29.11	22.86	0
VA-type ATPase, prokaryotes		bin74_5_59	K02124	ATPVK, ntpK, atpK	V/A-type H+-transporting ATPase subunit K				14.11	20.04	75.41	102.23	147.01	253.13	193.9	186.81	203.21	20.49	119.67	162.66	31.85	31.57	53.76
VA-type ATPase, prokaryotes		bin74_5_60	K02123	ATPVI, ntpI, atpI	V/A-type H+-transporting ATPase subunit I				0.41	0.9	0.39	8.83	16.19	16.22	6.68	11.44	7.36	6.94	14.14	17.49	5.58	8.63	9.31
Transporter
formate transporter		bin74_1_109	K21993	fdhC	formate transporter		Pores ion channels [TC:1]	Other transporters	221.9	260.57	286.37	1532.73	5047.3	4874.88	2357.87	4934.17	5048.53	1835.25	3600.15	3590.42	1519.87	2987.14	3132.15
Carboxylate related transporter		bin74_7_74	K14445	SLC13A2_3_5	solute carrier family 13 (sodium-dependent dicarboxylate transporter), member 2/3/5		SLC13: Human Na+-sulfate/carboxylate cotransporter	Solute carrier family (SLC)	0.64	0	0.19	7.97	20.93	17.31	8.04	20.92	18.19	8.35	17.56	19.54	7.63	14.47	16.78
Carboxylate related transporter		bin74_7_52	K08177	oxlT	MFS transporter, OFA family, oxalate/formate antiporter		Organic acid transporters	Major facilitator superfamily (MFS)	1.29	1.06	0.23	14.58	27.3	23.31	19.23	35.72	27.39	31.73	49.38	79.94	9.41	13.79	20.56
Amino acid related transporter		bin74_13_17	K01999	livK	branched-chain amino acid transport system substrate-binding protein		Phosphate and amino acid transporters	ABC transporters, prokaryotic type	1.96	0.22	2.13	6.89	17.45	14.58	7.44	13.86	11.27	5.76	7.97	11.75	5.7	6.85	8.23
Amino acid related transporter		bin74_2_211	K01999	livK	branched-chain amino acid transport system substrate-binding protein		Phosphate and amino acid transporters	ABC transporters, prokaryotic type	1.54	2.84	2.01	9.76	26.42	24.14	15.9	22.43	18.88	6.84	11.1	12.32	7.57	10.96	12.29
Amino acid related transporter		bin74_2_215	K01999	livK	branched-chain amino acid transport system substrate-binding protein		Phosphate and amino acid transporters	ABC transporters, prokaryotic type	5.39	0.61	0.67	22.76	41.45	42.03	27.77	33.52	32.33	13.88	18.73	26.7	17.65	21.25	21.5
Amino acid related transporter		bin74_2_214	K01997	livH	branched-chain amino acid transport system permease protein		Phosphate and amino acid transporters	ABC transporters, prokaryotic type	0.79	0.7	1.55	39.88	66	62.05	49.09	67.35	70.12	41.6	42.26	60.11	36.13	38.89	46.37
Amino acid related transporter		bin74_2_213	K01998	livM	branched-chain amino acid transport system permease protein		Phosphate and amino acid transporters	ABC transporters, prokaryotic type	0.49	0	0.35	15.73	44.42	23.3	19.77	31.94	26.31	18.59	22.99	29.64	24.27	27.36	33.79
Amino acid related transporter		bin74_2_210	K01995	livG	branched-chain amino acid transport system ATP-binding protein		Phosphate and amino acid transporters	ABC transporters, prokaryotic type	17.07	9.44	6.3	75.53	115.49	112.73	81.45	93.51	76.83	42.68	45.13	63.3	37.47	39.71	42.14
Amino acid related transporter		bin74_2_209	K01996	livF	branched-chain amino acid transport system ATP-binding protein		Phosphate and amino acid transporters	ABC transporters, prokaryotic type	1.54	1.53	1.14	24.3	82.27	62.86	22.96	40.21	42.38	10.56	21.83	20.32	14.98	23.65	30.72
Amino acid related transporter		bin74_1_137	K02030	ABC.PA.S	polar amino acid transport system substrate-binding protein		Phosphate and amino acid transporters	ABC transporters, prokaryotic type	1.55	1.02	2.48	15.23	38.92	35.47	21.95	38.1	38.94	20.23	23.52	29.11	16.31	22.96	26.72
Amino acid related transporter		bin74_14_18	K02030	ABC.PA.S	polar amino acid transport system substrate-binding protein		Phosphate and amino acid transporters	ABC transporters, prokaryotic type	1.2	0.57	0.31	32.09	81.3	87.15	22.36	38.93	37.02	25.73	39.96	38.34	17.66	27.89	31.88
Amino acid related transporter		bin74_3_152	K02030	ABC.PA.S	polar amino acid transport system substrate-binding protein		Phosphate and amino acid transporters	ABC transporters, prokaryotic type	0.32	0	0	6.25	8.84	8.19	6.93	5.98	5.69	4.07	2.51	6.03	5.18	4.06	5.36
Amino acid related transporter		bin74_9_33	K02030	ABC.PA.S	polar amino acid transport system substrate-binding protein		Phosphate and amino acid transporters	ABC transporters, prokaryotic type	4.08	9.51	10.04	57.08	136.52	130.5	67.99	110.6	106.96	40.5	62.68	61.63	45.38	67.17	71.68
Sugar related transporter		bin74_20_5	K02027	ABC.MS.S	multiple sugar transport system substrate-binding protein		Saccharide, polyol, and lipid transporters	ABC transporters, prokaryotic type	5.85	8.43	7.36	5.92	31.56	26.46	8.65	26.29	26.54	5.68	13.34	18.74	1.81	5.3	4.72
Sugar related transporter		bin74_20_3	K02025	ABC.MS.P	multiple sugar transport system permease protein		Saccharide, polyol, and lipid transporters	ABC transporters, prokaryotic type	0.65	1.2	0	1.17	2.24	3.5	2.69	2.86	3.44	0.77	0	1.82	0.96	0.54	1.57
Sugar related transporter		bin74_20_2	K02026	ABC.MS.P1	multiple sugar transport system permease protein		Saccharide, polyol, and lipid transporters	ABC transporters, prokaryotic type	0.27	0.71	0.79	1.63	2.25	1.33	1.47	2.2	2.21	0.46	0.35	2	0.3	1.36	0.56
Proline related transporter		bin74_17_20	K02002	proX	glycine betaine/proline transport system substrate-binding protein		Mineral and organic ion transporters	ABC transporters, prokaryotic type	2.37	1.92	1.93	36.68	58.74	67.22	43.38	61.27	51.81	33.1	38.63	31.56	25.63	30.12	32.74
Proline related transporter		bin74_18_1	K02002	proX	glycine betaine/proline transport system substrate-binding protein		Mineral and organic ion transporters	ABC transporters, prokaryotic type	2.49	3.09	1.83	21.85	33.87	34.71	23.22	35.74	27.94	14.68	20.37	14.63	11.62	18.15	20.55
Proline related transporter		bin74_17_19	K02001	proW	glycine betaine/proline transport system permease protein		Mineral and organic ion transporters	ABC transporters, prokaryotic type	0.58	0	0	5.64	11.71	12.82	6.12	10.3	9.65	6.63	7.18	6.39	5.21	6.23	7.56
Proline related transporter		bin74_17_18	K02000	proV	glycine betaine/proline transport system ATP-binding protein	7.6.2.9	Mineral and organic ion transporters	ABC transporters, prokaryotic type	0.17	0.89	0	4.6	9.62	5.37	5.56	9.6	8.73	3.79	5.03	6.67	3.15	3.19	4.21
Proline related transporter		bin74_2_216	K11928	putP	sodium/proline symporter		Electrochemical potential-driven transporters [TC:2]	Other transporters	1.41	1.35	1.85	11.99	33.31	28.02	10.62	22.58	20.79	8.36	11.62	12.96	8.6	14.35	14.19
Na+ antiporter		bin74_3_35	K05566	mnhB, mrpB	multicomponent Na+:H+ antiporter subunit B		Electrochemical potential-driven transporters [TC:2]	Other transporters	0	0	0	1.57	1.63	2.84	3.82	0.88	4.56	2.1	1.32	5.21	2.97	3.72	0.86
Na+ antiporter		bin74_3_36	K05566	mnhB, mrpB	multicomponent Na+:H+ antiporter subunit B		Electrochemical potential-driven transporters [TC:2]	Other transporters	0	0	0	0	14.63	0	0	8.63	0	17.38	3.38	0	5.87	1.62	0
Na+ antiporter		bin74_1_375	K05567	mnhC, mrpC	multicomponent Na+:H+ antiporter subunit C		Electrochemical potential-driven transporters [TC:2]	Other transporters	0	0	0	6.61	25.62	19.97	15.49	14.8	25.69	9.17	8.04	24.71	4.48	7.82	9.75
Na+ antiporter		bin74_3_34	K05567	mnhC, mrpC	multicomponent Na+:H+ antiporter subunit C		Electrochemical potential-driven transporters [TC:2]	Other transporters	0	0	0	0	1.38	1.64	1.51	2.87	2.57	3.93	3.14	6.24	2.33	3.97	5.84
Na+ antiporter		bin74_1_374	K05568	mnhD, mrpD	multicomponent Na+:H+ antiporter subunit D		Electrochemical potential-driven transporters [TC:2]	Other transporters	0.37	0.16	0.53	8.87	16.92	14.27	10.97	13.56	15.48	10.17	16.95	16.71	8.31	9.71	11.35
Na+ antiporter		bin74_3_31	K05568	mnhD, mrpD	multicomponent Na+:H+ antiporter subunit D		Electrochemical potential-driven transporters [TC:2]	Other transporters	0.1	0.14	0	2.53	2.32	1.61	1.75	2.71	2.62	1.95	3.96	4.95	3.09	4.07	3.14
Na+ antiporter		bin74_3_32	K05568	mnhD, mrpD	multicomponent Na+:H+ antiporter subunit D		Electrochemical potential-driven transporters [TC:2]	Other transporters	0.13	1.04	0.19	0.99	1.51	3.72	1.69	2.87	2.04	1.59	1.83	2.71	1.08	2.38	2.66
Na+ antiporter		bin74_3_33	K05568	mnhD, mrpD	multicomponent Na+:H+ antiporter subunit D		Electrochemical potential-driven transporters [TC:2]	Other transporters	0.39	0	0	6.51	4.21	8.58	4.11	4.86	4.24	4.52	3.89	3.57	3.36	4.17	5.79
Na+ antiporter		bin74_1_381	K05569	mnhE, mrpE	multicomponent Na+:H+ antiporter subunit E		Electrochemical potential-driven transporters [TC:2]	Other transporters	2.59	0.87	8.87	39.01	45.9	67.17	41.91	42.43	53.93	24.18	25.1	32.33	16	18.54	25.59
Na+ antiporter		bin74_3_40	K05569	mnhE, mrpE	multicomponent Na+:H+ antiporter subunit E		Electrochemical potential-driven transporters [TC:2]	Other transporters	1.31	0	2	30.6	33.64	43.68	18	29.38	29.17	14.13	23.28	22.29	6.43	12.42	12.19
Na+ antiporter		bin74_1_380	K05570	mnhF, mrpF	multicomponent Na+:H+ antiporter subunit F		Electrochemical potential-driven transporters [TC:2]	Other transporters	0	0	0	0	26.03	25.86	5.04	7.02	0	4.36	37.02	7.61	7.78	13.99	15.66
Na+ antiporter		bin74_3_39	K05570	mnhF, mrpF	multicomponent Na+:H+ antiporter subunit F		Electrochemical potential-driven transporters [TC:2]	Other transporters	0	0	0	61.31	38.49	22.5	78.37	31.71	15.7	44.86	32.56	27.08	46.86	44.81	13.71
Na+ antiporter		bin74_1_379	K05571	mnhG, mrpG	multicomponent Na+:H+ antiporter subunit G		Electrochemical potential-driven transporters [TC:2]	Other transporters	0	0	0	9.23	54.34	51.16	25.34	22.48	19.04	19.52	18.81	24.48	4.89	11.38	18.94
Na+ antiporter		bin74_3_38	K05571	mnhG, mrpG	multicomponent Na+:H+ antiporter subunit G		Electrochemical potential-driven transporters [TC:2]	Other transporters	0	0	0	28.98	16.11	8.28	1.65	3.03	6.18	4.22	6.76	17.28	3.8	6.78	0
Glycine related transporter		bin74_17_20	K02002	proX	glycine betaine/proline transport system substrate-binding protein		Mineral and organic ion transporters	ABC transporters, prokaryotic type	2.37	1.92	1.93	36.68	58.74	67.22	43.38	61.27	51.81	33.1	38.63	31.56	25.63	30.12	32.74
Glycine related transporter		bin74_18_1	K02002	proX	glycine betaine/proline transport system substrate-binding protein		Mineral and organic ion transporters	ABC transporters, prokaryotic type	2.49	3.09	1.83	21.85	33.87	34.71	23.22	35.74	27.94	14.68	20.37	14.63	11.62	18.15	20.55
Glycine related transporter		bin74_17_19	K02001	proW	glycine betaine/proline transport system permease protein		Mineral and organic ion transporters	ABC transporters, prokaryotic type	0.58	0	0	5.64	11.71	12.82	6.12	10.3	9.65	6.63	7.18	6.39	5.21	6.23	7.56
Glycine related transporter		bin74_17_18	K02000	proV	glycine betaine/proline transport system ATP-binding protein	7.6.2.9	Mineral and organic ion transporters	ABC transporters, prokaryotic type	0.17	0.89	0	4.6	9.62	5.37	5.56	9.6	8.73	3.79	5.03	6.67	3.15	3.19	4.21
Sec dependent pathway
Sec dependent pathway		bin74_3_134	K03072	secD	preprotein translocase subunit SecD				1.76	1.43	2.15	12.87	37.25	34.57	13.73	23.1	23.9	12.05	18.73	34.62	8.83	16.48	19.02
Sec dependent pathway		bin74_3_135	K03074	SecF	preprotein translocase subunit SecF				4.71	9.9	6.09	48.44	126.13	116.93	43.52	52.53	68.4	28.98	46.05	37.85	30.54	37.13	39.97
Sec dependent pathway		bin74_4_163	K03076	SecY	preprotein translocase subunit SecY				9.63	7.25	8.16	55.39	133.73	125.76	57.23	103.64	93.49	56.84	76.52	90.95	45.59	65.91	80.09
Sec dependent pathway		bin74_1_325	K03110	ftsY	fused signal recognition particle receptor				3.41	3.1	3.73	18.32	42.62	39.24	26	45.15	50.04	20.04	30.35	46.69	18.27	24.71	29.2
Sec dependent pathway		bin74_1_324	K03106	SRP54, ffh	signal recognition particle subunit SRP54	3.6.5.4			2.14	2.21	1.55	11.74	24.21	22.56	16.71	27.42	23.47	9.22	15.95	29.11	8.86	12.36	15.57
Note: H15, H7, H4, H2 and H1 means the hydraulic retention times of 15, 7, 4, 2 and 1 day, respectively, and the organic loadings increased with the shortened hydraulic retention times.
The number of "_1", "_2" and "_3" means the three biological parallels.

## Sheet: 5.methanogen.bin.206
Supplementary Data 12. Key metabolic pathways reconstruction and the corresponding gene expressions of key methanogen bin.206 under different hydraulic retention times
Pathway_name	Step	GeneID	KO	Gene name	Enzyme name	EC number	Substrate	Product	Transcriptional expressions under different hydraulic retention times (TPM)
									H15_1	H15_2	H15_3	H7_1	H7_2	H7_3	H4_1	H4_2	H4_3	H2_1	H2_2	H2_3	H1_1	H1_2	H1_3
Methanogenesis
Methanogenesis I, acetate => methane	1	bin206_13_37	K01895	ACSS1_2, acs	acetyl-CoA synthetase	6.2.1.1	Acetate	Acetyl-CoA	0.1	0.26	0	5.31	8.79	9.23	7.32	11.6	10.94	12.11	18.47	20.12	20.98	22.97	31.17
Methanogenesis I, acetate => methane	1	bin206_4_83	K01895	ACSS1_2, acs	acetyl-CoA synthetase	6.2.1.1	Acetate	Acetyl-CoA	0.09	0.12	0.27	13.46	21.88	21.58	11.22	13.8	15.53	50.63	77.88	92.45	25.88	45.62	48.22
Methanogenesis I, acetate => methane	1	bin206_6_69	K01895	ACSS1_2, acs	acetyl-CoA synthetase	6.2.1.1	Acetate	Acetyl-CoA	0.47	1.36	1.49	1.13	1.34	0.98	0.94	1.21	0.63	1.83	1.68	1.49	7.07	10.13	10.24
Methanogenesis I, acetate => methane	1	bin206_6_71	K01895	ACSS1_2, acs	acetyl-CoA synthetase	6.2.1.1	Acetate	Acetyl-CoA	2.79	4.65	5.22	8.83	23.14	18.51	7.04	11.02	10.46	15.99	27.11	29.15	280.6	601.39	728.44
Methanogenesis I, acetate => methane	1	bin206_6_72	K01895	ACSS1_2, acs	acetyl-CoA synthetase	6.2.1.1	Acetate	Acetyl-CoA	10.33	11.62	7.88	396.83	1037.58	1003.84	271.86	528.62	514.74	1254.07	2520.81	2767.82	800.56	1704.29	1949.1
Methanogenesis I, acetate => methane	1	bin206_6_73	K01895	ACSS1_2, acs	acetyl-CoA synthetase	6.2.1.1	Acetate	Acetyl-CoA	37.76	47.4	46.73	668.73	1458.53	1471.11	961.71	1638.4	1625.14	448.56	777.43	748.26	64.55	96.73	107.29
Methanogenesis I, acetate => methane	2	bin206_9_21	K00193	cdhC	acetyl-CoA decarbonylase/synthase, CODH/ACS complex subunit beta	2.3.1.169	Acetyl-CoA	5-Methyl-THMPT	9.16	18.94	14.88	184.99	621.2	627.23	189.68	445.59	426.28	319.71	731.39	998.83	257.74	570.55	692.16
Methanogenesis I, acetate => methane	2	bin206_9_17	K00197	cdhE, acsC	acetyl-CoA decarbonylase/synthase, CODH/ACS complex subunit gamma	2.1.1.245	Acetyl-CoA	5-Methyl-THMPT	6.15	5.34	4.85	174.72	304.61	298.18	193.24	232.74	232.53	326.6	365.74	325.6	310.61	319.23	379.13
Methanogenesis I, acetate => methane	2	bin206_9_18	K00194	cdhD, acsD	acetyl-CoA decarbonylase/synthase, CODH/ACS complex subunit delta	2.1.1.245	Acetyl-CoA	5-Methyl-THMPT	4	4.68	7.93	59.36	225.61	228.52	68.51	182.4	167.25	130.1	310.71	419.28	123	235.27	311.76
Methanogenesis I, acetate => methane	3	bin206_12_55	K00577	mtrA	tetrahydromethanopterin S-methyltransferase subunit A	2.1.1.86	5-Methyl-THMPT	Methyl-CoM	0.71	0	1.04	10.64	46.24	38.76	14.65	36.92	35.23	23.97	84.59	258.86	18.35	51.01	54.42
Methanogenesis I, acetate => methane	3	bin206_4_86	K00577	mtrA	tetrahydromethanopterin S-methyltransferase subunit A	2.1.1.86	5-Methyl-THMPT	Methyl-CoM	0	1.25	0.7	9.19	13.89	21.79	8.37	14.27	17.61	9.67	22	29.5	16.85	35.93	33.87
Methanogenesis I, acetate => methane	3	bin206_12_56	K00578	mtrB	tetrahydromethanopterin S-methyltransferase subunit B	2.1.1.86	5-Methyl-THMPT	Methyl-CoM	0	0	0	52.84	118.96	128.67	38.72	64.73	83.92	58.35	150.1	261.92	50.73	123.64	127.68
Methanogenesis I, acetate => methane	3	bin206_12_57	K00579	mtrC	tetrahydromethanopterin S-methyltransferase subunit C	2.1.1.86	5-Methyl-THMPT	Methyl-CoM	1.45	2.31	2.13	49.53	161.75	170	70.67	133.09	124.83	124.13	237.3	363.39	75.68	159.81	203.41
Methanogenesis I, acetate => methane	3	bin206_12_58	K00580	mtrD	tetrahydromethanopterin S-methyltransferase subunit D	2.1.1.86	5-Methyl-THMPT	Methyl-CoM	0.78	4.14	5.2	34.05	127.01	142.97	47.14	125.62	115.1	102.04	255.84	397.26	78.7	203.36	254.93
Methanogenesis I, acetate => methane	3	bin206_12_59	K00581	mtrE	tetrahydromethanopterin S-methyltransferase subunit E	2.1.1.86	5-Methyl-THMPT	Methyl-CoM	2.54	4.37	3.72	72.42	210.8	204.3	95.72	194.66	195.12	213.3	431.73	492.52	159.98	322.72	401.39
Methanogenesis I, acetate => methane	3	bin206_12_54	K00582	mtrF	tetrahydromethanopterin S-methyltransferase subunit F	2.1.1.86	5-Methyl-THMPT	Methyl-CoM	0	0	0	0	65.14	0	146.89	24.11	69.03	156.44	110.96	139.69	117.33	74.29	157.52
Methanogenesis I, acetate => methane	3	bin206_12_53	K00583	mtrG	tetrahydromethanopterin S-methyltransferase subunit G	2.1.1.86	5-Methyl-THMPT	Methyl-CoM	0	0	0	159.04	202.28	245.64	171.52	112.3	62.48	191.83	258.11	327.12	112.81	141.03	109.57
Methanogenesis I, acetate => methane	3	bin206_12_52	K00584	mtrH	tetrahydromethanopterin S-methyltransferase subunit H	2.1.1.86	5-Methyl-THMPT	Methyl-CoM	5.82	5.13	5.32	94.73	183.27	190.59	88.75	147.65	142.55	157.47	275.53	504.49	133.5	203.5	213.59
Methanogenesis I, acetate => methane	3	bin206_4_87	K00584	mtrH	tetrahydromethanopterin S-methyltransferase subunit H	2.1.1.86	5-Methyl-THMPT	Methyl-CoM	0.49	2.62	0.36	31.3	27.02	25.99	26	25.31	26.14	37.02	49.11	67.21	50.82	53.8	64.27
Methanogenesis I, acetate => methane	4	bin206_13_23	K00399	mcrA	methyl-coenzyme M reductase alpha subunit	2.8.4.1	Methyl-CoM	Methane	17.06	29.65	24.72	157	633.68	608.43	184.23	532.66	507.68	368.42	1017.37	1656.97	212.02	627.37	843.24
Methanogenesis I, acetate => methane	4	bin206_13_26	K00401	mcrB	methyl-coenzyme M reductase beta subunit	2.8.4.1	Methyl-CoM	Methane	14.25	28.31	32.17	295.85	1406.32	1437.61	352.54	1215.86	1190.3	640.77	2203.33	3207.24	318.33	1206.23	1754.38
Methanogenesis I, acetate => methane	4	bin206_13_24	K00402	mcrG	methyl-coenzyme M reductase gamma subunit	2.8.4.1	Methyl-CoM	Methane	16.18	22.32	19.5	186.43	734.88	708.86	232.98	580.34	594.06	389.62	1135.99	1548.4	157.41	508.37	756.66
Methanogenesis I, acetate => methane	5	bin206_24_25	K22516	fdhA	formate dehydrogenase (coenzyme F420) alpha subunit	1.17.98.3 1.8.98.6	CoM-S-S-CoB	Coenzyme B; Coenzyme M	0.09	0.47	0	3.25	4.48	4.56	2.91	4.56	5.75	5.33	7.5	5.96	6.53	8.07	8.63
Methanogenesis I, acetate => methane	5	bin206_23_33	K03388	hdrA2	heterodisulfide reductase subunit A2	1.8.7.3 1.8.98.4 1.8.98.5 1.8.98.6	CoM-S-S-CoB	Coenzyme B; Coenzyme M	0.44	0.29	0.21	9.65	12.88	12.36	10.25	12.44	11.67	14.71	19.27	20.21	20.49	21.29	24.92
Methanogenesis I, acetate => methane	5	bin206_23_29	K03389	hdrB2	heterodisulfide reductase subunit B2	1.8.7.3 1.8.98.4 1.8.98.5 1.8.98.6	CoM-S-S-CoB	Coenzyme B; Coenzyme M	0	0	0	4.24	6.75	9.05	4.13	5.73	4.81	6.85	9.24	13.26	9.16	9.05	15.97
Methanogenesis I, acetate => methane	5	bin206_23_30	K03390	hdrC2	heterodisulfide reductase subunit C2	1.8.7.3 1.8.98.4 1.8.98.5 1.8.98.6	CoM-S-S-CoB	Coenzyme B; Coenzyme M	0	0	0	25.05	29.4	19.89	15.79	15.38	13.54	22.31	23.56	22.16	27.43	26.66	25.01
Methanogenesis I, acetate => methane	5	bin206_15_69	K08264	hdrD	heterodisulfide reductase subunit D	1.8.98.1	CoM-S-S-CoB	Coenzyme B; Coenzyme M	2.33	2.69	1.47	70.23	145.76	165.76	83.11	137.7	128.31	155.16	242.1	235.99	166.27	227.61	258.6
Methanogenesis I, acetate => methane	5	bin206_15_68	K08265	hdrE	heterodisulfide reductase subunit E	1.8.98.1	CoM-S-S-CoB	Coenzyme B; Coenzyme M	0.67	0	1.49	25.92	57.4	59.94	33.42	61.67	55.17	60.19	91.91	109.69	56.11	93.55	125.8
Methanogenesis II, CO2 => methane	1	bin206_25_7	K00200	fwdA, fmdA	formylmethanofuran dehydrogenase subunit A	1.2.7.12	CO2	Formylmethanofuran (MFR-CHO)	0	0.56	0.61	6.99	14.75	12.42	10.35	13.87	14.07	16.33	21.3	24.36	21.78	23.91	31.61
Methanogenesis II, CO2 => methane	1	bin206_25_4	K00201	fwdB, fmdB	formylmethanofuran dehydrogenase subunit B	1.2.7.12	CO2	Formylmethanofuran (MFR-CHO)	0.46	0.41	0	8.39	12.96	12.17	8.89	10.62	7.53	9.33	12.66	21.83	12.65	11.05	14.88
Methanogenesis II, CO2 => methane	1	bin206_5_2	K00201	fwdB, fmdB	formylmethanofuran dehydrogenase subunit B	1.2.7.12	CO2	Formylmethanofuran (MFR-CHO)	0.17	0.87	0	18.73	42.6	37.72	21.03	38.75	33.01	34.32	50.55	68.64	36.1	47.52	60.64
Methanogenesis II, CO2 => methane	1	bin206_12_75	K00202	fwdC, fmdC	formylmethanofuran dehydrogenase subunit C	1.2.7.12	CO2	Formylmethanofuran (MFR-CHO)	0.33	0	0	1.49	1.68	0.27	0	1.34	0.9	0.7	2.59	4.67	1.82	1.9	3.15
Methanogenesis II, CO2 => methane	1	bin206_25_6	K00202	fwdC, fmdC	formylmethanofuran dehydrogenase subunit C	1.2.7.12	CO2	Formylmethanofuran (MFR-CHO)	0	0	0	0	0.87	0.74	0.42	0.73	1.23	1.02	1.96	7.06	1.44	3.47	2.85
Methanogenesis II, CO2 => methane	1	bin206_25_5	K00203	fwdD, fmdD	formylmethanofuran dehydrogenase subunit D	1.2.7.12	CO2	Formylmethanofuran (MFR-CHO)	0	0	0	4.08	2.18	6.4	7.97	3.46	1.01	5.36	5.11	4.95	9.04	4.7	2.87
Methanogenesis II, CO2 => methane	1	bin206_23_31	K00205	fwdF, fmdF	4Fe-4S ferredoxin		CO2	Formylmethanofuran (MFR-CHO)	0.19	0	0	0.87	2.91	3.14	1.1	2.8	3.66	2.07	5.58	13.88	3.43	5.94	6.6
Methanogenesis II, CO2 => methane	1	bin206_23_32	K00205	fwdF, fmdF	4Fe-4S ferredoxin		CO2	Formylmethanofuran (MFR-CHO)	0	0	0	0	0	2.89	0	0	2.2	0	6.68	6.29	3.72	1.73	5.03
Methanogenesis II, CO2 => methane	1	bin206_25_8	K00205	fwdF, fmdF	4Fe-4S ferredoxin		CO2	Formylmethanofuran (MFR-CHO)	0	0.28	0	12.75	30.06	23.52	12.74	20.93	23.02	18.79	34.29	40.5	24.56	41.94	53.84
Methanogenesis II, CO2 => methane	1	bin206_17_47	K11261	fwdE, fmdE	formylmethanofuran dehydrogenase subunit E	1.2.7.12	CO2	Formylmethanofuran (MFR-CHO)	0	0	0	6.67	5.48	3.95	3.27	4.46	1.92	6.86	1.7	2.5	7.31	4.18	5.38
Methanogenesis II, CO2 => methane	1	bin206_18_60	K11261	fwdE, fmdE	formylmethanofuran dehydrogenase subunit E	1.2.7.12	CO2	Formylmethanofuran (MFR-CHO)	0.65	0	0.48	3.89	3.53	1.61	1.37	2.63	3.77	5.77	7.83	9.37	4.05	6.84	8.52
Methanogenesis II, CO2 => methane	1	bin206_4_108	K11261	fwdE, fmdE	formylmethanofuran dehydrogenase subunit E	1.2.7.12	CO2	Formylmethanofuran (MFR-CHO)	0	0.72	0	1.61	2.8	10.04	2.01	6.19	7.87	5.38	8.7	12.15	6.07	10.28	11.52
Methanogenesis II, CO2 => methane	1	bin206_5_3	K11260	fwdG	4Fe-4S ferredoxin		CO2	Formylmethanofuran (MFR-CHO)	0	0	1.38	10.67	41.75	48.2	44.5	53.52	60.64	66.45	73.08	80.76	82.34	77.43	99.38
Methanogenesis II, CO2 => methane	2	bin206_21_52	K00672	ftr	formylmethanofuran--tetrahydromethanopterin N-formyltransferase	2.3.1.101	formylmethanofuran (MFR-CHO)	N5-Formyl-THMPT (HCO-H4MPT)	0	0	0.38	5.11	15.68	15.44	5.92	14.41	15.66	12.81	16.79	26.45	14.76	23.26	28.33
Methanogenesis II, CO2 => methane	3	bin206_7_115	K01499	mch	methenyltetrahydromethanopterin cyclohydrolase	3.5.4.27	N5-Formyl-THMPT (HCO-H4MPT)	5,10-Methennyl-THMPT(CH=H4MPT)	0	0.3	0	22.88	50.69	49.94	23.66	35.85	30.39	32.22	54.5	66.3	42.8	64.84	74.85
Methanogenesis II, CO2 => methane	4	bin206_12_38	K00319	mtd	methylenetetrahydromethanopterin dehydrogenase	1.5.98.1	5,10-Methennyl-THMPT(CH=H4MPT)	5,10-Methylene-THMPT	0	0	0.3	4.05	4.91	3.04	4.61	5.7	4.21	8.69	8.58	8.85	14.18	14.11	14.52
Methanogenesis II, CO2 => methane	5	bin206_1_89	K00320	mer	5,10-methylenetetrahydromethanopterin reductase	1.5.98.2	5,10-Methylene-THMPT	5-Methyl-THM(S)PT	2.78	3.99	0.34	60.5	66.24	70.17	61.36	59.71	66.22	93.32	85.67	58.8	119.44	122.03	110.51
Methanogenesis II, CO2 => methane	6	bin206_12_55	K00577	mtrA	tetrahydromethanopterin S-methyltransferase subunit A	2.1.1.86	5-Methyl-THMPT	Methyl-CoM	0.71	0	1.04	10.64	46.24	38.76	14.65	36.92	35.23	23.97	84.59	258.86	18.35	51.01	54.42
Methanogenesis II, CO2 => methane	6	bin206_4_86	K00577	mtrA	tetrahydromethanopterin S-methyltransferase subunit A	2.1.1.86	5-Methyl-THMPT	Methyl-CoM	0	1.25	0.7	9.19	13.89	21.79	8.37	14.27	17.61	9.67	22	29.5	16.85	35.93	33.87
Methanogenesis II, CO2 => methane	6	bin206_12_56	K00578	mtrB	tetrahydromethanopterin S-methyltransferase subunit B	2.1.1.86	5-Methyl-THMPT	Methyl-CoM	0	0	0	52.84	118.96	128.67	38.72	64.73	83.92	58.35	150.1	261.92	50.73	123.64	127.68
Methanogenesis II, CO2 => methane	6	bin206_12_57	K00579	mtrC	tetrahydromethanopterin S-methyltransferase subunit C	2.1.1.86	5-Methyl-THMPT	Methyl-CoM	1.45	2.31	2.13	49.53	161.75	170	70.67	133.09	124.83	124.13	237.3	363.39	75.68	159.81	203.41
Methanogenesis II, CO2 => methane	6	bin206_12_58	K00580	mtrD	tetrahydromethanopterin S-methyltransferase subunit D	2.1.1.86	5-Methyl-THMPT	Methyl-CoM	0.78	4.14	5.2	34.05	127.01	142.97	47.14	125.62	115.1	102.04	255.84	397.26	78.7	203.36	254.93
Methanogenesis II, CO2 => methane	6	bin206_12_59	K00581	mtrE	tetrahydromethanopterin S-methyltransferase subunit E	2.1.1.86	5-Methyl-THMPT	Methyl-CoM	2.54	4.37	3.72	72.42	210.8	204.3	95.72	194.66	195.12	213.3	431.73	492.52	159.98	322.72	401.39
Methanogenesis II, CO2 => methane	6	bin206_12_54	K00582	mtrF	tetrahydromethanopterin S-methyltransferase subunit F	2.1.1.86	5-Methyl-THMPT	Methyl-CoM	0	0	0	0	65.14	0	146.89	24.11	69.03	156.44	110.96	139.69	117.33	74.29	157.52
Methanogenesis II, CO2 => methane	6	bin206_12_53	K00583	mtrG	tetrahydromethanopterin S-methyltransferase subunit G	2.1.1.86	5-Methyl-THMPT	Methyl-CoM	0	0	0	159.04	202.28	245.64	171.52	112.3	62.48	191.83	258.11	327.12	112.81	141.03	109.57
Methanogenesis II, CO2 => methane	6	bin206_12_52	K00584	mtrH	tetrahydromethanopterin S-methyltransferase subunit H	2.1.1.86	5-Methyl-THMPT	Methyl-CoM	5.82	5.13	5.32	94.73	183.27	190.59	88.75	147.65	142.55	157.47	275.53	504.49	133.5	203.5	213.59
Methanogenesis II, CO2 => methane	6	bin206_4_87	K00584	mtrH	tetrahydromethanopterin S-methyltransferase subunit H	2.1.1.86	5-Methyl-THMPT	Methyl-CoM	0.49	2.62	0.36	31.3	27.02	25.99	26	25.31	26.14	37.02	49.11	67.21	50.82	53.8	64.27
Methanogenesis II, CO2 => methane	7	bin206_13_23	K00399	mcrA	methyl-coenzyme M reductase alpha subunit	2.8.4.1	Methyl-CoM	Methane	17.06	29.65	24.72	157	633.68	608.43	184.23	532.66	507.68	368.42	1017.37	1656.97	212.02	627.37	843.24
Methanogenesis II, CO2 => methane	7	bin206_13_26	K00401	mcrB	methyl-coenzyme M reductase beta subunit	2.8.4.1	Methyl-CoM	Methane	14.25	28.31	32.17	295.85	1406.32	1437.61	352.54	1215.86	1190.3	640.77	2203.33	3207.24	318.33	1206.23	1754.38
Methanogenesis II, CO2 => methane	7	bin206_13_24	K00402	mcrG	methyl-coenzyme M reductase gamma subunit	2.8.4.1	Methyl-CoM	Methane	16.18	22.32	19.5	186.43	734.88	708.86	232.98	580.34	594.06	389.62	1135.99	1548.4	157.41	508.37	756.66
Methanogenesis II, CO2 => methane	8	bin206_24_25	K22516	fdhA	formate dehydrogenase (coenzyme F420) alpha subunit	1.8.98.6	CoM-S-S-CoB	Coenzyme B; Coenzyme M	0.09	0.47	0	3.25	4.48	4.56	2.91	4.56	5.75	5.33	7.5	5.96	6.53	8.07	8.63
Methanogenesis II, CO2 => methane	8	bin206_23_33	K03388	hdrA2	heterodisulfide reductase subunit A2	1.8.98.5	CoM-S-S-CoB	Coenzyme B; Coenzyme M	0.44	0.29	0.21	9.65	12.88	12.36	10.25	12.44	11.67	14.71	19.27	20.21	20.49	21.29	24.92
Methanogenesis II, CO2 => methane	8	bin206_23_29	K03389	hdrB2	heterodisulfide reductase subunit B2	1.8.98.5	CoM-S-S-CoB	Coenzyme B; Coenzyme M	0	0	0	4.24	6.75	9.05	4.13	5.73	4.81	6.85	9.24	13.26	9.16	9.05	15.97
Methanogenesis II, CO2 => methane	8	bin206_23_30	K03390	hdrC2	heterodisulfide reductase subunit C2	1.8.98.5	CoM-S-S-CoB	Coenzyme B; Coenzyme M	0	0	0	25.05	29.4	19.89	15.79	15.38	13.54	22.31	23.56	22.16	27.43	26.66	25.01
Methanogenesis II, CO2 => methane	8	bin206_15_69	K08264	hdrD	heterodisulfide reductase subunit D	1.8.98.1	CoM-S-S-CoB	Coenzyme B; Coenzyme M	2.33	2.69	1.47	70.23	145.76	165.76	83.11	137.7	128.31	155.16	242.1	235.99	166.27	227.61	258.6
Methanogenesis II, CO2 => methane	8	bin206_15_68	K08265	hdrE	heterodisulfide reductase subunit E	1.8.98.1	CoM-S-S-CoB	Coenzyme B; Coenzyme M	0.67	0	1.49	25.92	57.4	59.94	33.42	61.67	55.17	60.19	91.91	109.69	56.11	93.55	125.8
Hydrogenase		bin206_16_77	K18331	hndC	NADP-reducing hydrogenase subunit HndC	1.12.1.3			0.1	0.91	0.57	3.87	4.44	5.25	5.13	6.21	7.05	12.4	10.59	10.29	14.54	12.49	11.78
Hydrogenase		bin206_21_18	K06862	ehbQ	energy-converting hydrogenase B subunit Q				0.41	0	0	4.37	7.01	5.55	4.09	9.5	6.3	7.69	8.11	8.73	10.5	14.68	13.1
Nfn (NADH-dependent Fdred:NADP+ oxidoreductase) complex
Nfn		bin206_1_150	K00266	nfnA	glutamate synthase (NADPH) small chain	1.4.1.13			0.56	1.47	0.8	14.88	23.21	24.68	19.78	22.48	21.34	24.72	34.48	36.66	40.01	44.6	49.82
Nuo (NADH-quinone oxidoreductase) complex
Nuo		bin206_16_76	K00334	nuoE	NADH-quinone oxidoreductase subunit E	7.1.1.2			0	0	0	13.33	8.21	20.54	6.53	12.64	11.49	11.92	15.86	21.91	22.25	29.56	31.21
Other complete metabolic pathways
Alanine degradation I, alanine => pyruvate	1	bin206_18_20	K19244	ala	alanine dehydrogenase	1.4.1.1	L-Alanine	Pyruvate	0	0	0	3.11	5.79	5.82	2.17	3.9	3.74	2.35	4.97	6.6	5.86	5.97	8.76
Isoleucine degradation II, isoleucine => 2-methylbutyrate	1	bin206_1_19	K00826	E2.6.1.42, ilvE	branched-chain amino acid aminotransferase	2.6.1.42	Isoleucine	(S)-3-Methyl-2-oxopentanoate	0.54	0.36	0	19.22	17.92	23.69	17.72	23.18	23.74	24.34	32.27	26.83	47.39	52.8	53.89
Isoleucine degradation II, isoleucine => 2-methylbutyrate	2	bin206_13_36	K00186	vorA	2-oxoisovalerate ferredoxin oxidoreductase alpha subunit	1.2.7.7	(S)-3-Methyl-2-oxopentanoate	(S)-2-Methylbutanoyl-CoA	0	0	0	4.39	3.75	7.66	2.37	3.21	4.53	5.99	8.92	12.68	6.95	9.18	9.45
Isoleucine degradation II, isoleucine => 2-methylbutyrate	2	bin206_13_35	K00187	vorB	2-oxoisovalerate ferredoxin oxidoreductase beta subunit	1.2.7.7	(S)-3-Methyl-2-oxopentanoate	(S)-2-Methylbutanoyl-CoA	0	0.18	0	6.78	12.19	6.4	6.48	6.93	5.34	11.4	10.45	22.84	14.5	12.01	13.09
Isoleucine degradation II, isoleucine => 2-methylbutyrate	3	bin206_1_122	K02614	paaI	acyl-CoA thioesterase	3.1.2.-	(S)-2-Methylbutanoyl-CoA	2-Methylbutyrate	2.01	0	3.16	42.25	31.33	65.36	47.36	43.11	38.67	66.89	49.78	35.75	95.14	60.74	59.15
Isoleucine degradation II, isoleucine => 2-methylbutyrate	3	bin206_10_57	K10804	tesA	acyl-CoA thioesterase I	3.1.2.-	(S)-2-Methylbutanoyl-CoA	2-Methylbutyrate	0	0	0	4.28	13.67	6.8	3.78	1.17	0.99	1.19	2.47	6.15	4.86	4.66	8.82
Leucine degradation II, leucine => 3-methylbutyrate	1	bin206_1_19	K00826	E2.6.1.42, ilvE	branched-chain amino acid aminotransferase	2.6.1.42	Leucine	4-Methyl-2-oxopentanoate	0.54	0.36	0	19.22	17.92	23.69	17.72	23.18	23.74	24.34	32.27	26.83	47.39	52.8	53.89
Leucine degradation II, leucine => 3-methylbutyrate	2	bin206_13_36	K00186	vorA	2-oxoisovalerate ferredoxin oxidoreductase alpha subunit	1.2.7.7	4-Methyl-2-oxopentanoate	3-Methylbutanoyl-CoA	0	0	0	4.39	3.75	7.66	2.37	3.21	4.53	5.99	8.92	12.68	6.95	9.18	9.45
Leucine degradation II, leucine => 3-methylbutyrate	2	bin206_13_35	K00187	vorB	2-oxoisovalerate ferredoxin oxidoreductase beta subunit	1.2.7.7	4-Methyl-2-oxopentanoate	3-Methylbutanoyl-CoA	0	0.18	0	6.78	12.19	6.4	6.48	6.93	5.34	11.4	10.45	22.84	14.5	12.01	13.09
Leucine degradation II, leucine => 3-methylbutyrate	3	bin206_1_122	K02614	paaI	acyl-CoA thioesterase	3.1.2.-	3-Methylbutanoyl-CoA	3-Methylbutyrate	2.01	0	3.16	42.25	31.33	65.36	47.36	43.11	38.67	66.89	49.78	35.75	95.14	60.74	59.15
Leucine degradation II, leucine => 3-methylbutyrate	3	bin206_10_57	K10804	tesA	acyl-CoA thioesterase I	3.1.2.-	3-Methylbutanoyl-CoA	3-Methylbutyrate	0	0	0	4.28	13.67	6.8	3.78	1.17	0.99	1.19	2.47	6.15	4.86	4.66	8.82
Glutamine degradation I, L-glutamine => L-glutamate	1	bin206_28_22	K23265	purQ	phosphoribosylformylglycinamidine synthase subunit PurQ / glutaminase	3.5.1.2	L-glutamine	L-glutamate	0	0	0	3.17	6.57	9.2	5.26	10.78	10.1	8.59	14.8	36.09	7.89	11.62	13.43
Glutamine degradation II, L-glutamine => L-glutamate	1	bin206_1_150	K00266	gltD	glutamate synthase (NADPH) small chain	1.4.1.13	L-Glutamine	L-Glutamate	0.56	1.47	0.8	14.88	23.21	24.68	19.78	22.48	21.34	24.72	34.48	36.66	40.01	44.6	49.82
Serine degradation II, serine => glycine	1	bin206_28_35	K00600	glyA, SHMT	glycine hydroxymethyltransferase	2.1.2.1	Serine	Glycine; 5,10-Methylene-THF	0.33	0	0	4.72	6.5	5.49	5.95	5.46	6.47	8.01	8.05	13.07	12.24	13.57	11.65
Valine degradation II, L-valine => 2-methylpropanoate	1	bin206_1_19	K00826	E2.6.1.42, ilvE	branched-chain amino acid aminotransferase	2.6.1.42	Valine	3-Methyl-2-oxobutanoate	0.54	0.36	0	19.22	17.92	23.69	17.72	23.18	23.74	24.34	32.27	26.83	47.39	52.8	53.89
Valine degradation II, L-valine => 2-methylpropanoate	2	bin206_13_36	K00186	vorA	2-oxoisovalerate ferredoxin oxidoreductase alpha subunit	1.2.7.7	3-Methyl-2-oxobutanoate	2-Methylpropionyl-CoA	0	0	0	4.39	3.75	7.66	2.37	3.21	4.53	5.99	8.92	12.68	6.95	9.18	9.45
Valine degradation II, L-valine => 2-methylpropanoate	2	bin206_13_35	K00187	vorB	2-oxoisovalerate ferredoxin oxidoreductase beta subunit	1.2.7.7	3-Methyl-2-oxobutanoate	2-Methylpropionyl-CoA	0	0.18	0	6.78	12.19	6.4	6.48	6.93	5.34	11.4	10.45	22.84	14.5	12.01	13.09
Valine degradation II, L-valine => 2-methylpropanoate	3	bin206_1_122	K02614	paaI	acyl-CoA thioesterase	3.1.2.-	2-Methylpropionyl-CoA	2-Methylpropionate	2.01	0	3.16	42.25	31.33	65.36	47.36	43.11	38.67	66.89	49.78	35.75	95.14	60.74	59.15
Valine degradation II, L-valine => 2-methylpropanoate	3	bin206_10_57	K10804	tesA	acyl-CoA thioesterase I	3.1.2.-	2-Methylpropionyl-CoA	2-Methylpropionate	0	0	0	4.28	13.67	6.8	3.78	1.17	0.99	1.19	2.47	6.15	4.86	4.66	8.82
Transporter
formate transporter		bin206_1_148	K21993	fdhC	formate transporter		Pores ion channels [TC:1]	Other transporters	0.56	1.11	0.82	8.44	20.34	16.85	13.38	18.46	17.24	21.99	20.6	19.98	31.59	44.02	50.32
Carboxylate related transporter		bin206_1_147	K08177	oxlT	MFS transporter, OFA family, oxalate/formate antiporter		Organic acid transporters	Major facilitator superfamily (MFS)	0	0	0.24	1.97	1.53	1.73	1.01	1.46	1.22	3.31	3.46	3.38	6.94	5.07	5.17
Carboxylate related transporter		bin206_7_54	K08177	oxlT	MFS transporter, OFA family, oxalate/formate antiporter		Organic acid transporters	Major facilitator superfamily (MFS)	5.6	4.34	5.73	152.17	423.52	408.11	220.09	413.86	421.35	445.43	822.71	880.49	241.83	430.09	463.09
Amino acid related transporter		bin206_1_157	K01999	livK	branched-chain amino acid transport system substrate-binding protein		Phosphate and amino acid transporters	ABC transporters, prokaryotic type	0	0.23	0	3.66	3.11	3.81	2.55	5.47	5.05	3.8	5.26	3.59	4.77	6.39	6.92
Amino acid related transporter		bin206_1_158	K02030	ABC.PA.S	polar amino acid transport system substrate-binding protein		Phosphate and amino acid transporters	ABC transporters, prokaryotic type	0	0	0	3.76	3.13	4.18	2.89	4.41	5.59	6.32	8.03	11.95	5.57	8.88	9.38
Glycerol related transporter		bin206_19_61	K02440	GLPF	glycerol uptake facilitator protein		Aquaporins and small neutral solute transporters [TC:1.A.8]	Other transporters	0.35	0.46	0.51	4.2	7.13	4.35	7.39	7.4	8.39	8.87	9.58	14.15	5.78	6.69	8.95
Na+ antiporter		bin206_5_130	K05566	mnhB, mrpB	multicomponent Na+:H+ antiporter subunit B		Electrochemical potential-driven transporters [TC:2]	Other transporters	0	0	0	1.51	0	0.42	0.23	0.82	0	0.42	1.95	1.37	0	0	0
Na+ antiporter		bin206_5_131	K05566	mnhB, mrpB	multicomponent Na+:H+ antiporter subunit B		Electrochemical potential-driven transporters [TC:2]	Other transporters	0	0	0	2.35	1.19	0	1.81	1.31	3.91	7.38	8.03	11.5	0	1.15	0.31
Na+ antiporter		bin206_5_132	K05567	mnhC, mrpC	multicomponent Na+:H+ antiporter subunit C		Electrochemical potential-driven transporters [TC:2]	Other transporters	0	0	0	0	4.27	0	7.43	8.25	8.74	7.85	11	13.22	2.31	0	2.24
Na+ antiporter		bin206_5_133	K05568	mnhD, mrpD	multicomponent Na+:H+ antiporter subunit D		Electrochemical potential-driven transporters [TC:2]	Other transporters	0	0	0	1.26	0.4	0.91	4.66	3.28	2.93	4.34	5.36	3.54	0.88	1.21	1.1
Na+ antiporter		bin206_5_134	K05568	mnhD, mrpD	multicomponent Na+:H+ antiporter subunit D		Electrochemical potential-driven transporters [TC:2]	Other transporters	0.26	0.34	0	1.17	0.28	1.37	2.22	2.2	1.49	2.3	2.06	2.68	1.26	1.33	0.68
Na+ antiporter		bin206_5_138	K05568	mnhD, mrpD	multicomponent Na+:H+ antiporter subunit D		Electrochemical potential-driven transporters [TC:2]	Other transporters	0.22	0	0	0.33	0.47	1.16	0.89	1.69	0.74	1.71	1.38	1.53	0.86	0.87	0.82
Na+ antiporter		bin206_5_128	K05569	mnhE, mrpE	multicomponent Na+:H+ antiporter subunit E		Electrochemical potential-driven transporters [TC:2]	Other transporters	0	0	0	12.37	36.64	28.9	30.33	36.67	52.12	14.7	27.37	32.82	2.53	2.59	3.74
Na+ antiporter		bin206_5_126	K05570	mnhF, mrpF	multicomponent Na+:H+ antiporter subunit F		Electrochemical potential-driven transporters [TC:2]	Other transporters	0	0	0	143.7	59.6	0	29.26	71.85	63.34	13.95	30.81	0	0	0	0
Na+ antiporter		bin206_5_127	K05571	mnhG, mrpG	multicomponent Na+:H+ antiporter subunit G		Electrochemical potential-driven transporters [TC:2]	Other transporters	0	0	0	33.08	42.97	58.8	17.34	81.48	58.71	8.05	19.36	32.95	1.21	2.17	0
Sodium transporter		bin206_3_10	K11928	putP	sodium/proline symporter		Electrochemical potential-driven transporters [TC:2]	Other transporters	0	0.66	0	5.49	13.91	14.42	7.71	10.44	12.46	17.3	28.23	27.79	22.86	33.34	39.11
Sodium transporter		bin206_2_113	K03324	yjbB	phosphate:Na+ symporter		Electrochemical potential-driven transporters [TC:2]	Other transporters	0	0	0	0.51	2.5	3.46	1.29	1.37	1.6	1.32	3.06	1.65	2.36	2.72	3.81
Sodium transporter		bin206_2_113	K03324	yjbB	phosphate:Na+ symporter		Electrochemical potential-driven transporters [TC:2]	Other transporters	0	0	0	0.51	2.5	3.46	1.29	1.37	1.6	1.32	3.06	1.65	2.36	2.72	3.81
ATP synthase
VA-type ATPase, prokaryotes		bin206_2_18	K02120	ATPVD, ntpD, atpD	V/A-type H+-transporting ATPase subunit D				5.36	10.8	5.99	185.84	452.95	453.79	172.84	282.95	278.82	358.61	576.19	704.99	234.13	366.45	480.47
VA-type ATPase, prokaryotes		bin206_2_19	K02118	ATPVB, ntpB, atpB	V/A-type H+-transporting ATPase subunit B				6.6	8.89	10.18	157.82	415.92	422.98	161.5	312.72	296.02	331.92	638.93	944.84	271.6	488.5	601.4
VA-type ATPase, prokaryotes		bin206_2_20	K02117	ATPVA, ntpA, atpA	V/A-type H+-transporting ATPase subunit A	7.1.2.2, 7.1.2.1			5.72	2.97	7.73	115.72	256.08	258.66	101.63	175.64	157.65	212.13	324.19	514.97	145.49	178.3	233.72
VA-type ATPase, prokaryotes		bin206_2_21	K02122	ATPVF, ntpF, atpF	V/A-type H+-transporting ATPase subunit F				16.99	20.55	13.56	302.06	848.47	801.58	264.89	575.12	580.43	521.6	1075.04	1150.84	530.8	927.42	1107
VA-type ATPase, prokaryotes		bin206_2_22	K02119	ATPVC, ntpC, atpC	V/A-type H+-transporting ATPase subunit C				15.53	19.17	12.63	741.93	681.25	717.4	602.51	473.98	465.58	1183.52	939	1006.35	1086.11	793.72	759.17
VA-type ATPase, prokaryotes		bin206_2_23	K02121	ATPVE, ntpE, atpE	V/A-type H+-transporting ATPase subunit E				0	0	0	0	63.04	31.19	14.25	39.64	53.59	53.53	106.65	354.86	10.9	67.21	122.97
VA-type ATPase, prokaryotes		bin206_2_24	K02124	ATPVK, ntpK, atpK	V/A-type H+-transporting ATPase subunit K				6.14	4.28	5.39	354.75	240.75	334.57	347.35	270.42	215.98	672.34	648.12	769.76	522.83	430.43	456.84
VA-type ATPase, prokaryotes		bin206_2_25	K02123	ATPVI, ntpI, atpI	V/A-type H+-transporting ATPase subunit I				4.38	3.49	4.6	100.44	209.7	218.34	96.29	154.78	152.67	216.76	362.03	656.9	169.53	205.71	299.83
VA-type ATPase, prokaryotes		bin206_2_26	K02107	ATPVG, ahaH, atpH	V/A-type H+-transporting ATPase subunit G/H				0	0	0	200.17	188.65	147.06	109.45	150.85	95.82	225.61	331.32	639.27	205.4	152.85	137
Sec dependent pathway
Sec dependent pathway		bin206_11_46	K03072	secD	preprotein translocase subunit SecD				0.11	0.15	0	6.32	11.42	11.08	7.83	12.9	9.33	12.21	17.34	28.32	18	18.93	22.13
Sec dependent pathway		bin206_11_45	K03074	SecF	preprotein translocase subunit SecF				0.26	0	0.76	9.77	7.71	6.61	7.74	10.12	7.08	6.1	15.18	26.66	12.48	15.9	16.75
Sec dependent pathway		bin206_26_28	K03076	SecY	preprotein translocase subunit SecY				1.07	0.63	1.2	26.37	51.38	50.21	26.8	34.49	38.27	44.8	66.38	75.57	71.56	91.99	106.46
Sec dependent pathway		bin206_2_104	K03110	ftsY	fused signal recognition particle receptor				0.18	0	1.3	6.21	8.63	10.8	6.3	8.13	4.74	8.09	12.06	33.39	10.52	16.14	18.51
Sec dependent pathway		bin206_5_18	K03106	SRP54, ffh	signal recognition particle subunit SRP54	3.6.5.4			0.15	1.58	0.43	20.37	31.54	40.93	21.28	32.17	33.63	28.61	52.09	67.42	41.62	62.67	65.76
Note: H15, H7, H4, H2 and H1 means the hydraulic retention times of 15, 7, 4, 2 and 1 day, respectively, and the organic loadings increased with the shortened hydraulic retention times.
The number of "_1", "_2" and "_3" means the three biological parallels.

## Sheet: 6.methanogen.bin.231
Supplementary Data 12. Key metabolic pathways reconstruction and the corresponding gene expressions of key methanogen bin.231 under different hydraulic retention times
Pathway_name	Step	GeneID	KO	Gene name	Enzyme name	EC number	Substrate	Product	Transcriptional expressions under different hydraulic retention times (TPM)
									H15_1	H15_2	H15_3	H7_1	H7_2	H7_3	H4_1	H4_2	H4_3	H2_1	H2_2	H2_3	H1_1	H1_2	H1_3
Methanogenesis
Methanogenesis I, acetate => methane	1	bin231_1_1576	K01895	ACSS1_2, acs	acetyl-CoA synthetase	6.2.1.1	Acetate	Acetyl-CoA	0	0	0	0	0.14	0.24	0.05	0	0.07	0.04	0	0.26	0.22	0.2	0.33
Methanogenesis I, acetate => methane	1	bin231_1_1900	K01895	ACSS1_2, acs	acetyl-CoA synthetase	6.2.1.1	Acetate	Acetyl-CoA	0	0	0	0	0	0.18	0	0	0.15	0.05	0.23	0.15	0.13	0	0.26
Methanogenesis I, acetate => methane	2	bin231_1_823	K00193	cdhC	acetyl-CoA decarbonylase/synthase, CODH/ACS complex subunit beta	2.3.1.169	Acetyl-CoA	5-Methyl-THMPT	0	0	0	0.42	0.2	0.22	0	0	0.09	0.6	0.37	0.74	0.41	0.44	0.36
Methanogenesis I, acetate => methane	2	bin231_1_820	K00197	cdhE, acsC	acetyl-CoA decarbonylase/synthase, CODH/ACS complex subunit gamma	2.1.1.245	Acetyl-CoA	5-Methyl-THMPT	0	0	0	0.42	0.3	0.46	0.27	0.11	0.19	1.03	0.84	0.94	0.84	1.11	1.37
Methanogenesis I, acetate => methane	2	bin231_1_821	K00194	cdhD, acsD	acetyl-CoA decarbonylase/synthase, CODH/ACS complex subunit delta	2.1.1.245	Acetyl-CoA	5-Methyl-THMPT	0	0	0	0	0.11	0.49	0.14	0.12	0	0.39	0.79	0.9	0.17	0.65	0.56
Methanogenesis I, acetate => methane	3	bin231_1_1456	K00577	mtrA	tetrahydromethanopterin S-methyltransferase subunit A	2.1.1.86	5-Methyl-THMPT	Methyl-CoM	0	0	0	1.62	0	0	0	0.29	0	0.91	0.7	0.97	1.58	1.1	1.24
Methanogenesis I, acetate => methane	3	bin231_1_1457	K00578	mtrB	tetrahydromethanopterin S-methyltransferase subunit B	2.1.1.86	5-Methyl-THMPT	Methyl-CoM	0	0	0	0	2.67	0	0	0	0	2.35	3.77	0	2.11	0	0
Methanogenesis I, acetate => methane	3	bin231_1_1458	K00579	mtrC	tetrahydromethanopterin S-methyltransferase subunit C	2.1.1.86	5-Methyl-THMPT	Methyl-CoM	0	0	0	0	0	0.24	0.14	0.47	0.2	2.11	0.95	1.37	1.4	0.9	0.55
Methanogenesis I, acetate => methane	3	bin231_1_1459	K00580	mtrD	tetrahydromethanopterin S-methyltransferase subunit D	2.1.1.86	5-Methyl-THMPT	Methyl-CoM	0	0	0	0	0	0	0	0.55	0.23	0.43	0	0.91	0.75	0.52	0.65
Methanogenesis I, acetate => methane	3	bin231_1_1460	K00581	mtrE	tetrahydromethanopterin S-methyltransferase subunit E	2.1.1.86	5-Methyl-THMPT	Methyl-CoM	0	0	0	0.38	0.37	0.63	0.24	0.21	0.35	1.41	1	3.08	0.28	0.3	1.55
Methanogenesis I, acetate => methane	3	bin231_1_1455	K00582	mtrF	tetrahydromethanopterin S-methyltransferase subunit F	2.1.1.86	5-Methyl-THMPT	Methyl-CoM	0	0	0	0	0	0	0	0	0	0	0	0	0	0	0
Methanogenesis I, acetate => methane	3	bin231_1_1454	K00583	mtrG	tetrahydromethanopterin S-methyltransferase subunit G	2.1.1.86	5-Methyl-THMPT	Methyl-CoM	0	0	0	0	0	0	0	0	0	0	0	0	0	0	0
Methanogenesis I, acetate => methane	3	bin231_1_1453	K00584	mtrH	tetrahydromethanopterin S-methyltransferase subunit H	2.1.1.86	5-Methyl-THMPT	Methyl-CoM	0.24	0	0.69	4.25	3.23	2.89	2.12	0.76	3.52	12.08	12.69	9.78	16.64	13.54	11.41
Methanogenesis I, acetate => methane	4	bin231_1_612	K00399	mcrA	methyl-coenzyme M reductase alpha subunit	2.8.4.1	Methyl-CoM	Methane	0.88	0.44	0.8	0.67	4.1	4.54	0.68	1.6	1.49	4.29	6.94	7.4	2.34	3	3.8
Methanogenesis I, acetate => methane	4	bin231_1_616	K00401	mcrB	methyl-coenzyme M reductase beta subunit	2.8.4.1	Methyl-CoM	Methane	0.31	1.02	0.45	1.64	7.14	6.06	0.52	2.39	1.89	4.89	9.24	7.67	2.6	6.11	8.65
Methanogenesis I, acetate => methane	4	bin231_1_613	K00402	mcrG	methyl-coenzyme M reductase gamma subunit	2.8.4.1	Methyl-CoM	Methane	1.02	0.9	0.5	0.51	3.47	3.38	0.32	0.55	0.7	3.03	3.11	6.89	1.25	4.57	3.38
Methanogenesis I, acetate => methane	5	bin231_1_521	K03388	hdrA2	heterodisulfide reductase subunit A2	1.8.7.3 1.8.98.4 1.8.98.5 1.8.98.6	CoM-S-S-CoB	Coenzyme B; Coenzyme M	0	0	0	0.11	0	0.25	0.04	0.06	0.1	0.17	0.4	0.25	0.46	0.51	0.37
Methanogenesis I, acetate => methane	5	bin231_1_1870	K03389	hdrB2	heterodisulfide reductase subunit B2	1.8.7.3 1.8.98.4 1.8.98.5 1.8.98.6	CoM-S-S-CoB	Coenzyme B; Coenzyme M	0	0	0	0	0	0	0	0.21	0	0	0.17	0.52	0	0	0
Methanogenesis I, acetate => methane	5	bin231_1_1869	K03390	hdrC2	heterodisulfide reductase subunit C2	1.8.7.3 1.8.98.4 1.8.98.5 1.8.98.6	CoM-S-S-CoB	Coenzyme B; Coenzyme M	0	0	0	0	1.11	0	0.23	0	0	0	0	0	0.92	0.57	0.58
Methanogenesis I, acetate => methane	5	bin231_1_512	K08264	hdrD	heterodisulfide reductase subunit D	1.8.98.1	CoM-S-S-CoB	Coenzyme B; Coenzyme M	0	0	0	0	0.04	0.23	0	0.05	0	0.02	0.04	0.04	0.04	0.02	0.04
Methanogenesis I, acetate => methane	5	bin231_1_624	K08264	hdrD	heterodisulfide reductase subunit D	1.8.98.1	CoM-S-S-CoB	Coenzyme B; Coenzyme M	0.2	0	0	0.29	0	0.16	0.09	0	0	0.17	0.13	0	0.36	0.15	0.07
Methanogenesis I, acetate => methane	5	bin231_1_965	K08264	hdrD	heterodisulfide reductase subunit D	1.8.98.1	CoM-S-S-CoB	Coenzyme B; Coenzyme M	0	0	0	0.49	2.12	1.2	0	1.59	0.44	1.48	2.17	1.97	1.34	1.67	2.47
Methanogenesis I, acetate => methane	5	bin231_1_964	K08265	hdrE	heterodisulfide reductase subunit E	1.8.98.1	CoM-S-S-CoB	Coenzyme B; Coenzyme M	0	0	0	0.94	0.91	0.77	0.44	1.27	0.21	0.8	3.88	2.1	1.15	1.68	1.9
Methanogenesis II, CO2 => methane	1	bin231_1_51	K00200	fwdA, fmdA	formylmethanofuran dehydrogenase subunit A	1.2.7.12	CO2	Formylmethanofuran (MFR-CHO)	0	0.14	0	0	0.67	0.33	0.3	0	0.07	0.22	0.27	0.48	0.08	0.16	0.12
Methanogenesis II, CO2 => methane	1	bin231_1_356	K00201	fwdB, fmdB	formylmethanofuran dehydrogenase subunit B	1.2.7.12	CO2	Formylmethanofuran (MFR-CHO)	0	0	0	0.25	0.35	0	0.31	0	0	0.14	0	0.77	0.18	0.32	0.06
Methanogenesis II, CO2 => methane	1	bin231_1_48	K00201	fwdB, fmdB	formylmethanofuran dehydrogenase subunit B	1.2.7.12	CO2	Formylmethanofuran (MFR-CHO)	0.15	0	0.44	0.23	1.1	0.87	0.07	0.12	0.1	1.13	1.83	1.33	0.4	0.36	0.58
Methanogenesis II, CO2 => methane	1	bin231_1_50	K00202	fwdC, fmdC	formylmethanofuran dehydrogenase subunit C	1.2.7.12	CO2	Formylmethanofuran (MFR-CHO)	0	0	0	0	0	0	0	0	0	0	0.39	0	0	0.23	0
Methanogenesis II, CO2 => methane	1	bin231_1_357	K00203	fwdD, fmdD	formylmethanofuran dehydrogenase subunit D	1.2.7.12	CO2	Formylmethanofuran (MFR-CHO)	0	0	0	0	0	0	0	0	0.96	0	0	0	0.45	0.45	0
Methanogenesis II, CO2 => methane	1	bin231_1_49	K00203	fwdD, fmdD	formylmethanofuran dehydrogenase subunit D	1.2.7.12	CO2	Formylmethanofuran (MFR-CHO)	0	0	0	0	0	0	0	0	0	0	0.85	0	0.48	0	0
Methanogenesis II, CO2 => methane	1	bin231_1_520	K00205	fwdF, fmdF	4Fe-4S ferredoxin		CO2	Formylmethanofuran (MFR-CHO)	0	0	0	0	0	0	0	0	0	0.26	0.3	0.1	0	0	0.29
Methanogenesis II, CO2 => methane	1	bin231_1_52	K00205	fwdF, fmdF	4Fe-4S ferredoxin		CO2	Formylmethanofuran (MFR-CHO)	0	0	0	0.26	0.25	0	0	0	0	0.38	1.04	0.47	0.13	0	0
Methanogenesis II, CO2 => methane	1	bin231_1_1202	K11261	fwdE, fmdE	formylmethanofuran dehydrogenase subunit E	1.2.7.12	CO2	Formylmethanofuran (MFR-CHO)	0	0	0	0	0	0	0	0	0	0	0	0.3	0.32	0	0
Methanogenesis II, CO2 => methane	1	bin231_1_355	K11260	fwdG	4Fe-4S ferredoxin		CO2	Formylmethanofuran (MFR-CHO)	0.9	0	0	0	3.49	0	0	0	0	0	1.15	1.91	0.32	0.65	0.37
Methanogenesis II, CO2 => methane	2	bin231_1_1638	K00672	ftr	formylmethanofuran--tetrahydromethanopterin N-formyltransferase	2.3.1.101	formylmethanofuran (MFR-CHO)	N5-Formyl-THMPT (HCO-H4MPT)	0.26	0	0	0	0.94	1.7	0.24	0.21	0	1.1	1.36	2.25	0.67	1.3	2.16
Methanogenesis II, CO2 => methane	3	bin231_1_412	K01499	mch	methenyltetrahydromethanopterin cyclohydrolase	3.5.4.27	N5-Formyl-THMPT (HCO-H4MPT)	5,10-Methennyl-THMPT(CH=H4MPT)	0	0	0.34	1.05	1.01	2.48	0.77	0.38	0	2	1.38	0.78	2.07	1.18	1.41
Methanogenesis II, CO2 => methane	4	bin231_1_1824	K00319	mtd	methylenetetrahydromethanopterin dehydrogenase	1.5.98.1	5,10-Methennyl-THMPT(CH=H4MPT)	5,10-Methylene-THMPT	0.29	0	0.43	0.44	0.64	0.24	0.28	0	0.8	1.37	0.96	0.79	1.19	1.36	2.45
Methanogenesis II, CO2 => methane	5	bin231_1_1414	K00320	mer	5,10-methylenetetrahydromethanopterin reductase	1.5.98.2	5,10-Methylene-THMPT	5-Methyl-THM(S)PT	0.23	0	1.99	1.37	2.46	3.16	1.18	0.55	0.62	3.21	4.78	4.41	2.86	2.74	4.73
Methanogenesis II, CO2 => methane	6	bin231_1_1456	K00577	mtrA	tetrahydromethanopterin S-methyltransferase subunit A	2.1.1.86	5-Methyl-THMPT	Methyl-CoM	0	0	0	1.62	0	0	0	0.29	0	0.91	0.7	0.97	1.58	1.1	1.24
Methanogenesis II, CO2 => methane	6	bin231_1_1457	K00578	mtrB	tetrahydromethanopterin S-methyltransferase subunit B	2.1.1.86	5-Methyl-THMPT	Methyl-CoM	0	0	0	0	2.67	0	0	0	0	2.35	3.77	0	2.11	0	0
Methanogenesis II, CO2 => methane	6	bin231_1_1458	K00579	mtrC	tetrahydromethanopterin S-methyltransferase subunit C	2.1.1.86	5-Methyl-THMPT	Methyl-CoM	0	0	0	0	0	0.24	0.14	0.47	0.2	2.11	0.95	1.37	1.4	0.9	0.55
Methanogenesis II, CO2 => methane	6	bin231_1_1459	K00580	mtrD	tetrahydromethanopterin S-methyltransferase subunit D	2.1.1.86	5-Methyl-THMPT	Methyl-CoM	0	0	0	0	0	0	0	0.55	0.23	0.43	0	0.91	0.75	0.52	0.65
Methanogenesis II, CO2 => methane	6	bin231_1_1460	K00581	mtrE	tetrahydromethanopterin S-methyltransferase subunit E	2.1.1.86	5-Methyl-THMPT	Methyl-CoM	0	0	0	0.38	0.37	0.63	0.24	0.21	0.35	1.41	1	3.08	0.28	0.3	1.55
Methanogenesis II, CO2 => methane	6	bin231_1_1455	K00582	mtrF	tetrahydromethanopterin S-methyltransferase subunit F	2.1.1.86	5-Methyl-THMPT	Methyl-CoM	0	0	0	0	0	0	0	0	0	0	0	0	0	0	0
Methanogenesis II, CO2 => methane	6	bin231_1_1454	K00583	mtrG	tetrahydromethanopterin S-methyltransferase subunit G	2.1.1.86	5-Methyl-THMPT	Methyl-CoM	0	0	0	0	0	0	0	0	0	0	0	0	0	0	0
Methanogenesis II, CO2 => methane	6	bin231_1_1453	K00584	mtrH	tetrahydromethanopterin S-methyltransferase subunit H	2.1.1.86	5-Methyl-THMPT	Methyl-CoM	0.24	0	0.69	4.25	3.23	2.89	2.12	0.76	3.52	12.08	12.69	9.78	16.64	13.54	11.41
Methanogenesis II, CO2 => methane	7	bin231_1_612	K00399	mcrA	methyl-coenzyme M reductase alpha subunit	2.8.4.1	Methyl-CoM	Methane	0.88	0.44	0.8	0.67	4.1	4.54	0.68	1.6	1.49	4.29	6.94	7.4	2.34	3	3.8
Methanogenesis II, CO2 => methane	7	bin231_1_616	K00401	mcrB	methyl-coenzyme M reductase beta subunit	2.8.4.1	Methyl-CoM	Methane	0.31	1.02	0.45	1.64	7.14	6.06	0.52	2.39	1.89	4.89	9.24	7.67	2.6	6.11	8.65
Methanogenesis II, CO2 => methane	7	bin231_1_613	K00402	mcrG	methyl-coenzyme M reductase gamma subunit	2.8.4.1	Methyl-CoM	Methane	1.02	0.9	0.5	0.51	3.47	3.38	0.32	0.55	0.7	3.03	3.11	6.89	1.25	4.57	3.38
Methanogenesis II, CO2 => methane	8	bin231_1_521	K03388	hdrA2	heterodisulfide reductase subunit A2	1.8.98.5	CoM-S-S-CoB	Coenzyme B; Coenzyme M	0	0	0	0.11	0	0.25	0.04	0.06	0.1	0.17	0.4	0.25	0.46	0.51	0.37
Methanogenesis II, CO2 => methane	8	bin231_1_1870	K03389	hdrB2	heterodisulfide reductase subunit B2	1.8.98.5	CoM-S-S-CoB	Coenzyme B; Coenzyme M	0	0	0	0	0	0	0	0.21	0	0	0.17	0.52	0	0	0
Methanogenesis II, CO2 => methane	8	bin231_1_1869	K03390	hdrC2	heterodisulfide reductase subunit C2	1.8.98.5	CoM-S-S-CoB	Coenzyme B; Coenzyme M	0	0	0	0	1.11	0	0.23	0	0	0	0	0	0.92	0.57	0.58
Methanogenesis II, CO2 => methane	8	bin231_1_512	K08264	hdrD	heterodisulfide reductase subunit D	1.8.98.1	CoM-S-S-CoB	Coenzyme B; Coenzyme M	0	0	0	0	0.04	0.23	0	0.05	0	0.02	0.04	0.04	0.04	0.02	0.04
Methanogenesis II, CO2 => methane	8	bin231_1_624	K08264	hdrD	heterodisulfide reductase subunit D	1.8.98.1	CoM-S-S-CoB	Coenzyme B; Coenzyme M	0.2	0	0	0.29	0	0.16	0.09	0	0	0.17	0.13	0	0.36	0.15	0.07
Methanogenesis II, CO2 => methane	8	bin231_1_965	K08264	hdrD	heterodisulfide reductase subunit D	1.8.98.1	CoM-S-S-CoB	Coenzyme B; Coenzyme M	0	0	0	0.49	2.12	1.2	0	1.59	0.44	1.48	2.17	1.97	1.34	1.67	2.47
Methanogenesis II, CO2 => methane	8	bin231_1_964	K08265	hdrE	heterodisulfide reductase subunit E	1.8.98.1	CoM-S-S-CoB	Coenzyme B; Coenzyme M	0	0	0	0.94	0.91	0.77	0.44	1.27	0.21	0.8	3.88	2.1	1.15	1.68	1.9
Methanogenesis III, methanol => methane	1	bin231_1_1748	K14080	mtaA	[methyl-Co(III) methanol/glycine betaine-specific corrinoid protein]:coenzyme M methyltransferase	2.1.1.246 2.1.1.377	Methanol	Methyl-CoM	0.21	0	0	0	0.78	0.35	0.2	0	0.15	0.46	0.42	0.43	0.08	0.08	0.33
Methanogenesis III, methanol => methane	1	bin231_1_267	K14080	mtaA	[methyl-Co(III) methanol/glycine betaine-specific corrinoid protein]:coenzyme M methyltransferase	2.1.1.246 2.1.1.377	Methanol	Methyl-CoM	0	0	0.31	0.65	1.56	0.53	0.41	0.88	0.44	1.02	1.56	1.3	1.76	1.52	1.14
Methanogenesis III, methanol => methane	1	bin231_1_266	K04480	mtaB	methanol---5-hydroxybenzimidazolylcobamide Co-methyltransferase	2.1.1.90	Methanol	Methyl-CoM	31.12	40.46	39.88	31.01	77.47	69.93	13.86	22.63	23.18	55.89	96.11	94.53	37.74	65.34	77.48
Methanogenesis III, methanol => methane	1	bin231_1_265	K14081	mtaC	methanol corrinoid protein		Methanol	Methyl-CoM	12.25	26.34	24.87	11.47	43.73	47.78	4.06	12.69	13.87	26.02	65.49	82.75	14.78	45.61	47.75
Methanogenesis III, methanol => methane	2	bin231_1_612	K00399	mcrA	methyl-coenzyme M reductase alpha subunit	2.8.4.1	Methyl-CoM	Methane	0.88	0.44	0.8	0.67	4.1	4.54	0.68	1.6	1.49	4.29	6.94	7.4	2.34	3	3.8
Methanogenesis III, methanol => methane	2	bin231_1_616	K00401	mcrB	methyl-coenzyme M reductase beta subunit	2.8.4.1	Methyl-CoM	Methane	0.31	1.02	0.45	1.64	7.14	6.06	0.52	2.39	1.89	4.89	9.24	7.67	2.6	6.11	8.65
Methanogenesis III, methanol => methane	2	bin231_1_613	K00402	mcrG	methyl-coenzyme M reductase gamma subunit	2.8.4.1	Methyl-CoM	Methane	1.02	0.9	0.5	0.51	3.47	3.38	0.32	0.55	0.7	3.03	3.11	6.89	1.25	4.57	3.38
Methanogenesis III, methanol => methane	3	bin231_1_521	K03388	hdrA2	heterodisulfide reductase subunit A2	1.8.7.3 1.8.98.4 1.8.98.5 1.8.98.6	CoM-S-S-CoB	Coenzyme B; Coenzyme M	0	0	0	0.11	0	0.25	0.04	0.06	0.1	0.17	0.4	0.25	0.46	0.51	0.37
Methanogenesis III, methanol => methane	3	bin231_1_1870	K03389	hdrB2	heterodisulfide reductase subunit B2	1.8.7.3 1.8.98.4 1.8.98.5 1.8.98.6	CoM-S-S-CoB	Coenzyme B; Coenzyme M	0	0	0	0	0	0	0	0.21	0	0	0.17	0.52	0	0	0
Methanogenesis III, methanol => methane	3	bin231_1_1869	K03390	hdrC2	heterodisulfide reductase subunit C2	1.8.7.3 1.8.98.4 1.8.98.5 1.8.98.6	CoM-S-S-CoB	Coenzyme B; Coenzyme M	0	0	0	0	1.11	0	0.23	0	0	0	0	0	0.92	0.57	0.58
Methanogenesis III, methanol => methane	3	bin231_1_512	K08264	hdrD	heterodisulfide reductase subunit D	1.8.98.1	CoM-S-S-CoB	Coenzyme B; Coenzyme M	0	0	0	0	0.04	0.23	0	0.05	0	0.02	0.04	0.04	0.04	0.02	0.04
Methanogenesis III, methanol => methane	3	bin231_1_624	K08264	hdrD	heterodisulfide reductase subunit D	1.8.98.1	CoM-S-S-CoB	Coenzyme B; Coenzyme M	0.2	0	0	0.29	0	0.16	0.09	0	0	0.17	0.13	0	0.36	0.15	0.07
Methanogenesis III, methanol => methane	3	bin231_1_965	K08264	hdrD	heterodisulfide reductase subunit D	1.8.98.1	CoM-S-S-CoB	Coenzyme B; Coenzyme M	0	0	0	0.49	2.12	1.2	0	1.59	0.44	1.48	2.17	1.97	1.34	1.67	2.47
Methanogenesis III, methanol => methane	3	bin231_1_964	K08265	hdrE	heterodisulfide reductase subunit E	1.8.98.1	CoM-S-S-CoB	Coenzyme B; Coenzyme M	0	0	0	0.94	0.91	0.77	0.44	1.27	0.21	0.8	3.88	2.1	1.15	1.68	1.9
Methanogenesis IV, methylamine => methane	1	bin231_1_1653	K14082	mtbA	[methyl-Co(III) methylamine-specific corrinoid protein]:coenzyme M methyltransferase	2.1.1.247			0.63	0	0.31	6.64	9.38	9.61	3.38	3.74	3.28	11.62	10.51	12.36	11.6	11.88	13.25
Methanogenesis IV, methylamine => methane	2	bin231_1_1654	K16176	mtmB	methylamine---corrinoid protein Co-methyltransferase	2.1.1.248	Methylamine	Methyl-CoM	0	0	0	0.66	0	0.24	0	0	0	0.06	0	0.1	0.05	0.11	0.05
Methanogenesis IV, methylamine => methane	2	bin231_1_1655	K16176	mtmB	methylamine---corrinoid protein Co-methyltransferase	2.1.1.248	Methylamine	Methyl-CoM	2.94	0	1.63	9.42	15.36	17.47	6.07	3.31	6.26	17.46	17.75	14.32	15.26	13.61	17.32
Methanogenesis IV, methylamine => methane	2	bin231_1_1656	K16176	mtmB	methylamine---corrinoid protein Co-methyltransferase	2.1.1.248	Methylamine	Methyl-CoM	0.25	0.33	0	4.07	4.01	4.57	1.84	2.02	2.74	6.18	10.38	9.92	6.38	8.45	8.98
Methanogenesis IV, methylamine => methane	2	bin231_1_1680	K16176	mtmB	methylamine---corrinoid protein Co-methyltransferase	2.1.1.248	Methylamine	Methyl-CoM	0.25	0.33	0	4.07	4.01	4.57	1.84	2.02	2.74	6.18	10.38	9.92	6.38	8.45	8.98
Methanogenesis IV, methylamine => methane	2	bin231_1_1681	K16176	mtmB	methylamine---corrinoid protein Co-methyltransferase	2.1.1.248	Methylamine	Methyl-CoM	0	0	0	0	0	0.32	0	0	0.58	5.14	8.24	6.37	2.08	1.63	1.48
Methanogenesis IV, methylamine => methane	2	bin231_1_1657	K16177	mtmC	monomethylamine corrinoid protein		Methylamine	Methyl-CoM	0	0.57	0.32	2.6	4.45	3.26	1.22	2.47	2.99	5.09	11.24	15.56	2.28	7.54	7.45
Methanogenesis IV, methylamine => methane	2	bin231_1_1679	K16177	mtmC	monomethylamine corrinoid protein		Methylamine	Methyl-CoM	0	0	0.32	0	0	0	0	0	0	0	0	0	0.57	0.99	1.04
Methanogenesis IV, methylamine => methane	2	bin231_1_1659	K16178	mtbB	dimethylamine---corrinoid protein Co-methyltransferase	2.1.1.249	Dimethylamine	Methyl-CoM	0.81	1.61	0.59	10.38	16.57	12.41	4.86	5.83	6.88	6.66	9.68	9.28	6.88	8.31	7.96
Methanogenesis IV, methylamine => methane	2	bin231_1_418	K16178	mtbB	dimethylamine---corrinoid protein Co-methyltransferase	2.1.1.249	Dimethylamine	Methyl-CoM	0.81	1.61	0.59	10.38	16.57	12.41	4.86	5.83	6.88	6.66	9.68	9.28	6.88	8.31	7.96
Methanogenesis IV, methylamine => methane	2	bin231_1_1660	K16179	mtbC	dimethylamine corrinoid protein		Dimethylamine	Methyl-CoM	0.22	0.87	0	0.99	5.33	8.48	2.37	1.62	3.8	2.03	5.28	6.87	0.96	2.33	2.8
Methanogenesis IV, methylamine => methane	2	bin231_1_417	K16179	mtbC	dimethylamine corrinoid protein		Dimethylamine	Methyl-CoM	0.22	0.87	0	0.99	5.33	8.48	2.37	1.62	3.8	2.03	5.28	6.87	0.96	2.33	2.8
Methanogenesis IV, methylamine => methane	2	bin231_1_1665	K14083	mttB	trimethylamine---corrinoid protein Co-methyltransferase	2.1.1.250	Trimethylamine	Methyl-CoM	0	0	1.55	11.85	18.42	3.56	2.71	4.15	1.43	3.98	1.25	3.5	0.7	3.89	2.41
Methanogenesis IV, methylamine => methane	2	bin231_1_1666	K14083	mttB	trimethylamine---corrinoid protein Co-methyltransferase	2.1.1.250	Trimethylamine	Methyl-CoM	1.1	0.58	0.32	8.64	16.71	18.4	3.76	4.11	6.15	5.39	7.98	5.76	1.96	3.61	3.59
Methanogenesis IV, methylamine => methane	2	bin231_1_1664	K14084	mttC	trimethylamine corrinoid protein		Trimethylamine	Methyl-CoM	2.61	4.05	1.94	29.46	41.02	25.2	16.95	10.34	11.14	11.36	13.6	10.66	6.54	7.44	9.58
Methanogenesis IV, methylamine => methane	3	bin231_1_612	K00399	mcrA	methyl-coenzyme M reductase alpha subunit	2.8.4.1	Methyl-CoM	Methane	0.88	0.44	0.8	0.67	4.1	4.54	0.68	1.6	1.49	4.29	6.94	7.4	2.34	3	3.8
Methanogenesis IV, methylamine => methane	3	bin231_1_616	K00401	mcrB	methyl-coenzyme M reductase beta subunit	2.8.4.1	Methyl-CoM	Methane	0.31	1.02	0.45	1.64	7.14	6.06	0.52	2.39	1.89	4.89	9.24	7.67	2.6	6.11	8.65
Methanogenesis IV, methylamine => methane	3	bin231_1_613	K00402	mcrG	methyl-coenzyme M reductase gamma subunit	2.8.4.1	Methyl-CoM	Methane	1.02	0.9	0.5	0.51	3.47	3.38	0.32	0.55	0.7	3.03	3.11	6.89	1.25	4.57	3.38
Methanogenesis IV, methylamine => methane	4	bin231_1_521	K03388	hdrA2	heterodisulfide reductase subunit A2	1.8.7.3 1.8.98.4 1.8.98.5 1.8.98.6	CoM-S-S-CoB	Coenzyme B; Coenzyme M	0	0	0	0.11	0	0.25	0.04	0.06	0.1	0.17	0.4	0.25	0.46	0.51	0.37
Methanogenesis IV, methylamine => methane	4	bin231_1_1870	K03389	hdrB2	heterodisulfide reductase subunit B2	1.8.7.3 1.8.98.4 1.8.98.5 1.8.98.6	CoM-S-S-CoB	Coenzyme B; Coenzyme M	0	0	0	0	0	0	0	0.21	0	0	0.17	0.52	0	0	0
Methanogenesis IV, methylamine => methane	4	bin231_1_1869	K03390	hdrC2	heterodisulfide reductase subunit C2	1.8.7.3 1.8.98.4 1.8.98.5 1.8.98.6	CoM-S-S-CoB	Coenzyme B; Coenzyme M	0	0	0	0	1.11	0	0.23	0	0	0	0	0	0.92	0.57	0.58
Methanogenesis IV, methylamine => methane	4	bin231_1_512	K08264	hdrD	heterodisulfide reductase subunit D	1.8.98.1	CoM-S-S-CoB	Coenzyme B; Coenzyme M	0	0	0	0	0.04	0.23	0	0.05	0	0.02	0.04	0.04	0.04	0.02	0.04
Methanogenesis IV, methylamine => methane	4	bin231_1_624	K08264	hdrD	heterodisulfide reductase subunit D	1.8.98.1	CoM-S-S-CoB	Coenzyme B; Coenzyme M	0.2	0	0	0.29	0	0.16	0.09	0	0	0.17	0.13	0	0.36	0.15	0.07
Methanogenesis IV, methylamine => methane	4	bin231_1_965	K08264	hdrD	heterodisulfide reductase subunit D	1.8.98.1	CoM-S-S-CoB	Coenzyme B; Coenzyme M	0	0	0	0.49	2.12	1.2	0	1.59	0.44	1.48	2.17	1.97	1.34	1.67	2.47
Methanogenesis IV, methylamine => methane	4	bin231_1_964	K08265	hdrE	heterodisulfide reductase subunit E	1.8.98.1	CoM-S-S-CoB	Coenzyme B; Coenzyme M	0	0	0	0.94	0.91	0.77	0.44	1.27	0.21	0.8	3.88	2.1	1.15	1.68	1.9
Other complete metabolic pathways
Glycolysis, glucose => pyruvate	1	bin231_1_1892	K00918	pfkC	ADP-dependent phosphofructokinase/glucokinase	2.7.1.147	Glucose	alpha-D-Glucose 6P	0	0	0	0	0.11	0	0	0	0	0	0.1	0.1	0.22	0.24	0.23
Glycolysis, glucose => pyruvate	1	bin231_1_1893	K00918	pfkC	ADP-dependent phosphofructokinase/glucokinase	2.7.1.147	Glucose	alpha-D-Glucose 6P	0	0	0	0	0	0.21	0.06	0	0	0.11	0.09	0.09	0.2	0.21	0.99
Glycolysis, glucose => pyruvate	2	bin231_1_1433	K06859	pgi1	glucose-6-phosphate isomerase, archaeal	5.3.1.9	alpha-D-Glucose 6P	beta-D-Fructose 6P	0	0	0	0	0.51	1.17	0	0	0.24	0.74	1.15	0.95	0.65	0.81	0.27
Glycolysis, glucose => pyruvate	3	bin231_1_1892	K00918	pfkC	ADP-dependent phosphofructokinase/glucokinase	2.7.1.146	beta-D-Fructose 6P	beta-D-Fructose 1,6-P2	0	0	0	0	0.11	0	0	0	0	0	0.1	0.1	0.22	0.24	0.23
Glycolysis, glucose => pyruvate	3	bin231_1_1893	K00918	pfkC	ADP-dependent phosphofructokinase/glucokinase	2.7.1.146	beta-D-Fructose 6P	beta-D-Fructose 1,6-P2	0	0	0	0	0	0.21	0.06	0	0	0.11	0.09	0.09	0.2	0.21	0.99
Glycolysis, glucose => pyruvate	3	bin231_1_81	K16370	pfkB	6-phosphofructokinase 2	2.7.1.11	beta-D-Fructose 6P	beta-D-Fructose 1,6-P2	0	0	0	0	0	0.4	0	0	0	0.1	0.64	0.32	0.45	0.19	0
Glycolysis, glucose => pyruvate	4	bin231_1_1953	K16305	K16305	fructose-bisphosphate aldolase / 6-deoxy-5-ketofructose 1-phosphate synthase	4.1.2.13	beta-D-Fructose 1,6-P2	Glyceraldehyde-3P	0	0	0	1.12	0.54	0.81	0	0	0	0.95	0.49	1	1.1	0.77	0.66
Glycolysis, glucose => pyruvate	4	bin231_1_1835	K16306	K16306	fructose-bisphosphate aldolase / 2-amino-3,7-dideoxy-D-threo-hept-6-ulosonate synthase	4.1.2.13	beta-D-Fructose 1,6-P2	Glyceraldehyde-3P	0	0	0	0	0	0	0	0	0	0.13	0	0	0	0	0
Glycolysis, glucose => pyruvate	4	bin231_1_1851	K16306	K16306	fructose-bisphosphate aldolase / 2-amino-3,7-dideoxy-D-threo-hept-6-ulosonate synthase	4.1.2.13	beta-D-Fructose 1,6-P2	Glyceraldehyde-3P	0	0	0	0	0	0	0	0.47	0	0.49	0	0.39	0.53	0.22	0.22
Glycolysis, glucose => pyruvate	5	bin231_1_1845	K01803	TPI, tpiA	triosephosphate isomerase (TIM)	5.3.1.1	Glycerone-P	Glyceraldehyde-3P	0	0	0	0	0	0.36	0	0	0	0.54	0.55	0.58	0.47	0	0.66
Glycolysis, glucose => pyruvate	6	bin231_1_832	K00150	gap2	glyceraldehyde-3-phosphate dehydrogenase (NAD(P))	1.2.1.59	Glyceraldehyde-3P	Glycerate-1,3P2	0	0.58	0	0.66	1.89	1.97	0.41	1.24	0.89	1.03	2.3	2.05	0.57	0.85	2.15
Glycolysis, glucose => pyruvate	6	bin231_1_431	K00927	PGK, pgk	phosphoglycerate kinase	2.7.2.3	Glycerate-1,3P2	Glycerate-3P	0	0	0	0	0.12	0	0.08	0	0	0	0	0.75	0.18	0.19	0.49
Glycolysis, glucose => pyruvate	7	bin231_1_1119	K01834	PGAM, gpmA	2,3-bisphosphoglycerate-dependent phosphoglycerate mutase	5.4.2.11	Glycerate-3P	Glycerate-2P	0	1.64	0	0	0.3	1.03	0.19	0	0.28	0.52	0	0.56	0.3	0.47	0.32
Glycolysis, glucose => pyruvate	7	bin231_1_1552	K15633	gpmI	2,3-bisphosphoglycerate-independent phosphoglycerate mutase	5.4.2.12	Glycerate-3P	Glycerate-2P	0.13	0	0.55	0	0.09	0.41	0	0.3	0	0.05	0.25	0	0.23	0.25	0.14
Glycolysis, glucose => pyruvate	7	bin231_1_501	K15633	gpmI	2,3-bisphosphoglycerate-independent phosphoglycerate mutase	5.4.2.12	Glycerate-3P	Glycerate-2P	0	0	0	0	0	0	0	0	0	0	0.09	0.09	0.2	0.05	0.1
Glycolysis, glucose => pyruvate	7	bin231_1_1446	K15635	apgM	2,3-bisphosphoglycerate-independent phosphoglycerate mutase	5.4.2.12	Glycerate-3P	Glycerate-2P	0	0	0	0	0	0.14	0.08	0.14	0.12	0.37	0	0.23	0.32	0.07	0.52
Glycolysis, glucose => pyruvate	8	bin231_1_1500	K01689	ENO, eno	enolase	4.2.1.11	Glycerate-2P	Phosphoenolpyruvate	0.95	1.26	1.15	6.48	6.06	6.6	3.18	3.86	2.7	6.17	5.57	6.26	8.58	7.63	7.37
Glycolysis, glucose => pyruvate	9	bin231_1_511	K00873	PK, pyk	pyruvate kinase	2.7.1.40	Phosphoenolpyruvate	Pyruvate	0	0	0.79	0	1.08	0.11	0.07	0	0.09	0.12	0.82	0.46	0.26	0.54	0.15
Glutamine degradation I, L-glutamine => L-glutamate	1	bin231_1_248	K23265	purQ	phosphoribosylformylglycinamidine synthase subunit PurQ / glutaminase	3.5.1.2	L-glutamine	L-glutamate	0	0	0	0	0	0.32	0	0	0.26	0.48	0	0.26	0.28	0.29	0.59
Glutamine degradation II, L-glutamine => L-glutamate	1	bin231_1_2047	K00266	gltD	glutamate synthase (NADPH) small chain	1.4.1.13	L-Glutamine	L-Glutamate	0	0	0	0	0.83	0.35	0	0.12	0	0.25	0.29	0.19	0.27	0.4	0.22
Valine degradation II, L-valine => 2-methylpropanoate	1	bin231_1_1566	K00826	E2.6.1.42, ilvE	branched-chain amino acid aminotransferase	2.6.1.42	Valine	3-Methyl-2-oxobutanoate	0	0	0	0.8	0.77	0.22	0.13	0.43	0.18	0.68	0.17	0	0.78	1.44	0.5
Valine degradation II, L-valine => 2-methylpropanoate	2	bin231_1_1901	K00186	vorA	2-oxoisovalerate ferredoxin oxidoreductase alpha subunit	1.2.7.7	3-Methyl-2-oxobutanoate	2-Methylpropionyl-CoA	0	0	0	0	0	0.33	0.1	0	0	0.17	0	0.27	0	0.24	0
Valine degradation II, L-valine => 2-methylpropanoate	2	bin231_1_1902	K00187	vorB	2-oxoisovalerate ferredoxin oxidoreductase beta subunit	1.2.7.7	3-Methyl-2-oxobutanoate	2-Methylpropionyl-CoA	0	0	0	0	0.2	0.22	0.07	0	0.38	0.36	0.09	0	0.05	0.16	0.36
Valine degradation II, L-valine => 2-methylpropanoate	3	bin231_1_784	K02614	paaI	acyl-CoA thioesterase	3.1.2.-	2-Methylpropionyl-CoA	2-Methylpropionate	0	0	0	0	0	0	0	0	0	0	0	0	0.41	0	0.96
Valine degradation II, L-valine => 2-methylpropanoate	3	bin231_1_1115	K07107	ybgC	acyl-CoA thioester hydrolase	3.1.2.-	2-Methylpropionyl-CoA	2-Methylpropionate	0	0	0	0	0	0	0	0	0	0	0	0	0	0	0
Isoleucine degradation II, isoleucine => 2-methylbutyrate	1	bin231_1_1566	K00826	E2.6.1.42, ilvE	branched-chain amino acid aminotransferase	2.6.1.42	Isoleucine	(S)-3-Methyl-2-oxopentanoate	0	0	0	0.8	0.77	0.22	0.13	0.43	0.18	0.68	0.17	0	0.78	1.44	0.5
Isoleucine degradation II, isoleucine => 2-methylbutyrate	2	bin231_1_1901	K00186	vorA	2-oxoisovalerate ferredoxin oxidoreductase alpha subunit	1.2.7.7	(S)-3-Methyl-2-oxopentanoate	(S)-2-Methylbutanoyl-CoA	0	0	0	0	0	0.33	0.1	0	0	0.17	0	0.27	0	0.24	0
Isoleucine degradation II, isoleucine => 2-methylbutyrate	2	bin231_1_1902	K00187	vorB	2-oxoisovalerate ferredoxin oxidoreductase beta subunit	1.2.7.7	(S)-3-Methyl-2-oxopentanoate	(S)-2-Methylbutanoyl-CoA	0	0	0	0	0.2	0.22	0.07	0	0.38	0.36	0.09	0	0.05	0.16	0.36
Isoleucine degradation II, isoleucine => 2-methylbutyrate	3	bin231_1_784	K02614	paaI	acyl-CoA thioesterase	3.1.2.-	(S)-2-Methylbutanoyl-CoA	2-Methylbutyrate	0	0	0	0	0	0	0	0	0	0	0	0	0.41	0	0.96
Isoleucine degradation II, isoleucine => 2-methylbutyrate	3	bin231_1_1115	K07107	ybgC	acyl-CoA thioester hydrolase	3.1.2.-	(S)-2-Methylbutanoyl-CoA	2-Methylbutyrate	0	0	0	0	0	0	0	0	0	0	0	0	0	0	0
Leucine degradation II, leucine => 3-methylbutyrate	1	bin231_1_1566	K00826	E2.6.1.42, ilvE	branched-chain amino acid aminotransferase	2.6.1.42	Leucine	4-Methyl-2-oxopentanoate	0	0	0	0.8	0.77	0.22	0.13	0.43	0.18	0.68	0.17	0	0.78	1.44	0.5
Leucine degradation II, leucine => 3-methylbutyrate	2	bin231_1_1901	K00186	vorA	2-oxoisovalerate ferredoxin oxidoreductase alpha subunit	1.2.7.7	4-Methyl-2-oxopentanoate	3-Methylbutanoyl-CoA	0	0	0	0	0	0.33	0.1	0	0	0.17	0	0.27	0	0.24	0
Leucine degradation II, leucine => 3-methylbutyrate	2	bin231_1_1902	K00187	vorB	2-oxoisovalerate ferredoxin oxidoreductase beta subunit	1.2.7.7	4-Methyl-2-oxopentanoate	3-Methylbutanoyl-CoA	0	0	0	0	0.2	0.22	0.07	0	0.38	0.36	0.09	0	0.05	0.16	0.36
Leucine degradation II, leucine => 3-methylbutyrate	3	bin231_1_784	K02614	paaI	acyl-CoA thioesterase	3.1.2.-	3-Methylbutanoyl-CoA	3-Methylbutyrate	0	0	0	0	0	0	0	0	0	0	0	0	0.41	0	0.96
Leucine degradation II, leucine => 3-methylbutyrate	3	bin231_1_1115	K07107	ybgC	acyl-CoA thioester hydrolase	3.1.2.-	3-Methylbutanoyl-CoA	3-Methylbutyrate	0	0	0	0	0	0	0	0	0	0	0	0	0	0	0
Methionine degradation I, L-methionine => L-homocysteine	1	bin231_1_1727	K00789	metK, MAT	S-adenosylmethionine synthetase	2.5.1.6	Methionine	S-Adenosyl-L-methionine	0	0	0	0.26	0.25	1.13	0.33	0.28	0.24	1.04	1.37	1.39	0.9	1.22	1.18
Methionine degradation I, L-methionine => L-homocysteine	2	bin231_1_1340	K00558	DNMT1, dcm	DNA (cytosine-5)-methyltransferase 1	2.1.1.37	S-Adenosyl-L-methionine	S-Adenosyl-L-homocysteine	0	0	0	0	0	0	0	0	0	0.14	0.43	0	0.3	0.13	0.42
Methionine degradation I, L-methionine => L-homocysteine	3	bin231_1_1135	K01251	E3.3.1.1, ahcY	adenosylhomocysteinase	3.3.1.1	S-Adenosyl-L-homocysteine	L-Homocysteine	0	0	0	0	0.12	0.27	0	0	0	0	0.33	0.11	0	0.13	0
Serine degradation II, serine => glycine	1	bin231_1_1360	K00600	glyA, SHMT	glycine hydroxymethyltransferase	2.1.2.1	Serine	Glycine; 5,10-Methylene-THF	0.17	0	0	0	0.24	0.41	0.08	0	0.34	0.07	0.33	0.55	0.31	0.13	0.19
Energy related complex
Energy related complex
Rnf complex		bin231_1_1938	K03615	rnfC	H+/Na+-translocating ferredoxin:NAD+ oxidoreductase subunit C	7.1.1.11, 7.2.1.2			0	0	0	0	0	0	0	0	0	0	0	0	0.39	0	0
Rnf complex		bin231_1_1939	K03614	rnfD	H+/Na+-translocating ferredoxin:NAD+ oxidoreductase subunit D	7.1.1.11, 7.2.1.2			0	0	0	0.72	0	0	0	0	0	0.4	0	0.65	0.7	0.36	0
Rnf complex		bin231_1_1940	K03612	rnfG	H+/Na+-translocating ferredoxin:NAD+ oxidoreductase subunit G				0	0	0	0.33	0.16	0	0	0	0	0.65	0.71	0.87	0.64	0.42	0.9
Rnf complex		bin231_1_1941	K03613	rnfE	H+/Na+-translocating ferredoxin:NAD+ oxidoreductase subunit E				0	0	0	0.89	0.85	0.24	0	0.48	0.3	1.21	1.17	1.08	1.21	1.22	0.56
Rnf complex		bin231_1_1942	K03617	rnfA	H+/Na+-translocating ferredoxin:NAD+ oxidoreductase subunit A				0	0	0	0	0.22	0	0	0	0	0.13	0.4	0.2	0	0.12	0.23
Rnf complex		bin231_1_1943	K03616	rnfB	H+/Na+-translocating ferredoxin:NAD+ oxidoreductase subunit B	7.1.1.11, 7.2.1.2			0	0	0	1.57	0.39	0.44	0	0.43	0	0	0	0.71	0.95	0.2	0.41
Nfn (NADH-dependent Fdred:NADP+ oxidoreductase) complex
Nfn		bin231_1_2047	K00266	nfnA	glutamate synthase (NADPH) small chain	1.4.1.13			0	0	0	0	0.83	0.35	0	0.12	0	0.25	0.29	0.19	0.27	0.4	0.22
Nuo (NADH-quinone oxidoreductase) complex
Nuo		bin231_1_154	K00339	nuoJ	NADH-quinone oxidoreductase subunit J	7.1.1.2			0	0	0	0	3.74	0	0	3.45	0	1.64	0	3.34	0	0	0
Mobility related
Pilus assembly		bin231_1_1701	K23255	pilA	archaeal type IV pilus assembly protein PilA				0	0	0	0	0	0	0	0	0	0	0	0	0.32	0	0
Pilus assembly		bin231_1_2057	K23255	pilA	archaeal type IV pilus assembly protein PilA				0	0	0	0	1.56	1.34	1.72	0.43	0.37	5.94	9.55	12.26	20.73	20.78	21.73
Pilus assembly		bin231_1_640	K23255	pilA	archaeal type IV pilus assembly protein PilA				0	0	0	0	0	0	0	0	0	0	0	0	0	0	0
Pilus assembly		bin231_1_655	K23255	pilA	archaeal type IV pilus assembly protein PilA				0	0	0	0	0	0	0	0	0	0	0	0.3	0.16	0.66	0
Pilus assembly		bin231_1_656	K23255	pilA	archaeal type IV pilus assembly protein PilA				0	0	0	0	0	0	0	0	0	0.29	0	0	0.75	0.77	0
ATP synthase
VA-type ATPase, prokaryotes		bin231_1_1047	K02117	ATPVA, ntpA, atpA	V/A-type H+-transporting ATPase subunit A	7.1.2.2, 7.1.2.1			0	0	0	0.16	0.62	0.26	0.16	0.35	0.15	1.04	0.79	0.29	0.93	1.16	1.26
VA-type ATPase, prokaryotes		bin231_1_1048	K02118	ATPVB, ntpB, atpB	V/A-type H+-transporting ATPase subunit B				0.14	0	0	0.43	0.31	0.23	0.07	0.23	0.29	0.87	1.43	1.44	1.55	1.53	1.95
VA-type ATPase, prokaryotes		bin231_1_1045	K02119	ATPVC, ntpC, atpC	V/A-type H+-transporting ATPase subunit C				0	0	0	0	0.14	0	0	0	0.41	0.6	1.19	0.27	0.67	1.02	1.22
VA-type ATPase, prokaryotes		bin231_1_1049	K02120	ATPVD, ntpD, atpD	V/A-type H+-transporting ATPase subunit D				0	0.63	0	1.43	0.35	0.8	0	0	0.66	3.98	3.7	1.62	3.64	8.25	6.06
VA-type ATPase, prokaryotes		bin231_1_1044	K02121	ATPVE, ntpE, atpE	V/A-type H+-transporting ATPase subunit E				0	0	0	0	0	0	0	0	0	1.47	1.91	0.41	0	0.66	0.93
VA-type ATPase, prokaryotes		bin231_1_1046	K02122	ATPVF, ntpF, atpF	V/A-type H+-transporting ATPase subunit F				0	0	0	0	3.74	0	0	0	0	0	2.6	0	0	0	0
VA-type ATPase, prokaryotes		bin231_1_1041	K02107	ATPVG, ahaH, atpH	V/A-type H+-transporting ATPase subunit G/H				0	0	0	0	2.55	0	3.95	0	0	0	1.81	4.57	3.03	0	4.14
VA-type ATPase, prokaryotes		bin231_1_1042	K02123	ATPVI, ntpI, atpI	V/A-type H+-transporting ATPase subunit I				0	0	0	0.57	0.2	0.54	0.23	0.23	0.26	0.58	0.82	0.38	1.03	0.79	1.07
VA-type ATPase, prokaryotes		bin231_1_1043	K02124	ATPVK, ntpK, atpK	V/A-type H+-transporting ATPase subunit K				0	0	0	0	0	0	0	0	0	25.95	0	0	7.54	0	0
Transporter
		bin231_1_372	K02000	proV	glycine betaine/proline transport system ATP-binding protein	7.6.2.9	Mineral and organic ion transporters	ABC transporters, prokaryotic type	0	0	0	0	0	0.67	0.19	0	0	0	0.52	0.27	0.74	0	0.62
		bin231_1_372	K02000	proV	glycine betaine/proline transport system ATP-binding protein	7.6.2.9	Mineral and organic ion transporters	ABC transporters, prokaryotic type	0	0	0	0	0	0.67	0.19	0	0	0	0.52	0.27	0.74	0	0.62
		bin231_1_815	K05565	mnhA, mrpA	multicomponent Na+:H+ antiporter subunit A		Electrochemical potential-driven transporters [TC:2]	Other transporters	0	0	0	0.11	0.16	0.24	0.07	0.12	0.15	0.33	0.3	0.3	0.28	0.18	0
		bin231_1_814	K05566	mnhB, mrpB	multicomponent Na+:H+ antiporter subunit B		Electrochemical potential-driven transporters [TC:2]	Other transporters	0	0	0	0	0	0	0	0	0	0	0	0	0	0	0
		bin231_1_813	K05567	mnhC, mrpC	multicomponent Na+:H+ antiporter subunit C		Electrochemical potential-driven transporters [TC:2]	Other transporters	0	0	0	0	0	0	0	0	0	0	0	0	0	0	0.49
		bin231_1_812	K05568	mnhD, mrpD	multicomponent Na+:H+ antiporter subunit D		Electrochemical potential-driven transporters [TC:2]	Other transporters	0	0	0	0	0	0	0	0	0	0.33	0	0.17	0	0	0
		bin231_1_811	K05569	mnhE, mrpE	multicomponent Na+:H+ antiporter subunit E		Electrochemical potential-driven transporters [TC:2]	Other transporters	0	0	0	0	0	0	0	0	0	0	0	0	0	0	0
		bin231_1_810	K05570	mnhF, mrpF	multicomponent Na+:H+ antiporter subunit F		Electrochemical potential-driven transporters [TC:2]	Other transporters	0	0	0	0	0	0	0	0	0	0	0	0	0	0	0
		bin231_1_809	K05571	mnhG, mrpG	multicomponent Na+:H+ antiporter subunit G		Electrochemical potential-driven transporters [TC:2]	Other transporters	0	0	0	0	0	0	0	0	0	0	0	0	0	0	0
Sec dependent pathway
Sec dependent pathway		bin231_1_1441	K03072	secD	preprotein translocase subunit SecD				0	0	0	0	0.08	0.18	0	0	0.07	0.29	0.07	0.51	0.33	0.13	0.37
Sec dependent pathway		bin231_1_1442	K03074	SecF	preprotein translocase subunit SecF				0	0	0	0.35	0	0.19	0.11	0	0.16	0.1	0.3	0.31	0.17	0.45	0.18
Sec dependent pathway		bin231_1_280	K03076	SecY	preprotein translocase subunit SecY				0	0	0	0.6	0.47	0.43	0.13	0.21	0.71	1.14	0.61	0.7	0.39	0.26	0.3
Sec dependent pathway		bin231_1_947	K03110	ftsY	fused signal recognition particle receptor				0	0	0	0	0	0.15	0	0	0	0	0.12	0.37	0.2	0.14	0.07
Sec dependent pathway		bin231_1_1853	K03106	SRP54, ffh	signal recognition particle subunit SRP54	3.6.5.4			0	0	0	0	0.33	0.12	0	0	0	0.26	0.1	0	0.23	0.42	0.23
Note: H15, H7, H4, H2 and H1 means the hydraulic retention times of 15, 7, 4, 2 and 1 day, respectively, and the organic loadings increased with the shortened hydraulic retention times.
The number of "_1", "_2" and "_3" means the three biological parallels.
