# Supplementary material for: Metatranscriptomics-guided genome-scale metabolic reconstruction reveals the carbon flux and trophic interaction in methanogenic communities
Source: Microbiome. 2024 Jul 5;12:121. doi: 10.1186/s40168-024-01830-z (PMC11225162; doi:10.1186/s40168-024-01830-z)
Supplement: Supplementary file 15 — Supplementary Material 14. [file 40168_2024_1830_MOESM14_ESM.xlsx]

## Sheet: 1.MAG Classification
Supplementary Data 13. Four methanogenesis pathways reconstruction within the whole archaeal community
MAG ID	Methanogenesis Pathway				Dominant Methanogenesis Pathway	Mcr complex		Aceticlastic related genes		Hydrogenotrophic related genes							Methanol related genes		Methylamine related genes				Energy related genes
	Hydrogenotrophic	Aceticlastic	(Tri/Di)Methylamine	Methanol		mcrABG	mcrCD	acs	cdhC-E	fwd or fmd	ftr	mch	mtd	mer	mtrA-mtrH	frh	mtaA	mtaBC	mtbA	mtmB	mtbB	mttB	hdrABC1	hdrABC2	hdrDE	mvh or vhc	F-type ATPase	V/A-type ATPase	eha	ehbA-Q	echA-F	rnfA-G	fpoA-N
bin.152	1	1			Aceticlastic	1	1	1	1	1	1	1	1	1	1	1								1	1		1	1		1			1
bin.423	1	1			Aceticlastic	1	1	1	1	1	1	1	1	1	1									1	1		1	1					1
bin.266	1	1			Aceticlastic	1	1	1	1	1	1	1	1	1	1	1								1	1		1	1		1			1
bin.279		1			Aceticlastic	1	1	1	1	1	1		1		1	1								1	1			1		1			1
bin.331	1	1			Aceticlastic	1	1	1		1	1	1	1	1	1									1	1			1		1			1
bin.532	1	1			Aceticlastic	1	1	1	1	1	1	1	1	1	1	1								1	1		1	1		1			1
bin.206	1	1			Aceticlastic	1	1	1	1	1	1	1	1	1	1	1								1	1			1		1			1
bin.231	1	1	1	1	Methanol	1	1	1	1	1	1	1	1	1	1		1	1	1	1	1	1		1	1			1				1	1
bin.74	1				Hydrogenotrophic	1	1	1	1	1	1	1	1	1	1	1								1		1		1	1	1	1
bin.538				1	Methanol	1	1	1	1					1	1		1							1	1	1		1	1		1
bin.132				1	Methanol	1	1	1	1						1		1	1						1	1	1		1	1		1
bin.351				1	Methanol	1	1	1	1						1		1							1	1	1		1	1
bin.245			1		Methylamine	1		1	1	1							1			1				1	1	1		1	1
bin.534				1	Methanol	1	1									1	1							1	1	1		1		1
bin.439				1	Methanol	1	1									1	1	1						1	1	1		1		1
bin.384	1				Hydrogenotrophic	1	1	1		1	1	1	1	1	1	1							1	1		1		1	1	1
bin.96	1				Hydrogenotrophic	1	1	1	1	1	1	1	1	1	1	1								1		1		1	1	1
bin.496	1				Hydrogenotrophic	1	1	1	1	1	1	1	1	1	1	1							1	1		1		1	1	1
Note:The number of 1 in the cell presents the presence of a specific gene in a MAG.

## Sheet: 2.Methanogenesis comparison
Supplementary Data 13. Four methanogenesis pathways expressions within the whole archaeal community under different hydraulic retention times
Methanogenesis pathway	Total pathway transcriptional expressions under different hydraulic retention times (TPM)																Methanogenesis pathway	Percentage of pathway transcriptional activity in the archaeal community under different hydraulic retention times (%)																Methanogenesis pathway	Average percentage of pathway transcriptional activity in the archaeal community under different hydraulic retention times (%)
	H15_1	H15_2	H15_3	H7_1	H7_2	H7_3	H4_1	H4_2	H4_3	H2_1	H2_2	H2_3	H1_1	H1_2	H1_3			H15_1	H15_2	H15_3	H7_1	H7_2	H7_3	H4_1	H4_2	H4_3	H2_1	H2_2	H2_3	H1_1	H1_2	H1_3			H15	H7	H4	H2	H1
Methanogenesis, acetate => methane	25.34	34.12	31.88	464.15	1314.7	1286.52	555.61	1076.86	1060.22	806.03	1648.1	2008.75	543.03	1097.14	1333.44		Methanogenesis, acetate => methane	8.8084	10.296	10.1571	38.8833	35.8617	36.9518	33.483	30.9969	31.2955	42.5872	42.8467	44.1705	39.0027	40.5809	41.5458		Methanogenesis, acetate => methane	9.75383	37.2322	31.9251	43.2015	40.3764
Methanogenesis, CO2 => methane	238.17	270.25	256.65	659.37	2185.26	2048.14	1023.84	2234.09	2164.31	978.39	2006.44	2316.43	758.95	1443.23	1691.29		Methanogenesis, CO2 => methane	82.7899	81.5504	81.7695	55.2375	59.6084	58.8272	61.7002	64.3072	63.886	51.6939	52.1627	50.9361	54.5109	53.382	52.6952		Methanogenesis, CO2 => methane	82.0366	57.891	63.2978	51.5976	53.5294
Methanogenesis, methylamine/dimethylamine/trimethylamine => methane	22.65	25.47	24.21	56.37	143.55	128.16	72.76	156.03	155.07	94.22	173.06	203.49	79.18	148.96	169.27		Methanogenesis, methylamine/dimethylamine/trimethylamine => methane	7.87333	7.68581	7.71338	4.72229	3.91568	3.68105	4.38477	4.49125	4.57735	4.97818	4.49916	4.47455	5.68703	5.50971	5.27392		Methanogenesis, methylamine/dimethylamine/trimethylamine => methane	7.75751	4.10634	4.48446	4.65063	5.49022
Methanogenesis, methanol => methane	1.52	1.55	1.13	13.81	22.52	18.8	7.17	7.11	8.17	14.02	18.9	19.05	11.13	14.26	15.57		Methanogenesis, methanol => methane	0.528365	0.467727	0.360022	1.15691	0.614288	0.539979	0.432089	0.204658	0.241162	0.740756	0.491356	0.418891	0.799402	0.527447	0.485112		Methanogenesis, methanol => methane	0.452038	0.770391	0.292636	0.550334	0.603987
Note: H15, H7, H4, H2 and H1 means the hydraulic retention times of 15, 7, 4, 2 and 1 day, respectively, and the organic loadings increased with the shortened hydraulic retention times.
The number of "_1", "_2" and "_3" means the three biological parallels.

## Sheet: 3.Methanogenesis MAG expression
Supplementary Data 13. Four methanogenesis pathways expressions within specific MAGs under different hydraulic retention times
Methanogenesis, acetate => methane										Methanogenesis, acetate => methane
				Average transcriptional expressions of the pathway in a MAG under different hydraulic retention times (TPM)										Percentage of MAG transcriptional activity in a pathway normalized to the archaeal community (%)
MAG	Steps_lacking	Steps_needed	Pathway_completeness	H15	H7	H4	H2	H1		MAG	Steps_lacking	Steps_needed	Pathway_completeness	H15	H7	H4	H2	H1
bin.206	0	5	100	18.8567	653.05	582.677	1030.21	716.613		bin.206	0	5	100	61.9267	63.9123	64.9179	69.252	72.2976
bin.532	0	5	100	10.11	255.857	175.003	251.44	138.3		bin.532	0	5	100	33.202	25.04	19.4977	16.9021	13.9528
bin.266	0	5	100	0.936667	78.27	97.8467	146.503	63.1533		bin.266	0	5	100	3.07608	7.66009	10.9014	9.8481	6.3714
bin.152	0	5	100	0.363333	20.3333	28.2867	32.5467	57.87		bin.152	0	5	100	1.19321	1.98997	3.15151	2.18782	5.83838
bin.279	0	5	100	0.18	14.2433	13.63	26.64	14.9933		bin.279	0	5	100	0.591133	1.39396	1.51856	1.79077	1.51264
bin.423	0	5	100	0	0.0366667	0.12	0.283333	0.273333		bin.423	0	5	100	0	0.00358847	0.0133696	0.019046	0.027576
Methanogenesis, CO2 => methane										Methanogenesis, CO2 => methane
MAG	Steps_lacking	Steps_needed	Pathway_completeness	H15	H7	H4	H2	H1		MAG	Steps_lacking	Steps_needed	Pathway_completeness	H15	H7	H4	H2	H1
bin.74	0	8	100	243.72	1357.01	1562.85	1315.74	1012.89		bin.74	0	8	100	95.569	83.2054	86.4692	74.4582	78.0457
bin.206	0	8	100	3.67333	131.343	116.05	244.497	162.42		bin.206	0	8	100	1.44041	8.05333	6.42079	13.8361	12.5148
bin.532	0	8	100	3.85333	94.3633	72.9867	128.22	66.2933		bin.532	0	8	100	1.51099	5.7859	4.03819	7.256	5.10805
bin.96	0	8	100	2.24667	1.04	0.51	0.423333	0.116667		bin.96	0	8	100	0.880977	0.0637677	0.0282172	0.0239565	0.00898943
bin.266	0	8	100	0.42	36.8767	42.54	62.4567	30.72		bin.266	0	8	100	0.164693	2.2611	2.35364	3.53444	2.36705
bin.384	0	8	100	0.35	0.0666667	0.06	0.0366667	0.0266667		bin.384	0	8	100	0.137244	0.00408767	0.00331967	0.00207497	0.00205473
bin.496	0	8	100	0.216667	0.546667	0.613333	0.69	0.483333		bin.496	0	8	100	0.0849607	0.0335189	0.0339344	0.0390472	0.0372419
bin.231	0	8	100	0.256667	1.39	0.503333	2.42667	2.1		bin.231	0	8	100	0.100646	0.085228	0.0278483	0.137326	0.16181
bin.152	0	8	100	0.163333	8.24	11.2167	12.4633	22.59		bin.152	0	8	100	0.0640473	0.505236	0.620593	0.705303	1.74061
bin.423	0	8	100	0.123333	0.0433333	0.08	0.13	0.18		bin.423	0	8	100	0.0483622	0.00265699	0.00442622	0.00735673	0.0138694
Methanogenesis, methylamine/dimethylamine/trimethylamine => methane										Methanogenesis, methylamine/dimethylamine/trimethylamine => methane
MAG	Steps_lacking	Steps_needed	Pathway_completeness	H15	H7	H4	H2	H1		MAG	Steps_lacking	Steps_needed	Pathway_completeness	H15	H7	H4	H2	H1
bin.231	0	3	100	6.74	12.1833	4.05	18.5233	12.9267		bin.231	0	3	100	27.9552	11.1406	3.1653	11.8043	9.75818
bin.534	0	3	100	9.71	25.5933	29.02	41.79	33.6433		bin.534	0	3	100	40.2737	23.4028	22.6807	26.6314	25.3969
bin.439	0	3	100	1.20333	0.85	0.556667	1.13333	1.34333		bin.439	0	3	100	4.99101	0.777249	0.435066	0.722236	1.01407
bin.538	0	3	100	0.743333	17.0567	20	17.4233	15.7333		bin.538	0	3	100	3.08309	15.5968	15.6311	11.1033	11.8769
bin.132	0	3	100	0.57	6.20333	5.44667	4.54667	4.37333		bin.132	0	3	100	2.36416	5.6724	4.25687	2.89744	3.30138
bin.351	0	3	100	1.14667	11.8	17.88	17.6567	10.1033		bin.351	0	3	100	4.75598	10.7901	13.9742	11.252	7.62688
bin.170	0	3	100	1.31333	14.5967	24.1633	27.5967	24.05		bin.170	0	3	100	5.44726	13.3474	18.885	17.5865	18.1551
bin.379	0	3	100	1.95667	12.3	12.76	10.2433	14.5033		bin.379	0	3	100	8.11558	11.2473	9.97265	6.52774	10.9484
bin.64	0	3	100	0.726667	8.77667	14.0767	18.01	15.7933		bin.64	0	3	100	3.01396	8.02548	11.0017	11.4772	11.9222
Methanogenesis, methanol => methane				24.11	109.36	127.953	156.923	132.47		Methanogenesis, methanol => methane
MAG	Steps_lacking	Steps_needed	Pathway_completeness	H15	H7	H4	H2	H1		MAG	Steps_lacking	Steps_needed	Pathway_completeness	H15	H7	H4	H2	H1
bin.231	0	4	100	1.4	18.3767	7.48333	17.3233	13.6533		bin.231	0	4	100	100	100	100	100	100
